# Supplementary material for: Investigation on acquired palbociclib resistance by LC-MS based multi-omics analysis
Source: Front Mol Biosci. 2023 Jan 19;10:1116398. doi: 10.3389/fmolb.2023.1116398 (PMC9892630; doi:10.3389/fmolb.2023.1116398)
Supplement: Supplementary file 1 [file DataSheet1.zip]

Archive with 11 entries (11 files):
- Supplementary Figures.docx
- Supplementary table 1 Proteomics data.xlsx
- Supplementary table 10 TOP10 IGPs with protein detected.xlsx
- Supplementary table 2 metabolemics data.xlsx
- Supplementary table 3 Intactglycopeptides.xlsx
- Supplementary table 4 DEPs indentified through proteomics.xlsx
- Supplementary table 5 Volcano metabolemics.xlsx
- Supplementary table 6 DEGs indentified through glycoproteomics.xlsx
- Supplementary table 7 metabolitis enrichment file.xlsx
- Supplementary table 8 glycoproteomics KEGG enrichment.xlsx
- Supplementary table 9 GO enrichment of IGPs with out protein detection.xlsx
