# Supplementary material for: Investigation on acquired palbociclib resistance by LC-MS based multi-omics analysis
Source: Front Mol Biosci. 2023 Jan 19;10:1116398. doi: 10.3389/fmolb.2023.1116398 (PMC9892630; doi:10.3389/fmolb.2023.1116398)
Supplement: Supplementary file 1 [file DataSheet1.zip › Supplementary table 1 Proteomics data.xlsx]

## Sheet: proteinGroups 蛋白
Protein IDs	Majority protein IDs	Peptide counts (all)	Peptide counts (razor+unique)	Peptide counts (unique)	Protein names	Gene names	Fasta headers	Number of proteins	Peptides	Razor + unique peptides	Unique peptides	Peptides HCT116_1	Peptides HCT116_2	Peptides HCT116_3	Peptides HCT116_4	Peptides HCT116_P_D_1	Peptides HCT116_P_D_2	Peptides HCT116_P_D_3	Peptides HCT116_P_D_4	Razor + unique peptides HCT116_1	Razor + unique peptides HCT116_2	Razor + unique peptides HCT116_3	Razor + unique peptides HCT116_4	Razor + unique peptides HCT116_P_D_1	Razor + unique peptides HCT116_P_D_2	Razor + unique peptides HCT116_P_D_3	Razor + unique peptides HCT116_P_D_4	Unique peptides HCT116_1	Unique peptides HCT116_2	Unique peptides HCT116_3	Unique peptides HCT116_4	Unique peptides HCT116_P_D_1	Unique peptides HCT116_P_D_2	Unique peptides HCT116_P_D_3	Unique peptides HCT116_P_D_4	Sequence coverage [%]	Unique + razor sequence coverage [%]	Unique sequence coverage [%]	Mol. weight [kDa]	Sequence length	Sequence lengths	Q-value	Score	Sequence coverage HCT116_1 [%]	Sequence coverage HCT116_2 [%]	Sequence coverage HCT116_3 [%]	Sequence coverage HCT116_4 [%]	Sequence coverage HCT116_P_D_1 [%]	Sequence coverage HCT116_P_D_2 [%]
P0DPI2;A0A0B4J2D5	P0DPI2;A0A0B4J2D5	8;8	8;8	8;8			sp|P0DPI2|GAL3A_HUMAN Glutamine amidotransferase-like class 1 domain-containing protein 3A, mitochondrial OS=Homo sapiens OX=9606 GN=GATD3A PE=1 SV=1;sp|A0A0B4J2D5|GAL3B_HUMAN Glutamine amidotransferase-like class 1 domain-containing protein 3B, mitochondr	2	8	8	8	3	4	4	3	7	7	5	5	3	4	4	3	7	7	5	5	3	4	4	3	7	7	5	5	48.1	48.1	48.1	28.17	268	268;268	0	203.99	23.1	28.4	32.5	23.1	45.5	42.9
A0AV96	A0AV96	2	2	2	RNA-binding protein 47	RBM47	sp|A0AV96|RBM47_HUMAN RNA-binding protein 47 OS=Homo sapiens OX=9606 GN=RBM47 PE=1 SV=2	1	2	2	2	1	0	0	0	1	0	0	1	1	0	0	0	1	0	0	1	1	0	0	0	1	0	0	1	4	4	4	64.098	593	593	0.0020126	3.8798	2.4	0	0	0	2.4	0
A0AVT1	A0AVT1	34	34	34	Ubiquitin-like modifier-activating enzyme 6	UBA6	sp|A0AVT1|UBA6_HUMAN Ubiquitin-like modifier-activating enzyme 6 OS=Homo sapiens OX=9606 GN=UBA6 PE=1 SV=1	1	34	34	34	18	13	17	14	20	19	20	21	18	13	17	14	20	19	20	21	18	13	17	14	20	19	20	21	43.2	43.2	43.2	117.97	1052	1052	0	224.52	20.4	16.3	22	17.7	26	24
A0FGR8	A0FGR8	13	13	13	Extended synaptotagmin-2	ESYT2	sp|A0FGR8|ESYT2_HUMAN Extended synaptotagmin-2 OS=Homo sapiens OX=9606 GN=ESYT2 PE=1 SV=1	1	13	13	13	12	8	10	9	10	11	10	10	12	8	10	9	10	11	10	10	12	8	10	9	10	11	10	10	19.2	19.2	19.2	102.36	921	921	0	132.1	17.4	12.2	15.1	14.5	15.2	16.3
A0JLT2	A0JLT2	1	1	1	Mediator of RNA polymerase II transcription subunit 19	MED19	sp|A0JLT2|MED19_HUMAN Mediator of RNA polymerase II transcription subunit 19 OS=Homo sapiens OX=9606 GN=MED19 PE=1 SV=2	1	1	1	1	0	0	0	0	1	0	1	1	0	0	0	0	1	0	1	1	0	0	0	0	1	0	1	1	9.8	9.8	9.8	26.273	244	244	0.0020106	3.8639	0	0	0	0	9.8	0
A0MZ66	A0MZ66	22	22	22	Shootin-1	KIAA1598	sp|A0MZ66|SHOT1_HUMAN Shootin-1 OS=Homo sapiens OX=9606 GN=SHTN1 PE=1 SV=4	1	22	22	22	14	16	17	15	16	16	10	12	14	16	17	15	16	16	10	12	14	16	17	15	16	16	10	12	44.5	44.5	44.5	71.639	631	631	0	175.17	28.8	35.7	36.1	29.3	32.8	35.3
A1L0T0	A1L0T0	9	9	9	Acetolactate synthase-like protein	ILVBL	sp|A1L0T0|HACL2_HUMAN 2-hydroxyacyl-CoA lyase 2 OS=Homo sapiens OX=9606 GN=ILVBL PE=1 SV=2	1	9	9	9	3	4	3	4	6	5	7	3	3	4	3	4	6	5	7	3	3	4	3	4	6	5	7	3	24.2	24.2	24.2	67.867	632	632	0	107.41	9	11.2	7.4	9.3	15.7	13.1
A1L390	A1L390	2	2	2	Pleckstrin homology domain-containing family G member 3	PLEKHG3	sp|A1L390|PKHG3_HUMAN Pleckstrin homology domain-containing family G member 3 OS=Homo sapiens OX=9606 GN=PLEKHG3 PE=1 SV=1	1	2	2	2	0	1	0	0	1	0	0	0	0	1	0	0	1	0	0	0	0	1	0	0	1	0	0	0	2.8	2.8	2.8	134.41	1219	1219	0.0073617	2.7695	0	1.4	0	0	1.4	0
A1L3X0	A1L3X0	2	2	2	Elongation of very long chain fatty acids protein 7	ELOVL7	sp|A1L3X0|ELOV7_HUMAN Elongation of very long chain fatty acids protein 7 OS=Homo sapiens OX=9606 GN=ELOVL7 PE=1 SV=1	1	2	2	2	1	0	0	1	0	0	0	0	1	0	0	1	0	0	0	0	1	0	0	1	0	0	0	0	6.4	6.4	6.4	33.356	281	281	0.0041474	3.2647	3.6	0	0	2.8	0	0
A1X283	A1X283	7	7	7	SH3 and PX domain-containing protein 2B	SH3PXD2B	sp|A1X283|SPD2B_HUMAN SH3 and PX domain-containing protein 2B OS=Homo sapiens OX=9606 GN=SH3PXD2B PE=1 SV=3	1	7	7	7	4	2	4	4	3	3	3	4	4	2	4	4	3	3	3	4	4	2	4	4	3	3	3	4	12.6	12.6	12.6	101.58	911	911	0	44.386	7.8	3.4	7.2	7.2	4.5	4.8
A2RRP1	A2RRP1	3	3	3	Neuroblastoma-amplified sequence	NBAS	sp|A2RRP1|NBAS_HUMAN Neuroblastoma-amplified sequence OS=Homo sapiens OX=9606 GN=NBAS PE=1 SV=2	1	3	3	3	1	0	1	0	1	1	0	1	1	0	1	0	1	1	0	1	1	0	1	0	1	1	0	1	2.1	2.1	2.1	268.57	2371	2371	0.00026932	5.4229	0.5	0	1	0	0.6	0.6
A3KMH1	A3KMH1	10	10	10	von Willebrand factor A domain-containing protein 8	VWA8	sp|A3KMH1|VWA8_HUMAN von Willebrand factor A domain-containing protein 8 OS=Homo sapiens OX=9606 GN=VWA8 PE=1 SV=2	1	10	10	10	0	1	1	1	4	5	5	4	0	1	1	1	4	5	5	4	0	1	1	1	4	5	5	4	8	8	8	214.82	1905	1905	0	32.156	0	0.6	0.7	0.8	3	4
A4D1E9	A4D1E9	5	5	5	GTP-binding protein 10	GTPBP10	sp|A4D1E9|GTPBA_HUMAN GTP-binding protein 10 OS=Homo sapiens OX=9606 GN=GTPBP10 PE=1 SV=1	1	5	5	5	2	1	2	4	1	1	2	2	2	1	2	4	1	1	2	2	2	1	2	4	1	1	2	2	19.4	19.4	19.4	42.932	387	387	0	14.405	6.7	2.8	8.8	13.7	2.8	2.8
A5YKK6	A5YKK6	21	21	21	CCR4-NOT transcription complex subunit 1	CNOT1	sp|A5YKK6|CNOT1_HUMAN CCR4-NOT transcription complex subunit 1 OS=Homo sapiens OX=9606 GN=CNOT1 PE=1 SV=2	1	21	21	21	10	11	13	10	6	8	8	5	10	11	13	10	6	8	8	5	10	11	13	10	6	8	8	5	12.3	12.3	12.3	266.94	2376	2376	0	106.67	4.8	6	7.5	5.4	3	4
A6NDG6	A6NDG6	7	7	7	Phosphoglycolate phosphatase	PGP	sp|A6NDG6|PGP_HUMAN Glycerol-3-phosphate phosphatase OS=Homo sapiens OX=9606 GN=PGP PE=1 SV=1	1	7	7	7	4	5	3	5	3	4	4	3	4	5	3	5	3	4	4	3	4	5	3	5	3	4	4	3	30.8	30.8	30.8	34.006	321	321	0	44.011	16.8	23.4	13.7	21.2	13.7	16.2
Q9NYA3;P0CG33;A6NDK9	Q9NYA3;P0CG33;A6NDK9	1;1;1	1;1;1	1;1;1	Golgin subfamily A member 6A;Putative golgin subfamily A member 6D;Putative golgin subfamily A member 6C	GOLGA6A;GOLGA6D;GOLGA6C	sp|Q9NYA3|GOG6A_HUMAN Golgin subfamily A member 6A OS=Homo sapiens OX=9606 GN=GOLGA6A PE=1 SV=3;sp|P0CG33|GOG6D_HUMAN Golgin subfamily A member 6D OS=Homo sapiens OX=9606 GN=GOLGA6D PE=3 SV=1;sp|A6NDK9|GOG6C_HUMAN Golgin subfamily A member 6C OS=Homo sapie	3	1	1	1	0	0	0	1	0	0	0	0	0	0	0	1	0	0	0	0	0	0	0	1	0	0	0	0	1.7	1.7	1.7	79.945	693	693;693;693	0.0046217	3.205	0	0	0	1.7	0	0
A6NDU8	A6NDU8	2	2	2	UPF0600 protein C5orf51	C5orf51	sp|A6NDU8|CE051_HUMAN UPF0600 protein C5orf51 OS=Homo sapiens OX=9606 GN=C5orf51 PE=1 SV=1	1	2	2	2	1	1	1	1	2	1	1	1	1	1	1	1	2	1	1	1	1	1	1	1	2	1	1	1	8.2	8.2	8.2	33.62	294	294	0	10.704	4.8	4.8	4.8	4.8	8.2	4.8
A6NHL2	A6NHL2	3	1	1	Tubulin alpha chain-like 3	TUBAL3	sp|A6NHL2|TBAL3_HUMAN Tubulin alpha chain-like 3 OS=Homo sapiens OX=9606 GN=TUBAL3 PE=1 SV=2	1	3	1	1	3	3	3	3	3	2	3	3	1	1	1	1	1	1	1	1	1	1	1	1	1	1	1	1	7.4	3.8	3.8	49.908	446	446	0	37.906	7.4	7.4	7.4	7.4	7.4	5.8
A6NHQ2	A6NHQ2	2	1	1	rRNA/tRNA 2-O-methyltransferase fibrillarin-like protein 1	FBLL1	sp|A6NHQ2|FBLL1_HUMAN rRNA/tRNA 2-O-methyltransferase fibrillarin-like protein 1 OS=Homo sapiens OX=9606 GN=FBLL1 PE=3 SV=2	1	2	1	1	2	2	2	2	2	2	2	2	1	1	1	1	1	1	1	1	1	1	1	1	1	1	1	1	7.8	3.3	3.3	34.803	334	334	0.00027824	6.2388	7.8	7.8	7.8	7.8	7.8	7.8
A6NHR9	A6NHR9	26	26	26	Structural maintenance of chromosomes flexible hinge domain-containing protein 1	SMCHD1	sp|A6NHR9|SMHD1_HUMAN Structural maintenance of chromosomes flexible hinge domain-containing protein 1 OS=Homo sapiens OX=9606 GN=SMCHD1 PE=1 SV=2	1	26	26	26	13	13	11	12	10	10	11	6	13	13	11	12	10	10	11	6	13	13	11	12	10	10	11	6	17.9	17.9	17.9	226.37	2005	2005	0	140.71	8.8	8.6	7.6	9	6.7	6.1
A6NIH7	A6NIH7	5	5	4	Protein unc-119 homolog B	UNC119B	sp|A6NIH7|U119B_HUMAN Protein unc-119 homolog B OS=Homo sapiens OX=9606 GN=UNC119B PE=1 SV=1	1	5	5	4	1	0	0	1	2	2	1	3	1	0	0	1	2	2	1	3	1	0	0	1	2	1	1	3	38.6	38.6	35.1	28.136	251	251	0	24.597	8	0	0	8	14.7	11.6
A6NJ78;P0C7V9	A6NJ78	8;3	8;3	8;3	Probable methyltransferase-like protein 15	METTL15	sp|A6NJ78|MET15_HUMAN 12S rRNA N4-methylcytidine (m4C) methyltransferase OS=Homo sapiens OX=9606 GN=METTL15 PE=1 SV=1	2	8	8	8	2	1	0	2	1	3	3	2	2	1	0	2	1	3	3	2	2	1	0	2	1	3	3	2	30.7	30.7	30.7	46.121	407	407;234	0	21.001	6.9	3.2	0	7.6	4.2	14.5
A6NKT7;Q7Z3J3	A6NKT7;Q7Z3J3	24;23	1;1	1;1	RanBP2-like and GRIP domain-containing protein 3;RanBP2-like and GRIP domain-containing protein 4	RGPD3;RGPD4	sp|A6NKT7|RGPD3_HUMAN RanBP2-like and GRIP domain-containing protein 3 OS=Homo sapiens OX=9606 GN=RGPD3 PE=3 SV=2;sp|Q7Z3J3|RGPD4_HUMAN RanBP2-like and GRIP domain-containing protein 4 OS=Homo sapiens OX=9606 GN=RGPD4 PE=2 SV=3	2	24	1	1	13	17	12	17	16	17	11	12	1	1	1	1	1	1	1	0	1	1	1	1	1	1	1	0	16.3	0.7	0.7	197.48	1758	1758;1758	0.00027878	6.3105	9.7	11.2	8.6	11.4	11.8	12.5
A8CG34;A6NF01	A8CG34;A6NF01	2;1	2;1	1;0	Nuclear envelope pore membrane protein POM 121C;Putative nuclear envelope pore membrane protein POM 121B	POM121C;POM121B	sp|A8CG34|P121C_HUMAN Nuclear envelope pore membrane protein POM 121C OS=Homo sapiens OX=9606 GN=POM121C PE=1 SV=3;sp|A6NF01|P121B_HUMAN Putative nuclear envelope pore membrane protein POM 121B OS=Homo sapiens OX=9606 GN=POM121B PE=5 SV=2	2	2	2	1	0	1	2	0	1	1	0	0	0	1	2	0	1	1	0	0	0	1	1	0	1	1	0	0	3.5	3.5	1.3	125.09	1229	1229;834	0.00026539	5.0374	0	1.3	3.5	0	1.3	1.3
P62308;A8MWD9	P62308;A8MWD9	2;2	2;2	2;2	Small nuclear ribonucleoprotein G;Putative small nuclear ribonucleoprotein G-like protein 15	SNRPG;SNRPGP15	sp|P62308|RUXG_HUMAN Small nuclear ribonucleoprotein G OS=Homo sapiens OX=9606 GN=SNRPG PE=1 SV=1;sp|A8MWD9|RUXGL_HUMAN Putative small nuclear ribonucleoprotein G-like protein 15 OS=Homo sapiens OX=9606 GN=SNRPGP15 PE=5 SV=2	2	2	2	2	2	1	1	1	2	2	1	1	2	1	1	1	2	2	1	1	2	1	1	1	2	2	1	1	25	25	25	8.496	76	76;76	0.00026695	5.2098	25	9.2	9.2	9.2	25	25
A8MXV4	A8MXV4	9	9	9	Nucleoside diphosphate-linked moiety X motif 19, mitochondrial	NUDT19	sp|A8MXV4|NUD19_HUMAN Nucleoside diphosphate-linked moiety X motif 19 OS=Homo sapiens OX=9606 GN=NUDT19 PE=1 SV=1	1	9	9	9	5	6	4	5	6	7	9	8	5	6	4	5	6	7	9	8	5	6	4	5	6	7	9	8	31.7	31.7	31.7	42.233	375	375	0	60.991	18.4	21.6	14.9	18.4	25.1	28.5
B1AK53	B1AK53	4	4	4	Espin	ESPN	sp|B1AK53|ESPN_HUMAN Espin OS=Homo sapiens OX=9606 GN=ESPN PE=1 SV=1	1	4	4	4	2	1	1	2	2	1	2	3	2	1	1	2	2	1	2	3	2	1	1	2	2	1	2	3	6.9	6.9	6.9	91.732	854	854	0.0002881	7.3123	2.8	1.2	1.2	2.8	2.8	1.3
P0CG08;B7ZAQ6	P0CG08;B7ZAQ6	1;1	1;1	1;1	Golgi pH regulator B;Golgi pH regulator A	GPR89B;GPR89A	sp|P0CG08|GPHRB_HUMAN Golgi pH regulator B OS=Homo sapiens OX=9606 GN=GPR89B PE=1 SV=1;sp|B7ZAQ6|GPHRA_HUMAN Golgi pH regulator A OS=Homo sapiens OX=9606 GN=GPR89A PE=1 SV=2	2	1	1	1	1	1	1	0	1	0	0	1	1	1	1	0	1	0	0	1	1	1	1	0	1	0	0	1	2.6	2.6	2.6	52.916	455	455;455	0.00029886	8.5254	2.6	2.6	2.6	0	2.6	0
CON__ENSEMBL:ENSBTAP00000014147	CON__ENSEMBL:ENSBTAP00000014147	1	1	1				1	1	1	1	1	1	1	1	1	0	0	0	1	1	1	1	1	0	0	0	1	1	1	1	1	0	0	0	13.3	13.3	13.3	11.756	113	113	0	12.984	13.3	13.3	13.3	13.3	13.3	0
CON__ENSEMBL:ENSBTAP00000024146	CON__ENSEMBL:ENSBTAP00000024146	3	3	3				1	3	3	3	0	0	2	0	1	0	0	1	0	0	2	0	1	0	0	1	0	0	2	0	1	0	0	1	3.2	3.2	3.2	164.34	1477	1477	0.00027701	6.1203	0	0	2.4	0	1.3	0
CON__ENSEMBL:ENSBTAP00000024462;CON__ENSEMBL:ENSBTAP00000024466	CON__ENSEMBL:ENSBTAP00000024462;CON__ENSEMBL:ENSBTAP00000024466	8;7	8;7	8;7			;	2	8	8	8	5	5	5	6	6	5	4	3	5	5	5	6	6	5	4	3	5	5	5	6	6	5	4	3	39.4	39.4	39.4	46.543	419	419;401	0	88.065	21.2	21.2	21.2	23.6	25.1	27
CON__ENSEMBL:ENSBTAP00000034412	CON__ENSEMBL:ENSBTAP00000034412	3	3	3				1	3	3	3	3	2	3	3	2	3	1	1	3	2	3	3	2	3	1	1	3	2	3	3	2	3	1	1	18.1	18.1	18.1	22.336	199	199	0	16.556	18.1	12.6	18.1	18.1	12.6	18.1
CON__P00761;CON__P07477;P07477;Q9BYE2	CON__P00761	9;1;1;1	9;1;1;1	9;1;1;1				4	9	9	9	5	8	6	6	6	5	7	5	5	8	6	6	6	5	7	5	5	8	6	6	6	5	7	5	48.9	48.9	48.9	24.409	231	231;247;247;586	0	170.27	31.6	42.9	35.1	35.9	35.1	31.6
CON__P02538;P02538;CON__P48668;P48668;CON__P04259;CON__P13647;P13647;Q01546;CON__Q01546;CON__P07744;CON__REFSEQ:XP_932229	CON__P02538;P02538;CON__P48668;P48668;CON__P04259;CON__P13647;P13647	17;17;16;16;15;9;9;6;5;3;1	10;10;9;9;8;3;3;2;1;1;1	2;2;1;1;0;0;0;0;0;0;0	Keratin, type II cytoskeletal 6A;Keratin, type II cytoskeletal 6C;Keratin, type II cytoskeletal 5	KRT6A;KRT6C;KRT5	;sp|P02538|K2C6A_HUMAN Keratin, type II cytoskeletal 6A OS=Homo sapiens OX=9606 GN=KRT6A PE=1 SV=3;;sp|P48668|K2C6C_HUMAN Keratin, type II cytoskeletal 6C OS=Homo sapiens OX=9606 GN=KRT6C PE=1 SV=3;;;sp|P13647|K2C5_HUMAN Keratin, type II cytoskeletal 5 OS=	11	17	10	2	8	7	6	7	11	11	12	10	2	1	1	1	5	4	6	5	0	0	0	1	1	1	1	1	27.8	22	4.8	60.044	564	564;564;564;564;564;590;590;638;638;525;345	0	37.487	9.2	8	7.8	8.9	17.7	15.4
CON__P02768-1;P02768	CON__P02768-1;P02768	11;11	6;6	6;6	Serum albumin	ALB	;sp|P02768|ALBU_HUMAN Albumin OS=Homo sapiens OX=9606 GN=ALB PE=1 SV=2	2	11	6	6	5	5	5	5	11	5	5	5	0	0	0	0	6	0	0	0	0	0	0	0	6	0	0	0	17.4	11.2	11.2	69.366	609	609;609	0	16.926	6.2	6.2	6.2	6.2	17.4	6.2
CON__P02769	CON__P02769	42	42	37				1	42	42	37	37	40	37	40	37	38	37	38	37	40	37	40	37	38	37	38	32	35	32	35	32	33	32	33	70.3	70.3	64.1	69.293	607	607	0	323.31	62.4	70	65.4	67.7	64.7	65.7
CON__P04264;P04264	CON__P04264;P04264	18;18	14;14	7;7	Keratin, type II cytoskeletal 1	KRT1	;sp|P04264|K2C1_HUMAN Keratin, type II cytoskeletal 1 OS=Homo sapiens OX=9606 GN=KRT1 PE=1 SV=6	2	18	14	7	15	11	14	11	14	11	8	14	12	8	12	8	11	7	5	12	6	5	7	5	6	4	2	6	26.6	25	13.8	66.017	644	644;644	0	160.33	23.1	16.8	23.8	17.2	21.7	14.4
CON__P05784	CON__P05784	15	2	2				1	15	2	2	10	10	9	10	11	14	11	13	0	0	0	0	0	2	0	0	0	0	0	0	0	2	0	0	31	10.2	10.2	47.538	423	423	0.00029824	8.4507	17.7	20.3	17.3	17.7	20.3	30.5
CON__P05787;P05787;CON__H-INV:HIT000292931;CON__Q9H552;CON__H-INV:HIT000016045;CON__Q9NSB2;CON__Q6ISB0;P08670;Q9NSB2;CON__REFSEQ:XP_092267;P41219;CON__Q61726;P14136;Q14533	CON__P05787;P05787	39;39;18;14;6;3;3;3;3;2;2;1;1;1	39;39;18;14;6;3;3;3;3;2;2;1;1;1	29;29;14;9;2;0;0;0;0;2;0;0;0;0	Keratin, type II cytoskeletal 8	KRT8	;sp|P05787|K2C8_HUMAN Keratin, type II cytoskeletal 8 OS=Homo sapiens OX=9606 GN=KRT8 PE=1 SV=7	14	39	39	29	35	34	34	35	36	37	35	36	35	34	34	35	36	37	35	36	26	25	26	26	27	27	26	28	77.8	77.8	67.5	53.704	483	483;483;443;499;99;600;600;466;600;213;470;479;432;505	0	323.31	60.9	59.4	60.9	60.9	67.9	61.1
CON__P06868	CON__P06868	4	4	4				1	4	4	4	1	3	1	3	3	3	2	2	1	3	1	3	3	3	2	2	1	3	1	3	3	3	2	2	8	8	8	91.215	812	812	0	12.965	1.4	4.2	1.4	6.7	4.2	4.2
CON__P08727;CON__P19001;CON__Q9QWL7;Q04695;CON__Q04695;Q99456;CON__Q99456;CON__Q61782;CON__Q15323;CON__Q2M2I5;CON__REFSEQ:XP_986630;CON__O76014;CON__O76013;CON__A2AB72;CON__Q14532;CON__Q9UE12;CON__A2A5Y0;CON__Q9D312;CON__Q14525;CON__Q8N1A0;Q8N1A0;Q15323;Q14532;O76014;O76013;Q14525;Q2M2I5	CON__P08727	33;9;8;7;7;2;2;1;1;1;1;1;1;1;1;1;1;1;1;1;1;1;1;1;1;1;1	33;9;8;7;7;2;2;1;1;1;1;1;1;1;1;1;1;1;1;1;1;1;1;1;1;1;1	1;0;0;0;0;0;0;0;0;0;0;0;0;0;0;0;0;0;0;0;0;0;0;0;0;0;0				27	33	33	1	32	33	32	31	30	33	33	33	32	33	32	31	30	33	33	33	1	1	1	1	1	1	1	1	81.5	81.5	7.5	44.091	400	400;403;433;432;432;494;494;93;416;525;476;471;467;453;448;416;416;431;404;295;295;416;448;449;467;404;525	0	323.31	78.8	81.5	78.8	78.8	78.5	81.5
CON__P08729;CON__Q9DCV7;CON__Q6IME9	CON__P08729	30;7;2	26;3;1	2;0;0				3	30	26	2	20	22	23	23	27	26	23	26	16	18	19	19	23	22	19	22	1	0	1	0	2	1	1	1	60.8	55.9	1.9	51.417	469	469;457;520	0	323.31	41.6	48	47.8	46.5	53.7	52
CON__P08730-1	CON__P08730-1	6	1	1				1	6	1	1	4	4	5	5	6	4	6	4	0	0	1	1	1	0	1	0	0	0	1	1	1	0	1	0	13.7	2.7	2.7	47.754	437	437	0.00026896	5.3948	8.9	8.9	11.7	11.7	13.7	8.9
CON__P12763;P02765	CON__P12763	9;2	9;2	9;2				2	9	9	9	1	1	1	1	7	7	6	8	1	1	1	1	7	7	6	8	1	1	1	1	7	7	6	8	38.7	38.7	38.7	38.418	359	359;367	0	141.53	4.2	4.2	4.2	4.2	33.4	28.7
CON__P13645;P13645;CON__Q7Z3Y7;Q7Z3Y7;CON__Q7Z3Z0;CON__Q7Z3Y8;Q7Z3Z0;Q7Z3Y8	CON__P13645;P13645	12;12;3;3;2;2;2;2	10;10;2;2;2;2;2;2	4;4;0;0;0;0;0;0	Keratin, type I cytoskeletal 10	KRT10	;sp|P13645|K1C10_HUMAN Keratin, type I cytoskeletal 10 OS=Homo sapiens OX=9606 GN=KRT10 PE=1 SV=6	8	12	10	4	6	7	9	6	9	7	3	10	4	5	7	4	7	5	1	8	1	1	2	2	3	2	1	3	20.9	18.5	8.6	59.51	593	593;584;486;464;450;459;450;459	0	45.776	10.5	11.1	15.5	9.9	14.3	10.8
CON__P13646-1	CON__P13646-1	11	9	2				1	11	9	2	4	3	3	3	11	9	10	8	2	1	1	1	9	7	8	6	0	0	0	0	2	1	2	1	26.2	20.7	3.5	49.586	458	458	0	49.264	10	7.4	8.3	7.4	26.2	22.7
CON__P15497;P02647	CON__P15497	8;1	8;1	8;1				2	8	8	8	5	8	4	5	3	3	3	4	5	8	4	5	3	3	3	4	5	8	4	5	3	3	3	4	33.6	33.6	33.6	30.276	265	265;267	0	40.954	19.6	33.6	15.5	22.3	14.7	14.7
CON__P34955	CON__P34955	5	5	5				1	5	5	5	0	0	0	0	4	3	3	3	0	0	0	0	4	3	3	3	0	0	0	0	4	3	3	3	13	13	13	46.103	416	416	0	15.799	0	0	0	0	10.3	7
CON__P35527;P35527	CON__P35527;P35527	4;4	3;3	3;3	Keratin, type I cytoskeletal 9	KRT9	;sp|P35527|K1C9_HUMAN Keratin, type I cytoskeletal 9 OS=Homo sapiens OX=9606 GN=KRT9 PE=1 SV=3	2	4	3	3	2	1	3	1	2	1	1	3	1	0	2	0	1	0	0	2	1	0	2	0	1	0	0	2	8.7	7.5	7.5	62.129	623	623;623	0	13.325	3.4	1.1	7.4	1.1	3.4	1.1
CON__P35900;P35900	CON__P35900;P35900	3;3	2;2	2;2	Keratin, type I cytoskeletal 20	KRT20	;sp|P35900|K1C20_HUMAN Keratin, type I cytoskeletal 20 OS=Homo sapiens OX=9606 GN=KRT20 PE=1 SV=1	2	3	2	2	1	1	1	1	1	3	2	1	0	0	0	0	0	2	1	0	0	0	0	0	0	2	1	0	7.3	5.2	5.2	48.486	424	424;424	0.002009	3.854	2.1	2.1	2.1	2.1	2.1	7.3
CON__P35908;CON__P35908v2;P35908	CON__P35908;CON__P35908v2;P35908	10;10;10	2;2;2	1;1;1	Keratin, type II cytoskeletal 2 epidermal	KRT2	;;sp|P35908|K22E_HUMAN Keratin, type II cytoskeletal 2 epidermal OS=Homo sapiens OX=9606 GN=KRT2 PE=1 SV=2	3	10	2	1	4	5	5	5	8	5	5	4	0	1	1	1	2	1	0	1	0	1	1	1	1	1	0	1	14.4	4	1.9	65.865	645	645;639;639	0.00026738	5.2331	5.4	7.8	7.8	6	11.8	6
CON__P41361;P01008	CON__P41361	5;1	5;1	5;1				2	5	5	5	0	1	0	0	4	4	4	4	0	1	0	0	4	4	4	4	0	1	0	0	4	4	4	4	12.5	12.5	12.5	52.347	465	465;464	0	21.918	0	3.4	0	0	10.5	10.5
CON__Q0IIK2;CON__Q29443	CON__Q0IIK2;CON__Q29443	15;14	15;14	15;14			;	2	15	15	15	10	7	9	11	9	9	4	9	10	7	9	11	9	9	4	9	10	7	9	11	9	9	4	9	30.4	30.4	30.4	77.738	704	704;685	0	188.61	20.5	13.4	18.6	22.4	17.6	19.2
CON__Q1RMK2	CON__Q1RMK2	2	2	2				1	2	2	2	1	1	0	2	0	0	0	0	1	1	0	2	0	0	0	0	1	1	0	2	0	0	0	0	4.9	4.9	4.9	65.056	597	597	0.0020121	3.8781	2.2	2.2	0	4.9	0	0
CON__Q1RMN8	CON__Q1RMN8	3	3	3				1	3	3	3	3	3	2	3	2	3	2	1	3	3	2	3	2	3	2	1	3	3	2	3	2	3	2	1	21.4	21.4	21.4	24.536	234	234	0	82.334	21.4	21.4	15	21.4	13.2	21.4
CON__Q28065	CON__Q28065	3	3	3				1	3	3	3	2	3	3	3	1	1	1	1	2	3	3	3	1	1	1	1	2	3	3	3	1	1	1	1	7.4	7.4	7.4	68.886	610	610	0	15.406	4.6	7.4	7.4	7.4	2.8	2.8
CON__Q2UVX4	CON__Q2UVX4	5	5	5				1	5	5	5	0	2	2	2	1	0	1	0	0	2	2	2	1	0	1	0	0	2	2	2	1	0	1	0	6.1	6.1	6.1	187.37	1662	1662	0	11.582	0	2.7	2.5	2.2	1.2	0
CON__Q3KNV1;P08729	CON__Q3KNV1;P08729	29;29	1;1	1;1	Keratin, type II cytoskeletal 7	KRT7	;sp|P08729|K2C7_HUMAN Keratin, type II cytoskeletal 7 OS=Homo sapiens OX=9606 GN=KRT7 PE=1 SV=5	2	29	1	1	20	23	23	24	26	26	23	26	1	1	1	1	1	1	1	1	1	1	1	1	1	1	1	1	61	2.1	2.1	51.385	469	469;469	0.0036846	3.3972	42.2	50.1	48.4	48.6	53.9	52.7
CON__Q3SX28	CON__Q3SX28	13	7	3				1	13	7	3	12	10	10	9	9	11	11	10	6	6	5	5	5	6	6	5	2	2	2	2	2	2	2	1	39.1	23.6	9.2	33.012	284	284	0	68.859	36.6	33.8	33.5	31	31	36.3
CON__Q3SZR3	CON__Q3SZR3	2	2	2				1	2	2	2	0	0	0	0	1	1	0	1	0	0	0	0	1	1	0	1	0	0	0	0	1	1	0	1	13.9	13.9	13.9	23.182	202	202	0.00030423	9.1052	0	0	0	0	5	5
CON__Q3SZV7	CON__Q3SZV7	2	2	2				1	2	2	2	0	0	0	2	1	0	0	0	0	0	0	2	1	0	0	0	0	0	0	2	1	0	0	0	8.5	8.5	8.5	52.295	460	460	0.00030807	9.6929	0	0	0	8.5	3.5	0
CON__Q3ZBD7	CON__Q3ZBD7	9	2	2				1	9	2	2	7	8	7	7	6	7	6	7	2	2	2	2	2	2	2	2	2	2	2	2	2	2	2	2	18.3	4.8	4.8	62.87	557	557	0	33.755	14.4	17.1	15.6	14.4	14.4	17.1
CON__Q3ZBS7;P04004	CON__Q3ZBS7	7;1	7;1	7;1				2	7	7	7	3	4	6	3	3	3	3	2	3	4	6	3	3	3	3	2	3	4	6	3	3	3	3	2	22.7	22.7	22.7	54.099	484	484;478	0	28.049	7.6	9.3	21.1	7.6	7.6	7.6
CON__Q6KB66-1;Q6KB66	CON__Q6KB66-1;Q6KB66	7;7	7;7	7;7	Keratin, type II cytoskeletal 80	KRT80	;sp|Q6KB66|K2C80_HUMAN Keratin, type II cytoskeletal 80 OS=Homo sapiens OX=9606 GN=KRT80 PE=1 SV=2	2	7	7	7	0	2	1	1	5	2	1	3	0	2	1	1	5	2	1	3	0	2	1	1	5	2	1	3	17	17	17	50.525	452	452;452	0	21.867	0	3.8	1.8	1.8	13.1	3.8
CON__Q9C075;Q9C075	CON__Q9C075;Q9C075	5;5	5;5	5;5	Keratin, type I cytoskeletal 23	KRT23	;sp|Q9C075|K1C23_HUMAN Keratin, type I cytoskeletal 23 OS=Homo sapiens OX=9606 GN=KRT23 PE=1 SV=2	2	5	5	5	0	0	0	0	3	2	1	3	0	0	0	0	3	2	1	3	0	0	0	0	3	2	1	3	15.4	15.4	15.4	48.131	422	422;422	0	28.079	0	0	0	0	9.5	7.6
E9PAV3;Q13765;Q9BZK3	E9PAV3;Q13765	6;6;1	6;6;1	6;6;1	Nascent polypeptide-associated complex subunit alpha, muscle-specific form;Nascent polypeptide-associated complex subunit alpha	NACA	sp|E9PAV3|NACAM_HUMAN Nascent polypeptide-associated complex subunit alpha, muscle-specific form OS=Homo sapiens OX=9606 GN=NACA PE=1 SV=1;sp|Q13765|NACA_HUMAN Nascent polypeptide-associated complex subunit alpha OS=Homo sapiens OX=9606 GN=NACA PE=1 SV=1	3	6	6	6	4	5	4	5	5	5	4	4	4	5	4	5	5	5	4	4	4	5	4	5	5	5	4	4	3.7	3.7	3.7	205.42	2078	2078;215;213	0	164.72	2.6	3.4	2.6	3	3	3.4
E9PRG8	E9PRG8	2	2	2	Uncharacterized protein C11orf98	C11orf98	sp|E9PRG8|CK098_HUMAN Uncharacterized protein C11orf98 OS=Homo sapiens OX=9606 GN=C11orf98 PE=4 SV=2	1	2	2	2	2	1	1	2	2	1	2	2	2	1	1	2	2	1	2	2	2	1	1	2	2	1	2	2	21.1	21.1	21.1	14.234	123	123	0.00030266	8.9491	21.1	10.6	10.6	21.1	21.1	10.6
O00115	O00115	2	2	2	Deoxyribonuclease-2-alpha	DNASE2	sp|O00115|DNS2A_HUMAN Deoxyribonuclease-2-alpha OS=Homo sapiens OX=9606 GN=DNASE2 PE=1 SV=2	1	2	2	2	0	0	0	0	1	1	1	1	0	0	0	0	1	1	1	1	0	0	0	0	1	1	1	1	6.9	6.9	6.9	39.58	360	360	0.00028066	6.4791	0	0	0	0	3.9	3.9
O00116	O00116	17	17	17	Alkyldihydroxyacetonephosphate synthase, peroxisomal	AGPS	sp|O00116|ADAS_HUMAN Alkyldihydroxyacetonephosphate synthase, peroxisomal OS=Homo sapiens OX=9606 GN=AGPS PE=1 SV=1	1	17	17	17	12	12	14	12	14	12	15	15	12	12	14	12	14	12	15	15	12	12	14	12	14	12	15	15	44.8	44.8	44.8	72.911	658	658	0	216.31	29.3	29.3	35.6	31.5	35.6	28
O00124	O00124	1	1	1	UBX domain-containing protein 8	UBXN8	sp|O00124|UBXN8_HUMAN UBX domain-containing protein 8 OS=Homo sapiens OX=9606 GN=UBXN8 PE=1 SV=2	1	1	1	1	0	0	1	0	0	0	0	0	0	0	1	0	0	0	0	0	0	0	1	0	0	0	0	0	6.3	6.3	6.3	30.541	270	270	0.0010181	4.1225	0	0	6.3	0	0	0
O00139	O00139	5	4	4	Kinesin-like protein KIF2A	KIF2A	sp|O00139|KIF2A_HUMAN Kinesin-like protein KIF2A OS=Homo sapiens OX=9606 GN=KIF2A PE=1 SV=3	1	5	4	4	3	2	4	1	2	2	2	2	2	1	3	1	2	2	2	2	2	1	3	1	2	2	2	2	7.6	6.4	6.4	79.954	706	706	0.00030855	9.733	4.2	3.1	5.8	1.8	3.5	3
O00148	O00148	18	6	6	ATP-dependent RNA helicase DDX39A	DDX39A	sp|O00148|DX39A_HUMAN ATP-dependent RNA helicase DDX39A OS=Homo sapiens OX=9606 GN=DDX39A PE=1 SV=2	1	18	6	6	15	16	14	15	14	12	15	15	5	6	4	5	3	2	4	5	5	6	4	5	3	2	4	5	54.8	24.6	24.6	49.129	427	427	0	80.789	45.9	52.9	41.5	45.9	40.3	34
O00151	O00151	10	10	10	PDZ and LIM domain protein 1	PDLIM1	sp|O00151|PDLI1_HUMAN PDZ and LIM domain protein 1 OS=Homo sapiens OX=9606 GN=PDLIM1 PE=1 SV=4	1	10	10	10	4	4	3	3	6	9	7	2	4	4	3	3	6	9	7	2	4	4	3	3	6	9	7	2	53.5	53.5	53.5	36.071	329	329	0	162.31	22.5	18.2	17	11.9	32.2	44.1
O00154	O00154	11	11	11	Cytosolic acyl coenzyme A thioester hydrolase	ACOT7	sp|O00154|BACH_HUMAN Cytosolic acyl coenzyme A thioester hydrolase OS=Homo sapiens OX=9606 GN=ACOT7 PE=1 SV=3	1	11	11	11	9	7	8	8	8	8	8	8	9	7	8	8	8	8	8	8	9	7	8	8	8	8	8	8	35.3	35.3	35.3	41.796	380	380	0	78.817	32.9	25.5	27.6	25	25.8	27.9
O00159	O00159	27	27	26	Unconventional myosin-Ic	MYO1C	sp|O00159|MYO1C_HUMAN Unconventional myosin-Ic OS=Homo sapiens OX=9606 GN=MYO1C PE=1 SV=4	1	27	27	26	19	17	18	18	18	18	22	20	19	17	18	18	18	18	22	20	18	17	18	18	18	18	22	20	30.3	30.3	29.6	121.68	1063	1063	0	227.95	24.1	20.1	23	22.2	23.1	22.1
O00161	O00161	6	6	6	Synaptosomal-associated protein 23	SNAP23	sp|O00161|SNP23_HUMAN Synaptosomal-associated protein 23 OS=Homo sapiens OX=9606 GN=SNAP23 PE=1 SV=1	1	6	6	6	2	2	1	0	3	6	2	4	2	2	1	0	3	6	2	4	2	2	1	0	3	6	2	4	38.4	38.4	38.4	23.354	211	211	0	27.399	12.8	12.8	4.7	0	18.5	38.4
O00165	O00165	1	1	1	HCLS1-associated protein X-1	HAX1	sp|O00165|HAX1_HUMAN HCLS1-associated protein X-1 OS=Homo sapiens OX=9606 GN=HAX1 PE=1 SV=2	1	1	1	1	0	0	0	1	1	0	1	0	0	0	0	1	1	0	1	0	0	0	0	1	1	0	1	0	9	9	9	31.62	279	279	0.0027275	3.5797	0	0	0	9	9	0
O00170	O00170	9	9	9	AH receptor-interacting protein	AIP	sp|O00170|AIP_HUMAN AH receptor-interacting protein OS=Homo sapiens OX=9606 GN=AIP PE=1 SV=2	1	9	9	9	1	3	4	2	3	5	5	5	1	3	4	2	3	5	5	5	1	3	4	2	3	5	5	5	36.1	36.1	36.1	37.636	330	330	0	79.597	4.2	10.6	15.2	10	12.1	19.1
O00178	O00178	7	7	7	GTP-binding protein 1	GTPBP1	sp|O00178|GTPB1_HUMAN GTP-binding protein 1 OS=Homo sapiens OX=9606 GN=GTPBP1 PE=1 SV=3	1	7	7	7	2	1	1	4	2	1	3	2	2	1	1	4	2	1	3	2	2	1	1	4	2	1	3	2	15.4	15.4	15.4	72.453	669	669	0	22.326	5.2	2.4	2.4	8.5	4.2	4.8
O00180	O00180	1	1	1	Potassium channel subfamily K member 1	KCNK1	sp|O00180|KCNK1_HUMAN Potassium channel subfamily K member 1 OS=Homo sapiens OX=9606 GN=KCNK1 PE=1 SV=1	1	1	1	1	1	0	0	0	0	0	1	1	1	0	0	0	0	0	1	1	1	0	0	0	0	0	1	1	5.7	5.7	5.7	38.143	336	336	0	23.328	5.7	0	0	0	0	0
O00186	O00186	1	1	1	Syntaxin-binding protein 3	STXBP3	sp|O00186|STXB3_HUMAN Syntaxin-binding protein 3 OS=Homo sapiens OX=9606 GN=STXBP3 PE=1 SV=2	1	1	1	1	1	1	1	0	1	1	0	1	1	1	1	0	1	1	0	1	1	1	1	0	1	1	0	1	2.5	2.5	2.5	67.764	592	592	0.00026969	5.4448	2.5	2.5	2.5	0	2.5	2.5
O00192	O00192	3	3	3	Armadillo repeat protein deleted in velo-cardio-facial syndrome	ARVCF	sp|O00192|ARVC_HUMAN Armadillo repeat protein deleted in velo-cardio-facial syndrome OS=Homo sapiens OX=9606 GN=ARVCF PE=1 SV=1	1	3	3	3	0	0	0	0	0	2	1	0	0	0	0	0	0	2	1	0	0	0	0	0	0	2	1	0	6.3	6.3	6.3	104.64	962	962	0.0002949	8.0967	0	0	0	0	0	3.1
O00193	O00193	3	3	3	Small acidic protein	SMAP	sp|O00193|SMAP_HUMAN Small acidic protein OS=Homo sapiens OX=9606 GN=SMAP PE=1 SV=1	1	3	3	3	3	2	2	3	3	2	3	2	3	2	2	3	3	2	3	2	3	2	2	3	3	2	3	2	21.9	21.9	21.9	20.332	183	183	0	141.94	21.9	21.3	21.3	21.9	21.9	21.3
O00203;Q13367	O00203	17;1	17;1	17;1	AP-3 complex subunit beta-1	AP3B1	sp|O00203|AP3B1_HUMAN AP-3 complex subunit beta-1 OS=Homo sapiens OX=9606 GN=AP3B1 PE=1 SV=3	2	17	17	17	11	10	11	9	10	12	14	11	11	10	11	9	10	12	14	11	11	10	11	9	10	12	14	11	19.3	19.3	19.3	121.32	1094	1094;1082	0	108.92	12.3	10.3	12.2	10.2	10.3	13.2
O00217	O00217	4	4	4	NADH dehydrogenase [ubiquinone] iron-sulfur protein 8, mitochondrial	NDUFS8	sp|O00217|NDUS8_HUMAN NADH dehydrogenase [ubiquinone] iron-sulfur protein 8, mitochondrial OS=Homo sapiens OX=9606 GN=NDUFS8 PE=1 SV=1	1	4	4	4	2	3	2	2	2	3	3	3	2	3	2	2	2	3	3	3	2	3	2	2	2	3	3	3	18.6	18.6	18.6	23.705	210	210	0	12.361	10	15.2	10	10	10	15.2
O00220	O00220	2	2	2	Tumor necrosis factor receptor superfamily member 10A	TNFRSF10A	sp|O00220|TR10A_HUMAN Tumor necrosis factor receptor superfamily member 10A OS=Homo sapiens OX=9606 GN=TNFRSF10A PE=1 SV=3	1	2	2	2	2	0	1	2	0	0	0	0	2	0	1	2	0	0	0	0	2	0	1	2	0	0	0	0	4.9	4.9	4.9	50.089	468	468	0.00026205	4.7836	4.9	0	2.1	4.9	0	0
O00231	O00231	24	24	24	26S proteasome non-ATPase regulatory subunit 11	PSMD11	sp|O00231|PSD11_HUMAN 26S proteasome non-ATPase regulatory subunit 11 OS=Homo sapiens OX=9606 GN=PSMD11 PE=1 SV=3	1	24	24	24	19	16	19	21	19	17	18	19	19	16	19	21	19	17	18	19	19	16	19	21	19	17	18	19	67.8	67.8	67.8	47.463	422	422	0	249.93	55.9	47.2	54.5	59.5	55	50.5
O00232	O00232	17	17	17	26S proteasome non-ATPase regulatory subunit 12	PSMD12	sp|O00232|PSD12_HUMAN 26S proteasome non-ATPase regulatory subunit 12 OS=Homo sapiens OX=9606 GN=PSMD12 PE=1 SV=3	1	17	17	17	14	13	14	13	11	13	14	12	14	13	14	13	11	13	14	12	14	13	14	13	11	13	14	12	41.7	41.7	41.7	52.904	456	456	0	263.06	35.7	32.9	35.7	34.4	26.8	34
O00233	O00233	4	4	4	26S proteasome non-ATPase regulatory subunit 9	PSMD9	sp|O00233|PSMD9_HUMAN 26S proteasome non-ATPase regulatory subunit 9 OS=Homo sapiens OX=9606 GN=PSMD9 PE=1 SV=3	1	4	4	4	3	1	1	1	1	2	4	1	3	1	1	1	1	2	4	1	3	1	1	1	1	2	4	1	19.3	19.3	19.3	24.682	223	223	0	15.89	15.2	7.2	7.2	7.2	7.2	11.2
O00244	O00244	2	2	2	Copper transport protein ATOX1	ATOX1	sp|O00244|ATOX1_HUMAN Copper transport protein ATOX1 OS=Homo sapiens OX=9606 GN=ATOX1 PE=1 SV=1	1	2	2	2	0	0	0	1	0	0	0	1	0	0	0	1	0	0	0	1	0	0	0	1	0	0	0	1	36.8	36.8	36.8	7.4016	68	68	0.0046296	3.2475	0	0	0	25	0	0
O00264	O00264	6	5	5	Membrane-associated progesterone receptor component 1	PGRMC1	sp|O00264|PGRC1_HUMAN Membrane-associated progesterone receptor component 1 OS=Homo sapiens OX=9606 GN=PGRMC1 PE=1 SV=3	1	6	5	5	5	5	4	6	5	5	6	6	4	4	4	5	4	4	5	5	4	4	4	5	4	4	5	5	40.5	35.9	35.9	21.671	195	195	0	72.748	30.3	30.3	28.7	40.5	30.3	30.3
O00267	O00267	21	21	21	Transcription elongation factor SPT5	SUPT5H	sp|O00267|SPT5H_HUMAN Transcription elongation factor SPT5 OS=Homo sapiens OX=9606 GN=SUPT5H PE=1 SV=1	1	21	21	21	12	10	13	12	11	9	8	7	12	10	13	12	11	9	8	7	12	10	13	12	11	9	8	7	28.6	28.6	28.6	121	1087	1087	0	243.82	15.5	14	17.8	17.6	15.6	12.1
O00273	O00273	10	10	10	DNA fragmentation factor subunit alpha	DFFA	sp|O00273|DFFA_HUMAN DNA fragmentation factor subunit alpha OS=Homo sapiens OX=9606 GN=DFFA PE=1 SV=1	1	10	10	10	7	9	6	6	8	7	8	8	7	9	6	6	8	7	8	8	7	9	6	6	8	7	8	8	39.9	39.9	39.9	36.521	331	331	0	121.69	30.5	36.6	25.4	27.8	33.8	30.5
O00291	O00291	2	2	2	Huntingtin-interacting protein 1	HIP1	sp|O00291|HIP1_HUMAN Huntingtin-interacting protein 1 OS=Homo sapiens OX=9606 GN=HIP1 PE=1 SV=5	1	2	2	2	0	1	1	1	1	1	0	0	0	1	1	1	1	1	0	0	0	1	1	1	1	1	0	0	2.9	2.9	2.9	116.22	1037	1037	0.00027218	5.6786	0	1.4	1.4	1.4	1.5	1.5
O00299	O00299	14	14	14	Chloride intracellular channel protein 1	CLIC1	sp|O00299|CLIC1_HUMAN Chloride intracellular channel protein 1 OS=Homo sapiens OX=9606 GN=CLIC1 PE=1 SV=4	1	14	14	14	12	12	12	12	14	13	13	12	12	12	12	12	14	13	13	12	12	12	12	12	14	13	13	12	79.3	79.3	79.3	26.922	241	241	0	292.45	69.7	69.7	69.7	69.7	79.3	70.1
O00303	O00303	12	12	12	Eukaryotic translation initiation factor 3 subunit F	EIF3F	sp|O00303|EIF3F_HUMAN Eukaryotic translation initiation factor 3 subunit F OS=Homo sapiens OX=9606 GN=EIF3F PE=1 SV=1	1	12	12	12	9	8	6	9	6	6	6	6	9	8	6	9	6	6	6	6	9	8	6	9	6	6	6	6	44.3	44.3	44.3	37.563	357	357	0	123.53	37.3	34.5	23.5	37.5	23.5	21
O00330	O00330	9	9	9	Pyruvate dehydrogenase protein X component, mitochondrial	PDHX	sp|O00330|ODPX_HUMAN Pyruvate dehydrogenase protein X component, mitochondrial OS=Homo sapiens OX=9606 GN=PDHX PE=1 SV=3	1	9	9	9	1	1	1	4	5	6	3	7	1	1	1	4	5	6	3	7	1	1	1	4	5	6	3	7	26.5	26.5	26.5	54.122	501	501	0	47.965	2	1.8	3.4	12.8	15.6	15.8
O00410;O60518	O00410	41;2	41;2	41;2	Importin-5	IPO5	sp|O00410|IPO5_HUMAN Importin-5 OS=Homo sapiens OX=9606 GN=IPO5 PE=1 SV=4	2	41	41	41	29	31	37	32	28	31	33	31	29	31	37	32	28	31	33	31	29	31	37	32	28	31	33	31	51.9	51.9	51.9	123.63	1097	1097;1105	0	323.31	36	39.4	46.9	40.3	36.8	39.7
O00411	O00411	11	11	11	DNA-directed RNA polymerase, mitochondrial	POLRMT	sp|O00411|RPOM_HUMAN DNA-directed RNA polymerase, mitochondrial OS=Homo sapiens OX=9606 GN=POLRMT PE=1 SV=2	1	11	11	11	6	6	6	5	3	2	2	2	6	6	6	5	3	2	2	2	6	6	6	5	3	2	2	2	12	12	12	138.62	1230	1230	0	43.666	7.2	7.7	6.6	6	3.7	2.3
O00422	O00422	5	5	5	Histone deacetylase complex subunit SAP18	SAP18	sp|O00422|SAP18_HUMAN Histone deacetylase complex subunit SAP18 OS=Homo sapiens OX=9606 GN=SAP18 PE=1 SV=1	1	5	5	5	3	1	1	1	1	1	1	0	3	1	1	1	1	1	1	0	3	1	1	1	1	1	1	0	39.9	39.9	39.9	17.561	153	153	0	19.644	27.5	12.4	10.5	7.8	7.8	4.6
O00425	O00425	14	13	13	Insulin-like growth factor 2 mRNA-binding protein 3	IGF2BP3	sp|O00425|IF2B3_HUMAN Insulin-like growth factor 2 mRNA-binding protein 3 OS=Homo sapiens OX=9606 GN=IGF2BP3 PE=1 SV=2	1	14	13	13	6	4	5	6	10	10	12	8	5	3	4	5	9	9	11	7	5	3	4	5	9	9	11	7	30.9	28.7	28.7	63.704	579	579	0	208.4	16.8	9.2	12.4	15.7	25.6	21.2
O00429	O00429	29	29	29	Dynamin-1-like protein	DNM1L	sp|O00429|DNM1L_HUMAN Dynamin-1-like protein OS=Homo sapiens OX=9606 GN=DNM1L PE=1 SV=2	1	29	29	29	13	12	14	14	20	23	20	19	13	12	14	14	20	23	20	19	13	12	14	14	20	23	20	19	51.4	51.4	51.4	81.876	736	736	0	323.31	24.9	21.5	24.5	24.2	33.8	41.4
O00442	O00442	10	10	10	RNA 3-terminal phosphate cyclase	RTCA	sp|O00442|RTCA_HUMAN RNA 3-terminal phosphate cyclase OS=Homo sapiens OX=9606 GN=RTCA PE=1 SV=1	1	10	10	10	2	2	4	5	5	6	5	7	2	2	4	5	5	6	5	7	2	2	4	5	5	6	5	7	41.5	41.5	41.5	39.336	366	366	0	51.14	6.3	7.4	14.5	20.8	19.4	24.9
O00443	O00443	3	3	3	Phosphatidylinositol 4-phosphate 3-kinase C2 domain-containing subunit alpha	PIK3C2A	sp|O00443|P3C2A_HUMAN Phosphatidylinositol 4-phosphate 3-kinase C2 domain-containing subunit alpha OS=Homo sapiens OX=9606 GN=PIK3C2A PE=1 SV=2	1	3	3	3	0	1	2	0	0	0	0	0	0	1	2	0	0	0	0	0	0	1	2	0	0	0	0	0	2.6	2.6	2.6	190.68	1686	1686	0.0002633	4.8955	0	0.8	1.8	0	0	0
O00469	O00469	2	2	2	Procollagen-lysine,2-oxoglutarate 5-dioxygenase 2	PLOD2	sp|O00469|PLOD2_HUMAN Procollagen-lysine,2-oxoglutarate 5-dioxygenase 2 OS=Homo sapiens OX=9606 GN=PLOD2 PE=1 SV=2	1	2	2	2	1	1	1	2	1	1	0	1	1	1	1	2	1	1	0	1	1	1	1	2	1	1	0	1	3.5	3.5	3.5	84.685	737	737	0.00026567	5.081	1.9	1.9	1.9	3.5	1.9	1.9
O00471	O00471	2	2	2	Exocyst complex component 5	EXOC5	sp|O00471|EXOC5_HUMAN Exocyst complex component 5 OS=Homo sapiens OX=9606 GN=EXOC5 PE=1 SV=1	1	2	2	2	2	0	0	0	0	0	0	0	2	0	0	0	0	0	0	0	2	0	0	0	0	0	0	0	3.8	3.8	3.8	81.852	708	708	0.00031027	9.8944	3.8	0	0	0	0	0
O00483	O00483	4	4	4	Cytochrome c oxidase subunit NDUFA4	NDUFA4	sp|O00483|NDUA4_HUMAN Cytochrome c oxidase subunit NDUFA4 OS=Homo sapiens OX=9606 GN=NDUFA4 PE=1 SV=1	1	4	4	4	3	3	3	3	3	3	4	3	3	3	3	3	3	3	4	3	3	3	3	3	3	3	4	3	46.9	46.9	46.9	9.3697	81	81	0	28.266	37	37	37	37	37	37
O00487	O00487	8	8	8	26S proteasome non-ATPase regulatory subunit 14	PSMD14	sp|O00487|PSDE_HUMAN 26S proteasome non-ATPase regulatory subunit 14 OS=Homo sapiens OX=9606 GN=PSMD14 PE=1 SV=1	1	8	8	8	5	5	4	4	3	5	3	2	5	5	4	4	3	5	3	2	5	5	4	4	3	5	3	2	40.6	40.6	40.6	34.577	310	310	0	41.395	16.8	25.5	14.5	20.6	11.6	19
O00488	O00488	3	3	3	Zinc finger protein 593	ZNF593	sp|O00488|ZN593_HUMAN Zinc finger protein 593 OS=Homo sapiens OX=9606 GN=ZNF593 PE=1 SV=2	1	3	3	3	2	2	2	1	1	1	2	0	2	2	2	1	1	1	2	0	2	2	2	1	1	1	2	0	32.1	32.1	32.1	15.199	134	134	0	11.831	25.4	25.4	25.4	14.9	10.4	10.4
O00499	O00499	7	7	7	Myc box-dependent-interacting protein 1	BIN1	sp|O00499|BIN1_HUMAN Myc box-dependent-interacting protein 1 OS=Homo sapiens OX=9606 GN=BIN1 PE=1 SV=1	1	7	7	7	1	1	1	2	1	2	2	1	1	1	1	2	1	2	2	1	1	1	1	2	1	2	2	1	18.5	18.5	18.5	64.699	593	593	0	22.844	2.4	3	3.2	5.1	2.5	4
O00505	O00505	10	8	8	Importin subunit alpha-4	KPNA3	sp|O00505|IMA4_HUMAN Importin subunit alpha-4 OS=Homo sapiens OX=9606 GN=KPNA3 PE=1 SV=2	1	10	8	8	8	6	7	5	8	8	6	7	6	5	5	5	7	6	4	5	6	5	5	5	7	6	4	5	32.2	27.8	27.8	57.81	521	521	0	84.413	21.5	14	18	12.3	25.7	21.5
O00515	O00515	13	13	13	Ladinin-1	LAD1	sp|O00515|LAD1_HUMAN Ladinin-1 OS=Homo sapiens OX=9606 GN=LAD1 PE=1 SV=2	1	13	13	13	8	7	7	6	7	9	6	4	8	7	7	6	7	9	6	4	8	7	7	6	7	9	6	4	31.9	31.9	31.9	57.13	517	517	0	108.01	20.1	19.7	19.5	17.6	20.5	24.4
O00541	O00541	18	18	18	Pescadillo homolog	PES1	sp|O00541|PESC_HUMAN Pescadillo homolog OS=Homo sapiens OX=9606 GN=PES1 PE=1 SV=1	1	18	18	18	14	13	14	15	11	12	13	11	14	13	14	15	11	12	13	11	14	13	14	15	11	12	13	11	35.9	35.9	35.9	68.002	588	588	0	111.21	30.6	24.1	28.6	31.3	25.9	27.9
O00560	O00560	2	2	2	Syntenin-1	SDCBP	sp|O00560|SDCB1_HUMAN Syntenin-1 OS=Homo sapiens OX=9606 GN=SDCBP PE=1 SV=1	1	2	2	2	2	2	2	1	2	2	2	2	2	2	2	1	2	2	2	2	2	2	2	1	2	2	2	2	9.4	9.4	9.4	32.444	298	298	0	15.752	9.4	9.4	9.4	6	9.4	9.4
O00566	O00566	11	11	11	U3 small nucleolar ribonucleoprotein protein MPP10	MPHOSPH10	sp|O00566|MPP10_HUMAN U3 small nucleolar ribonucleoprotein protein MPP10 OS=Homo sapiens OX=9606 GN=MPHOSPH10 PE=1 SV=2	1	11	11	11	9	7	5	6	9	6	7	5	9	7	5	6	9	6	7	5	9	7	5	6	9	6	7	5	25.1	25.1	25.1	78.863	681	681	0	146.85	18.5	18.8	13.2	13.4	21.3	16.7
O00567	O00567	27	27	27	Nucleolar protein 56	NOP56	sp|O00567|NOP56_HUMAN Nucleolar protein 56 OS=Homo sapiens OX=9606 GN=NOP56 PE=1 SV=4	1	27	27	27	20	20	22	19	19	20	20	23	20	20	22	19	19	20	20	23	20	20	22	19	19	20	20	23	59.3	59.3	59.3	66.049	594	594	0	323.31	42.8	45.5	50.3	44.1	42.4	41.4
O00571;O15523;Q9NQI0	O00571;O15523	32;22;2	32;22;2	31;21;2	ATP-dependent RNA helicase DDX3X;ATP-dependent RNA helicase DDX3Y	DDX3X;DDX3Y	sp|O00571|DDX3X_HUMAN ATP-dependent RNA helicase DDX3X OS=Homo sapiens OX=9606 GN=DDX3X PE=1 SV=3;sp|O15523|DDX3Y_HUMAN ATP-dependent RNA helicase DDX3Y OS=Homo sapiens OX=9606 GN=DDX3Y PE=1 SV=2	3	32	32	31	26	27	26	26	22	24	22	23	26	27	26	26	22	24	22	23	25	26	25	25	21	23	21	22	57.4	57.4	55.7	73.243	662	662;660;724	0	323.31	43.7	48.3	43.4	46.8	38.4	39.9
O00584	O00584	5	5	5	Ribonuclease T2	RNASET2	sp|O00584|RNT2_HUMAN Ribonuclease T2 OS=Homo sapiens OX=9606 GN=RNASET2 PE=1 SV=2	1	5	5	5	2	0	0	0	3	3	2	4	2	0	0	0	3	3	2	4	2	0	0	0	3	3	2	4	24.2	24.2	24.2	29.48	256	256	0	14.654	10.5	0	0	0	16.4	14.5
O00592	O00592	4	4	4	Podocalyxin	PODXL	sp|O00592|PODXL_HUMAN Podocalyxin OS=Homo sapiens OX=9606 GN=PODXL PE=1 SV=2	1	4	4	4	2	4	2	2	3	4	3	2	2	4	2	2	3	4	3	2	2	4	2	2	3	4	3	2	7.9	7.9	7.9	58.635	558	558	0	20.942	4.3	7.9	4.3	4.3	5.6	7.9
O00629	O00629	10	10	8	Importin subunit alpha-3	KPNA4	sp|O00629|IMA3_HUMAN Importin subunit alpha-3 OS=Homo sapiens OX=9606 GN=KPNA4 PE=1 SV=1	1	10	10	8	9	7	7	5	4	8	7	6	9	7	7	5	4	8	7	6	7	6	5	5	3	6	5	4	36.7	36.7	32.2	57.886	521	521	0	187.91	33.4	25.3	24.2	17.1	12.1	25.7
O00716	O00716	1	1	1	Transcription factor E2F3	E2F3	sp|O00716|E2F3_HUMAN Transcription factor E2F3 OS=Homo sapiens OX=9606 GN=E2F3 PE=1 SV=1	1	1	1	1	0	0	0	1	0	0	0	0	0	0	0	1	0	0	0	0	0	0	0	1	0	0	0	0	3.2	3.2	3.2	49.161	465	465	0.0059981	2.9395	0	0	0	3.2	0	0
O00743	O00743	5	5	5	Serine/threonine-protein phosphatase 6 catalytic subunit;Serine/threonine-protein phosphatase 6 catalytic subunit, N-terminally processed	PPP6C	sp|O00743|PPP6_HUMAN Serine/threonine-protein phosphatase 6 catalytic subunit OS=Homo sapiens OX=9606 GN=PPP6C PE=1 SV=1	1	5	5	5	4	2	3	2	2	4	2	3	4	2	3	2	2	4	2	3	4	2	3	2	2	4	2	3	25.2	25.2	25.2	35.144	305	305	0	20.595	22.3	12.1	16.1	8.9	8.9	19
O00762	O00762	3	3	3	Ubiquitin-conjugating enzyme E2 C	UBE2C	sp|O00762|UBE2C_HUMAN Ubiquitin-conjugating enzyme E2 C OS=Homo sapiens OX=9606 GN=UBE2C PE=1 SV=1	1	3	3	3	2	1	2	2	0	0	0	0	2	1	2	2	0	0	0	0	2	1	2	2	0	0	0	0	22.9	22.9	22.9	19.652	179	179	0.0003124	10.184	15.6	6.1	13.4	13.4	0	0
O00764	O00764	8	8	8	Pyridoxal kinase	PDXK	sp|O00764|PDXK_HUMAN Pyridoxal kinase OS=Homo sapiens OX=9606 GN=PDXK PE=1 SV=1	1	8	8	8	4	3	4	4	5	6	4	6	4	3	4	4	5	6	4	6	4	3	4	4	5	6	4	6	35.9	35.9	35.9	35.102	312	312	0	118.93	21.8	15.1	17.9	18.6	21.5	30.1
O00767	O00767	7	7	7	Acyl-CoA desaturase	SCD	sp|O00767|ACOD_HUMAN Acyl-CoA desaturase OS=Homo sapiens OX=9606 GN=SCD PE=1 SV=2	1	7	7	7	5	5	4	3	2	1	2	3	5	5	4	3	2	1	2	3	5	5	4	3	2	1	2	3	29.8	29.8	29.8	41.522	359	359	0	108.79	17.8	19.5	17.8	14.2	10.6	3.6
O14497	O14497	4	4	4	AT-rich interactive domain-containing protein 1A	ARID1A	sp|O14497|ARI1A_HUMAN AT-rich interactive domain-containing protein 1A OS=Homo sapiens OX=9606 GN=ARID1A PE=1 SV=3	1	4	4	4	1	1	0	0	0	1	1	0	1	1	0	0	0	1	1	0	1	1	0	0	0	1	1	0	2.5	2.5	2.5	242.04	2285	2285	0.0002978	8.3732	0.6	0.9	0	0	0	0.5
O14521	O14521	2	2	2	Succinate dehydrogenase [ubiquinone] cytochrome b small subunit, mitochondrial	SDHD	sp|O14521|DHSD_HUMAN Succinate dehydrogenase [ubiquinone] cytochrome b small subunit, mitochondrial OS=Homo sapiens OX=9606 GN=SDHD PE=1 SV=1	1	2	2	2	1	0	0	0	0	0	1	1	1	0	0	0	0	0	1	1	1	0	0	0	0	0	1	1	10.7	10.7	10.7	17.043	159	159	0.00026603	5.1187	4.4	0	0	0	0	0
O14548	O14548	3	3	3	Cytochrome c oxidase subunit 7A-related protein, mitochondrial	COX7A2L	sp|O14548|COX7R_HUMAN Cytochrome c oxidase subunit 7A-related protein, mitochondrial OS=Homo sapiens OX=9606 GN=COX7A2L PE=1 SV=2	1	3	3	3	2	2	2	2	3	2	3	2	2	2	2	2	3	2	3	2	2	2	2	2	3	2	3	2	48.2	48.2	48.2	12.615	114	114	0	83.181	40.4	40.4	40.4	40.4	48.2	40.4
O14561	O14561	2	2	2	Acyl carrier protein, mitochondrial	NDUFAB1	sp|O14561|ACPM_HUMAN Acyl carrier protein, mitochondrial OS=Homo sapiens OX=9606 GN=NDUFAB1 PE=1 SV=3	1	2	2	2	1	2	1	1	1	2	1	2	1	2	1	1	1	2	1	2	1	2	1	1	1	2	1	2	14.7	14.7	14.7	17.417	156	156	0.0002791	6.3474	9	14.7	9	9	9	14.7
O14562	O14562	4	4	4	Ubiquitin domain-containing protein UBFD1	UBFD1	sp|O14562|UBFD1_HUMAN Ubiquitin domain-containing protein UBFD1 OS=Homo sapiens OX=9606 GN=UBFD1 PE=1 SV=2	1	4	4	4	2	4	4	4	4	4	4	3	2	4	4	4	4	4	4	3	2	4	4	4	4	4	4	3	16.8	16.8	16.8	33.382	309	309	0	25.887	9.4	16.8	16.8	16.8	16.8	16.8
O14579	O14579	9	9	9	Coatomer subunit epsilon	COPE	sp|O14579|COPE_HUMAN Coatomer subunit epsilon OS=Homo sapiens OX=9606 GN=COPE PE=1 SV=3	1	9	9	9	7	7	6	7	8	8	8	8	7	7	6	7	8	8	8	8	7	7	6	7	8	8	8	8	46.4	46.4	46.4	34.482	308	308	0	220.2	34.7	38	35.1	37.3	41.9	43.5
O14617	O14617	24	24	24	AP-3 complex subunit delta-1	AP3D1	sp|O14617|AP3D1_HUMAN AP-3 complex subunit delta-1 OS=Homo sapiens OX=9606 GN=AP3D1 PE=1 SV=1	1	24	24	24	15	16	14	13	13	13	18	16	15	16	14	13	13	13	18	16	15	16	14	13	13	13	18	16	26.3	26.3	26.3	130.16	1153	1153	0	261.01	18.8	18.7	16.7	17.5	15.5	15
O14618	O14618	3	3	3	Copper chaperone for superoxide dismutase	CCS	sp|O14618|CCS_HUMAN Copper chaperone for superoxide dismutase OS=Homo sapiens OX=9606 GN=CCS PE=1 SV=1	1	3	3	3	0	0	1	1	0	1	1	3	0	0	1	1	0	1	1	3	0	0	1	1	0	1	1	3	10.9	10.9	10.9	29.04	274	274	0.00027917	6.3544	0	0	4.7	4.7	0	4.7
O14639	O14639	2	2	2	Actin-binding LIM protein 1	ABLIM1	sp|O14639|ABLM1_HUMAN Actin-binding LIM protein 1 OS=Homo sapiens OX=9606 GN=ABLIM1 PE=1 SV=3	1	2	2	2	0	1	2	1	0	0	0	0	0	1	2	1	0	0	0	0	0	1	2	1	0	0	0	0	4.4	4.4	4.4	87.687	778	778	0.0003095	9.8232	0	1.8	4.4	1.8	0	0
O14641;P54792;O14640;Q92997	O14641;P54792;O14640	4;2;2;1	4;2;2;1	4;2;2;1	Segment polarity protein dishevelled homolog DVL-2;Putative segment polarity protein dishevelled homolog DVL1P1;Segment polarity protein dishevelled homolog DVL-1	DVL2;DVL1P1;DVL1	sp|O14641|DVL2_HUMAN Segment polarity protein dishevelled homolog DVL-2 OS=Homo sapiens OX=9606 GN=DVL2 PE=1 SV=1;sp|P54792|DVLP1_HUMAN Putative segment polarity protein dishevelled homolog DVL1P1 OS=Homo sapiens OX=9606 GN=DVL1P1 PE=5 SV=1;sp|O14640|DVL1_	4	4	4	4	3	2	3	1	1	1	1	0	3	2	3	1	1	1	1	0	3	2	3	1	1	1	1	0	6.7	6.7	6.7	78.947	736	736;670;695;716	0.00028043	6.4646	5.3	3	4.6	1.6	1.6	1.6
O14646	O14646	6	6	3	Chromodomain-helicase-DNA-binding protein 1	CHD1	sp|O14646|CHD1_HUMAN Chromodomain-helicase-DNA-binding protein 1 OS=Homo sapiens OX=9606 GN=CHD1 PE=1 SV=2	1	6	6	3	0	3	2	2	1	1	1	1	0	3	2	2	1	1	1	1	0	1	1	2	1	1	0	1	4.6	4.6	3	196.69	1710	1710	0	15.403	0	2.5	1.9	1.8	0.5	0.5
O14647	O14647	5	2	2	Chromodomain-helicase-DNA-binding protein 2	CHD2	sp|O14647|CHD2_HUMAN Chromodomain-helicase-DNA-binding protein 2 OS=Homo sapiens OX=9606 GN=CHD2 PE=1 SV=2	1	5	2	2	0	2	2	0	0	1	1	0	0	0	1	0	0	1	0	0	0	0	1	0	0	1	0	0	2.9	1.4	1.4	211.34	1828	1828	0.00026961	5.4416	0	1.1	1	0	0	0.9
O14653	O14653	2	2	2	Golgi SNAP receptor complex member 2	GOSR2	sp|O14653|GOSR2_HUMAN Golgi SNAP receptor complex member 2 OS=Homo sapiens OX=9606 GN=GOSR2 PE=1 SV=2	1	2	2	2	1	1	1	2	1	1	0	1	1	1	1	2	1	1	0	1	1	1	1	2	1	1	0	1	9.9	9.9	9.9	24.775	212	212	0.00027042	5.4895	4.7	4.7	4.7	9.9	4.7	4.7
O14672	O14672	9	9	9	Disintegrin and metalloproteinase domain-containing protein 10	ADAM10	sp|O14672|ADA10_HUMAN Disintegrin and metalloproteinase domain-containing protein 10 OS=Homo sapiens OX=9606 GN=ADAM10 PE=1 SV=1	1	9	9	9	5	6	5	6	5	5	6	6	5	6	5	6	5	5	6	6	5	6	5	6	5	5	6	6	18.9	18.9	18.9	84.141	748	748	0	95.457	10.3	12	9	11.2	10.3	10.8
O14681	O14681	3	3	3	Etoposide-induced protein 2.4 homolog	EI24	sp|O14681|EI24_HUMAN Etoposide-induced protein 2.4 homolog OS=Homo sapiens OX=9606 GN=EI24 PE=1 SV=4	1	3	3	3	2	0	0	0	2	0	1	0	2	0	0	0	2	0	1	0	2	0	0	0	2	0	1	0	10.3	10.3	10.3	38.964	340	340	0.0002745	5.8751	7.1	0	0	0	7.9	0
O14683	O14683	2	2	2	Tumor protein p53-inducible protein 11	TP53I11	sp|O14683|P5I11_HUMAN Tumor protein p53-inducible protein 11 OS=Homo sapiens OX=9606 GN=TP53I11 PE=1 SV=2	1	2	2	2	0	1	0	0	0	2	2	1	0	1	0	0	0	2	2	1	0	1	0	0	0	2	2	1	13.2	13.2	13.2	21.054	189	189	0.0080057	2.6649	0	5.3	0	0	0	13.2
O14684	O14684	1	1	1	Prostaglandin E synthase	PTGES	sp|O14684|PTGES_HUMAN Prostaglandin E synthase OS=Homo sapiens OX=9606 GN=PTGES PE=1 SV=2	1	1	1	1	1	1	1	0	1	1	1	1	1	1	1	0	1	1	1	1	1	1	1	0	1	1	1	1	6.6	6.6	6.6	17.102	152	152	0.005059	3.0096	6.6	6.6	6.6	0	6.6	6.6
O14737	O14737	5	5	5	Programmed cell death protein 5	PDCD5	sp|O14737|PDCD5_HUMAN Programmed cell death protein 5 OS=Homo sapiens OX=9606 GN=PDCD5 PE=1 SV=3	1	5	5	5	3	2	3	2	2	5	2	3	3	2	3	2	2	5	2	3	3	2	3	2	2	5	2	3	45.6	45.6	45.6	14.285	125	125	0	18.716	26.4	20.8	26.4	16	16	45.6
O14744	O14744	16	16	16	Protein arginine N-methyltransferase 5;Protein arginine N-methyltransferase 5, N-terminally processed	PRMT5	sp|O14744|ANM5_HUMAN Protein arginine N-methyltransferase 5 OS=Homo sapiens OX=9606 GN=PRMT5 PE=1 SV=4	1	16	16	16	10	9	12	8	12	9	10	12	10	9	12	8	12	9	10	12	10	9	12	8	12	9	10	12	32.7	32.7	32.7	72.683	637	637	0	93.417	20.4	18.4	23.1	16.3	23.7	20.1
O14745	O14745	10	10	10	Na(+)/H(+) exchange regulatory cofactor NHE-RF1	SLC9A3R1	sp|O14745|NHRF1_HUMAN Na(+)/H(+) exchange regulatory cofactor NHE-RF1 OS=Homo sapiens OX=9606 GN=SLC9A3R1 PE=1 SV=4	1	10	10	10	9	9	8	7	8	10	9	8	9	9	8	7	8	10	9	8	9	9	8	7	8	10	9	8	35.5	35.5	35.5	38.868	358	358	0	124.74	33.2	33.2	30.2	27.9	30.2	35.5
O14757	O14757	2	2	2	Serine/threonine-protein kinase Chk1	CHEK1	sp|O14757|CHK1_HUMAN Serine/threonine-protein kinase Chk1 OS=Homo sapiens OX=9606 GN=CHEK1 PE=1 SV=2	1	2	2	2	2	0	0	0	0	0	0	0	2	0	0	0	0	0	0	0	2	0	0	0	0	0	0	0	6.3	6.3	6.3	54.433	476	476	0.0032028	3.441	6.3	0	0	0	0	0
O14763	O14763	1	1	1	Tumor necrosis factor receptor superfamily member 10B	TNFRSF10B	sp|O14763|TR10B_HUMAN Tumor necrosis factor receptor superfamily member 10B OS=Homo sapiens OX=9606 GN=TNFRSF10B PE=1 SV=2	1	1	1	1	1	1	1	1	1	1	1	1	1	1	1	1	1	1	1	1	1	1	1	1	1	1	1	1	3.4	3.4	3.4	47.878	440	440	0.00028539	6.9864	3.4	3.4	3.4	3.4	3.4	3.4
O14773	O14773	5	5	5	Tripeptidyl-peptidase 1	TPP1	sp|O14773|TPP1_HUMAN Tripeptidyl-peptidase 1 OS=Homo sapiens OX=9606 GN=TPP1 PE=1 SV=2	1	5	5	5	4	3	2	3	5	4	5	5	4	3	2	3	5	4	5	5	4	3	2	3	5	4	5	5	16.7	16.7	16.7	61.247	563	563	0	112.16	14.2	7.5	5.7	7.5	16.7	14.2
O14776	O14776	20	20	20	Transcription elongation regulator 1	TCERG1	sp|O14776|TCRG1_HUMAN Transcription elongation regulator 1 OS=Homo sapiens OX=9606 GN=TCERG1 PE=1 SV=2	1	20	20	20	16	9	14	11	10	10	11	9	16	9	14	11	10	10	11	9	16	9	14	11	10	10	11	9	19.9	19.9	19.9	123.9	1098	1098	0	81.082	15.8	9.9	14.8	12.7	11.1	11.6
O14777	O14777	2	2	2	Kinetochore protein NDC80 homolog	NDC80	sp|O14777|NDC80_HUMAN Kinetochore protein NDC80 homolog OS=Homo sapiens OX=9606 GN=NDC80 PE=1 SV=1	1	2	2	2	1	1	0	0	0	0	0	0	1	1	0	0	0	0	0	0	1	1	0	0	0	0	0	0	3	3	3	73.912	642	642	0.0084606	2.6356	1.6	1.4	0	0	0	0
O14787	O14787	11	9	9	Transportin-2	TNPO2	sp|O14787|TNPO2_HUMAN Transportin-2 OS=Homo sapiens OX=9606 GN=TNPO2 PE=1 SV=3	1	11	9	9	5	6	3	5	4	6	4	5	3	4	2	4	3	4	2	5	3	4	2	4	3	4	2	5	19.5	17.7	17.7	101.39	897	897	0	42.498	6.4	9.6	5.2	9.3	6.9	9.7
O14818;Q8TAA3	O14818	10;4	10;4	10;4	Proteasome subunit alpha type-7	PSMA7	sp|O14818|PSA7_HUMAN Proteasome subunit alpha type-7 OS=Homo sapiens OX=9606 GN=PSMA7 PE=1 SV=1	2	10	10	10	10	10	10	10	9	10	9	9	10	10	10	10	9	10	9	9	10	10	10	10	9	10	9	9	52	52	52	27.887	248	248;256	0	195.1	52	52	52	52	49.2	52
O14828	O14828	7	7	7	Secretory carrier-associated membrane protein 3	SCAMP3	sp|O14828|SCAM3_HUMAN Secretory carrier-associated membrane protein 3 OS=Homo sapiens OX=9606 GN=SCAMP3 PE=1 SV=3	1	7	7	7	5	6	5	5	4	5	6	6	5	6	5	5	4	5	6	6	5	6	5	5	4	5	6	6	37.5	37.5	37.5	38.287	347	347	0	122.36	26.2	33.4	24.2	25.9	20.2	25.9
O14841	O14841	12	12	12	5-oxoprolinase	OPLAH	sp|O14841|OPLA_HUMAN 5-oxoprolinase OS=Homo sapiens OX=9606 GN=OPLAH PE=1 SV=3	1	12	12	12	2	1	0	1	8	7	6	7	2	1	0	1	8	7	6	7	2	1	0	1	8	7	6	7	15.6	15.6	15.6	137.46	1288	1288	0	65.004	2.9	1.2	0	1.2	10.6	8.8
O14874	O14874	4	4	4	[3-methyl-2-oxobutanoate dehydrogenase [lipoamide]] kinase, mitochondrial	BCKDK	sp|O14874|BCKD_HUMAN [3-methyl-2-oxobutanoate dehydrogenase [lipoamide]] kinase, mitochondrial OS=Homo sapiens OX=9606 GN=BCKDK PE=1 SV=2	1	4	4	4	2	2	1	2	3	3	4	2	2	2	1	2	3	3	4	2	2	2	1	2	3	3	4	2	15	15	15	46.36	412	412	0	29.402	7.8	9.2	5.1	9.2	12.4	11.9
O14879	O14879	1	1	1	Interferon-induced protein with tetratricopeptide repeats 3	IFIT3	sp|O14879|IFIT3_HUMAN Interferon-induced protein with tetratricopeptide repeats 3 OS=Homo sapiens OX=9606 GN=IFIT3 PE=1 SV=1	1	1	1	1	0	0	0	0	0	0	1	0	0	0	0	0	0	0	1	0	0	0	0	0	0	0	1	0	3.5	3.5	3.5	55.984	490	490	0.00026164	4.7516	0	0	0	0	0	0
O14880	O14880	4	4	4	Microsomal glutathione S-transferase 3	MGST3	sp|O14880|MGST3_HUMAN Microsomal glutathione S-transferase 3 OS=Homo sapiens OX=9606 GN=MGST3 PE=1 SV=1	1	4	4	4	2	2	4	3	3	3	3	4	2	2	4	3	3	3	3	4	2	2	4	3	3	3	3	4	37.5	37.5	37.5	16.516	152	152	0	56.215	14.5	17.8	37.5	23	32.2	32.2
O14907	O14907	1	1	1	Tax1-binding protein 3	TAX1BP3	sp|O14907|TX1B3_HUMAN Tax1-binding protein 3 OS=Homo sapiens OX=9606 GN=TAX1BP3 PE=1 SV=2	1	1	1	1	1	1	1	0	1	1	1	0	1	1	1	0	1	1	1	0	1	1	1	0	1	1	1	0	13.7	13.7	13.7	13.735	124	124	0.00028482	6.8994	13.7	13.7	13.7	0	13.7	13.7
O14908;Q8TF64	O14908	6;1	6;1	6;1	PDZ domain-containing protein GIPC1	GIPC1	sp|O14908|GIPC1_HUMAN PDZ domain-containing protein GIPC1 OS=Homo sapiens OX=9606 GN=GIPC1 PE=1 SV=2	2	6	6	6	2	3	2	2	3	3	3	1	2	3	2	2	3	3	3	1	2	3	2	2	3	3	3	1	29.1	29.1	29.1	36.049	333	333;312	0	33.039	13.5	12.6	7.8	7.8	11.4	11.4
Q5SRD1;O14925	Q5SRD1;O14925	1;1	1;1	1;1	Putative mitochondrial import inner membrane translocase subunit Tim23B;Mitochondrial import inner membrane translocase subunit Tim23	TIMM23B;TIMM23	sp|Q5SRD1|TI23B_HUMAN Mitochondrial import inner membrane translocase subunit Tim23B OS=Homo sapiens OX=9606 GN=TIMM23B PE=1 SV=3;sp|O14925|TIM23_HUMAN Mitochondrial import inner membrane translocase subunit Tim23 OS=Homo sapiens OX=9606 GN=TIMM23 PE=1 SV=	2	1	1	1	1	1	1	1	0	1	0	1	1	1	1	1	0	1	0	1	1	1	1	1	0	1	0	1	9	9	9	19.669	188	188;209	0	61.355	9	9	9	9	0	9
O14929	O14929	9	9	9	Histone acetyltransferase type B catalytic subunit	HAT1	sp|O14929|HAT1_HUMAN Histone acetyltransferase type B catalytic subunit OS=Homo sapiens OX=9606 GN=HAT1 PE=1 SV=1	1	9	9	9	8	8	8	6	5	4	5	3	8	8	8	6	5	4	5	3	8	8	8	6	5	4	5	3	32	32	32	49.512	419	419	0	99.549	27	28.9	28.9	19.1	16.7	15.5
O14933	O14933	1	1	1	Ubiquitin/ISG15-conjugating enzyme E2 L6	UBE2L6	sp|O14933|UB2L6_HUMAN Ubiquitin/ISG15-conjugating enzyme E2 L6 OS=Homo sapiens OX=9606 GN=UBE2L6 PE=1 SV=4	1	1	1	1	0	0	0	0	0	1	0	0	0	0	0	0	0	1	0	0	0	0	0	0	0	1	0	0	9.8	9.8	9.8	17.769	153	153	0.00026364	4.9112	0	0	0	0	0	9.8
O14936	O14936	7	7	7	Peripheral plasma membrane protein CASK	CASK	sp|O14936|CSKP_HUMAN Peripheral plasma membrane protein CASK OS=Homo sapiens OX=9606 GN=CASK PE=1 SV=3	1	7	7	7	3	1	1	0	1	2	2	2	3	1	1	0	1	2	2	2	3	1	1	0	1	2	2	2	9.8	9.8	9.8	105.12	926	926	0	14.672	3.6	0.8	0.8	0	1.1	3.1
O14949	O14949	3	3	3	Cytochrome b-c1 complex subunit 8	UQCRQ	sp|O14949|QCR8_HUMAN Cytochrome b-c1 complex subunit 8 OS=Homo sapiens OX=9606 GN=UQCRQ PE=1 SV=4	1	3	3	3	2	1	2	2	3	1	2	2	2	1	2	2	3	1	2	2	2	1	2	2	3	1	2	2	29.3	29.3	29.3	9.9062	82	82	0.00052247	4.7253	17.1	8.5	17.1	17.1	29.3	8.5
P19105;O14950	P19105;O14950	9;9	9;9	3;3	Myosin regulatory light chain 12A;Myosin regulatory light chain 12B	MYL12A;MYL12B	sp|P19105|ML12A_HUMAN Myosin regulatory light chain 12A OS=Homo sapiens OX=9606 GN=MYL12A PE=1 SV=2;sp|O14950|ML12B_HUMAN Myosin regulatory light chain 12B OS=Homo sapiens OX=9606 GN=MYL12B PE=1 SV=2	2	9	9	3	9	7	7	6	8	9	9	9	9	7	7	6	8	9	9	9	3	2	2	2	3	3	3	3	62.6	62.6	24	19.794	171	171;172	0	240.77	62.6	40.4	40.4	36.8	52	62.6
O14964	O14964	12	12	12	Hepatocyte growth factor-regulated tyrosine kinase substrate	HGS	sp|O14964|HGS_HUMAN Hepatocyte growth factor-regulated tyrosine kinase substrate OS=Homo sapiens OX=9606 GN=HGS PE=1 SV=1	1	12	12	12	7	7	7	8	8	6	7	6	7	7	7	8	8	6	7	6	7	7	7	8	8	6	7	6	18.5	18.5	18.5	86.191	777	777	0	27.152	8.9	11.2	9.7	11.2	11.7	8
O14966;P57729;Q13637	O14966;P57729;Q13637	2;1;1	2;1;1	2;1;1	Ras-related protein Rab-7L1;Ras-related protein Rab-38;Ras-related protein Rab-32	RAB29;RAB38;RAB32	sp|O14966|RAB7L_HUMAN Ras-related protein Rab-7L1 OS=Homo sapiens OX=9606 GN=RAB29 PE=1 SV=1;sp|P57729|RAB38_HUMAN Ras-related protein Rab-38 OS=Homo sapiens OX=9606 GN=RAB38 PE=1 SV=1;sp|Q13637|RAB32_HUMAN Ras-related protein Rab-32 OS=Homo sapiens OX=960	3	2	2	2	0	1	0	0	0	0	1	0	0	1	0	0	0	0	1	0	0	1	0	0	0	0	1	0	10.3	10.3	10.3	23.155	203	203;211;225	0.007565	2.711	0	4.9	0	0	0	0
O14974	O14974	13	13	13	Protein phosphatase 1 regulatory subunit 12A	PPP1R12A	sp|O14974|MYPT1_HUMAN Protein phosphatase 1 regulatory subunit 12A OS=Homo sapiens OX=9606 GN=PPP1R12A PE=1 SV=1	1	13	13	13	5	6	7	7	7	6	9	5	5	6	7	7	7	6	9	5	5	6	7	7	7	6	9	5	18.6	18.6	18.6	115.28	1030	1030	0	104.98	7	7.6	9.5	9.7	8.9	8.3
O14975	O14975	7	7	7	Very long-chain acyl-CoA synthetase	SLC27A2	sp|O14975|S27A2_HUMAN Very long-chain acyl-CoA synthetase OS=Homo sapiens OX=9606 GN=SLC27A2 PE=1 SV=2	1	7	7	7	1	1	0	2	0	2	4	4	1	1	0	2	0	2	4	4	1	1	0	2	0	2	4	4	14.2	14.2	14.2	70.311	620	620	0	41.749	1.3	1.3	0	5	0	6.1
O14976	O14976	12	12	12	Cyclin-G-associated kinase	GAK	sp|O14976|GAK_HUMAN Cyclin-G-associated kinase OS=Homo sapiens OX=9606 GN=GAK PE=1 SV=2	1	12	12	12	6	3	4	3	4	4	5	4	6	3	4	3	4	4	5	4	6	3	4	3	4	4	5	4	12.2	12.2	12.2	143.19	1311	1311	0	38.027	6.2	2.7	4.7	3.5	4.3	5.2
O14979	O14979	10	10	9	Heterogeneous nuclear ribonucleoprotein D-like	HNRNPDL	sp|O14979|HNRDL_HUMAN Heterogeneous nuclear ribonucleoprotein D-like OS=Homo sapiens OX=9606 GN=HNRNPDL PE=1 SV=3	1	10	10	9	10	8	7	7	5	6	6	6	10	8	7	7	5	6	6	6	9	7	6	6	4	5	5	5	22.4	22.4	20.5	46.437	420	420	0	109.17	22.4	20.2	18.6	18.6	13.8	15.7
O14980	O14980	34	34	34	Exportin-1	XPO1	sp|O14980|XPO1_HUMAN Exportin-1 OS=Homo sapiens OX=9606 GN=XPO1 PE=1 SV=1	1	34	34	34	29	24	26	25	26	23	25	24	29	24	26	25	26	23	25	24	29	24	26	25	26	23	25	24	40.4	40.4	40.4	123.38	1071	1071	0	323.31	35.2	30.3	33.1	30.9	32.8	29.4
O14981	O14981	10	10	10	TATA-binding protein-associated factor 172	BTAF1	sp|O14981|BTAF1_HUMAN TATA-binding protein-associated factor 172 OS=Homo sapiens OX=9606 GN=BTAF1 PE=1 SV=2	1	10	10	10	3	3	1	4	3	1	2	1	3	3	1	4	3	1	2	1	3	3	1	4	3	1	2	1	8.3	8.3	8.3	206.89	1849	1849	0	22.792	1.9	2.5	0.7	3.5	2.4	0.5
O15013	O15013	10	10	9	Rho guanine nucleotide exchange factor 10	ARHGEF10	sp|O15013|ARHGA_HUMAN Rho guanine nucleotide exchange factor 10 OS=Homo sapiens OX=9606 GN=ARHGEF10 PE=1 SV=4	1	10	10	9	4	3	4	4	3	3	4	6	4	3	4	4	3	3	4	6	3	2	3	3	2	2	3	5	10.8	10.8	10.2	151.61	1369	1369	0	25.592	4.1	3.3	4.7	4.9	3.2	2.3
O15027	O15027	3	3	3	Protein transport protein Sec16A	SEC16A	sp|O15027|SC16A_HUMAN Protein transport protein Sec16A OS=Homo sapiens OX=9606 GN=SEC16A PE=1 SV=4	1	3	3	3	0	1	0	0	1	0	0	1	0	1	0	0	1	0	0	1	0	1	0	0	1	0	0	1	2.1	2.1	2.1	251.89	2357	2357	0.0003076	9.6314	0	0.5	0	0	0.8	0
O15031	O15031	18	18	18	Plexin-B2	PLXNB2	sp|O15031|PLXB2_HUMAN Plexin-B2 OS=Homo sapiens OX=9606 GN=PLXNB2 PE=1 SV=3	1	18	18	18	8	12	9	7	9	6	8	6	8	12	9	7	9	6	8	6	8	12	9	7	9	6	8	6	14	14	14	205.12	1838	1838	0	108.1	6.6	9.1	7.3	5.8	6.9	4.5
O15042	O15042	15	15	15	U2 snRNP-associated SURP motif-containing protein	U2SURP	sp|O15042|SR140_HUMAN U2 snRNP-associated SURP motif-containing protein OS=Homo sapiens OX=9606 GN=U2SURP PE=1 SV=2	1	15	15	15	11	8	9	9	7	9	10	9	11	8	9	9	7	9	10	9	11	8	9	9	7	9	10	9	19.4	19.4	19.4	118.29	1029	1029	0	97.101	13.9	10.4	10.9	11.3	7.9	11.7
O15066	O15066	1	1	1	Kinesin-like protein KIF3B;Kinesin-like protein KIF3B, N-terminally processed	KIF3B	sp|O15066|KIF3B_HUMAN Kinesin-like protein KIF3B OS=Homo sapiens OX=9606 GN=KIF3B PE=1 SV=1	1	1	1	1	0	0	0	0	1	1	0	0	0	0	0	0	1	1	0	0	0	0	0	0	1	1	0	0	1.7	1.7	1.7	85.124	747	747	0.0064424	2.8529	0	0	0	0	1.7	1.7
O15067	O15067	15	15	15	Phosphoribosylformylglycinamidine synthase	PFAS	sp|O15067|PUR4_HUMAN Phosphoribosylformylglycinamidine synthase OS=Homo sapiens OX=9606 GN=PFAS PE=1 SV=4	1	15	15	15	8	6	4	5	6	10	5	7	8	6	4	5	6	10	5	7	8	6	4	5	6	10	5	7	18.6	18.6	18.6	144.73	1338	1338	0	81.489	7	7.5	4.3	5	7.8	14.8
O15084	O15084	1	1	1	Serine/threonine-protein phosphatase 6 regulatory ankyrin repeat subunit A	ANKRD28	sp|O15084|ANR28_HUMAN Serine/threonine-protein phosphatase 6 regulatory ankyrin repeat subunit A OS=Homo sapiens OX=9606 GN=ANKRD28 PE=1 SV=5	1	1	1	1	1	0	0	1	1	0	0	0	1	0	0	1	1	0	0	0	1	0	0	1	1	0	0	0	1.5	1.5	1.5	112.96	1053	1053	0.0055262	2.959	1.5	0	0	1.5	1.5	0
O15091	O15091	3	3	3	Mitochondrial ribonuclease P protein 3	KIAA0391	sp|O15091|MRPP3_HUMAN Mitochondrial ribonuclease P catalytic subunit OS=Homo sapiens OX=9606 GN=PRORP PE=1 SV=2	1	3	3	3	1	0	1	1	0	2	1	1	1	0	1	1	0	2	1	1	1	0	1	1	0	2	1	1	6.7	6.7	6.7	67.315	583	583	0.000271	5.5401	1.5	0	2.7	2.4	0	3.9
O15111	O15111	2	2	2	Inhibitor of nuclear factor kappa-B kinase subunit alpha	CHUK	sp|O15111|IKKA_HUMAN Inhibitor of nuclear factor kappa-B kinase subunit alpha OS=Homo sapiens OX=9606 GN=CHUK PE=1 SV=2	1	2	2	2	0	0	1	0	1	0	0	0	0	0	1	0	1	0	0	0	0	0	1	0	1	0	0	0	3.9	3.9	3.9	84.639	745	745	0.0002681	5.3093	0	0	1.9	0	2	0
O15116	O15116	2	2	2	U6 snRNA-associated Sm-like protein LSm1	LSM1	sp|O15116|LSM1_HUMAN U6 snRNA-associated Sm-like protein LSm1 OS=Homo sapiens OX=9606 GN=LSM1 PE=1 SV=1	1	2	2	2	2	0	2	0	2	1	2	2	2	0	2	0	2	1	2	2	2	0	2	0	2	1	2	2	26.3	26.3	26.3	15.179	133	133	0	20.635	26.3	0	26.3	0	26.3	12
O15118	O15118	2	2	2	Niemann-Pick C1 protein	NPC1	sp|O15118|NPC1_HUMAN NPC intracellular cholesterol transporter 1 OS=Homo sapiens OX=9606 GN=NPC1 PE=1 SV=2	1	2	2	2	1	1	1	2	1	2	1	1	1	1	1	2	1	2	1	1	1	1	1	2	1	2	1	1	1.9	1.9	1.9	142.17	1278	1278	0.00028604	7.1011	0.9	0.9	0.9	1.9	0.9	1.9
O15126	O15126	10	10	10	Secretory carrier-associated membrane protein 1	SCAMP1	sp|O15126|SCAM1_HUMAN Secretory carrier-associated membrane protein 1 OS=Homo sapiens OX=9606 GN=SCAMP1 PE=1 SV=2	1	10	10	10	5	6	6	6	4	5	6	7	5	6	6	6	4	5	6	7	5	6	6	6	4	5	6	7	37.3	37.3	37.3	37.92	338	338	0	58.389	26.3	19.5	27.8	24	20.4	24.9
O15127	O15127	2	2	2	Secretory carrier-associated membrane protein 2	SCAMP2	sp|O15127|SCAM2_HUMAN Secretory carrier-associated membrane protein 2 OS=Homo sapiens OX=9606 GN=SCAMP2 PE=1 SV=2	1	2	2	2	1	2	1	1	2	2	2	2	1	2	1	1	2	2	2	2	1	2	1	1	2	2	2	2	9.7	9.7	9.7	36.648	329	329	0	135.17	3.6	9.7	3.6	3.6	9.7	9.7
O15143	O15143	12	12	10	Actin-related protein 2/3 complex subunit 1B	ARPC1B	sp|O15143|ARC1B_HUMAN Actin-related protein 2/3 complex subunit 1B OS=Homo sapiens OX=9606 GN=ARPC1B PE=1 SV=3	1	12	12	10	8	9	5	7	9	9	9	9	8	9	5	7	9	9	9	9	6	7	4	5	8	8	7	7	42.2	42.2	36	40.949	372	372	0	165.74	28.5	33.6	15.6	23.9	29.3	32
O15144	O15144	16	16	16	Actin-related protein 2/3 complex subunit 2	ARPC2	sp|O15144|ARPC2_HUMAN Actin-related protein 2/3 complex subunit 2 OS=Homo sapiens OX=9606 GN=ARPC2 PE=1 SV=1	1	16	16	16	10	11	11	11	12	10	10	12	10	11	11	11	12	10	10	12	10	11	11	11	12	10	10	12	59.3	59.3	59.3	34.333	300	300	0	56.779	30.7	43.7	43.3	33	38.7	30
O15145	O15145	6	6	6	Actin-related protein 2/3 complex subunit 3	ARPC3	sp|O15145|ARPC3_HUMAN Actin-related protein 2/3 complex subunit 3 OS=Homo sapiens OX=9606 GN=ARPC3 PE=1 SV=3	1	6	6	6	3	4	4	2	4	4	4	5	3	4	4	2	4	4	4	5	3	4	4	2	4	4	4	5	43.3	43.3	43.3	20.546	178	178	0	48.666	20.8	24.7	35.4	14.6	35.4	24.7
O15155	O15155	2	2	2	BET1 homolog	BET1	sp|O15155|BET1_HUMAN BET1 homolog OS=Homo sapiens OX=9606 GN=BET1 PE=1 SV=1	1	2	2	2	0	0	0	0	1	0	2	2	0	0	0	0	1	0	2	2	0	0	0	0	1	0	2	2	24.6	24.6	24.6	13.289	118	118	0	19.657	0	0	0	0	9.3	0
O15160	O15160	13	13	13	DNA-directed RNA polymerases I and III subunit RPAC1	POLR1C	sp|O15160|RPAC1_HUMAN DNA-directed RNA polymerases I and III subunit RPAC1 OS=Homo sapiens OX=9606 GN=POLR1C PE=1 SV=1	1	13	13	13	8	8	9	4	6	11	9	10	8	8	9	4	6	11	9	10	8	8	9	4	6	11	9	10	53.8	53.8	53.8	39.249	346	346	0	99.886	30.3	34.7	33.8	15.9	28	49.4
O15162	O15162	3	3	3	Phospholipid scramblase 1	PLSCR1	sp|O15162|PLS1_HUMAN Phospholipid scramblase 1 OS=Homo sapiens OX=9606 GN=PLSCR1 PE=1 SV=1	1	3	3	3	3	2	1	0	1	3	1	2	3	2	1	0	1	3	1	2	3	2	1	0	1	3	1	2	10.7	10.7	10.7	35.049	318	318	0	19.315	10.7	8.5	4.4	0	4.4	10.7
O15173	O15173	6	6	5	Membrane-associated progesterone receptor component 2	PGRMC2	sp|O15173|PGRC2_HUMAN Membrane-associated progesterone receptor component 2 OS=Homo sapiens OX=9606 GN=PGRMC2 PE=1 SV=1	1	6	6	5	3	4	1	2	3	4	5	5	3	4	1	2	3	4	5	5	2	3	1	1	2	3	4	4	33.6	33.6	29.6	23.818	223	223	0	95.597	15.7	24.2	8.5	12.6	16.1	24.2
O15212	O15212	4	4	4	Prefoldin subunit 6	PFDN6	sp|O15212|PFD6_HUMAN Prefoldin subunit 6 OS=Homo sapiens OX=9606 GN=PFDN6 PE=1 SV=1	1	4	4	4	4	4	3	3	4	4	2	2	4	4	3	3	4	4	2	2	4	4	3	3	4	4	2	2	35.7	35.7	35.7	14.582	129	129	0	42.498	35.7	35.7	29.5	29.5	35.7	35.7
O15213	O15213	11	11	11	WD repeat-containing protein 46	WDR46	sp|O15213|WDR46_HUMAN WD repeat-containing protein 46 OS=Homo sapiens OX=9606 GN=WDR46 PE=1 SV=3	1	11	11	11	4	5	4	7	7	8	8	8	4	5	4	7	7	8	8	8	4	5	4	7	7	8	8	8	28.2	28.2	28.2	68.07	610	610	0	139.43	9.2	14.3	11.1	19.3	19.3	21.6
O15226	O15226	8	8	8	NF-kappa-B-repressing factor	NKRF	sp|O15226|NKRF_HUMAN NF-kappa-B-repressing factor OS=Homo sapiens OX=9606 GN=NKRF PE=1 SV=2	1	8	8	8	5	4	5	4	6	5	3	3	5	4	5	4	6	5	3	3	5	4	5	4	6	5	3	3	14.1	14.1	14.1	77.672	690	690	0	36.365	9.6	8	9.6	7	11.3	9.1
O15228	O15228	11	11	11	Dihydroxyacetone phosphate acyltransferase	GNPAT	sp|O15228|GNPAT_HUMAN Dihydroxyacetone phosphate acyltransferase OS=Homo sapiens OX=9606 GN=GNPAT PE=1 SV=1	1	11	11	11	2	0	3	0	6	7	7	5	2	0	3	0	6	7	7	5	2	0	3	0	6	7	7	5	22.5	22.5	22.5	77.187	680	680	0	31.024	5	0	6	0	11.9	13.7
O15231	O15231	2	2	2	Zinc finger protein 185	ZNF185	sp|O15231|ZN185_HUMAN Zinc finger protein 185 OS=Homo sapiens OX=9606 GN=ZNF185 PE=1 SV=3	1	2	2	2	1	1	1	1	0	1	0	0	1	1	1	1	0	1	0	0	1	1	1	1	0	1	0	0	4.4	4.4	4.4	73.525	689	689	0.00026288	4.8402	2.2	2.2	2.2	2.2	0	2.2
O15235	O15235	2	2	2	28S ribosomal protein S12, mitochondrial	MRPS12	sp|O15235|RT12_HUMAN 28S ribosomal protein S12, mitochondrial OS=Homo sapiens OX=9606 GN=MRPS12 PE=1 SV=1	1	2	2	2	1	1	0	1	1	0	1	2	1	1	0	1	1	0	1	2	1	1	0	1	1	0	1	2	23.9	23.9	23.9	15.173	138	138	0	26.264	18.1	18.1	0	18.1	18.1	0
O15254	O15254	2	2	2	Peroxisomal acyl-coenzyme A oxidase 3	ACOX3	sp|O15254|ACOX3_HUMAN Peroxisomal acyl-coenzyme A oxidase 3 OS=Homo sapiens OX=9606 GN=ACOX3 PE=1 SV=2	1	2	2	2	0	0	0	0	2	0	0	0	0	0	0	0	2	0	0	0	0	0	0	0	2	0	0	0	4.6	4.6	4.6	77.628	700	700	0.0010191	4.1657	0	0	0	0	4.6	0
O15258	O15258	3	3	3	Protein RER1	RER1	sp|O15258|RER1_HUMAN Protein RER1 OS=Homo sapiens OX=9606 GN=RER1 PE=1 SV=1	1	3	3	3	3	3	3	3	2	3	3	3	3	3	3	3	2	3	3	3	3	3	3	3	2	3	3	3	21.4	21.4	21.4	22.958	196	196	0	52.185	21.4	21.4	21.4	21.4	14.8	21.4
O15260	O15260	5	5	5	Surfeit locus protein 4	SURF4	sp|O15260|SURF4_HUMAN Surfeit locus protein 4 OS=Homo sapiens OX=9606 GN=SURF4 PE=1 SV=3	1	5	5	5	3	2	3	1	3	3	4	4	3	2	3	1	3	3	4	4	3	2	3	1	3	3	4	4	24.5	24.5	24.5	30.394	269	269	0	39.246	11.9	9.7	14.5	3.7	11.9	11.9
O15264;P53778	O15264	4;1	4;1	4;1	Mitogen-activated protein kinase 13	MAPK13	sp|O15264|MK13_HUMAN Mitogen-activated protein kinase 13 OS=Homo sapiens OX=9606 GN=MAPK13 PE=1 SV=1	2	4	4	4	2	0	1	1	1	1	0	2	2	0	1	1	1	1	0	2	2	0	1	1	1	1	0	2	16.7	16.7	16.7	42.089	365	365;367	0.00028185	6.6213	6.3	0	3.3	3.3	3.3	3.3
O15269	O15269	7	7	7	Serine palmitoyltransferase 1	SPTLC1	sp|O15269|SPTC1_HUMAN Serine palmitoyltransferase 1 OS=Homo sapiens OX=9606 GN=SPTLC1 PE=1 SV=1	1	7	7	7	4	5	5	6	5	5	4	6	4	5	5	6	5	5	4	6	4	5	5	6	5	5	4	6	21.6	21.6	21.6	52.743	473	473	0	49.579	12.5	13.7	15.4	19.7	15.4	15.4
O15270	O15270	9	9	9	Serine palmitoyltransferase 2	SPTLC2	sp|O15270|SPTC2_HUMAN Serine palmitoyltransferase 2 OS=Homo sapiens OX=9606 GN=SPTLC2 PE=1 SV=1	1	9	9	9	5	6	3	4	5	4	7	4	5	6	3	4	5	4	7	4	5	6	3	4	5	4	7	4	22.6	22.6	22.6	62.924	562	562	0	57.289	9.3	16.4	7.5	10.9	13	10.9
O15294	O15294	9	9	9	UDP-N-acetylglucosamine--peptide N-acetylglucosaminyltransferase 110 kDa subunit	OGT	sp|O15294|OGT1_HUMAN UDP-N-acetylglucosamine--peptide N-acetylglucosaminyltransferase 110 kDa subunit OS=Homo sapiens OX=9606 GN=OGT PE=1 SV=3	1	9	9	9	2	3	6	4	2	3	1	2	2	3	6	4	2	3	1	2	2	3	6	4	2	3	1	2	10.1	10.1	10.1	116.92	1046	1046	0	20.267	2.7	3.2	6.6	5.2	2.9	3.7
O15305	O15305	9	9	8	Phosphomannomutase 2	PMM2	sp|O15305|PMM2_HUMAN Phosphomannomutase 2 OS=Homo sapiens OX=9606 GN=PMM2 PE=1 SV=1	1	9	9	8	7	5	4	3	6	6	6	5	7	5	4	3	6	6	6	5	7	5	4	3	6	6	5	5	43.9	43.9	41.1	28.082	246	246	0	52.622	37.8	26	19.1	16.7	30.5	30.5
O15318	O15318	3	3	3	DNA-directed RNA polymerase III subunit RPC7	POLR3G	sp|O15318|RPC7_HUMAN DNA-directed RNA polymerase III subunit RPC7 OS=Homo sapiens OX=9606 GN=POLR3G PE=1 SV=2	1	3	3	3	0	2	3	1	0	1	0	0	0	2	3	1	0	1	0	0	0	2	3	1	0	1	0	0	20.6	20.6	20.6	25.914	223	223	0.00029842	8.4738	0	15.2	20.6	10.3	0	10.3
O15321	O15321	2	2	2	Transmembrane 9 superfamily member 1	TM9SF1	sp|O15321|TM9S1_HUMAN Transmembrane 9 superfamily member 1 OS=Homo sapiens OX=9606 GN=TM9SF1 PE=2 SV=2	1	2	2	2	0	0	0	0	0	0	1	1	0	0	0	0	0	0	1	1	0	0	0	0	0	0	1	1	3.8	3.8	3.8	68.86	606	606	0.0059909	2.9117	0	0	0	0	0	0
O15327	O15327	5	5	5	Type II inositol 3,4-bisphosphate 4-phosphatase	INPP4B	sp|O15327|INP4B_HUMAN Inositol polyphosphate 4-phosphatase type II OS=Homo sapiens OX=9606 GN=INPP4B PE=1 SV=4	1	5	5	5	0	0	0	1	1	2	2	5	0	0	0	1	1	2	2	5	0	0	0	1	1	2	2	5	11.3	11.3	11.3	104.74	924	924	0	24.699	0	0	0	1.7	1.7	5
O15344	O15344	2	2	2	E3 ubiquitin-protein ligase Midline-1	MID1	sp|O15344|TRI18_HUMAN E3 ubiquitin-protein ligase Midline-1 OS=Homo sapiens OX=9606 GN=MID1 PE=1 SV=1	1	2	2	2	1	1	1	1	1	1	2	1	1	1	1	1	1	1	2	1	1	1	1	1	1	1	2	1	4	4	4	75.25	667	667	0.00026631	5.1301	1.6	1.6	1.6	1.6	1.6	1.6
O15347	O15347	3	3	3	High mobility group protein B3	HMGB3	sp|O15347|HMGB3_HUMAN High mobility group protein B3 OS=Homo sapiens OX=9606 GN=HMGB3 PE=1 SV=4	1	3	3	3	3	3	3	3	3	3	3	3	3	3	3	3	3	3	3	3	3	3	3	3	3	3	3	3	20	20	20	22.98	200	200	0	32.457	20	20	20	20	20	20
O15355	O15355	18	18	18	Protein phosphatase 1G	PPM1G	sp|O15355|PPM1G_HUMAN Protein phosphatase 1G OS=Homo sapiens OX=9606 GN=PPM1G PE=1 SV=1	1	18	18	18	13	13	10	10	11	10	9	9	13	13	10	10	11	10	9	9	13	13	10	10	11	10	9	9	43.6	43.6	43.6	59.271	546	546	0	323.31	32.1	34.8	31.3	32.1	28.9	29.3
O15371	O15371	16	16	16	Eukaryotic translation initiation factor 3 subunit D	EIF3D	sp|O15371|EIF3D_HUMAN Eukaryotic translation initiation factor 3 subunit D OS=Homo sapiens OX=9606 GN=EIF3D PE=1 SV=1	1	16	16	16	15	14	12	13	11	13	12	14	15	14	12	13	11	13	12	14	15	14	12	13	11	13	12	14	39.4	39.4	39.4	63.972	548	548	0	299.27	38.3	36.1	35.2	32.1	31	37
O15372	O15372	14	14	14	Eukaryotic translation initiation factor 3 subunit H	EIF3H	sp|O15372|EIF3H_HUMAN Eukaryotic translation initiation factor 3 subunit H OS=Homo sapiens OX=9606 GN=EIF3H PE=1 SV=1	1	14	14	14	12	9	10	10	9	9	11	11	12	9	10	10	9	9	11	11	12	9	10	10	9	9	11	11	54	54	54	39.93	352	352	0	190.16	46.3	32.1	31.2	33	27.6	27.6
O15382	O15382	7	7	7	Branched-chain-amino-acid aminotransferase, mitochondrial	BCAT2	sp|O15382|BCAT2_HUMAN Branched-chain-amino-acid aminotransferase, mitochondrial OS=Homo sapiens OX=9606 GN=BCAT2 PE=1 SV=2	1	7	7	7	5	3	3	4	4	5	6	5	5	3	3	4	4	5	6	5	5	3	3	4	4	5	6	5	19.9	19.9	19.9	44.287	392	392	0	48.243	13.8	9.9	9.9	11.7	13.5	13.8
O15391	O15391	4	1	1	Transcription factor YY2	YY2	sp|O15391|TYY2_HUMAN Transcription factor YY2 OS=Homo sapiens OX=9606 GN=YY2 PE=2 SV=1	1	4	1	1	1	2	2	1	2	2	3	2	1	1	1	1	1	1	1	1	1	1	1	1	1	1	1	1	11.6	4	4	41.347	372	372	0.0084428	2.6123	4	9.4	7	4	9.4	7
O15392	O15392	1	1	1	Baculoviral IAP repeat-containing protein 5	BIRC5	sp|O15392|BIRC5_HUMAN Baculoviral IAP repeat-containing protein 5 OS=Homo sapiens OX=9606 GN=BIRC5 PE=1 SV=3	1	1	1	1	0	0	0	1	0	0	0	0	0	0	0	1	0	0	0	0	0	0	0	1	0	0	0	0	8.5	8.5	8.5	16.389	142	142	0.0073408	2.7383	0	0	0	8.5	0	0
O15397	O15397	5	4	4	Importin-8	IPO8	sp|O15397|IPO8_HUMAN Importin-8 OS=Homo sapiens OX=9606 GN=IPO8 PE=1 SV=2	1	5	4	4	3	2	4	1	1	0	0	1	2	1	3	0	0	0	0	0	2	1	3	0	0	0	0	0	5.6	4.6	4.6	119.94	1037	1037	0.00030628	9.4188	3.5	1.9	4.6	1	1	0
O15400	O15400	8	8	8	Syntaxin-7	STX7	sp|O15400|STX7_HUMAN Syntaxin-7 OS=Homo sapiens OX=9606 GN=STX7 PE=1 SV=4	1	8	8	8	2	5	4	3	4	6	4	6	2	5	4	3	4	6	4	6	2	5	4	3	4	6	4	6	45.6	45.6	45.6	29.815	261	261	0	109.89	10.7	30.7	21.5	17.2	26.4	35.2
O15427	O15427	11	11	11	Monocarboxylate transporter 4	SLC16A3	sp|O15427|MOT4_HUMAN Monocarboxylate transporter 4 OS=Homo sapiens OX=9606 GN=SLC16A3 PE=1 SV=1	1	11	11	11	9	9	10	10	6	8	10	8	9	9	10	10	6	8	10	8	9	9	10	10	6	8	10	8	23.4	23.4	23.4	49.469	465	465	0	105.18	21.1	21.3	21.1	21.9	15.7	18.3
O15439	O15439	3	3	3	Multidrug resistance-associated protein 4	ABCC4	sp|O15439|MRP4_HUMAN Multidrug resistance-associated protein 4 OS=Homo sapiens OX=9606 GN=ABCC4 PE=1 SV=3	1	3	3	3	1	1	1	2	1	0	1	0	1	1	1	2	1	0	1	0	1	1	1	2	1	0	1	0	2.7	2.7	2.7	149.52	1325	1325	0.00028952	7.4892	0.7	1.1	0.7	1.6	0.9	0
O15446	O15446	9	9	9	DNA-directed RNA polymerase I subunit RPA34	CD3EAP	sp|O15446|RPA34_HUMAN DNA-directed RNA polymerase I subunit RPA34 OS=Homo sapiens OX=9606 GN=POLR1G PE=1 SV=1	1	9	9	9	8	8	7	7	7	5	6	5	8	8	7	7	7	5	6	5	8	8	7	7	7	5	6	5	37.6	37.6	37.6	54.985	510	510	0	261.55	32	32	29.8	28.6	29.8	20.2
O15460	O15460	7	7	7	Prolyl 4-hydroxylase subunit alpha-2	P4HA2	sp|O15460|P4HA2_HUMAN Prolyl 4-hydroxylase subunit alpha-2 OS=Homo sapiens OX=9606 GN=P4HA2 PE=1 SV=1	1	7	7	7	4	3	2	3	0	0	1	0	4	3	2	3	0	0	1	0	4	3	2	3	0	0	1	0	18.3	18.3	18.3	60.901	535	535	0	37.726	10.8	6.7	4.9	6.7	0	0
O15479;O15481;Q96LZ2;P43366;Q9UBF1	O15479	11;1;1;1;1	11;1;1;1;1	11;1;1;1;1	Melanoma-associated antigen B2	MAGEB2	sp|O15479|MAGB2_HUMAN Melanoma-associated antigen B2 OS=Homo sapiens OX=9606 GN=MAGEB2 PE=1 SV=3	5	11	11	11	9	8	7	8	8	10	10	10	9	8	7	8	8	10	10	10	9	8	7	8	8	10	10	10	42.3	42.3	42.3	35.277	319	319;346;347;347;373	0	207.37	31.3	30.1	23.8	26.6	26.6	35.4
O15498	O15498	7	7	7	Synaptobrevin homolog YKT6	YKT6	sp|O15498|YKT6_HUMAN Synaptobrevin homolog YKT6 OS=Homo sapiens OX=9606 GN=YKT6 PE=1 SV=1	1	7	7	7	4	4	5	4	4	5	6	5	4	4	5	4	4	5	6	5	4	4	5	4	4	5	6	5	43.9	43.9	43.9	22.417	198	198	0	53.676	31.8	31.8	36.4	31.8	30.8	35.4
O15511	O15511	4	4	4	Actin-related protein 2/3 complex subunit 5	ARPC5	sp|O15511|ARPC5_HUMAN Actin-related protein 2/3 complex subunit 5 OS=Homo sapiens OX=9606 GN=ARPC5 PE=1 SV=3	1	4	4	4	1	4	1	2	1	2	2	3	1	4	1	2	1	2	2	3	1	4	1	2	1	2	2	3	52.3	52.3	52.3	16.32	151	151	0	31.77	12.6	52.3	12.6	20.5	12.6	20.5
O15514	O15514	5	5	5	DNA-directed RNA polymerase II subunit RPB4	POLR2D	sp|O15514|RPB4_HUMAN DNA-directed RNA polymerase II subunit RPB4 OS=Homo sapiens OX=9606 GN=POLR2D PE=1 SV=1	1	5	5	5	3	4	2	2	2	1	1	1	3	4	2	2	2	1	1	1	3	4	2	2	2	1	1	1	54.9	54.9	54.9	16.311	142	142	0	45.262	35.9	48.6	21.8	24.6	26.8	14.1
O15530;Q6A1A2	O15530;Q6A1A2	4;3	4;3	4;3	3-phosphoinositide-dependent protein kinase 1;Putative 3-phosphoinositide-dependent protein kinase 2	PDPK1;PDPK2P	sp|O15530|PDPK1_HUMAN 3-phosphoinositide-dependent protein kinase 1 OS=Homo sapiens OX=9606 GN=PDPK1 PE=1 SV=1;sp|Q6A1A2|PDPK2_HUMAN Putative 3-phosphoinositide-dependent protein kinase 2 OS=Homo sapiens OX=9606 GN=PDPK2P PE=5 SV=1	2	4	4	4	1	1	1	1	2	1	1	0	1	1	1	1	2	1	1	0	1	1	1	1	2	1	1	0	11.3	11.3	11.3	63.151	556	556;396	0.00027933	6.3807	2.9	3.2	3.2	3.2	5.6	3.2
O15533	O15533	2	2	2	Tapasin	TAPBP	sp|O15533|TPSN_HUMAN Tapasin OS=Homo sapiens OX=9606 GN=TAPBP PE=1 SV=1	1	2	2	2	1	1	1	1	2	1	2	2	1	1	1	1	2	1	2	2	1	1	1	1	2	1	2	2	10	10	10	47.625	448	448	0.00030358	9.0369	2.9	2.9	2.9	2.9	10	2.9
O15551	O15551	3	3	2	Claudin-3	CLDN3	sp|O15551|CLD3_HUMAN Claudin-3 OS=Homo sapiens OX=9606 GN=CLDN3 PE=1 SV=1	1	3	3	2	1	2	1	1	0	1	1	3	1	2	1	1	0	1	1	3	0	1	0	0	0	0	0	2	19.1	19.1	11.8	23.318	220	220	0	20.858	7.3	12.7	7.3	7.3	0	7.3
O43143	O43143	32	32	31	Pre-mRNA-splicing factor ATP-dependent RNA helicase DHX15	DHX15	sp|O43143|DHX15_HUMAN Pre-mRNA-splicing factor ATP-dependent RNA helicase DHX15 OS=Homo sapiens OX=9606 GN=DHX15 PE=1 SV=2	1	32	32	31	26	26	26	24	25	24	26	26	26	26	26	24	25	24	26	26	25	25	25	23	24	23	25	25	50.7	50.7	49.6	90.932	795	795	0	323.31	41.6	42.6	39.7	36	40.4	36.2
O43148	O43148	11	11	11	mRNA cap guanine-N7 methyltransferase	RNMT	sp|O43148|MCES_HUMAN mRNA cap guanine-N7 methyltransferase OS=Homo sapiens OX=9606 GN=RNMT PE=1 SV=1	1	11	11	11	8	10	7	7	8	8	8	9	8	10	7	7	8	8	8	9	8	10	7	7	8	8	8	9	30.3	30.3	30.3	54.843	476	476	0	130.32	22.3	26.3	20.4	19.5	23.1	21.8
O43156	O43156	3	3	3	TELO2-interacting protein 1 homolog	TTI1	sp|O43156|TTI1_HUMAN TELO2-interacting protein 1 homolog OS=Homo sapiens OX=9606 GN=TTI1 PE=1 SV=3	1	3	3	3	2	1	1	2	1	1	1	0	2	1	1	2	1	1	1	0	2	1	1	2	1	1	1	0	4.4	4.4	4.4	122.07	1089	1089	0	17.251	2.7	1.3	1.3	2.7	1.3	1.7
O43159	O43159	4	4	4	Ribosomal RNA-processing protein 8	RRP8	sp|O43159|RRP8_HUMAN Ribosomal RNA-processing protein 8 OS=Homo sapiens OX=9606 GN=RRP8 PE=1 SV=2	1	4	4	4	0	1	1	0	1	2	3	2	0	1	1	0	1	2	3	2	0	1	1	0	1	2	3	2	13.8	13.8	13.8	50.714	456	456	0	15.488	0	4.2	4.2	0	3.5	7.7
O43169	O43169	5	5	5	Cytochrome b5 type B	CYB5B	sp|O43169|CYB5B_HUMAN Cytochrome b5 type B OS=Homo sapiens OX=9606 GN=CYB5B PE=1 SV=3	1	5	5	5	5	5	5	5	5	5	5	5	5	5	5	5	5	5	5	5	5	5	5	5	5	5	5	5	59.3	59.3	59.3	16.694	150	150	0	323.31	59.3	59.3	59.3	59.3	59.3	59.3
O43172	O43172	13	13	13	U4/U6 small nuclear ribonucleoprotein Prp4	PRPF4	sp|O43172|PRP4_HUMAN U4/U6 small nuclear ribonucleoprotein Prp4 OS=Homo sapiens OX=9606 GN=PRPF4 PE=1 SV=2	1	13	13	13	10	6	5	5	6	7	8	6	10	6	5	5	6	7	8	6	10	6	5	5	6	7	8	6	33.3	33.3	33.3	58.449	522	522	0	38.114	26.1	15.3	11.9	11.9	14.6	18.2
O43175	O43175	16	16	16	D-3-phosphoglycerate dehydrogenase	PHGDH	sp|O43175|SERA_HUMAN D-3-phosphoglycerate dehydrogenase OS=Homo sapiens OX=9606 GN=PHGDH PE=1 SV=4	1	16	16	16	16	13	15	12	12	13	14	13	16	13	15	12	12	13	14	13	16	13	15	12	12	13	14	13	39	39	39	56.65	533	533	0	216.12	39	33.6	37.1	28.9	29.8	31.1
O43181	O43181	2	2	2	NADH dehydrogenase [ubiquinone] iron-sulfur protein 4, mitochondrial	NDUFS4	sp|O43181|NDUS4_HUMAN NADH dehydrogenase [ubiquinone] iron-sulfur protein 4, mitochondrial OS=Homo sapiens OX=9606 GN=NDUFS4 PE=1 SV=1	1	2	2	2	1	1	0	0	1	1	1	1	1	1	0	0	1	1	1	1	1	1	0	0	1	1	1	1	14.3	14.3	14.3	20.108	175	175	0.0017641	3.9292	5.7	8.6	0	0	5.7	5.7
O43237	O43237	9	8	8	Cytoplasmic dynein 1 light intermediate chain 2	DYNC1LI2	sp|O43237|DC1L2_HUMAN Cytoplasmic dynein 1 light intermediate chain 2 OS=Homo sapiens OX=9606 GN=DYNC1LI2 PE=1 SV=1	1	9	8	8	4	4	5	7	5	6	8	6	4	3	5	6	5	6	8	6	4	3	5	6	5	6	8	6	27.6	25	25	54.099	492	492	0	95.14	10.8	10.2	14.2	22	15.4	19.1
O43242	O43242	20	20	20	26S proteasome non-ATPase regulatory subunit 3	PSMD3	sp|O43242|PSMD3_HUMAN 26S proteasome non-ATPase regulatory subunit 3 OS=Homo sapiens OX=9606 GN=PSMD3 PE=1 SV=2	1	20	20	20	17	13	14	14	14	17	15	12	17	13	14	14	14	17	15	12	17	13	14	14	14	17	15	12	41.4	41.4	41.4	60.977	534	534	0	170.37	35.4	29.2	32	32	32.4	38.2
O43252	O43252	14	14	14	Bifunctional 3-phosphoadenosine 5-phosphosulfate synthase 1;Sulfate adenylyltransferase;Adenylyl-sulfate kinase	PAPSS1	sp|O43252|PAPS1_HUMAN Bifunctional 3-phosphoadenosine 5-phosphosulfate synthase 1 OS=Homo sapiens OX=9606 GN=PAPSS1 PE=1 SV=2	1	14	14	14	10	10	11	11	10	11	10	10	10	10	11	11	10	11	10	10	10	10	11	11	10	11	10	10	29.2	29.2	29.2	70.832	624	624	0	205.09	23.2	23.2	24.8	22.8	23.2	24.5
O43264	O43264	6	6	6	Centromere/kinetochore protein zw10 homolog	ZW10	sp|O43264|ZW10_HUMAN Centromere/kinetochore protein zw10 homolog OS=Homo sapiens OX=9606 GN=ZW10 PE=1 SV=3	1	6	6	6	2	4	3	2	3	2	2	4	2	4	3	2	3	2	2	4	2	4	3	2	3	2	2	4	10.4	10.4	10.4	88.828	779	779	0	39.731	3.2	6.7	4.5	3.2	5.3	3.2
O43278	O43278	1	1	1	Kunitz-type protease inhibitor 1	SPINT1	sp|O43278|SPIT1_HUMAN Kunitz-type protease inhibitor 1 OS=Homo sapiens OX=9606 GN=SPINT1 PE=1 SV=2	1	1	1	1	0	0	1	0	0	0	0	0	0	0	1	0	0	0	0	0	0	0	1	0	0	0	0	0	2.6	2.6	2.6	58.397	529	529	0.00030883	9.7456	0	0	2.6	0	0	0
O43290	O43290	21	21	21	U4/U6.U5 tri-snRNP-associated protein 1	SART1	sp|O43290|SNUT1_HUMAN U4/U6.U5 tri-snRNP-associated protein 1 OS=Homo sapiens OX=9606 GN=SART1 PE=1 SV=1	1	21	21	21	14	14	10	12	10	11	13	7	14	14	10	12	10	11	13	7	14	14	10	12	10	11	13	7	36	36	36	90.254	800	800	0	230.21	25.2	22.9	15.8	19.2	17	19.2
O43291	O43291	4	4	4	Kunitz-type protease inhibitor 2	SPINT2	sp|O43291|SPIT2_HUMAN Kunitz-type protease inhibitor 2 OS=Homo sapiens OX=9606 GN=SPINT2 PE=1 SV=2	1	4	4	4	2	2	3	3	4	3	2	3	2	2	3	3	4	3	2	3	2	2	3	3	4	3	2	3	17.5	17.5	17.5	28.228	252	252	0.00030534	9.2864	8.7	7.1	11.9	11.9	17.5	11.9
O43301;Q96MM6	O43301	7;1	7;1	7;1	Heat shock 70 kDa protein 12A	HSPA12A	sp|O43301|HS12A_HUMAN Heat shock 70 kDa protein 12A OS=Homo sapiens OX=9606 GN=HSPA12A PE=1 SV=2	2	7	7	7	2	3	2	3	2	3	4	4	2	3	2	3	2	3	4	4	2	3	2	3	2	3	4	4	14.5	14.5	14.5	74.977	675	675;686	0	28.192	4.4	6.1	3.6	5.6	3.4	6.1
O43324	O43324	9	9	9	Eukaryotic translation elongation factor 1 epsilon-1	EEF1E1	sp|O43324|MCA3_HUMAN Eukaryotic translation elongation factor 1 epsilon-1 OS=Homo sapiens OX=9606 GN=EEF1E1 PE=1 SV=1	1	9	9	9	6	4	3	4	6	5	7	5	6	4	3	4	6	5	7	5	6	4	3	4	6	5	7	5	50.6	50.6	50.6	19.81	174	174	0	25.797	32.8	23.6	17.2	21.8	33.3	27.6
O43325	O43325	2	2	2	LYR motif-containing protein 1	LYRM1	sp|O43325|LYRM1_HUMAN LYR motif-containing protein 1 OS=Homo sapiens OX=9606 GN=LYRM1 PE=2 SV=1	1	2	2	2	0	0	0	0	1	1	1	1	0	0	0	0	1	1	1	1	0	0	0	0	1	1	1	1	21.3	21.3	21.3	14.281	122	122	0.00030312	8.9896	0	0	0	0	10.7	10.7
O43390	O43390	27	27	19	Heterogeneous nuclear ribonucleoprotein R	HNRNPR	sp|O43390|HNRPR_HUMAN Heterogeneous nuclear ribonucleoprotein R OS=Homo sapiens OX=9606 GN=HNRNPR PE=1 SV=1	1	27	27	19	21	20	21	23	22	24	22	20	21	20	21	23	22	24	22	20	15	15	15	16	16	18	15	14	46.4	46.4	35.9	70.942	633	633	0	323.31	38.9	37.6	41.9	44.5	42.5	43.6
O43395	O43395	9	9	9	U4/U6 small nuclear ribonucleoprotein Prp3	PRPF3	sp|O43395|PRPF3_HUMAN U4/U6 small nuclear ribonucleoprotein Prp3 OS=Homo sapiens OX=9606 GN=PRPF3 PE=1 SV=2	1	9	9	9	5	4	5	3	6	4	3	4	5	4	5	3	6	4	3	4	5	4	5	3	6	4	3	4	18.2	18.2	18.2	77.528	683	683	0	36.723	8.3	7.8	10.7	7.5	10.5	6.9
O43396	O43396	9	9	9	Thioredoxin-like protein 1	TXNL1	sp|O43396|TXNL1_HUMAN Thioredoxin-like protein 1 OS=Homo sapiens OX=9606 GN=TXNL1 PE=1 SV=3	1	9	9	9	6	7	8	8	9	7	6	6	6	7	8	8	9	7	6	6	6	7	8	8	9	7	6	6	38.8	38.8	38.8	32.251	289	289	0	157.73	32.9	38.8	38.8	32.2	38.8	38.8
O43399	O43399	12	12	12	Tumor protein D54	TPD52L2	sp|O43399|TPD54_HUMAN Tumor protein D54 OS=Homo sapiens OX=9606 GN=TPD52L2 PE=1 SV=2	1	12	12	12	11	10	10	8	11	12	11	9	11	10	10	8	11	12	11	9	11	10	10	8	11	12	11	9	73.3	73.3	73.3	22.237	206	206	0	323.31	70.9	67	65.5	50.5	64.1	73.3
O43414	O43414	2	2	2	ERI1 exoribonuclease 3	ERI3	sp|O43414|ERI3_HUMAN ERI1 exoribonuclease 3 OS=Homo sapiens OX=9606 GN=ERI3 PE=1 SV=2	1	2	2	2	0	0	0	0	1	0	1	1	0	0	0	0	1	0	1	1	0	0	0	0	1	0	1	1	4.7	4.7	4.7	37.238	337	337	0.0088785	2.5425	0	0	0	0	2.7	0
O43432	O43432	7	3	3	Eukaryotic translation initiation factor 4 gamma 3	EIF4G3	sp|O43432|IF4G3_HUMAN Eukaryotic translation initiation factor 4 gamma 3 OS=Homo sapiens OX=9606 GN=EIF4G3 PE=1 SV=2	1	7	3	3	5	4	5	4	6	5	5	7	1	0	2	0	2	2	1	3	1	0	2	0	2	2	1	3	5.1	2.6	2.6	176.65	1585	1585	0	16.597	3.3	2.5	3.9	2.5	4.3	3.5
O43447	O43447	4	4	4	Peptidyl-prolyl cis-trans isomerase H	PPIH	sp|O43447|PPIH_HUMAN Peptidyl-prolyl cis-trans isomerase H OS=Homo sapiens OX=9606 GN=PPIH PE=1 SV=1	1	4	4	4	2	1	1	2	2	4	3	2	2	1	1	2	2	4	3	2	2	1	1	2	2	4	3	2	22	22	22	19.208	177	177	0.00029061	7.5783	10.7	5.6	5.6	11.9	10.7	22
O43464;P83110	O43464	5;1	5;1	5;1	Serine protease HTRA2, mitochondrial	HTRA2	sp|O43464|HTRA2_HUMAN Serine protease HTRA2, mitochondrial OS=Homo sapiens OX=9606 GN=HTRA2 PE=1 SV=2	2	5	5	5	1	2	1	2	4	5	2	2	1	2	1	2	4	5	2	2	1	2	1	2	4	5	2	2	13.1	13.1	13.1	48.84	458	458;453	0	11.479	2.2	4.4	2.2	4.4	10.3	13.1
O43488;Q8NHP1;O95154	O43488	9;3;1	9;3;1	9;3;1	Aflatoxin B1 aldehyde reductase member 2	AKR7A2	sp|O43488|ARK72_HUMAN Aflatoxin B1 aldehyde reductase member 2 OS=Homo sapiens OX=9606 GN=AKR7A2 PE=1 SV=3	3	9	9	9	6	6	6	7	8	8	7	6	6	6	6	7	8	8	7	6	6	6	6	7	8	8	7	6	35.7	35.7	35.7	39.589	359	359;331;331	0	133.2	27.3	20.3	27.3	30.4	32.6	33.4
O43491;Q9Y2J2	O43491	19;2	19;2	18;1	Band 4.1-like protein 2	EPB41L2	sp|O43491|E41L2_HUMAN Band 4.1-like protein 2 OS=Homo sapiens OX=9606 GN=EPB41L2 PE=1 SV=1	2	19	19	18	14	13	11	13	13	14	11	12	14	13	11	13	13	14	11	12	14	13	11	13	12	14	11	12	28.4	28.4	27.2	112.59	1005	1005;1087	0	202.74	20.3	17.5	16.9	18.1	19.2	20.2
O43502	O43502	2	2	2	DNA repair protein RAD51 homolog 3	RAD51C	sp|O43502|RA51C_HUMAN DNA repair protein RAD51 homolog 3 OS=Homo sapiens OX=9606 GN=RAD51C PE=1 SV=1	1	2	2	2	1	0	1	0	0	0	0	0	1	0	1	0	0	0	0	0	1	0	1	0	0	0	0	0	9	9	9	42.189	376	376	0.00026137	4.7403	3.2	0	5.9	0	0	0
O43504	O43504	4	4	4	Ragulator complex protein LAMTOR5	LAMTOR5	sp|O43504|LTOR5_HUMAN Ragulator complex protein LAMTOR5 OS=Homo sapiens OX=9606 GN=LAMTOR5 PE=1 SV=1	1	4	4	4	2	3	2	2	3	3	2	3	2	3	2	2	3	3	2	3	2	3	2	2	3	3	2	3	70.3	70.3	70.3	9.6138	91	91	0	144.1	37.4	48.4	37.4	37.4	59.3	59.3
O43513	O43513	1	1	1	Mediator of RNA polymerase II transcription subunit 7	MED7	sp|O43513|MED7_HUMAN Mediator of RNA polymerase II transcription subunit 7 OS=Homo sapiens OX=9606 GN=MED7 PE=1 SV=1	1	1	1	1	0	1	0	0	0	1	0	1	0	1	0	0	0	1	0	1	0	1	0	0	0	1	0	1	8.6	8.6	8.6	27.245	233	233	0.00029735	8.3158	0	8.6	0	0	0	8.6
O43583	O43583	5	5	5	Density-regulated protein	DENR	sp|O43583|DENR_HUMAN Density-regulated protein OS=Homo sapiens OX=9606 GN=DENR PE=1 SV=2	1	5	5	5	4	4	3	4	3	3	3	3	4	4	3	4	3	3	3	3	4	4	3	4	3	3	3	3	31.8	31.8	31.8	22.092	198	198	0	132.36	27.8	27.8	21.2	27.8	18.7	23.7
O43592	O43592	12	12	12	Exportin-T	XPOT	sp|O43592|XPOT_HUMAN Exportin-T OS=Homo sapiens OX=9606 GN=XPOT PE=1 SV=2	1	12	12	12	4	3	2	3	2	2	3	2	4	3	2	3	2	2	3	2	4	3	2	3	2	2	3	2	15.9	15.9	15.9	109.96	962	962	0	43.271	4.7	3.8	2.8	4	3.3	3.1
O43598	O43598	2	2	2	2-deoxynucleoside 5-phosphate N-hydrolase 1	DNPH1	sp|O43598|DNPH1_HUMAN 2-deoxynucleoside 5-phosphate N-hydrolase 1 OS=Homo sapiens OX=9606 GN=DNPH1 PE=1 SV=1	1	2	2	2	1	1	2	1	2	2	1	2	1	1	2	1	2	2	1	2	1	1	2	1	2	2	1	2	14.9	14.9	14.9	19.108	174	174	0	27.71	10.3	10.3	14.9	10.3	14.9	14.9
O43615	O43615	15	15	15	Mitochondrial import inner membrane translocase subunit TIM44	TIMM44	sp|O43615|TIM44_HUMAN Mitochondrial import inner membrane translocase subunit TIM44 OS=Homo sapiens OX=9606 GN=TIMM44 PE=1 SV=2	1	15	15	15	12	9	11	12	12	13	11	10	12	9	11	12	12	13	11	10	12	9	11	12	12	13	11	10	37.4	37.4	37.4	51.355	452	452	0	114.87	32.5	22.3	27.7	32.5	32.1	32.5
O43617	O43617	3	3	3	Trafficking protein particle complex subunit 3	TRAPPC3	sp|O43617|TPPC3_HUMAN Trafficking protein particle complex subunit 3 OS=Homo sapiens OX=9606 GN=TRAPPC3 PE=1 SV=1	1	3	3	3	1	1	1	3	1	1	1	1	1	1	1	3	1	1	1	1	1	1	1	3	1	1	1	1	14.4	14.4	14.4	20.274	180	180	0.00052192	4.7015	6.1	3.9	4.4	14.4	4.4	4.4
O43633	O43633	2	2	2	Charged multivesicular body protein 2a	CHMP2A	sp|O43633|CHM2A_HUMAN Charged multivesicular body protein 2a OS=Homo sapiens OX=9606 GN=CHMP2A PE=1 SV=1	1	2	2	2	2	1	1	1	1	1	2	1	2	1	1	1	1	1	2	1	2	1	1	1	1	1	2	1	7.2	7.2	7.2	25.104	222	222	0.0015144	3.9781	7.2	4.1	4.1	4.1	4.1	4.1
O43657	O43657	2	2	2	Tetraspanin-6	TSPAN6	sp|O43657|TSN6_HUMAN Tetraspanin-6 OS=Homo sapiens OX=9606 GN=TSPAN6 PE=1 SV=1	1	2	2	2	0	1	0	1	1	2	2	1	0	1	0	1	1	2	2	1	0	1	0	1	1	2	2	1	10.2	10.2	10.2	27.563	245	245	0.00027809	6.2253	0	4.5	0	4.5	4.5	10.2
O43660	O43660	8	8	8	Pleiotropic regulator 1	PLRG1	sp|O43660|PLRG1_HUMAN Pleiotropic regulator 1 OS=Homo sapiens OX=9606 GN=PLRG1 PE=1 SV=1	1	8	8	8	3	7	5	6	5	3	5	6	3	7	5	6	5	3	5	6	3	7	5	6	5	3	5	6	30.9	30.9	30.9	57.193	514	514	0	132.42	11.3	27.4	19.6	23.7	21.4	8.2
O43663	O43663	6	6	6	Protein regulator of cytokinesis 1	PRC1	sp|O43663|PRC1_HUMAN Protein regulator of cytokinesis 1 OS=Homo sapiens OX=9606 GN=PRC1 PE=1 SV=2	1	6	6	6	3	4	2	5	0	1	1	0	3	4	2	5	0	1	1	0	3	4	2	5	0	1	1	0	12.9	12.9	12.9	71.606	620	620	0	67.541	5.2	9.5	3.5	11.8	0	1.1
O43665	O43665	3	3	3	Regulator of G-protein signaling 10	RGS10	sp|O43665|RGS10_HUMAN Regulator of G-protein signaling 10 OS=Homo sapiens OX=9606 GN=RGS10 PE=1 SV=3	1	3	3	3	0	2	3	1	1	1	1	1	0	2	3	1	1	1	1	1	0	2	3	1	1	1	1	1	24.3	24.3	24.3	21.21	181	181	0	21.224	0	15.5	24.3	6.6	8.8	8.8
O43670	O43670	6	6	6	BUB3-interacting and GLEBS motif-containing protein ZNF207	ZNF207	sp|O43670|ZN207_HUMAN BUB3-interacting and GLEBS motif-containing protein ZNF207 OS=Homo sapiens OX=9606 GN=ZNF207 PE=1 SV=1	1	6	6	6	3	5	3	4	3	3	3	3	3	5	3	4	3	3	3	3	3	5	3	4	3	3	3	3	14.4	14.4	14.4	50.75	478	478	0	23.713	6.9	11.9	7.9	9.6	7.1	7.1
O43674	O43674	4	4	4	NADH dehydrogenase [ubiquinone] 1 beta subcomplex subunit 5, mitochondrial	NDUFB5	sp|O43674|NDUB5_HUMAN NADH dehydrogenase [ubiquinone] 1 beta subcomplex subunit 5, mitochondrial OS=Homo sapiens OX=9606 GN=NDUFB5 PE=1 SV=1	1	4	4	4	2	3	2	2	3	3	3	2	2	3	2	2	3	3	3	2	2	3	2	2	3	3	3	2	21.7	21.7	21.7	21.75	189	189	0.00030479	9.2194	12.7	16.9	11.6	12.7	16.9	16.9
O43676	O43676	3	3	3	NADH dehydrogenase [ubiquinone] 1 beta subcomplex subunit 3	NDUFB3	sp|O43676|NDUB3_HUMAN NADH dehydrogenase [ubiquinone] 1 beta subcomplex subunit 3 OS=Homo sapiens OX=9606 GN=NDUFB3 PE=1 SV=3	1	3	3	3	3	1	1	1	3	3	3	3	3	1	1	1	3	3	3	3	3	1	1	1	3	3	3	3	28.6	28.6	28.6	11.402	98	98	0.00029621	8.1827	28.6	11.2	11.2	11.2	28.6	28.6
O43678	O43678	3	3	3	NADH dehydrogenase [ubiquinone] 1 alpha subcomplex subunit 2	NDUFA2	sp|O43678|NDUA2_HUMAN NADH dehydrogenase [ubiquinone] 1 alpha subcomplex subunit 2 OS=Homo sapiens OX=9606 GN=NDUFA2 PE=1 SV=3	1	3	3	3	1	3	1	2	3	1	2	2	1	3	1	2	3	1	2	2	1	3	1	2	3	1	2	2	40.4	40.4	40.4	10.921	99	99	0	18.549	10.1	40.4	21.2	31.3	40.4	9.1
O43681	O43681	7	7	7	ATPase ASNA1	ASNA1	sp|O43681|GET3_HUMAN ATPase GET3 OS=Homo sapiens OX=9606 GN=GET3 PE=1 SV=2	1	7	7	7	4	5	5	4	6	6	7	5	4	5	5	4	6	6	7	5	4	5	5	4	6	6	7	5	26.7	26.7	26.7	38.792	348	348	0	56.947	17	19.5	19.5	16.1	22.1	22.1
O43684	O43684	10	10	10	Mitotic checkpoint protein BUB3	BUB3	sp|O43684|BUB3_HUMAN Mitotic checkpoint protein BUB3 OS=Homo sapiens OX=9606 GN=BUB3 PE=1 SV=1	1	10	10	10	9	9	9	8	7	9	8	8	9	9	9	8	7	9	8	8	9	9	9	8	7	9	8	8	40.9	40.9	40.9	37.154	328	328	0	246.77	37.8	37.8	37.8	35.4	27.7	37.8
O43688	O43688	3	3	3	Lipid phosphate phosphohydrolase 2	PPAP2C	sp|O43688|PLPP2_HUMAN Phospholipid phosphatase 2 OS=Homo sapiens OX=9606 GN=PLPP2 PE=1 SV=1	1	3	3	3	1	0	1	0	0	1	2	0	1	0	1	0	0	1	2	0	1	0	1	0	0	1	2	0	11.1	11.1	11.1	32.573	288	288	0.00027855	6.2734	3.5	0	3.5	0	0	3.5
O43707	O43707	58	58	39	Alpha-actinin-4	ACTN4	sp|O43707|ACTN4_HUMAN Alpha-actinin-4 OS=Homo sapiens OX=9606 GN=ACTN4 PE=1 SV=2	1	58	58	39	55	55	53	53	55	54	54	53	55	55	53	53	55	54	54	53	38	37	36	36	36	37	35	34	69.2	69.2	48.4	104.85	911	911	0	323.31	67.1	67	64.3	66.2	68.3	66.6
O43708	O43708	4	4	4	Maleylacetoacetate isomerase	GSTZ1	sp|O43708|MAAI_HUMAN Maleylacetoacetate isomerase OS=Homo sapiens OX=9606 GN=GSTZ1 PE=1 SV=3	1	4	4	4	1	0	1	1	2	2	1	1	1	0	1	1	2	2	1	1	1	0	1	1	2	2	1	1	26.4	26.4	26.4	24.212	216	216	0	11.81	6.5	0	6.5	6.5	15.7	10.6
O43709	O43709	4	4	4	Probable 18S rRNA (guanine-N(7))-methyltransferase	WBSCR22	sp|O43709|BUD23_HUMAN Probable 18S rRNA (guanine-N(7))-methyltransferase OS=Homo sapiens OX=9606 GN=BUD23 PE=1 SV=2	1	4	4	4	3	4	4	4	1	1	0	0	3	4	4	4	1	1	0	0	3	4	4	4	1	1	0	0	22.8	22.8	22.8	31.88	281	281	0	24.684	14.9	22.8	22.8	22.8	6.4	5.7
O43719	O43719	17	17	17	HIV Tat-specific factor 1	HTATSF1	sp|O43719|HTSF1_HUMAN HIV Tat-specific factor 1 OS=Homo sapiens OX=9606 GN=HTATSF1 PE=1 SV=1	1	17	17	17	7	9	6	6	6	7	8	9	7	9	6	6	6	7	8	9	7	9	6	6	6	7	8	9	28.1	28.1	28.1	85.852	755	755	0	211.06	13.4	14.7	12.6	12.1	10.3	13.8
O43747	O43747	15	15	15	AP-1 complex subunit gamma-1	AP1G1	sp|O43747|AP1G1_HUMAN AP-1 complex subunit gamma-1 OS=Homo sapiens OX=9606 GN=AP1G1 PE=1 SV=5	1	15	15	15	8	5	8	6	5	7	11	8	8	5	8	6	5	7	11	8	8	5	8	6	5	7	11	8	22.4	22.4	22.4	91.35	822	822	0	89.266	11.2	6.9	13.6	11.1	7.5	12.3
O43752	O43752	5	5	5	Syntaxin-6	STX6	sp|O43752|STX6_HUMAN Syntaxin-6 OS=Homo sapiens OX=9606 GN=STX6 PE=1 SV=1	1	5	5	5	0	3	2	0	2	3	3	3	0	3	2	0	2	3	3	3	0	3	2	0	2	3	3	3	32.2	32.2	32.2	29.176	255	255	0	64.691	0	20.4	14.9	0	10.6	22.7
O43760	O43760	3	3	3	Synaptogyrin-2	SYNGR2	sp|O43760|SNG2_HUMAN Synaptogyrin-2 OS=Homo sapiens OX=9606 GN=SYNGR2 PE=1 SV=1	1	3	3	3	3	3	3	3	3	3	3	3	3	3	3	3	3	3	3	3	3	3	3	3	3	3	3	3	12.5	12.5	12.5	24.81	224	224	0.00030912	9.7612	12.5	12.5	12.5	12.5	12.5	12.5
O43765	O43765	8	8	8	Small glutamine-rich tetratricopeptide repeat-containing protein alpha	SGTA	sp|O43765|SGTA_HUMAN Small glutamine-rich tetratricopeptide repeat-containing protein alpha OS=Homo sapiens OX=9606 GN=SGTA PE=1 SV=1	1	8	8	8	6	8	8	7	7	7	8	7	6	8	8	7	7	7	8	7	6	8	8	7	7	7	8	7	30.4	30.4	30.4	34.063	313	313	0	64.297	22.7	30.4	30.4	27.5	27.5	25.6
O43768	O43768	3	2	2	Alpha-endosulfine	ENSA	sp|O43768|ENSA_HUMAN Alpha-endosulfine OS=Homo sapiens OX=9606 GN=ENSA PE=1 SV=1	1	3	2	2	2	3	3	2	1	1	2	2	1	2	2	1	1	1	2	2	1	2	2	1	1	1	2	2	30.6	21.5	21.5	13.389	121	121	0.00028385	6.8403	23.1	30.6	30.6	23.1	14	14
O43776;REV__H7BZ55	O43776	22;1	22;1	22;1	Asparagine--tRNA ligase, cytoplasmic	NARS	sp|O43776|SYNC_HUMAN Asparagine--tRNA ligase, cytoplasmic OS=Homo sapiens OX=9606 GN=NARS1 PE=1 SV=1	2	22	22	22	18	17	16	14	19	19	22	17	18	17	16	14	19	19	22	17	18	17	16	14	19	19	22	17	47.1	47.1	47.1	62.942	548	548;1653	0	323.31	44.3	41.2	41.6	38.7	44.2	41.4
O43795	O43795	22	22	21	Unconventional myosin-Ib	MYO1B	sp|O43795|MYO1B_HUMAN Unconventional myosin-Ib OS=Homo sapiens OX=9606 GN=MYO1B PE=1 SV=3	1	22	22	21	12	11	11	10	12	15	16	16	12	11	11	10	12	15	16	16	11	10	10	9	11	14	15	15	25.4	25.4	23.9	131.98	1136	1136	0	175.11	13.8	12.8	11.5	11.4	12.6	17.4
O43809	O43809	9	9	9	Cleavage and polyadenylation specificity factor subunit 5	NUDT21	sp|O43809|CPSF5_HUMAN Cleavage and polyadenylation specificity factor subunit 5 OS=Homo sapiens OX=9606 GN=NUDT21 PE=1 SV=1	1	9	9	9	7	7	6	7	7	6	6	6	7	7	6	7	7	6	6	6	7	7	6	7	7	6	6	6	50.7	50.7	50.7	26.227	227	227	0	66.561	43.6	31.3	30.8	31.3	37.4	27.3
O43813	O43813	6	6	6	LanC-like protein 1	LANCL1	sp|O43813|LANC1_HUMAN Glutathione S-transferase LANCL1 OS=Homo sapiens OX=9606 GN=LANCL1 PE=1 SV=1	1	6	6	6	2	1	2	1	3	6	4	4	2	1	2	1	3	6	4	4	2	1	2	1	3	6	4	4	18.5	18.5	18.5	45.283	399	399	0	14.837	5.5	5.5	5.5	2.5	7.5	18.5
O43815	O43815	4	4	4	Striatin	STRN	sp|O43815|STRN_HUMAN Striatin OS=Homo sapiens OX=9606 GN=STRN PE=1 SV=4	1	4	4	4	2	1	2	2	2	2	3	2	2	1	2	2	2	2	3	2	2	1	2	2	2	2	3	2	9.4	9.4	9.4	86.131	780	780	0	11.3	4.9	2.7	4.4	4.5	4.4	4.4
O43818	O43818	12	12	12	U3 small nucleolar RNA-interacting protein 2	RRP9	sp|O43818|U3IP2_HUMAN U3 small nucleolar RNA-interacting protein 2 OS=Homo sapiens OX=9606 GN=RRP9 PE=1 SV=1	1	12	12	12	7	9	9	10	6	9	10	7	7	9	9	10	6	9	10	7	7	9	9	10	6	9	10	7	29.9	29.9	29.9	51.84	475	475	0	112.08	19.8	24	24	26.5	15.4	24
O43823	O43823	6	6	6	A-kinase anchor protein 8	AKAP8	sp|O43823|AKAP8_HUMAN A-kinase anchor protein 8 OS=Homo sapiens OX=9606 GN=AKAP8 PE=1 SV=1	1	6	6	6	3	2	3	2	0	3	1	1	3	2	3	2	0	3	1	1	3	2	3	2	0	3	1	1	16.6	16.6	16.6	76.107	692	692	0	33.297	5.9	4.6	8.2	6.8	0	8.8
O43837	O43837	13	13	13	Isocitrate dehydrogenase [NAD] subunit beta, mitochondrial	IDH3B	sp|O43837|IDH3B_HUMAN Isocitrate dehydrogenase [NAD] subunit beta, mitochondrial OS=Homo sapiens OX=9606 GN=IDH3B PE=1 SV=2	1	13	13	13	9	7	8	8	10	10	12	10	9	7	8	8	10	10	12	10	9	7	8	8	10	10	12	10	41.3	41.3	41.3	42.183	385	385	0	143.69	28.6	26.2	27.8	28.6	37.1	34.3
O43847	O43847	9	9	9	Nardilysin	NRD1	sp|O43847|NRDC_HUMAN Nardilysin OS=Homo sapiens OX=9606 GN=NRDC PE=1 SV=3	1	9	9	9	5	5	5	6	4	3	5	4	5	5	5	6	4	3	5	4	5	5	5	6	4	3	5	4	9.6	9.6	9.6	131.7	1151	1151	0	33.873	5.7	5	5.5	6.5	4.5	3.3
O43852	O43852	15	15	15	Calumenin	CALU	sp|O43852|CALU_HUMAN Calumenin OS=Homo sapiens OX=9606 GN=CALU PE=1 SV=2	1	15	15	15	14	14	12	13	14	15	14	14	14	14	12	13	14	15	14	14	14	14	12	13	14	15	14	14	55.9	55.9	55.9	37.106	315	315	0	323.31	54.3	54.3	49.2	51.7	52.7	55.9
O43865;Q96HN2	O43865;Q96HN2	10;5	10;5	10;5	Putative adenosylhomocysteinase 2;Putative adenosylhomocysteinase 3	AHCYL1;AHCYL2	sp|O43865|SAHH2_HUMAN S-adenosylhomocysteine hydrolase-like protein 1 OS=Homo sapiens OX=9606 GN=AHCYL1 PE=1 SV=2;sp|Q96HN2|SAHH3_HUMAN Adenosylhomocysteinase 3 OS=Homo sapiens OX=9606 GN=AHCYL2 PE=1 SV=1	2	10	10	10	2	3	4	3	4	6	3	2	2	3	4	3	4	6	3	2	2	3	4	3	4	6	3	2	23.8	23.8	23.8	58.951	530	530;611	0	35.526	4.7	5.5	9.2	6.8	9.4	16.6
O43913	O43913	3	3	3	Origin recognition complex subunit 5	ORC5	sp|O43913|ORC5_HUMAN Origin recognition complex subunit 5 OS=Homo sapiens OX=9606 GN=ORC5 PE=1 SV=1	1	3	3	3	1	0	2	1	1	0	2	0	1	0	2	1	1	0	2	0	1	0	2	1	1	0	2	0	7.4	7.4	7.4	50.282	435	435	0.00051854	4.6014	3.2	0	5.3	3.2	3.2	0
O43920	O43920	5	5	5	NADH dehydrogenase [ubiquinone] iron-sulfur protein 5	NDUFS5	sp|O43920|NDUS5_HUMAN NADH dehydrogenase [ubiquinone] iron-sulfur protein 5 OS=Homo sapiens OX=9606 GN=NDUFS5 PE=1 SV=3	1	5	5	5	4	4	4	3	3	4	4	5	4	4	4	3	3	4	4	5	4	4	4	3	3	4	4	5	48.1	48.1	48.1	12.517	106	106	0	51.691	41.5	41.5	41.5	29.2	30.2	41.5
O43929;CON__Q2YDI2	O43929;CON__Q2YDI2	2;1	2;1	2;1	Origin recognition complex subunit 4	ORC4	sp|O43929|ORC4_HUMAN Origin recognition complex subunit 4 OS=Homo sapiens OX=9606 GN=ORC4 PE=1 SV=2;	2	2	2	2	1	0	2	1	1	1	0	0	1	0	2	1	1	1	0	0	1	0	2	1	1	1	0	0	6	6	6	50.377	436	436;436	0.001027	4.316	2.5	0	6	2.5	2.5	2.5
O60216	O60216	13	13	13	Double-strand-break repair protein rad21 homolog	RAD21	sp|O60216|RAD21_HUMAN Double-strand-break repair protein rad21 homolog OS=Homo sapiens OX=9606 GN=RAD21 PE=1 SV=2	1	13	13	13	7	8	7	7	4	5	5	3	7	8	7	7	4	5	5	3	7	8	7	7	4	5	5	3	31.1	31.1	31.1	71.689	631	631	0	57.521	17.7	17.1	13.2	17.6	8.1	12.7
O60220	O60220	4	4	4	Mitochondrial import inner membrane translocase subunit Tim8 A	TIMM8A	sp|O60220|TIM8A_HUMAN Mitochondrial import inner membrane translocase subunit Tim8 A OS=Homo sapiens OX=9606 GN=TIMM8A PE=1 SV=1	1	4	4	4	1	1	1	0	3	2	2	1	1	1	1	0	3	2	2	1	1	1	1	0	3	2	2	1	68	68	68	10.998	97	97	0	51.672	11.3	11.3	11.3	0	52.6	26.8
O60231	O60231	9	8	8	Putative pre-mRNA-splicing factor ATP-dependent RNA helicase DHX16	DHX16	sp|O60231|DHX16_HUMAN Pre-mRNA-splicing factor ATP-dependent RNA helicase DHX16 OS=Homo sapiens OX=9606 GN=DHX16 PE=1 SV=2	1	9	8	8	3	4	5	5	2	4	2	4	2	3	4	4	1	3	1	3	2	3	4	4	1	3	1	3	10.1	10.1	10.1	119.26	1041	1041	0	39.067	3.8	5.1	6.4	6	2.5	5.1
O60232	O60232	3	3	3	Sjoegren syndrome/scleroderma autoantigen 1	SSSCA1	sp|O60232|ZNRD2_HUMAN Protein ZNRD2 OS=Homo sapiens OX=9606 GN=ZNRD2 PE=1 SV=1	1	3	3	3	2	2	3	2	1	3	0	1	2	2	3	2	1	3	0	1	2	2	3	2	1	3	0	1	31.2	31.2	31.2	21.474	199	199	0	51.371	16.1	16.1	31.2	16.1	8.5	31.2
O60244	O60244	3	3	3	Mediator of RNA polymerase II transcription subunit 14	MED14	sp|O60244|MED14_HUMAN Mediator of RNA polymerase II transcription subunit 14 OS=Homo sapiens OX=9606 GN=MED14 PE=1 SV=2	1	3	3	3	1	1	1	0	0	2	0	1	1	1	1	0	0	2	0	1	1	1	1	0	0	2	0	1	4.3	4.3	4.3	160.6	1454	1454	0.00029121	7.6855	0.8	2.1	0.8	0	0	2.1
O60256	O60256	8	8	7	Phosphoribosyl pyrophosphate synthase-associated protein 2	PRPSAP2	sp|O60256|KPRB_HUMAN Phosphoribosyl pyrophosphate synthase-associated protein 2 OS=Homo sapiens OX=9606 GN=PRPSAP2 PE=1 SV=1	1	8	8	7	4	2	4	3	3	6	5	6	4	2	4	3	3	6	5	6	3	1	3	2	2	5	4	5	32	32	28.2	40.925	369	369	0	27.86	17.6	6.2	15.4	11.9	11.7	24.1
O60262	O60262	1	1	1	Guanine nucleotide-binding protein G(I)/G(S)/G(O) subunit gamma-7	GNG7	sp|O60262|GBG7_HUMAN Guanine nucleotide-binding protein G(I)/G(S)/G(O) subunit gamma-7 OS=Homo sapiens OX=9606 GN=GNG7 PE=1 SV=1	1	1	1	1	0	0	1	0	1	1	1	0	0	0	1	0	1	1	1	0	0	0	1	0	1	1	1	0	23.5	23.5	23.5	7.5217	68	68	0.0027282	3.5798	0	0	23.5	0	23.5	23.5
O60264	O60264	28	28	22	SWI/SNF-related matrix-associated actin-dependent regulator of chromatin subfamily A member 5	SMARCA5	sp|O60264|SMCA5_HUMAN SWI/SNF-related matrix-associated actin-dependent regulator of chromatin subfamily A member 5 OS=Homo sapiens OX=9606 GN=SMARCA5 PE=1 SV=1	1	28	28	22	22	18	17	15	11	9	14	11	22	18	17	15	11	9	14	11	16	14	14	13	9	7	10	10	29	29	24.3	121.9	1052	1052	0	197.18	22	18.9	16.9	15.2	11.3	10.1
O60271	O60271	10	10	9	C-Jun-amino-terminal kinase-interacting protein 4	SPAG9	sp|O60271|JIP4_HUMAN C-Jun-amino-terminal kinase-interacting protein 4 OS=Homo sapiens OX=9606 GN=SPAG9 PE=1 SV=4	1	10	10	9	6	6	6	6	4	4	4	4	6	6	6	6	4	4	4	4	6	5	6	6	4	4	4	4	12.2	12.2	11.5	146.2	1321	1321	0	55.738	8.3	6.7	8.3	7.3	4.4	5.1
O60287	O60287	7	7	7	Nucleolar pre-ribosomal-associated protein 1	URB1	sp|O60287|NPA1P_HUMAN Nucleolar pre-ribosomal-associated protein 1 OS=Homo sapiens OX=9606 GN=URB1 PE=1 SV=4	1	7	7	7	2	2	4	2	2	0	2	0	2	2	4	2	2	0	2	0	2	2	4	2	2	0	2	0	5.1	5.1	5.1	254.39	2271	2271	0	18.915	1.6	1.9	3.1	1.1	1.5	0
O60306	O60306	7	6	6	Intron-binding protein aquarius	AQR	sp|O60306|AQR_HUMAN RNA helicase aquarius OS=Homo sapiens OX=9606 GN=AQR PE=1 SV=4	1	7	6	6	2	4	3	1	3	2	1	4	1	3	2	1	2	1	0	3	1	3	2	1	2	1	0	3	7.1	6.7	6.7	171.29	1485	1485	0	20.471	1.9	3.6	2.6	1.2	2.8	1.5
O60313	O60313	23	23	23	Dynamin-like 120 kDa protein, mitochondrial;Dynamin-like 120 kDa protein, form S1	OPA1	sp|O60313|OPA1_HUMAN Dynamin-like 120 kDa protein, mitochondrial OS=Homo sapiens OX=9606 GN=OPA1 PE=1 SV=3	1	23	23	23	13	11	9	7	17	16	16	12	13	11	9	7	17	16	16	12	13	11	9	7	17	16	16	12	29.6	29.6	29.6	111.63	960	960	0	102.48	15.8	14.2	10.8	7.9	20.8	20.7
O60341	O60341	13	13	13	Lysine-specific histone demethylase 1A	KDM1A	sp|O60341|KDM1A_HUMAN Lysine-specific histone demethylase 1A OS=Homo sapiens OX=9606 GN=KDM1A PE=1 SV=2	1	13	13	13	9	6	7	6	3	4	5	2	9	6	7	6	3	4	5	2	9	6	7	6	3	4	5	2	20.9	20.9	20.9	92.902	852	852	0	61.507	13.6	10	12.9	9.9	4.6	7.4
O60343;Q86TI0	O60343	16;1	16;1	16;1	TBC1 domain family member 4	TBC1D4	sp|O60343|TBCD4_HUMAN TBC1 domain family member 4 OS=Homo sapiens OX=9606 GN=TBC1D4 PE=1 SV=2	2	16	16	16	4	5	7	4	6	10	7	8	4	5	7	4	6	10	7	8	4	5	7	4	6	10	7	8	17.3	17.3	17.3	146.56	1298	1298;1168	0	86.842	4.3	5.5	6.9	4.5	6.1	11.6
O60361	O60361	9	1	1	Putative nucleoside diphosphate kinase	NME2P1	sp|O60361|NDK8_HUMAN Putative nucleoside diphosphate kinase OS=Homo sapiens OX=9606 GN=NME2P1 PE=5 SV=1	1	9	1	1	9	7	8	7	9	8	9	8	1	0	1	0	1	1	1	1	1	0	1	0	1	1	1	1	61.3	7.3	7.3	15.529	137	137	0.0082334	2.6464	61.3	54	61.3	40.1	61.3	47.4
O60437	O60437	21	21	21	Periplakin	PPL	sp|O60437|PEPL_HUMAN Periplakin OS=Homo sapiens OX=9606 GN=PPL PE=1 SV=4	1	21	21	21	3	6	3	4	5	9	7	6	3	6	3	4	5	9	7	6	3	6	3	4	5	9	7	6	16.2	16.2	16.2	204.74	1756	1756	0	90.74	1.9	5	2.2	3.2	3.1	7.7
O60488	O60488	13	11	11	Long-chain-fatty-acid--CoA ligase 4	ACSL4	sp|O60488|ACSL4_HUMAN Long-chain-fatty-acid--CoA ligase 4 OS=Homo sapiens OX=9606 GN=ACSL4 PE=1 SV=2	1	13	11	11	6	9	6	6	5	5	9	6	4	7	4	4	3	4	7	4	4	7	4	4	3	4	7	4	28.4	24.3	24.3	79.187	711	711	0	69.334	13.8	21.1	13.2	12.5	10.3	10.1
O60493	O60493	6	6	4	Sorting nexin-3	SNX3	sp|O60493|SNX3_HUMAN Sorting nexin-3 OS=Homo sapiens OX=9606 GN=SNX3 PE=1 SV=3	1	6	6	4	3	1	4	3	2	3	3	1	3	1	4	3	2	3	3	1	3	1	3	2	2	2	2	1	35.8	35.8	25.9	18.762	162	162	0	12.159	19.1	8.6	26.5	19.8	14.2	17.9
O60499	O60499	5	5	5	Syntaxin-10	STX10	sp|O60499|STX10_HUMAN Syntaxin-10 OS=Homo sapiens OX=9606 GN=STX10 PE=1 SV=1	1	5	5	5	1	3	1	1	2	4	3	2	1	3	1	1	2	4	3	2	1	3	1	1	2	4	3	2	30.5	30.5	30.5	28.114	249	249	0	29.636	4.4	16.5	4.4	10	14.5	20.5
O60502	O60502	15	15	15	Protein O-GlcNAcase	MGEA5	sp|O60502|OGA_HUMAN Protein O-GlcNAcase OS=Homo sapiens OX=9606 GN=OGA PE=1 SV=2	1	15	15	15	6	8	7	5	5	6	5	6	6	8	7	5	5	6	5	6	6	8	7	5	5	6	5	6	24.9	24.9	24.9	102.91	916	916	0	74.142	8.1	13.4	11.6	7.2	9.1	11.5
O60506	O60506	26	18	18	Heterogeneous nuclear ribonucleoprotein Q	SYNCRIP	sp|O60506|HNRPQ_HUMAN Heterogeneous nuclear ribonucleoprotein Q OS=Homo sapiens OX=9606 GN=SYNCRIP PE=1 SV=2	1	26	18	18	21	19	20	22	21	21	21	21	15	14	14	15	15	15	14	15	15	14	14	15	15	15	14	15	51.4	40.6	40.6	69.602	623	623	0	323.31	45.9	43.3	45.1	48.3	44.9	45.4
O60508	O60508	8	8	8	Pre-mRNA-processing factor 17	CDC40	sp|O60508|PRP17_HUMAN Pre-mRNA-processing factor 17 OS=Homo sapiens OX=9606 GN=CDC40 PE=1 SV=1	1	8	8	8	4	3	5	4	3	4	4	1	4	3	5	4	3	4	4	1	4	3	5	4	3	4	4	1	16.9	16.9	16.9	65.521	579	579	0	18.904	8.6	7.6	12.6	9.7	6.9	9.3
O60524	O60524	6	6	6	Nuclear export mediator factor NEMF	NEMF	sp|O60524|NEMF_HUMAN Nuclear export mediator factor NEMF OS=Homo sapiens OX=9606 GN=NEMF PE=1 SV=4	1	6	6	6	3	2	3	2	3	2	2	3	3	2	3	2	3	2	2	3	3	2	3	2	3	2	2	3	6.8	6.8	6.8	122.95	1076	1076	0	15.966	3.2	1.9	2.8	1.9	2.8	1.9
O60563	O60563	3	3	3	Cyclin-T1	CCNT1	sp|O60563|CCNT1_HUMAN Cyclin-T1 OS=Homo sapiens OX=9606 GN=CCNT1 PE=1 SV=1	1	3	3	3	1	2	0	2	1	1	0	0	1	2	0	2	1	1	0	0	1	2	0	2	1	1	0	0	8	8	8	80.684	726	726	0	12.246	3.6	5.8	0	5.8	2.2	3.6
O60566	O60566	4	4	4	Mitotic checkpoint serine/threonine-protein kinase BUB1 beta	BUB1B	sp|O60566|BUB1B_HUMAN Mitotic checkpoint serine/threonine-protein kinase BUB1 beta OS=Homo sapiens OX=9606 GN=BUB1B PE=1 SV=3	1	4	4	4	3	1	1	1	0	0	0	0	3	1	1	1	0	0	0	0	3	1	1	1	0	0	0	0	4.6	4.6	4.6	119.54	1050	1050	0	10.522	3.7	0.9	1.1	1.5	0	0
O60568	O60568	16	16	16	Procollagen-lysine,2-oxoglutarate 5-dioxygenase 3	PLOD3	sp|O60568|PLOD3_HUMAN Multifunctional procollagen lysine hydroxylase and glycosyltransferase LH3 OS=Homo sapiens OX=9606 GN=PLOD3 PE=1 SV=1	1	16	16	16	6	5	4	4	7	6	10	11	6	5	4	4	7	6	10	11	6	5	4	4	7	6	10	11	27.1	27.1	27.1	84.784	738	738	0	69.28	10.2	8.8	7.5	8.5	11.1	11
O60610	O60610	23	23	23	Protein diaphanous homolog 1	DIAPH1	sp|O60610|DIAP1_HUMAN Protein diaphanous homolog 1 OS=Homo sapiens OX=9606 GN=DIAPH1 PE=1 SV=2	1	23	23	23	18	13	16	13	9	8	5	6	18	13	16	13	9	8	5	6	18	13	16	13	9	8	5	6	23.7	23.7	23.7	141.35	1272	1272	0	125.71	18.4	14	16.9	13.1	9.1	7.5
O60613	O60613	3	3	3	15 kDa selenoprotein	2022-09-15	sp|O60613|SEP15_HUMAN Selenoprotein F OS=Homo sapiens OX=9606 GN=SELENOF PE=1 SV=4	1	3	3	3	1	0	1	0	1	1	1	1	1	0	1	0	1	1	1	1	1	0	1	0	1	1	1	1	24.8	24.8	24.8	18.092	165	165	0	11.457	7.9	0	9.7	0	7.3	9.7
O60635	O60635	1	1	1	Tetraspanin-1	TSPAN1	sp|O60635|TSN1_HUMAN Tetraspanin-1 OS=Homo sapiens OX=9606 GN=TSPAN1 PE=1 SV=2	1	1	1	1	0	0	0	0	0	1	0	1	0	0	0	0	0	1	0	1	0	0	0	0	0	1	0	1	5.4	5.4	5.4	26.301	241	241	0	13.06	0	0	0	0	0	5.4
O60645	O60645	2	2	2	Exocyst complex component 3	EXOC3	sp|O60645|EXOC3_HUMAN Exocyst complex component 3 OS=Homo sapiens OX=9606 GN=EXOC3 PE=1 SV=3	1	2	2	2	0	1	2	0	1	1	1	2	0	1	2	0	1	1	1	2	0	1	2	0	1	1	1	2	3.8	3.8	3.8	85.566	745	745	0.00030166	8.8589	0	1.5	3.8	0	2.3	1.5
O60664	O60664	20	20	20	Perilipin-3	PLIN3	sp|O60664|PLIN3_HUMAN Perilipin-3 OS=Homo sapiens OX=9606 GN=PLIN3 PE=1 SV=3	1	20	20	20	17	14	14	14	16	19	17	18	17	14	14	14	16	19	17	18	17	14	14	14	16	19	17	18	65	65	65	47.074	434	434	0	323.31	56.2	45.9	48.6	50.2	53.9	63.4
O60678	O60678	3	3	3	Protein arginine N-methyltransferase 3	PRMT3	sp|O60678|ANM3_HUMAN Protein arginine N-methyltransferase 3 OS=Homo sapiens OX=9606 GN=PRMT3 PE=1 SV=4	1	3	3	3	2	3	2	1	1	0	2	0	2	3	2	1	1	0	2	0	2	3	2	1	1	0	2	0	7	7	7	59.902	531	531	0.00027233	5.6815	4.5	7	4.5	2.6	2.6	0
O60684	O60684	9	9	3	Importin subunit alpha-7	KPNA6	sp|O60684|IMA7_HUMAN Importin subunit alpha-7 OS=Homo sapiens OX=9606 GN=KPNA6 PE=1 SV=1	1	9	9	3	8	7	7	8	9	9	8	8	8	7	7	8	9	9	8	8	2	3	2	2	3	3	3	2	21.6	21.6	6.3	60.029	536	536	0	148.22	19.8	16.8	17.2	19.8	21.6	21.6
O60701	O60701	18	18	18	UDP-glucose 6-dehydrogenase	UGDH	sp|O60701|UGDH_HUMAN UDP-glucose 6-dehydrogenase OS=Homo sapiens OX=9606 GN=UGDH PE=1 SV=1	1	18	18	18	15	15	13	15	14	17	16	16	15	15	13	15	14	17	16	16	15	15	13	15	14	17	16	16	52.8	52.8	52.8	55.023	494	494	0	190.78	43.1	43.3	36.8	41.9	38.1	46.8
O60716	O60716	28	28	28	Catenin delta-1	CTNND1	sp|O60716|CTND1_HUMAN Catenin delta-1 OS=Homo sapiens OX=9606 GN=CTNND1 PE=1 SV=1	1	28	28	28	19	22	17	18	20	23	23	24	19	22	17	18	20	23	23	24	19	22	17	18	20	23	23	24	43	43	43	108.17	968	968	0	323.31	28.7	31.8	27.5	27	30	34.5
O60725	O60725	1	1	1	Protein-S-isoprenylcysteine O-methyltransferase	ICMT	sp|O60725|ICMT_HUMAN Protein-S-isoprenylcysteine O-methyltransferase OS=Homo sapiens OX=9606 GN=ICMT PE=1 SV=1	1	1	1	1	0	0	0	1	0	0	0	0	0	0	0	1	0	0	0	0	0	0	0	1	0	0	0	0	6.3	6.3	6.3	31.938	284	284	0.0010238	4.2374	0	0	0	6.3	0	0
O60739	O60739	4	1	1	Eukaryotic translation initiation factor 1b	EIF1B	sp|O60739|EIF1B_HUMAN Eukaryotic translation initiation factor 1b OS=Homo sapiens OX=9606 GN=EIF1B PE=1 SV=2	1	4	1	1	4	3	3	3	2	1	1	3	1	0	0	0	0	0	0	0	1	0	0	0	0	0	0	0	62.8	15	15	12.823	113	113	0.00507	3.0306	62.8	47.8	47.8	47.8	26.5	12.4
O60749	O60749	15	15	14	Sorting nexin-2	SNX2	sp|O60749|SNX2_HUMAN Sorting nexin-2 OS=Homo sapiens OX=9606 GN=SNX2 PE=1 SV=2	1	15	15	14	12	8	13	10	12	10	12	12	12	8	13	10	12	10	12	12	11	8	12	9	11	10	11	11	35.5	35.5	33.5	58.47	519	519	0	67.916	27.4	17.1	32.2	22.7	30.3	22.4
O60762	O60762	10	10	10	Dolichol-phosphate mannosyltransferase subunit 1	DPM1	sp|O60762|DPM1_HUMAN Dolichol-phosphate mannosyltransferase subunit 1 OS=Homo sapiens OX=9606 GN=DPM1 PE=1 SV=1	1	10	10	10	5	2	1	2	8	4	7	5	5	2	1	2	8	4	7	5	5	2	1	2	8	4	7	5	44.2	44.2	44.2	29.634	260	260	0	47.952	18.5	8.5	4.2	8.5	36.9	20.4
O60763;REV__Q5VZ89	O60763	31;1	31;1	31;1	General vesicular transport factor p115	USO1	sp|O60763|USO1_HUMAN General vesicular transport factor p115 OS=Homo sapiens OX=9606 GN=USO1 PE=1 SV=2	2	31	31	31	20	20	16	22	25	21	19	23	20	20	16	22	25	21	19	23	20	20	16	22	25	21	19	23	42.3	42.3	42.3	107.89	962	962;1909	0	323.31	28.1	28.3	22	31.8	36.2	31.1
O60783	O60783	3	3	3	28S ribosomal protein S14, mitochondrial	MRPS14	sp|O60783|RT14_HUMAN 28S ribosomal protein S14, mitochondrial OS=Homo sapiens OX=9606 GN=MRPS14 PE=1 SV=1	1	3	3	3	1	1	2	2	2	2	3	2	1	1	2	2	2	2	3	2	1	1	2	2	2	2	3	2	28.9	28.9	28.9	15.139	128	128	0	22.104	11.7	11.7	21.9	21.9	21.9	21.9
O60784	O60784	4	4	4	Target of Myb protein 1	TOM1	sp|O60784|TOM1_HUMAN Target of Myb protein 1 OS=Homo sapiens OX=9606 GN=TOM1 PE=1 SV=2	1	4	4	4	2	2	2	2	3	3	3	2	2	2	2	2	3	3	3	2	2	2	2	2	3	3	3	2	14.2	14.2	14.2	53.818	492	492	0	35.391	7.5	7.5	7.5	7.5	12	12
Q99879;Q99877;Q93079;Q5QNW6;P62807;P58876;P57053;O60814	Q99879;Q99877;Q93079;Q5QNW6;P62807;P58876;P57053;O60814	7;7;7;7;7;7;7;7	7;7;7;7;7;7;7;7	0;0;0;0;0;0;0;0	Histone H2B type 1-M;Histone H2B type 1-N;Histone H2B type 1-H;Histone H2B type 2-F;Histone H2B type 1-C/E/F/G/I;Histone H2B type 1-D;Histone H2B type F-S;Histone H2B type 1-K	HIST1H2BM;HIST1H2BN;HIST1H2BH;HIST2H2BF;HIST1H2BC;HIST1H2BD;H2BFS;HIST1H2BK	sp|Q99879|H2B1M_HUMAN Histone H2B type 1-M OS=Homo sapiens OX=9606 GN=H2BC14 PE=1 SV=3;sp|Q99877|H2B1N_HUMAN Histone H2B type 1-N OS=Homo sapiens OX=9606 GN=H2BC15 PE=1 SV=3;sp|Q93079|H2B1H_HUMAN Histone H2B type 1-H OS=Homo sapiens OX=9606 GN=H2BC9 PE=1 S	8	7	7	0	6	7	6	6	7	6	7	7	6	7	6	6	7	6	7	7	0	0	0	0	0	0	0	0	46.8	46.8	0	13.989	126	126;126;126;126;126;126;126;126	0	97.075	46	46.8	46	41.3	46.8	41.3
O60825	O60825	2	2	2	6-phosphofructo-2-kinase/fructose-2,6-bisphosphatase 2;6-phosphofructo-2-kinase;Fructose-2,6-bisphosphatase	PFKFB2	sp|O60825|F262_HUMAN 6-phosphofructo-2-kinase/fructose-2,6-bisphosphatase 2 OS=Homo sapiens OX=9606 GN=PFKFB2 PE=1 SV=2	1	2	2	2	1	0	0	1	0	0	0	0	1	0	0	1	0	0	0	0	1	0	0	1	0	0	0	0	4.4	4.4	4.4	58.476	505	505	0.0075668	2.7127	2.2	0	0	2.2	0	0
O60826	O60826	3	3	3	Coiled-coil domain-containing protein 22	CCDC22	sp|O60826|CCD22_HUMAN Coiled-coil domain-containing protein 22 OS=Homo sapiens OX=9606 GN=CCDC22 PE=1 SV=1	1	3	3	3	2	0	0	0	0	1	1	0	2	0	0	0	0	1	1	0	2	0	0	0	0	1	1	0	9.1	9.1	9.1	70.755	627	627	0.00030893	9.7514	5.7	0	0	0	0	3.3
O60828	O60828	3	3	3	Polyglutamine-binding protein 1	PQBP1	sp|O60828|PQBP1_HUMAN Polyglutamine-binding protein 1 OS=Homo sapiens OX=9606 GN=PQBP1 PE=1 SV=1	1	3	3	3	1	0	1	2	0	2	0	0	1	0	1	2	0	2	0	0	1	0	1	2	0	2	0	0	18.9	18.9	18.9	30.472	265	265	0	19.233	3.4	0	3.4	9.1	0	15.5
O60831	O60831	3	3	3	PRA1 family protein 2	PRAF2	sp|O60831|PRAF2_HUMAN PRA1 family protein 2 OS=Homo sapiens OX=9606 GN=PRAF2 PE=1 SV=1	1	3	3	3	2	1	1	1	0	1	1	3	2	1	1	1	0	1	1	3	2	1	1	1	0	1	1	3	20.2	20.2	20.2	19.258	178	178	0.00031299	10.3	16.3	6.2	6.2	10.1	0	6.2
O60832	O60832	23	23	23	H/ACA ribonucleoprotein complex subunit 4	DKC1	sp|O60832|DKC1_HUMAN H/ACA ribonucleoprotein complex subunit DKC1 OS=Homo sapiens OX=9606 GN=DKC1 PE=1 SV=3	1	23	23	23	12	12	16	13	11	18	16	15	12	12	16	13	11	18	16	15	12	12	16	13	11	18	16	15	50.8	50.8	50.8	57.673	514	514	0	187.38	32.1	28.4	39.7	29.4	29.6	41.4
O60841	O60841	31	31	31	Eukaryotic translation initiation factor 5B	EIF5B	sp|O60841|IF2P_HUMAN Eukaryotic translation initiation factor 5B OS=Homo sapiens OX=9606 GN=EIF5B PE=1 SV=4	1	31	31	31	19	20	21	20	20	20	19	21	19	20	21	20	20	20	19	21	19	20	21	20	20	20	19	21	28.9	28.9	28.9	138.83	1220	1220	0	323.31	21.1	23.1	22.8	21.3	22.5	23.3
O60869	O60869	7	7	7	Endothelial differentiation-related factor 1	EDF1	sp|O60869|EDF1_HUMAN Endothelial differentiation-related factor 1 OS=Homo sapiens OX=9606 GN=EDF1 PE=1 SV=1	1	7	7	7	4	5	4	2	5	3	3	2	4	5	4	2	5	3	3	2	4	5	4	2	5	3	3	2	41.2	41.2	41.2	16.368	148	148	0	25.041	30.4	35.1	21.6	14.2	30.4	24.3
O60879	O60879	2	2	2	Protein diaphanous homolog 2	DIAPH2	sp|O60879|DIAP2_HUMAN Protein diaphanous homolog 2 OS=Homo sapiens OX=9606 GN=DIAPH2 PE=1 SV=1	1	2	2	2	2	0	0	0	0	0	0	0	2	0	0	0	0	0	0	0	2	0	0	0	0	0	0	0	2.3	2.3	2.3	125.57	1101	1101	0.004633	3.2568	2.3	0	0	0	0	0
O60884	O60884	13	13	13	DnaJ homolog subfamily A member 2	DNAJA2	sp|O60884|DNJA2_HUMAN DnaJ homolog subfamily A member 2 OS=Homo sapiens OX=9606 GN=DNAJA2 PE=1 SV=1	1	13	13	13	8	7	9	9	8	10	9	9	8	7	9	9	8	10	9	9	8	7	9	9	8	10	9	9	35.7	35.7	35.7	45.745	412	412	0	69.526	26.5	24.5	26.9	29.4	26.7	28.9
O60885	O60885	4	3	1	Bromodomain-containing protein 4	BRD4	sp|O60885|BRD4_HUMAN Bromodomain-containing protein 4 OS=Homo sapiens OX=9606 GN=BRD4 PE=1 SV=2	1	4	3	1	0	3	1	0	1	1	1	1	0	2	0	0	0	1	0	1	0	1	0	0	0	0	0	0	3.8	2.9	1.2	152.22	1362	1362	0.0032099	3.4783	0	3.2	1	0	1	1
O60888	O60888	3	3	3	Protein CutA	CUTA	sp|O60888|CUTA_HUMAN Protein CutA OS=Homo sapiens OX=9606 GN=CUTA PE=1 SV=2	1	3	3	3	1	1	2	1	1	1	2	1	1	1	2	1	1	1	2	1	1	1	2	1	1	1	2	1	30.7	30.7	30.7	19.116	179	179	0	16.632	7.8	7.8	22.9	7.8	7.8	7.8
O60925	O60925	1	1	1	Prefoldin subunit 1	PFDN1	sp|O60925|PFD1_HUMAN Prefoldin subunit 1 OS=Homo sapiens OX=9606 GN=PFDN1 PE=1 SV=2	1	1	1	1	1	1	1	1	0	1	1	0	1	1	1	1	0	1	1	0	1	1	1	1	0	1	1	0	9	9	9	14.21	122	122	0.0073652	2.7747	9	9	9	9	0	9
O60927	O60927	2	2	2	Protein phosphatase 1 regulatory subunit 11	PPP1R11	sp|O60927|PP1RB_HUMAN E3 ubiquitin-protein ligase PPP1R11 OS=Homo sapiens OX=9606 GN=PPP1R11 PE=1 SV=1	1	2	2	2	0	1	1	1	2	1	1	0	0	1	1	1	2	1	1	0	0	1	1	1	2	1	1	0	32.5	32.5	32.5	13.952	126	126	0.00027495	5.9037	0	20.6	20.6	20.6	32.5	20.6
O60934	O60934	1	1	1	Nibrin	NBN	sp|O60934|NBN_HUMAN Nibrin OS=Homo sapiens OX=9606 GN=NBN PE=1 SV=1	1	1	1	1	0	0	0	0	0	1	1	1	0	0	0	0	0	1	1	1	0	0	0	0	0	1	1	1	2.3	2.3	2.3	84.958	754	754	0.0041524	3.2805	0	0	0	0	0	2.3
O60936	O60936	6	6	6	Nucleolar protein 3	NOL3	sp|O60936|NOL3_HUMAN Nucleolar protein 3 OS=Homo sapiens OX=9606 GN=NOL3 PE=1 SV=2	1	6	6	6	3	4	5	5	3	6	3	5	3	4	5	5	3	6	3	5	3	4	5	5	3	6	3	5	55.8	55.8	55.8	22.629	208	208	0	95.444	17.8	30.3	51	39.4	22.1	55.8
O60942	O60942	6	6	6	mRNA-capping enzyme;Polynucleotide 5-triphosphatase;mRNA guanylyltransferase	RNGTT	sp|O60942|MCE1_HUMAN mRNA-capping enzyme OS=Homo sapiens OX=9606 GN=RNGTT PE=1 SV=1	1	6	6	6	2	4	4	3	1	1	2	2	2	4	4	3	1	1	2	2	2	4	4	3	1	1	2	2	14.6	14.6	14.6	68.556	597	597	0	36.337	5	10.2	9.4	7.7	2.3	2.3
O75027	O75027	3	3	3	ATP-binding cassette sub-family B member 7, mitochondrial	ABCB7	sp|O75027|ABCB7_HUMAN ATP-binding cassette sub-family B member 7, mitochondrial OS=Homo sapiens OX=9606 GN=ABCB7 PE=1 SV=2	1	3	3	3	0	0	1	0	2	1	1	1	0	0	1	0	2	1	1	1	0	0	1	0	2	1	1	1	5.7	5.7	5.7	82.64	752	752	0	13.01	0	0	1.3	0	3.1	1.3
O75037	O75037	2	2	2	Kinesin-like protein KIF21B	KIF21B	sp|O75037|KI21B_HUMAN Kinesin-like protein KIF21B OS=Homo sapiens OX=9606 GN=KIF21B PE=1 SV=2	1	2	2	2	0	0	1	1	1	0	0	1	0	0	1	1	1	0	0	1	0	0	1	1	1	0	0	1	0.9	0.9	0.9	182.66	1637	1637	0.0082295	2.6429	0	0	0.5	0.4	0.4	0
O75044;P0DMP2;Q7Z6B7	O75044;P0DMP2;Q7Z6B7	2;1;1	2;1;1	1;0;1	SLIT-ROBO Rho GTPase-activating protein 2;SLIT-ROBO Rho GTPase-activating protein 2B;SLIT-ROBO Rho GTPase-activating protein 1	SRGAP2;SRGAP2B;SRGAP1	sp|O75044|SRGP2_HUMAN SLIT-ROBO Rho GTPase-activating protein 2 OS=Homo sapiens OX=9606 GN=SRGAP2 PE=1 SV=3;sp|P0DMP2|SRG2B_HUMAN SLIT-ROBO Rho GTPase-activating protein 2B OS=Homo sapiens OX=9606 GN=SRGAP2B PE=3 SV=1;sp|Q7Z6B7|SRGP1_HUMAN SLIT-ROBO Rho GT	3	2	2	1	1	1	1	1	1	2	1	1	1	1	1	1	1	2	1	1	1	0	1	1	1	1	1	0	2.2	2.2	1.1	120.87	1071	1071;458;1085	0.00028409	6.8462	1.1	1.1	1.1	1.1	1.1	2.2
O75083	O75083	23	23	23	WD repeat-containing protein 1	WDR1	sp|O75083|WDR1_HUMAN WD repeat-containing protein 1 OS=Homo sapiens OX=9606 GN=WDR1 PE=1 SV=4	1	23	23	23	21	18	18	20	20	21	21	21	21	18	18	20	20	21	21	21	21	18	18	20	20	21	21	21	58.9	58.9	58.9	66.193	606	606	0	323.31	53.5	45.2	49	52	52.1	56.1
O75093	O75093	1	1	1	Slit homolog 1 protein	SLIT1	sp|O75093|SLIT1_HUMAN Slit homolog 1 protein OS=Homo sapiens OX=9606 GN=SLIT1 PE=1 SV=4	1	1	1	1	1	1	1	1	1	1	1	1	1	1	1	1	1	1	1	1	1	1	1	1	1	1	1	1	0.6	0.6	0.6	167.92	1534	1534	0.0062082	2.8712	0.6	0.6	0.6	0.6	0.6	0.6
O75116	O75116	19	19	17	Rho-associated protein kinase 2	ROCK2	sp|O75116|ROCK2_HUMAN Rho-associated protein kinase 2 OS=Homo sapiens OX=9606 GN=ROCK2 PE=1 SV=4	1	19	19	17	4	7	5	3	11	11	8	10	4	7	5	3	11	11	8	10	4	6	5	3	10	9	8	10	20	20	18	160.9	1388	1388	0	101.89	3.5	7.1	4.9	3.1	11.5	10.5
O75127	O75127	2	2	2	Pentatricopeptide repeat-containing protein 1, mitochondrial	PTCD1	sp|O75127|PTCD1_HUMAN Pentatricopeptide repeat-containing protein 1, mitochondrial OS=Homo sapiens OX=9606 GN=PTCD1 PE=1 SV=2	1	2	2	2	0	0	1	0	0	1	1	1	0	0	1	0	0	1	1	1	0	0	1	0	0	1	1	1	3.6	3.6	3.6	78.855	700	700	0.0027322	3.6335	0	0	1.7	0	0	1.9
O75131;Q8IYJ1;Q96A23;O95741;Q86YQ8;Q9HCH3	O75131	14;1;1;1;1;1	14;1;1;1;1;1	13;0;0;0;0;0	Copine-3	CPNE3	sp|O75131|CPNE3_HUMAN Copine-3 OS=Homo sapiens OX=9606 GN=CPNE3 PE=1 SV=1	6	14	14	13	11	12	13	14	14	14	13	13	11	12	13	14	14	14	13	13	10	11	12	13	13	13	12	12	32.4	32.4	30.7	60.13	537	537;553;557;557;564;593	0	187.89	26.3	27.9	27.9	32.4	32.4	32.4
O75146	O75146	5	5	5	Huntingtin-interacting protein 1-related protein	HIP1R	sp|O75146|HIP1R_HUMAN Huntingtin-interacting protein 1-related protein OS=Homo sapiens OX=9606 GN=HIP1R PE=1 SV=2	1	5	5	5	1	1	1	3	0	0	2	1	1	1	1	3	0	0	2	1	1	1	1	3	0	0	2	1	6	6	6	119.39	1068	1068	0.00030202	8.8778	0.9	1.5	1.5	3.7	0	0
O75150	O75150	13	11	11	E3 ubiquitin-protein ligase BRE1B	RNF40	sp|O75150|BRE1B_HUMAN E3 ubiquitin-protein ligase BRE1B OS=Homo sapiens OX=9606 GN=RNF40 PE=1 SV=5	1	13	11	11	5	9	7	6	2	5	4	3	4	9	7	6	2	5	4	2	4	9	7	6	2	5	4	2	18.6	15.8	15.8	113.68	1001	1001	0	35.269	7	13	9.2	8.6	2.8	7.9
O75152;A0A1B0GTU1	O75152	10;1	10;1	10;1	Zinc finger CCCH domain-containing protein 11A	ZC3H11A	sp|O75152|ZC11A_HUMAN Zinc finger CCCH domain-containing protein 11A OS=Homo sapiens OX=9606 GN=ZC3H11A PE=1 SV=3	2	10	10	10	1	3	4	3	3	2	2	0	1	3	4	3	3	2	2	0	1	3	4	3	3	2	2	0	18.8	18.8	18.8	89.13	810	810;805	0	22.811	1.6	5.1	8.1	5.3	6.3	4.8
O75153	O75153	21	21	20	Clustered mitochondria protein homolog	CLUH	sp|O75153|CLU_HUMAN Clustered mitochondria protein homolog OS=Homo sapiens OX=9606 GN=CLUH PE=1 SV=2	1	21	21	20	18	15	15	15	6	7	8	7	18	15	15	15	6	7	8	7	17	15	14	14	6	6	8	6	22.2	22.2	21.6	146.67	1309	1309	0	153.36	18.9	15.8	16.1	17	6.6	6.2
O75165	O75165	6	6	6	DnaJ homolog subfamily C member 13	DNAJC13	sp|O75165|DJC13_HUMAN DnaJ homolog subfamily C member 13 OS=Homo sapiens OX=9606 GN=DNAJC13 PE=1 SV=5	1	6	6	6	0	1	0	0	0	3	3	1	0	1	0	0	0	3	3	1	0	1	0	0	0	3	3	1	4.5	4.5	4.5	254.41	2243	2243	0	24.957	0	0.7	0	0	0	2.1
O75170	O75170	3	3	3	Serine/threonine-protein phosphatase 6 regulatory subunit 2	PPP6R2	sp|O75170|PP6R2_HUMAN Serine/threonine-protein phosphatase 6 regulatory subunit 2 OS=Homo sapiens OX=9606 GN=PPP6R2 PE=1 SV=2	1	3	3	3	1	1	1	2	1	1	1	1	1	1	1	2	1	1	1	1	1	1	1	2	1	1	1	1	3.4	3.4	3.4	104.94	966	966	0.00026344	4.9069	0.7	0.7	0.7	2.1	0.7	0.7
O75175	O75175	4	4	4	CCR4-NOT transcription complex subunit 3	CNOT3	sp|O75175|CNOT3_HUMAN CCR4-NOT transcription complex subunit 3 OS=Homo sapiens OX=9606 GN=CNOT3 PE=1 SV=1	1	4	4	4	2	0	2	1	1	1	1	2	2	0	2	1	1	1	1	2	2	0	2	1	1	1	1	2	7.8	7.8	7.8	81.871	753	753	0	19.788	3.5	0	4.4	2.5	2.5	2.5
O75190;Q8WWF6;Q8NHS0;P25686	O75190;Q8WWF6;Q8NHS0;P25686	2;1;1;1	2;1;1;1	2;1;1;1	DnaJ homolog subfamily B member 6;DnaJ homolog subfamily B member 3;DnaJ homolog subfamily B member 8;DnaJ homolog subfamily B member 2	DNAJB6;DNAJB3;DNAJB8;DNAJB2	sp|O75190|DNJB6_HUMAN DnaJ homolog subfamily B member 6 OS=Homo sapiens OX=9606 GN=DNAJB6 PE=1 SV=2;sp|Q8WWF6|DNJB3_HUMAN DnaJ homolog subfamily B member 3 OS=Homo sapiens OX=9606 GN=DNAJB3 PE=1 SV=1;sp|Q8NHS0|DNJB8_HUMAN DnaJ homolog subfamily B member 8	4	2	2	2	2	2	1	2	1	1	0	1	2	2	1	2	1	1	0	1	2	2	1	2	1	1	0	1	7.1	7.1	7.1	36.087	326	326;145;232;324	0.00029913	8.5647	7.1	7.1	4	7.1	3.1	4
O75208	O75208	5	5	5	Ubiquinone biosynthesis protein COQ9, mitochondrial	COQ9	sp|O75208|COQ9_HUMAN Ubiquinone biosynthesis protein COQ9, mitochondrial OS=Homo sapiens OX=9606 GN=COQ9 PE=1 SV=1	1	5	5	5	2	2	1	2	2	1	4	2	2	2	1	2	2	1	4	2	2	2	1	2	2	1	4	2	27.4	27.4	27.4	35.509	318	318	0	74.987	9.4	9.4	2.8	9.4	9.4	6.6
O75223	O75223	7	7	7	Gamma-glutamylcyclotransferase	GGCT	sp|O75223|GGCT_HUMAN Gamma-glutamylcyclotransferase OS=Homo sapiens OX=9606 GN=GGCT PE=1 SV=1	1	7	7	7	3	5	4	4	7	5	5	6	3	5	4	4	7	5	5	6	3	5	4	4	7	5	5	6	43.1	43.1	43.1	21.007	188	188	0	47.398	17.6	28.2	27.1	23.4	43.1	32.4
O75251	O75251	2	2	2	NADH dehydrogenase [ubiquinone] iron-sulfur protein 7, mitochondrial	NDUFS7	sp|O75251|NDUS7_HUMAN NADH dehydrogenase [ubiquinone] iron-sulfur protein 7, mitochondrial OS=Homo sapiens OX=9606 GN=NDUFS7 PE=1 SV=3	1	2	2	2	1	2	1	1	2	2	2	1	1	2	1	1	2	2	2	1	1	2	1	1	2	2	2	1	10.8	10.8	10.8	23.563	213	213	0	50.12	6.6	10.8	6.6	6.6	10.8	10.8
O75306	O75306	16	16	16	NADH dehydrogenase [ubiquinone] iron-sulfur protein 2, mitochondrial	NDUFS2	sp|O75306|NDUS2_HUMAN NADH dehydrogenase [ubiquinone] iron-sulfur protein 2, mitochondrial OS=Homo sapiens OX=9606 GN=NDUFS2 PE=1 SV=2	1	16	16	16	10	11	11	11	12	15	14	14	10	11	11	11	12	15	14	14	10	11	11	11	12	15	14	14	45.6	45.6	45.6	52.545	463	463	0	232.15	29.6	35.9	36.1	35.9	37.8	43.8
O75312	O75312	11	11	11	Zinc finger protein ZPR1	ZPR1	sp|O75312|ZPR1_HUMAN Zinc finger protein ZPR1 OS=Homo sapiens OX=9606 GN=ZPR1 PE=1 SV=1	1	11	11	11	4	6	3	3	5	2	4	4	4	6	3	3	5	2	4	4	4	6	3	3	5	2	4	4	39.2	39.2	39.2	50.925	459	459	0	75.831	14.4	17	8.7	8.1	12.6	8.1
O75319	O75319	1	1	1	RNA/RNP complex-1-interacting phosphatase	DUSP11	sp|O75319|DUS11_HUMAN RNA/RNP complex-1-interacting phosphatase OS=Homo sapiens OX=9606 GN=DUSP11 PE=1 SV=2	1	1	1	1	0	1	0	1	0	0	0	0	0	1	0	1	0	0	0	0	0	1	0	1	0	0	0	0	4	4	4	43.71	377	377	0.0073321	2.7183	0	4	0	4	0	0
O75323	O75323	7	6	6	Protein NipSnap homolog 2	GBAS	sp|O75323|NIPS2_HUMAN Protein NipSnap homolog 2 OS=Homo sapiens OX=9606 GN=NIPSNAP2 PE=1 SV=1	1	7	6	6	4	5	4	3	6	6	6	5	4	4	4	3	5	5	6	5	4	4	4	3	5	5	6	5	26.2	23.4	23.4	33.742	286	286	0	25.047	13.3	18.2	16.4	12.6	21.7	21.7
O75340	O75340	5	5	5	Programmed cell death protein 6	PDCD6	sp|O75340|PDCD6_HUMAN Programmed cell death protein 6 OS=Homo sapiens OX=9606 GN=PDCD6 PE=1 SV=1	1	5	5	5	3	3	3	4	4	4	5	3	3	3	3	4	4	4	5	3	3	3	3	4	4	4	5	3	35.6	35.6	35.6	21.868	191	191	0	42.932	16.8	24.1	16.8	30.9	30.9	30.9
O75347	O75347	7	7	7	Tubulin-specific chaperone A	TBCA	sp|O75347|TBCA_HUMAN Tubulin-specific chaperone A OS=Homo sapiens OX=9606 GN=TBCA PE=1 SV=3	1	7	7	7	6	6	5	6	4	6	5	5	6	6	5	6	4	6	5	5	6	6	5	6	4	6	5	5	46.3	46.3	46.3	12.855	108	108	0	23.29	37	43.5	42.6	43.5	33.3	45.4
O75348;O95670	O75348	3;1	3;1	3;1	V-type proton ATPase subunit G 1	ATP6V1G1	sp|O75348|VATG1_HUMAN V-type proton ATPase subunit G 1 OS=Homo sapiens OX=9606 GN=ATP6V1G1 PE=1 SV=3	2	3	3	3	1	1	1	1	0	2	2	2	1	1	1	1	0	2	2	2	1	1	1	1	0	2	2	2	29.7	29.7	29.7	13.757	118	118;118	0	67.662	12.7	12.7	12.7	12.7	0	20.3
O75351	O75351	7	7	5	Vacuolar protein sorting-associated protein 4B	VPS4B	sp|O75351|VPS4B_HUMAN Vacuolar protein sorting-associated protein 4B OS=Homo sapiens OX=9606 GN=VPS4B PE=1 SV=2	1	7	7	5	4	4	4	4	5	5	5	4	4	4	4	4	5	5	5	4	2	2	2	2	3	3	3	2	22.7	22.7	18.2	49.301	444	444	0	20.675	11	12.4	11.9	12.6	16.2	16.2
O75352	O75352	1	1	1	Mannose-P-dolichol utilization defect 1 protein	MPDU1	sp|O75352|MPU1_HUMAN Mannose-P-dolichol utilization defect 1 protein OS=Homo sapiens OX=9606 GN=MPDU1 PE=1 SV=2	1	1	1	1	1	1	1	1	1	1	1	1	1	1	1	1	1	1	1	1	1	1	1	1	1	1	1	1	4	4	4	26.638	247	247	0.0046173	3.1913	4	4	4	4	4	4
O75367	O75367	14	14	12	Core histone macro-H2A.1	H2AFY	sp|O75367|H2AY_HUMAN Core histone macro-H2A.1 OS=Homo sapiens OX=9606 GN=MACROH2A1 PE=1 SV=4	1	14	14	12	14	13	12	13	12	12	12	13	14	13	12	13	12	12	12	13	12	11	10	11	11	11	10	11	47	47	40.1	39.617	372	372	0	223.75	47	45.2	43.3	44.6	39.5	41.7
O75368	O75368	2	2	2	SH3 domain-binding glutamic acid-rich-like protein	SH3BGRL	sp|O75368|SH3L1_HUMAN SH3 domain-binding glutamic acid-rich-like protein OS=Homo sapiens OX=9606 GN=SH3BGRL PE=1 SV=1	1	2	2	2	1	1	0	0	1	1	1	1	1	1	0	0	1	1	1	1	1	1	0	0	1	1	1	1	21.9	21.9	21.9	12.774	114	114	0.00052124	4.6891	11.4	11.4	0	0	11.4	10.5
O75369	O75369	104	96	93	Filamin-B	FLNB	sp|O75369|FLNB_HUMAN Filamin-B OS=Homo sapiens OX=9606 GN=FLNB PE=1 SV=2	1	104	96	93	75	75	73	78	74	81	72	77	68	69	68	72	69	76	66	71	66	67	66	70	66	73	64	69	57.7	54.8	53.2	278.16	2602	2602	0	323.31	41.6	43.3	42.9	43.1	41.8	45.4
O75381	O75381	6	6	6	Peroxisomal membrane protein PEX14	PEX14	sp|O75381|PEX14_HUMAN Peroxisomal membrane protein PEX14 OS=Homo sapiens OX=9606 GN=PEX14 PE=1 SV=1	1	6	6	6	1	4	2	1	3	4	3	3	1	4	2	1	3	4	3	3	1	4	2	1	3	4	3	3	26.5	26.5	26.5	41.236	377	377	0	27.247	4.8	17	8.8	2.4	13.5	12.7
O75390	O75390	16	16	16	Citrate synthase, mitochondrial	CS	sp|O75390|CISY_HUMAN Citrate synthase, mitochondrial OS=Homo sapiens OX=9606 GN=CS PE=1 SV=2	1	16	16	16	11	9	12	11	11	14	14	14	11	9	12	11	11	14	14	14	11	9	12	11	11	14	14	14	38.4	38.4	38.4	51.712	466	466	0	163.98	28.5	17.6	29	26.6	28.5	35
O75394	O75394	2	2	2	39S ribosomal protein L33, mitochondrial	MRPL33	sp|O75394|RM33_HUMAN 39S ribosomal protein L33, mitochondrial OS=Homo sapiens OX=9606 GN=MRPL33 PE=1 SV=1	1	2	2	2	1	1	1	1	1	2	1	1	1	1	1	1	1	2	1	1	1	1	1	1	1	2	1	1	38.5	38.5	38.5	7.6191	65	65	0.00028377	6.8267	16.9	16.9	16.9	16.9	16.9	38.5
O75396	O75396	7	7	7	Vesicle-trafficking protein SEC22b	SEC22B	sp|O75396|SC22B_HUMAN Vesicle-trafficking protein SEC22b OS=Homo sapiens OX=9606 GN=SEC22B PE=1 SV=4	1	7	7	7	6	5	4	4	6	5	6	7	6	5	4	4	6	5	6	7	6	5	4	4	6	5	6	7	40.5	40.5	40.5	24.593	215	215	0	95.486	35.8	29.8	25.6	25.6	35.8	31.6
O75400	O75400	12	12	12	Pre-mRNA-processing factor 40 homolog A	PRPF40A	sp|O75400|PR40A_HUMAN Pre-mRNA-processing factor 40 homolog A OS=Homo sapiens OX=9606 GN=PRPF40A PE=1 SV=2	1	12	12	12	9	10	6	8	7	8	8	7	9	10	6	8	7	8	8	7	9	10	6	8	7	8	8	7	15.9	15.9	15.9	108.8	957	957	0	95.677	11.6	13.1	7.1	10	9	10
O75410	O75410	3	3	3	Transforming acidic coiled-coil-containing protein 1	TACC1	sp|O75410|TACC1_HUMAN Transforming acidic coiled-coil-containing protein 1 OS=Homo sapiens OX=9606 GN=TACC1 PE=1 SV=2	1	3	3	3	0	1	2	0	0	0	0	1	0	1	2	0	0	0	0	1	0	1	2	0	0	0	0	1	6	6	6	87.793	805	805	0.00030285	8.9574	0	2.5	4	0	0	0
O75431	O75431	4	4	4	Metaxin-2	MTX2	sp|O75431|MTX2_HUMAN Metaxin-2 OS=Homo sapiens OX=9606 GN=MTX2 PE=1 SV=1	1	4	4	4	2	2	1	1	2	3	3	2	2	2	1	1	2	3	3	2	2	2	1	1	2	3	3	2	26.6	26.6	26.6	29.763	263	263	0	71.72	11	11	7.2	7.2	11	16
O75436	O75436	12	12	12	Vacuolar protein sorting-associated protein 26A	VPS26A	sp|O75436|VP26A_HUMAN Vacuolar protein sorting-associated protein 26A OS=Homo sapiens OX=9606 GN=VPS26A PE=1 SV=2	1	12	12	12	7	10	7	7	5	10	8	7	7	10	7	7	5	10	8	7	7	10	7	7	5	10	8	7	44	44	44	38.169	327	327	0	90.667	26.6	40.7	30.6	26.6	19.6	41.3
O75438	O75438	1	1	1	NADH dehydrogenase [ubiquinone] 1 beta subcomplex subunit 1	NDUFB1	sp|O75438|NDUB1_HUMAN NADH dehydrogenase [ubiquinone] 1 beta subcomplex subunit 1 OS=Homo sapiens OX=9606 GN=NDUFB1 PE=1 SV=1	1	1	1	1	1	1	1	1	1	1	1	1	1	1	1	1	1	1	1	1	1	1	1	1	1	1	1	1	19	19	19	6.9611	58	58	0.0015236	4.0801	19	19	19	19	19	19
O75439	O75439	14	13	13	Mitochondrial-processing peptidase subunit beta	PMPCB	sp|O75439|MPPB_HUMAN Mitochondrial-processing peptidase subunit beta OS=Homo sapiens OX=9606 GN=PMPCB PE=1 SV=2	1	14	13	13	8	11	9	10	12	11	11	12	7	10	8	9	11	10	10	11	7	10	8	9	11	10	10	11	33.1	31.7	31.7	54.366	489	489	0	103.35	19.2	27.4	21.1	23.3	27	25.6
O75448	O75448	1	1	1	Mediator of RNA polymerase II transcription subunit 24	MED24	sp|O75448|MED24_HUMAN Mediator of RNA polymerase II transcription subunit 24 OS=Homo sapiens OX=9606 GN=MED24 PE=1 SV=1	1	1	1	1	1	0	1	0	0	0	1	0	1	0	1	0	0	0	1	0	1	0	1	0	0	0	1	0	1.4	1.4	1.4	110.3	989	989	0.0041595	3.3108	1.4	0	1.4	0	0	0
O75475	O75475	14	13	13	PC4 and SFRS1-interacting protein	PSIP1	sp|O75475|PSIP1_HUMAN PC4 and SFRS1-interacting protein OS=Homo sapiens OX=9606 GN=PSIP1 PE=1 SV=1	1	14	13	13	9	11	9	9	8	7	9	9	8	10	8	8	7	6	8	8	8	10	8	8	7	6	8	8	31.5	30	30	60.103	530	530	0	107.55	20.6	25.8	18.7	22.3	19.1	18.1
O75477	O75477	8	5	5	Erlin-1	ERLIN1	sp|O75477|ERLN1_HUMAN Erlin-1 OS=Homo sapiens OX=9606 GN=ERLIN1 PE=1 SV=2	1	8	5	5	6	5	8	5	6	7	6	6	4	3	5	3	4	5	4	5	4	3	5	3	4	5	4	5	27.9	19	19	39.171	348	348	0	32.332	20.4	17.8	27.9	16.4	19	25.9
O75489	O75489	11	11	11	NADH dehydrogenase [ubiquinone] iron-sulfur protein 3, mitochondrial	NDUFS3	sp|O75489|NDUS3_HUMAN NADH dehydrogenase [ubiquinone] iron-sulfur protein 3, mitochondrial OS=Homo sapiens OX=9606 GN=NDUFS3 PE=1 SV=1	1	11	11	11	8	9	8	6	8	7	9	9	8	9	8	6	8	7	9	9	8	9	8	6	8	7	9	9	50.4	50.4	50.4	30.241	264	264	0	165.17	34.8	40.9	39.8	31.8	36.7	29.5
O75494;Q8WXF0	O75494;Q8WXF0	4;2	4;2	4;2	Serine/arginine-rich splicing factor 10;Serine/arginine-rich splicing factor 12	SRSF10;SRSF12	sp|O75494|SRS10_HUMAN Serine/arginine-rich splicing factor 10 OS=Homo sapiens OX=9606 GN=SRSF10 PE=1 SV=1;sp|Q8WXF0|SRS12_HUMAN Serine/arginine-rich splicing factor 12 OS=Homo sapiens OX=9606 GN=SRSF12 PE=2 SV=1	2	4	4	4	4	4	4	4	2	3	4	3	4	4	4	4	2	3	4	3	4	4	4	4	2	3	4	3	17.2	17.2	17.2	31.3	262	262;261	0	26.781	17.2	17.2	17.2	17.2	8.4	13
O75496	O75496	1	1	1	Geminin	GMNN	sp|O75496|GEMI_HUMAN Geminin OS=Homo sapiens OX=9606 GN=GMNN PE=1 SV=1	1	1	1	1	1	1	1	0	0	0	0	0	1	1	1	0	0	0	0	0	1	1	1	0	0	0	0	0	10.5	10.5	10.5	23.565	209	209	0.00030826	9.7119	10.5	10.5	10.5	0	0	0
O75503	O75503	2	2	2	Ceroid-lipofuscinosis neuronal protein 5	CLN5	sp|O75503|CLN5_HUMAN Ceroid-lipofuscinosis neuronal protein 5 OS=Homo sapiens OX=9606 GN=CLN5 PE=1 SV=2	1	2	2	2	0	0	0	0	0	2	1	1	0	0	0	0	0	2	1	1	0	0	0	0	0	2	1	1	6.7	6.7	6.7	41.496	358	358	0.00026497	5.009	0	0	0	0	0	6.7
O75506	O75506	4	4	4	Heat shock factor-binding protein 1	HSBP1	sp|O75506|HSBP1_HUMAN Heat shock factor-binding protein 1 OS=Homo sapiens OX=9606 GN=HSBP1 PE=1 SV=1	1	4	4	4	3	3	2	3	1	2	2	2	3	3	2	3	1	2	2	2	3	3	2	3	1	2	2	2	72.4	72.4	72.4	8.5435	76	76	0	127.72	47.4	64.5	39.5	47.4	14.5	39.5
O75521	O75521	9	9	9	Enoyl-CoA delta isomerase 2, mitochondrial	ECI2	sp|O75521|ECI2_HUMAN Enoyl-CoA delta isomerase 2 OS=Homo sapiens OX=9606 GN=ECI2 PE=1 SV=4	1	9	9	9	7	8	6	6	8	8	9	8	7	8	6	6	8	8	9	8	7	8	6	6	8	8	9	8	34	34	34	43.585	394	394	0	127.43	28.7	30.7	18.3	21.8	27.4	31.5
O75530	O75530	4	4	4	Polycomb protein EED	EED	sp|O75530|EED_HUMAN Polycomb protein EED OS=Homo sapiens OX=9606 GN=EED PE=1 SV=2	1	4	4	4	2	2	1	1	1	0	1	1	2	2	1	1	1	0	1	1	2	2	1	1	1	0	1	1	11.6	11.6	11.6	50.197	441	441	0.00028686	7.2008	5.4	6.6	3.4	3.4	3.4	0
O75531	O75531	5	5	5	Barrier-to-autointegration factor;Barrier-to-autointegration factor, N-terminally processed	BANF1	sp|O75531|BAF_HUMAN Barrier-to-autointegration factor OS=Homo sapiens OX=9606 GN=BANF1 PE=1 SV=1	1	5	5	5	4	4	3	3	3	4	3	3	4	4	3	3	3	4	3	3	4	4	3	3	3	4	3	3	42.7	42.7	42.7	10.058	89	89	0	54.945	42.7	34.8	34.8	34.8	34.8	42.7
O75533	O75533	35	35	35	Splicing factor 3B subunit 1	SF3B1	sp|O75533|SF3B1_HUMAN Splicing factor 3B subunit 1 OS=Homo sapiens OX=9606 GN=SF3B1 PE=1 SV=3	1	35	35	35	24	22	26	24	23	27	22	23	24	22	26	24	23	27	22	23	24	22	26	24	23	27	22	23	38.4	38.4	38.4	145.83	1304	1304	0	323.31	24.8	22.3	26.5	24.9	23.2	29.1
O75534	O75534	25	25	25	Cold shock domain-containing protein E1	CSDE1	sp|O75534|CSDE1_HUMAN Cold shock domain-containing protein E1 OS=Homo sapiens OX=9606 GN=CSDE1 PE=1 SV=2	1	25	25	25	18	19	18	18	10	9	9	7	18	19	18	18	10	9	9	7	18	19	18	18	10	9	9	7	36.5	36.5	36.5	88.884	798	798	0	122.68	24.1	27.8	25.7	26.2	14.3	13.5
O75554	O75554	3	3	3	WW domain-binding protein 4	WBP4	sp|O75554|WBP4_HUMAN WW domain-binding protein 4 OS=Homo sapiens OX=9606 GN=WBP4 PE=1 SV=1	1	3	3	3	3	2	0	1	1	0	1	0	3	2	0	1	1	0	1	0	3	2	0	1	1	0	1	0	10.4	10.4	10.4	42.506	376	376	0	12.285	10.4	7.4	0	4.5	4.5	0
O75569	O75569	6	6	6	Interferon-inducible double-stranded RNA-dependent protein kinase activator A	PRKRA	sp|O75569|PRKRA_HUMAN Interferon-inducible double-stranded RNA-dependent protein kinase activator A OS=Homo sapiens OX=9606 GN=PRKRA PE=1 SV=1	1	6	6	6	2	2	4	4	3	5	4	5	2	2	4	4	3	5	4	5	2	2	4	4	3	5	4	5	25.9	25.9	25.9	34.404	313	313	0	48.003	7.7	9.6	19.8	16.9	13.7	21.7
O75592	O75592	3	3	3	E3 ubiquitin-protein ligase MYCBP2	MYCBP2	sp|O75592|MYCB2_HUMAN E3 ubiquitin-protein ligase MYCBP2 OS=Homo sapiens OX=9606 GN=MYCBP2 PE=1 SV=4	1	3	3	3	1	2	0	1	2	0	0	1	1	2	0	1	2	0	0	1	1	2	0	1	2	0	0	1	0.7	0.7	0.7	513.63	4678	4678	0.00026151	4.7507	0.1	0.4	0	0.1	0.5	0
O75600	O75600	2	2	2	2-amino-3-ketobutyrate coenzyme A ligase, mitochondrial	GCAT	sp|O75600|KBL_HUMAN 2-amino-3-ketobutyrate coenzyme A ligase, mitochondrial OS=Homo sapiens OX=9606 GN=GCAT PE=1 SV=1	1	2	2	2	1	1	1	1	1	0	2	1	1	1	1	1	1	0	2	1	1	1	1	1	1	0	2	1	7.4	7.4	7.4	45.285	419	419	0	13.556	2.4	2.4	2.4	2.4	2.4	0
O75607	O75607	5	5	5	Nucleoplasmin-3	NPM3	sp|O75607|NPM3_HUMAN Nucleoplasmin-3 OS=Homo sapiens OX=9606 GN=NPM3 PE=1 SV=3	1	5	5	5	4	4	4	4	3	4	5	3	4	4	4	4	3	4	5	3	4	4	4	4	3	4	5	3	48.3	48.3	48.3	19.343	178	178	0	213.39	35.4	35.4	35.4	35.4	26.4	35.4
O75608	O75608	5	5	5	Acyl-protein thioesterase 1	LYPLA1	sp|O75608|LYPA1_HUMAN Acyl-protein thioesterase 1 OS=Homo sapiens OX=9606 GN=LYPLA1 PE=1 SV=1	1	5	5	5	2	2	3	3	4	4	3	3	2	2	3	3	4	4	3	3	2	2	3	3	4	4	3	3	33	33	33	24.669	230	230	0	21.906	13.5	12.6	16.1	18.3	21.7	27.4
O75616	O75616	4	4	4	GTPase Era, mitochondrial	ERAL1	sp|O75616|ERAL1_HUMAN GTPase Era, mitochondrial OS=Homo sapiens OX=9606 GN=ERAL1 PE=1 SV=2	1	4	4	4	2	3	3	2	3	4	3	4	2	3	3	2	3	4	3	4	2	3	3	2	3	4	3	4	15.6	15.6	15.6	48.349	437	437	0	56.38	7.6	11.7	11.4	7.8	11.7	15.6
O75629	O75629	1	1	1	Protein CREG1	CREG1	sp|O75629|CREG1_HUMAN Protein CREG1 OS=Homo sapiens OX=9606 GN=CREG1 PE=1 SV=1	1	1	1	1	0	0	0	0	1	0	1	0	0	0	0	0	1	0	1	0	0	0	0	0	1	0	1	0	9.5	9.5	9.5	24.074	220	220	0.0059923	2.9125	0	0	0	0	9.5	0
O75643	O75643	75	75	75	U5 small nuclear ribonucleoprotein 200 kDa helicase	SNRNP200	sp|O75643|U520_HUMAN U5 small nuclear ribonucleoprotein 200 kDa helicase OS=Homo sapiens OX=9606 GN=SNRNP200 PE=1 SV=2	1	75	75	75	60	63	62	56	45	50	52	50	60	63	62	56	45	50	52	50	60	63	62	56	45	50	52	50	43.4	43.4	43.4	244.5	2136	2136	0	323.31	34.3	35.2	35.3	32.6	25.8	29.3
O75663	O75663	9	9	9	TIP41-like protein	TIPRL	sp|O75663|TIPRL_HUMAN TIP41-like protein OS=Homo sapiens OX=9606 GN=TIPRL PE=1 SV=2	1	9	9	9	4	4	4	4	6	6	5	6	4	4	4	4	6	6	5	6	4	4	4	4	6	6	5	6	52.6	52.6	52.6	31.444	272	272	0	53.695	29	25.4	25.7	21	37.5	36
O75674	O75674	4	4	4	TOM1-like protein 1	TOM1L1	sp|O75674|TM1L1_HUMAN TOM1-like protein 1 OS=Homo sapiens OX=9606 GN=TOM1L1 PE=1 SV=2	1	4	4	4	1	0	0	1	2	1	2	0	1	0	0	1	2	1	2	0	1	0	0	1	2	1	2	0	10.9	10.9	10.9	52.988	476	476	0.00030451	9.2002	2.1	0	0	2.7	6.1	2.1
O75676;O75582	O75676	3;1	3;1	3;1	Ribosomal protein S6 kinase alpha-4	RPS6KA4	sp|O75676|KS6A4_HUMAN Ribosomal protein S6 kinase alpha-4 OS=Homo sapiens OX=9606 GN=RPS6KA4 PE=1 SV=1	2	3	3	3	2	0	0	2	1	0	0	0	2	0	0	2	1	0	0	0	2	0	0	2	1	0	0	0	4.8	4.8	4.8	85.605	772	772;802	0.00026817	5.3132	2.5	0	0	3.8	1	0
O75683	O75683	6	6	6	Surfeit locus protein 6	SURF6	sp|O75683|SURF6_HUMAN Surfeit locus protein 6 OS=Homo sapiens OX=9606 GN=SURF6 PE=1 SV=3	1	6	6	6	1	2	2	2	1	3	4	4	1	2	2	2	1	3	4	4	1	2	2	2	1	3	4	4	15.8	15.8	15.8	41.45	361	361	0.00030694	9.5317	2.5	5.3	5.3	4.7	2.5	8
O75691	O75691	23	23	23	Small subunit processome component 20 homolog	UTP20	sp|O75691|UTP20_HUMAN Small subunit processome component 20 homolog OS=Homo sapiens OX=9606 GN=UTP20 PE=1 SV=3	1	23	23	23	6	8	6	11	9	12	10	11	6	8	6	11	9	12	10	11	6	8	6	11	9	12	10	11	11.6	11.6	11.6	318.38	2785	2785	0	106.32	2.4	3.6	2.9	5.4	4.3	5.9
O75694	O75694	21	21	21	Nuclear pore complex protein Nup155	NUP155	sp|O75694|NU155_HUMAN Nuclear pore complex protein Nup155 OS=Homo sapiens OX=9606 GN=NUP155 PE=1 SV=1	1	21	21	21	15	17	16	16	13	10	14	11	15	17	16	16	13	10	14	11	15	17	16	16	13	10	14	11	24.5	24.5	24.5	155.2	1391	1391	0	313.08	16.2	19.7	19	17.6	14.9	11.6
O75717	O75717	14	14	14	WD repeat and HMG-box DNA-binding protein 1	WDHD1	sp|O75717|WDHD1_HUMAN WD repeat and HMG-box DNA-binding protein 1 OS=Homo sapiens OX=9606 GN=WDHD1 PE=1 SV=1	1	14	14	14	8	6	8	6	0	0	0	0	8	6	8	6	0	0	0	0	8	6	8	6	0	0	0	0	18.8	18.8	18.8	125.97	1129	1129	0	57.261	10.1	10.2	11.2	9.6	0	0
O75746	O75746	13	13	10	Calcium-binding mitochondrial carrier protein Aralar1	SLC25A12	sp|O75746|CMC1_HUMAN Calcium-binding mitochondrial carrier protein Aralar1 OS=Homo sapiens OX=9606 GN=SLC25A12 PE=1 SV=2	1	13	13	10	5	7	6	6	9	7	11	11	5	7	6	6	9	7	11	11	3	5	4	4	6	4	8	8	22.9	22.9	18.6	74.761	678	678	0	52.586	9	12.7	10.5	9.6	14.9	10.8
O75781	O75781	2	2	2	Paralemmin-1	PALM	sp|O75781|PALM_HUMAN Paralemmin-1 OS=Homo sapiens OX=9606 GN=PALM PE=1 SV=2	1	2	2	2	0	0	0	0	0	1	0	2	0	0	0	0	0	1	0	2	0	0	0	0	0	1	0	2	9.8	9.8	9.8	42.075	387	387	0	16.55	0	0	0	0	0	4.7
O75787	O75787	2	2	2	Renin receptor	ATP6AP2	sp|O75787|RENR_HUMAN Renin receptor OS=Homo sapiens OX=9606 GN=ATP6AP2 PE=1 SV=2	1	2	2	2	0	0	1	0	0	0	1	0	0	0	1	0	0	0	1	0	0	0	1	0	0	0	1	0	7.7	7.7	7.7	39.008	350	350	0.0024857	3.6506	0	0	4.6	0	0	0
O75792	O75792	1	1	1	Ribonuclease H2 subunit A	RNASEH2A	sp|O75792|RNH2A_HUMAN Ribonuclease H2 subunit A OS=Homo sapiens OX=9606 GN=RNASEH2A PE=1 SV=2	1	1	1	1	1	0	0	0	0	0	1	0	1	0	0	0	0	0	1	0	1	0	0	0	0	0	1	0	5.7	5.7	5.7	33.395	299	299	0.0032075	3.472	5.7	0	0	0	0	0
O75794	O75794	7	7	7	Cell division cycle protein 123 homolog	CDC123	sp|O75794|CD123_HUMAN Cell division cycle protein 123 homolog OS=Homo sapiens OX=9606 GN=CDC123 PE=1 SV=1	1	7	7	7	6	3	4	2	1	1	0	0	6	3	4	2	1	1	0	0	6	3	4	2	1	1	0	0	25.9	25.9	25.9	39.134	336	336	0	24.159	22	11.3	14.6	7.7	4.5	4.5
O75817	O75817	1	1	1	Ribonuclease P protein subunit p20	POP7	sp|O75817|POP7_HUMAN Ribonuclease P protein subunit p20 OS=Homo sapiens OX=9606 GN=POP7 PE=1 SV=2	1	1	1	1	0	0	1	0	1	1	0	0	0	0	1	0	1	1	0	0	0	0	1	0	1	1	0	0	10.7	10.7	10.7	15.651	140	140	0.0080094	2.6682	0	0	10.7	0	10.7	10.7
O75818	O75818	3	3	3	Ribonuclease P protein subunit p40	RPP40	sp|O75818|RPP40_HUMAN Ribonuclease P protein subunit p40 OS=Homo sapiens OX=9606 GN=RPP40 PE=1 SV=3	1	3	3	3	0	1	2	1	1	3	2	1	0	1	2	1	1	3	2	1	0	1	2	1	1	3	2	1	15.2	15.2	15.2	41.833	363	363	0	10.931	0	4.4	10.2	4.4	5.8	15.2
O75821	O75821	15	15	15	Eukaryotic translation initiation factor 3 subunit G	EIF3G	sp|O75821|EIF3G_HUMAN Eukaryotic translation initiation factor 3 subunit G OS=Homo sapiens OX=9606 GN=EIF3G PE=1 SV=2	1	15	15	15	12	11	11	12	11	10	8	8	12	11	11	12	11	10	8	8	12	11	11	12	11	10	8	8	53.1	53.1	53.1	35.611	320	320	0	323.31	48.1	38.4	38.8	41.2	45.3	42.8
O75822	O75822	7	7	7	Eukaryotic translation initiation factor 3 subunit J	EIF3J	sp|O75822|EIF3J_HUMAN Eukaryotic translation initiation factor 3 subunit J OS=Homo sapiens OX=9606 GN=EIF3J PE=1 SV=2	1	7	7	7	4	3	4	3	4	3	4	1	4	3	4	3	4	3	4	1	4	3	4	3	4	3	4	1	35.7	35.7	35.7	29.062	258	258	0	52.629	14.7	11.6	24.8	10.9	19.4	16.3
O75832	O75832	3	3	3	26S proteasome non-ATPase regulatory subunit 10	PSMD10	sp|O75832|PSD10_HUMAN 26S proteasome non-ATPase regulatory subunit 10 OS=Homo sapiens OX=9606 GN=PSMD10 PE=1 SV=1	1	3	3	3	3	2	2	2	1	2	2	1	3	2	2	2	1	2	2	1	3	2	2	2	1	2	2	1	24.3	24.3	24.3	24.428	226	226	0	31.196	24.3	17.3	17.3	17.3	7.5	17.3
O75844	O75844	6	6	6	CAAX prenyl protease 1 homolog	ZMPSTE24	sp|O75844|FACE1_HUMAN CAAX prenyl protease 1 homolog OS=Homo sapiens OX=9606 GN=ZMPSTE24 PE=1 SV=2	1	6	6	6	3	3	5	4	3	4	5	5	3	3	5	4	3	4	5	5	3	3	5	4	3	4	5	5	14.9	14.9	14.9	54.812	475	475	0	33.893	7.4	8.2	13.3	11.6	7.4	9.1
O75874	O75874	18	18	17	Isocitrate dehydrogenase [NADP] cytoplasmic	IDH1	sp|O75874|IDHC_HUMAN Isocitrate dehydrogenase [NADP] cytoplasmic OS=Homo sapiens OX=9606 GN=IDH1 PE=1 SV=2	1	18	18	17	16	10	13	15	15	15	13	14	16	10	13	15	15	15	13	14	15	10	12	14	14	14	12	13	50.7	50.7	48.6	46.659	414	414	0	95.393	44.9	25.4	32.9	43.2	42.5	40.1
O75879	O75879	3	3	3	Glutamyl-tRNA(Gln) amidotransferase subunit B, mitochondrial	GATB	sp|O75879|GATB_HUMAN Glutamyl-tRNA(Gln) amidotransferase subunit B, mitochondrial OS=Homo sapiens OX=9606 GN=GATB PE=1 SV=1	1	3	3	3	0	0	2	1	1	2	0	1	0	0	2	1	1	2	0	1	0	0	2	1	1	2	0	1	7.9	7.9	7.9	61.863	557	557	0.00029985	8.6584	0	0	4.8	2	2	5
O75880	O75880	5	5	5	Protein SCO1 homolog, mitochondrial	SCO1	sp|O75880|SCO1_HUMAN Protein SCO1 homolog, mitochondrial OS=Homo sapiens OX=9606 GN=SCO1 PE=1 SV=1	1	5	5	5	1	1	0	0	3	3	2	4	1	1	0	0	3	3	2	4	1	1	0	0	3	3	2	4	15.9	15.9	15.9	33.814	301	301	0.00029172	7.734	2.7	2.7	0	0	10.6	8
O75886	O75886	4	2	2	Signal transducing adapter molecule 2	STAM2	sp|O75886|STAM2_HUMAN Signal transducing adapter molecule 2 OS=Homo sapiens OX=9606 GN=STAM2 PE=1 SV=1	1	4	2	2	3	1	1	1	1	3	2	1	2	0	0	1	0	1	1	0	2	0	0	1	0	1	1	0	8.2	4.6	4.6	58.164	525	525	0.00026261	4.8215	6.5	1.9	1.9	2.7	1.9	6.3
O75907	O75907	4	4	4	Diacylglycerol O-acyltransferase 1	DGAT1	sp|O75907|DGAT1_HUMAN Diacylglycerol O-acyltransferase 1 OS=Homo sapiens OX=9606 GN=DGAT1 PE=1 SV=2	1	4	4	4	0	1	3	1	3	3	4	4	0	1	3	1	3	3	4	4	0	1	3	1	3	3	4	4	13.9	13.9	13.9	55.278	488	488	0	43.878	0	4.3	10.5	4.3	10.5	10.5
O75909	O75909	1	1	1	Cyclin-K	CCNK	sp|O75909|CCNK_HUMAN Cyclin-K OS=Homo sapiens OX=9606 GN=CCNK PE=1 SV=2	1	1	1	1	0	0	0	0	0	1	0	0	0	0	0	0	0	1	0	0	0	0	0	0	0	1	0	0	3.3	3.3	3.3	64.239	580	580	0.0015182	4.0232	0	0	0	0	0	3.3
O75911	O75911	3	3	3	Short-chain dehydrogenase/reductase 3	DHRS3	sp|O75911|DHRS3_HUMAN Short-chain dehydrogenase/reductase 3 OS=Homo sapiens OX=9606 GN=DHRS3 PE=1 SV=2	1	3	3	3	0	1	0	1	1	2	1	1	0	1	0	1	1	2	1	1	0	1	0	1	1	2	1	1	12.6	12.6	12.6	33.548	302	302	0.00029206	7.7627	0	5	0	4.3	4.3	8.3
O75915	O75915	3	3	3	PRA1 family protein 3	ARL6IP5	sp|O75915|PRAF3_HUMAN PRA1 family protein 3 OS=Homo sapiens OX=9606 GN=ARL6IP5 PE=1 SV=1	1	3	3	3	2	2	1	1	2	3	2	2	2	2	1	1	2	3	2	2	2	2	1	1	2	3	2	2	20.7	20.7	20.7	21.614	188	188	0	50.299	16	16	10.1	10.1	16	20.7
O75928;O75925	O75928;O75925	1;1	1;1	1;1	E3 SUMO-protein ligase PIAS2;E3 SUMO-protein ligase PIAS1	PIAS2;PIAS1	sp|O75928|PIAS2_HUMAN E3 SUMO-protein ligase PIAS2 OS=Homo sapiens OX=9606 GN=PIAS2 PE=1 SV=3;sp|O75925|PIAS1_HUMAN E3 SUMO-protein ligase PIAS1 OS=Homo sapiens OX=9606 GN=PIAS1 PE=1 SV=2	2	1	1	1	1	1	1	1	1	0	0	1	1	1	1	1	1	0	0	1	1	1	1	1	1	0	0	1	2.4	2.4	2.4	68.24	621	621;651	0.00027785	6.2041	2.4	2.4	2.4	2.4	2.4	0
O75934	O75934	5	5	5	Pre-mRNA-splicing factor SPF27	BCAS2	sp|O75934|SPF27_HUMAN Pre-mRNA-splicing factor SPF27 OS=Homo sapiens OX=9606 GN=BCAS2 PE=1 SV=1	1	5	5	5	5	3	1	3	3	1	0	2	5	3	1	3	3	1	0	2	5	3	1	3	3	1	0	2	31.6	31.6	31.6	26.131	225	225	0	39.003	31.6	20.9	5.3	20.4	20.9	10.2
O75935	O75935	1	1	1	Dynactin subunit 3	DCTN3	sp|O75935|DCTN3_HUMAN Dynactin subunit 3 OS=Homo sapiens OX=9606 GN=DCTN3 PE=1 SV=1	1	1	1	1	0	0	1	0	1	1	0	0	0	0	1	0	1	1	0	0	0	0	1	0	1	1	0	0	4.8	4.8	4.8	21.119	186	186	1	-2	0	0	4.8	0	4.8	4.8
O75937	O75937	10	10	10	DnaJ homolog subfamily C member 8	DNAJC8	sp|O75937|DNJC8_HUMAN DnaJ homolog subfamily C member 8 OS=Homo sapiens OX=9606 GN=DNAJC8 PE=1 SV=2	1	10	10	10	7	6	7	4	7	6	6	5	7	6	7	4	7	6	6	5	7	6	7	4	7	6	6	5	30.4	30.4	30.4	29.841	253	253	0	49.055	23.3	19.8	23.3	17	24.9	22.9
O75940	O75940	6	6	6	Survival of motor neuron-related-splicing factor 30	SMNDC1	sp|O75940|SPF30_HUMAN Survival of motor neuron-related-splicing factor 30 OS=Homo sapiens OX=9606 GN=SMNDC1 PE=1 SV=1	1	6	6	6	4	3	3	3	1	1	2	3	4	3	3	3	1	1	2	3	4	3	3	3	1	1	2	3	38.2	38.2	38.2	26.711	238	238	0	84.056	33.2	24.4	21.8	20.2	8.8	8.8
O75947	O75947	10	10	10	ATP synthase subunit d, mitochondrial	ATP5H	sp|O75947|ATP5H_HUMAN ATP synthase subunit d, mitochondrial OS=Homo sapiens OX=9606 GN=ATP5PD PE=1 SV=3	1	10	10	10	5	4	6	7	6	5	6	7	5	4	6	7	6	5	6	7	5	4	6	7	6	5	6	7	69.6	69.6	69.6	18.491	161	161	0	87.123	32.9	27.3	36	41	42.9	33.5
O75964	O75964	5	5	5	ATP synthase subunit g, mitochondrial	ATP5L	sp|O75964|ATP5L_HUMAN ATP synthase subunit g, mitochondrial OS=Homo sapiens OX=9606 GN=ATP5MG PE=1 SV=3	1	5	5	5	4	3	2	2	3	4	4	4	4	3	2	2	3	4	4	4	4	3	2	2	3	4	4	4	51.5	51.5	51.5	11.428	103	103	0	16.328	38.8	35.9	23.3	23.3	32	38.8
O75976	O75976	13	13	13	Carboxypeptidase D	CPD	sp|O75976|CBPD_HUMAN Carboxypeptidase D OS=Homo sapiens OX=9606 GN=CPD PE=1 SV=2	1	13	13	13	2	2	2	4	3	4	5	7	2	2	2	4	3	4	5	7	2	2	2	4	3	4	5	7	14.8	14.8	14.8	152.93	1380	1380	0	23.65	1.5	2.5	2.1	3.4	2.6	5.4
O76003	O76003	8	8	8	Glutaredoxin-3	GLRX3	sp|O76003|GLRX3_HUMAN Glutaredoxin-3 OS=Homo sapiens OX=9606 GN=GLRX3 PE=1 SV=2	1	8	8	8	6	4	6	6	6	4	5	7	6	4	6	6	6	4	5	7	6	4	6	6	6	4	5	7	29.3	29.3	29.3	37.432	335	335	0	45.601	22.1	12.8	20	21.2	20	13.7
O76021	O76021	19	19	19	Ribosomal L1 domain-containing protein 1	RSL1D1	sp|O76021|RL1D1_HUMAN Ribosomal L1 domain-containing protein 1 OS=Homo sapiens OX=9606 GN=RSL1D1 PE=1 SV=3	1	19	19	19	15	15	12	15	15	16	17	17	15	15	12	15	15	16	17	17	15	15	12	15	15	16	17	17	46.3	46.3	46.3	54.972	490	490	0	265.19	39.4	37.3	30.2	37.3	37.6	39.2
O76024	O76024	1	1	1	Wolframin	WFS1	sp|O76024|WFS1_HUMAN Wolframin OS=Homo sapiens OX=9606 GN=WFS1 PE=1 SV=2	1	1	1	1	0	0	1	0	0	0	0	0	0	0	1	0	0	0	0	0	0	0	1	0	0	0	0	0	3.1	3.1	3.1	100.29	890	890	0.00030722	9.6044	0	0	3.1	0	0	0
O76031	O76031	13	13	13	ATP-dependent Clp protease ATP-binding subunit clpX-like, mitochondrial	CLPX	sp|O76031|CLPX_HUMAN ATP-dependent Clp protease ATP-binding subunit clpX-like, mitochondrial OS=Homo sapiens OX=9606 GN=CLPX PE=1 SV=2	1	13	13	13	7	9	9	7	6	8	8	8	7	9	9	7	6	8	8	8	7	9	9	7	6	8	8	8	25.3	25.3	25.3	69.223	633	633	0	53.32	12.6	18	16.7	13.7	12.3	15.2
O76054	O76054	4	4	3	SEC14-like protein 2	SEC14L2	sp|O76054|S14L2_HUMAN SEC14-like protein 2 OS=Homo sapiens OX=9606 GN=SEC14L2 PE=1 SV=1	1	4	4	3	0	0	2	2	2	1	4	1	0	0	2	2	2	1	4	1	0	0	2	2	2	1	3	1	19.6	19.6	15.1	46.145	403	403	0	49.096	0	0	11.4	11.4	9.4	5.7
O76062	O76062	1	1	1	Delta(14)-sterol reductase	TM7SF2	sp|O76062|ERG24_HUMAN Delta(14)-sterol reductase TM7SF2 OS=Homo sapiens OX=9606 GN=TM7SF2 PE=1 SV=3	1	1	1	1	0	1	0	1	0	1	1	1	0	1	0	1	0	1	1	1	0	1	0	1	0	1	1	1	3.1	3.1	3.1	46.405	418	418	0.008017	2.6814	0	3.1	0	3.1	0	3.1
O76070;Q16143	O76070	7;1	7;1	7;1	Gamma-synuclein	SNCG	sp|O76070|SYUG_HUMAN Gamma-synuclein OS=Homo sapiens OX=9606 GN=SNCG PE=1 SV=2	2	7	7	7	2	3	2	2	5	5	5	3	2	3	2	2	5	5	5	3	2	3	2	2	5	5	5	3	73.2	73.2	73.2	13.331	127	127;134	0	99.991	26	33.1	26	26	52.8	52.8
O76071	O76071	8	8	8	Probable cytosolic iron-sulfur protein assembly protein CIAO1	CIAO1	sp|O76071|CIAO1_HUMAN Probable cytosolic iron-sulfur protein assembly protein CIAO1 OS=Homo sapiens OX=9606 GN=CIAO1 PE=1 SV=1	1	8	8	8	3	4	3	5	5	4	4	4	3	4	3	5	5	4	4	4	3	4	3	5	5	4	4	4	31.9	31.9	31.9	37.84	339	339	0	73.365	17.7	20.6	15.3	23.3	23	14.7
O76075	O76075	4	4	4	DNA fragmentation factor subunit beta	DFFB	sp|O76075|DFFB_HUMAN DNA fragmentation factor subunit beta OS=Homo sapiens OX=9606 GN=DFFB PE=1 SV=1	1	4	4	4	0	0	0	0	0	2	2	3	0	0	0	0	0	2	2	3	0	0	0	0	0	2	2	3	18.3	18.3	18.3	39.109	338	338	0	24.752	0	0	0	0	0	10.9
O76080	O76080	1	1	1	AN1-type zinc finger protein 5	ZFAND5	sp|O76080|ZFAN5_HUMAN AN1-type zinc finger protein 5 OS=Homo sapiens OX=9606 GN=ZFAND5 PE=1 SV=1	1	1	1	1	1	1	1	0	0	0	0	0	1	1	1	0	0	0	0	0	1	1	1	0	0	0	0	0	12.2	12.2	12.2	23.132	213	213	0	24.071	12.2	12.2	12.2	0	0	0
O76094	O76094	21	21	21	Signal recognition particle subunit SRP72	SRP72	sp|O76094|SRP72_HUMAN Signal recognition particle subunit SRP72 OS=Homo sapiens OX=9606 GN=SRP72 PE=1 SV=3	1	21	21	21	17	14	12	10	13	14	14	17	17	14	12	10	13	14	14	17	17	14	12	10	13	14	14	17	40.1	40.1	40.1	74.605	671	671	0	298.9	33.1	27.7	25.3	18.9	24	24.4
O94760	O94760	6	6	6	N(G),N(G)-dimethylarginine dimethylaminohydrolase 1	DDAH1	sp|O94760|DDAH1_HUMAN N(G),N(G)-dimethylarginine dimethylaminohydrolase 1 OS=Homo sapiens OX=9606 GN=DDAH1 PE=1 SV=3	1	6	6	6	3	1	3	2	3	2	4	3	3	1	3	2	3	2	4	3	3	1	3	2	3	2	4	3	28.4	28.4	28.4	31.121	285	285	0	29.39	12.6	3.9	13	7	15.1	9.5
O94763	O94763	4	4	4	Unconventional prefoldin RPB5 interactor 1	URI1	sp|O94763|RMP_HUMAN Unconventional prefoldin RPB5 interactor 1 OS=Homo sapiens OX=9606 GN=URI1 PE=1 SV=3	1	4	4	4	2	1	1	0	3	3	2	1	2	1	1	0	3	3	2	1	2	1	1	0	3	3	2	1	13.3	13.3	13.3	59.832	535	535	0	10.722	3.9	4.5	4.5	0	8.4	11.6
O94766	O94766	3	3	3	Galactosylgalactosylxylosylprotein 3-beta-glucuronosyltransferase 3	B3GAT3	sp|O94766|B3GA3_HUMAN Galactosylgalactosylxylosylprotein 3-beta-glucuronosyltransferase 3 OS=Homo sapiens OX=9606 GN=B3GAT3 PE=1 SV=2	1	3	3	3	0	0	1	0	2	2	2	2	0	0	1	0	2	2	2	2	0	0	1	0	2	2	2	2	11.6	11.6	11.6	37.121	335	335	0.00029189	7.7495	0	0	4.5	0	7.2	7.2
O94776	O94776	9	8	8	Metastasis-associated protein MTA2	MTA2	sp|O94776|MTA2_HUMAN Metastasis-associated protein MTA2 OS=Homo sapiens OX=9606 GN=MTA2 PE=1 SV=1	1	9	8	8	7	7	5	7	3	4	5	4	7	6	5	6	3	4	4	4	7	6	5	6	3	4	4	4	17.2	15.7	15.7	75.022	668	668	0	48.537	14.5	12.3	11.2	12.3	6.3	7.5
O94804	O94804	3	2	2	Serine/threonine-protein kinase 10	STK10	sp|O94804|STK10_HUMAN Serine/threonine-protein kinase 10 OS=Homo sapiens OX=9606 GN=STK10 PE=1 SV=1	1	3	2	2	0	0	0	1	1	1	1	0	0	0	0	1	1	1	0	0	0	0	0	1	1	1	0	0	4.4	3.5	3.5	112.13	968	968	0.00051921	4.6333	0	0	0	1.5	1.5	2
O94826	O94826	24	24	24	Mitochondrial import receptor subunit TOM70	TOMM70A	sp|O94826|TOM70_HUMAN Mitochondrial import receptor subunit TOM70 OS=Homo sapiens OX=9606 GN=TOMM70 PE=1 SV=1	1	24	24	24	14	13	14	13	14	15	18	18	14	13	14	13	14	15	18	18	14	13	14	13	14	15	18	18	59.2	59.2	59.2	67.454	608	608	0	323.31	41.3	26.5	29.8	35.4	34	37.5
O94832	O94832	24	24	24	Unconventional myosin-Id	MYO1D	sp|O94832|MYO1D_HUMAN Unconventional myosin-Id OS=Homo sapiens OX=9606 GN=MYO1D PE=1 SV=2	1	24	24	24	9	6	9	10	13	16	21	12	9	6	9	10	13	16	21	12	9	6	9	10	13	16	21	12	31.9	31.9	31.9	116.2	1006	1006	0	98.493	12.3	6.1	11.7	14.9	17.6	21.3
O94842	O94842	3	3	3	TOX high mobility group box family member 4	TOX4	sp|O94842|TOX4_HUMAN TOX high mobility group box family member 4 OS=Homo sapiens OX=9606 GN=TOX4 PE=1 SV=1	1	3	3	3	0	2	1	2	2	1	0	0	0	2	1	2	2	1	0	0	0	2	1	2	2	1	0	0	6.1	6.1	6.1	66.194	621	621	0	10.756	0	4.3	2.3	3.9	4.3	2.3
O94874	O94874	20	20	20	E3 UFM1-protein ligase 1	UFL1	sp|O94874|UFL1_HUMAN E3 UFM1-protein ligase 1 OS=Homo sapiens OX=9606 GN=UFL1 PE=1 SV=2	1	20	20	20	5	7	8	8	9	13	15	11	5	7	8	8	9	13	15	11	5	7	8	8	9	13	15	11	28.8	28.8	28.8	89.594	794	794	0	122.33	6.5	11	13.4	14.1	15.2	21.2
O94888	O94888	6	6	6	UBX domain-containing protein 7	UBXN7	sp|O94888|UBXN7_HUMAN UBX domain-containing protein 7 OS=Homo sapiens OX=9606 GN=UBXN7 PE=1 SV=2	1	6	6	6	3	3	2	2	3	2	3	1	3	3	2	2	3	2	3	1	3	3	2	2	3	2	3	1	19.4	19.4	19.4	54.862	489	489	0	26.651	8.6	11.2	5.7	5.9	8.6	5.7
O94901	O94901	15	15	15	SUN domain-containing protein 1	SUN1	sp|O94901|SUN1_HUMAN SUN domain-containing protein 1 OS=Homo sapiens OX=9606 GN=SUN1 PE=1 SV=3	1	15	15	15	9	10	9	7	5	5	8	9	9	10	9	7	5	5	8	9	9	10	9	7	5	5	8	9	25.4	25.4	25.4	90.063	812	812	0	69.98	13.7	16.6	16.1	12.7	8.3	10.7
O94903	O94903	7	7	7	Proline synthase co-transcribed bacterial homolog protein	PROSC	sp|O94903|PLPHP_HUMAN Pyridoxal phosphate homeostasis protein OS=Homo sapiens OX=9606 GN=PLPBP PE=1 SV=1	1	7	7	7	5	5	4	4	6	6	6	5	5	5	4	4	6	6	6	5	5	5	4	4	6	6	6	5	29.8	29.8	29.8	30.344	275	275	0	25.866	20.7	20.7	17.8	17.8	26.9	26.5
O94905	O94905	10	10	7	Erlin-2	ERLIN2	sp|O94905|ERLN2_HUMAN Erlin-2 OS=Homo sapiens OX=9606 GN=ERLIN2 PE=1 SV=1	1	10	10	7	6	4	8	8	6	7	7	7	6	4	8	8	6	7	7	7	4	2	5	6	4	5	5	6	31.9	31.9	22.7	37.839	339	339	0	77.466	22.4	16.5	24.5	26.8	21.8	27.1
O94906	O94906	27	27	27	Pre-mRNA-processing factor 6	PRPF6	sp|O94906|PRP6_HUMAN Pre-mRNA-processing factor 6 OS=Homo sapiens OX=9606 GN=PRPF6 PE=1 SV=1	1	27	27	27	14	15	16	18	10	15	15	18	14	15	16	18	10	15	15	18	14	15	16	18	10	15	15	18	35	35	35	106.92	941	941	0	220.08	19.7	21	21.8	23.6	13.3	20.3
O94915	O94915	2	2	2	Protein furry homolog-like	FRYL	sp|O94915|FRYL_HUMAN Protein furry homolog-like OS=Homo sapiens OX=9606 GN=FRYL PE=1 SV=2	1	2	2	2	0	0	2	0	0	0	0	0	0	0	2	0	0	0	0	0	0	0	2	0	0	0	0	0	1.5	1.5	1.5	339.59	3013	3013	0.0015163	4.0129	0	0	1.5	0	0	0
O94919	O94919	7	7	7	Endonuclease domain-containing 1 protein	ENDOD1	sp|O94919|ENDD1_HUMAN Endonuclease domain-containing 1 protein OS=Homo sapiens OX=9606 GN=ENDOD1 PE=1 SV=2	1	7	7	7	5	6	5	5	6	5	5	4	5	6	5	5	6	5	5	4	5	6	5	5	6	5	5	4	20.2	20.2	20.2	55.016	500	500	0	55.357	14	18.4	14	15.6	18	15.6
O94925	O94925	10	10	10	Glutaminase kidney isoform, mitochondrial	GLS	sp|O94925|GLSK_HUMAN Glutaminase kidney isoform, mitochondrial OS=Homo sapiens OX=9606 GN=GLS PE=1 SV=1	1	10	10	10	7	4	5	7	4	7	5	6	7	4	5	7	4	7	5	6	7	4	5	7	4	7	5	6	24.7	24.7	24.7	73.46	669	669	0	100	17.3	9.7	12.3	17.9	8.7	17
O94966	O94966	8	8	8	Ubiquitin carboxyl-terminal hydrolase 19	USP19	sp|O94966|UBP19_HUMAN Ubiquitin carboxyl-terminal hydrolase 19 OS=Homo sapiens OX=9606 GN=USP19 PE=1 SV=2	1	8	8	8	3	1	2	2	1	2	5	3	3	1	2	2	1	2	5	3	3	1	2	2	1	2	5	3	12.4	12.4	12.4	145.65	1318	1318	0	38.851	5	2.2	4.4	4.4	2.2	3.4
O94973	O94973	14	9	9	AP-2 complex subunit alpha-2	AP2A2	sp|O94973|AP2A2_HUMAN AP-2 complex subunit alpha-2 OS=Homo sapiens OX=9606 GN=AP2A2 PE=1 SV=2	1	14	9	9	11	6	8	8	6	7	10	8	7	3	5	4	3	4	5	6	7	3	5	4	3	4	5	6	20.7	12.9	12.9	103.96	939	939	0	50.212	15.1	10.8	13.3	12.6	9.9	12.5
O94979	O94979	14	14	14	Protein transport protein Sec31A	SEC31A	sp|O94979|SC31A_HUMAN Protein transport protein Sec31A OS=Homo sapiens OX=9606 GN=SEC31A PE=1 SV=3	1	14	14	14	3	3	3	5	9	7	8	10	3	3	3	5	9	7	8	10	3	3	3	5	9	7	8	10	17.5	17.5	17.5	133.01	1220	1220	0	46.865	2.1	2.8	2.9	5.4	9.4	8.5
O94992	O94992	6	6	6	Protein HEXIM1	HEXIM1	sp|O94992|HEXI1_HUMAN Protein HEXIM1 OS=Homo sapiens OX=9606 GN=HEXIM1 PE=1 SV=1	1	6	6	6	5	3	4	2	3	2	2	2	5	3	4	2	3	2	2	2	5	3	4	2	3	2	2	2	36.2	36.2	36.2	40.623	359	359	0	135.81	25.6	19.5	25.3	12.5	17	14.8
O95049	O95049	6	6	6	Tight junction protein ZO-3	TJP3	sp|O95049|ZO3_HUMAN Tight junction protein ZO-3 OS=Homo sapiens OX=9606 GN=TJP3 PE=1 SV=3	1	6	6	6	0	1	0	1	4	2	5	3	0	1	0	1	4	2	5	3	0	1	0	1	4	2	5	3	10.2	10.2	10.2	101.4	919	919	0	21.95	0	1.3	0	1.3	5.8	4
O95070	O95070	1	1	1	Protein YIF1A	YIF1A	sp|O95070|YIF1A_HUMAN Protein YIF1A OS=Homo sapiens OX=9606 GN=YIF1A PE=1 SV=2	1	1	1	1	1	0	0	0	0	0	1	1	1	0	0	0	0	0	1	1	1	0	0	0	0	0	1	1	5.1	5.1	5.1	32.011	293	293	0.0020131	3.8818	5.1	0	0	0	0	0
O95071	O95071	5	5	5	E3 ubiquitin-protein ligase UBR5	UBR5	sp|O95071|UBR5_HUMAN E3 ubiquitin-protein ligase UBR5 OS=Homo sapiens OX=9606 GN=UBR5 PE=1 SV=2	1	5	5	5	2	1	1	1	1	0	0	0	2	1	1	1	1	0	0	0	2	1	1	1	1	0	0	0	2.8	2.8	2.8	309.35	2799	2799	0.00029612	8.1816	1.1	0.5	0.6	0.6	0.4	0
O95104	O95104	6	6	4	Splicing factor, arginine/serine-rich 15	SCAF4	sp|O95104|SCAF4_HUMAN SR-related and CTD-associated factor 4 OS=Homo sapiens OX=9606 GN=SCAF4 PE=1 SV=3	1	6	6	4	3	3	2	4	1	0	3	2	3	3	2	4	1	0	3	2	2	2	1	3	0	0	1	1	8.3	8.3	6.6	125.87	1147	1147	0	14.604	3.6	3.7	2.9	6.3	1	0
O95139	O95139	3	3	3	NADH dehydrogenase [ubiquinone] 1 beta subcomplex subunit 6	NDUFB6	sp|O95139|NDUB6_HUMAN NADH dehydrogenase [ubiquinone] 1 beta subcomplex subunit 6 OS=Homo sapiens OX=9606 GN=NDUFB6 PE=1 SV=3	1	3	3	3	1	1	1	1	2	1	1	2	1	1	1	1	2	1	1	2	1	1	1	1	2	1	1	2	29.7	29.7	29.7	15.489	128	128	0	16.509	14.1	14.1	14.1	14.1	24.2	14.1
O95140	O95140	9	9	9	Mitofusin-2	MFN2	sp|O95140|MFN2_HUMAN Mitofusin-2 OS=Homo sapiens OX=9606 GN=MFN2 PE=1 SV=3	1	9	9	9	5	5	4	4	4	3	3	4	5	5	4	4	4	3	3	4	5	5	4	4	4	3	3	4	16.9	16.9	16.9	86.401	757	757	0	31.73	10.3	10.8	8.1	8.2	8.1	5.8
O95155	O95155	2	2	2	Ubiquitin conjugation factor E4 B	UBE4B	sp|O95155|UBE4B_HUMAN Ubiquitin conjugation factor E4 B OS=Homo sapiens OX=9606 GN=UBE4B PE=1 SV=1	1	2	2	2	0	2	0	1	0	0	1	1	0	2	0	1	0	0	1	1	0	2	0	1	0	0	1	1	2.1	2.1	2.1	146.18	1302	1302	0.00026157	4.7508	0	2.1	0	1	0	0
O95163	O95163	14	14	14	Elongator complex protein 1	IKBKAP	sp|O95163|ELP1_HUMAN Elongator complex protein 1 OS=Homo sapiens OX=9606 GN=ELP1 PE=1 SV=3	1	14	14	14	7	6	6	6	5	5	9	7	7	6	6	6	5	5	9	7	7	6	6	6	5	5	9	7	16.4	16.4	16.4	150.25	1332	1332	0	104.42	7.4	6.8	6.6	5.5	5.8	5.7
O95167	O95167	2	2	2	NADH dehydrogenase [ubiquinone] 1 alpha subcomplex subunit 3	NDUFA3	sp|O95167|NDUA3_HUMAN NADH dehydrogenase [ubiquinone] 1 alpha subcomplex subunit 3 OS=Homo sapiens OX=9606 GN=NDUFA3 PE=1 SV=1	1	2	2	2	1	1	1	1	2	1	2	1	1	1	1	1	2	1	2	1	1	1	1	1	2	1	2	1	36.9	36.9	36.9	9.2787	84	84	0	18.324	28.6	28.6	28.6	28.6	36.9	28.6
O95168	O95168	3	3	3	NADH dehydrogenase [ubiquinone] 1 beta subcomplex subunit 4	NDUFB4	sp|O95168|NDUB4_HUMAN NADH dehydrogenase [ubiquinone] 1 beta subcomplex subunit 4 OS=Homo sapiens OX=9606 GN=NDUFB4 PE=1 SV=3	1	3	3	3	3	2	3	3	3	3	3	3	3	2	3	3	3	3	3	3	3	2	3	3	3	3	3	3	30.2	30.2	30.2	15.208	129	129	0	63.593	30.2	16.3	30.2	30.2	30.2	30.2
O95169	O95169	5	5	5	NADH dehydrogenase [ubiquinone] 1 beta subcomplex subunit 8, mitochondrial	NDUFB8	sp|O95169|NDUB8_HUMAN NADH dehydrogenase [ubiquinone] 1 beta subcomplex subunit 8, mitochondrial OS=Homo sapiens OX=9606 GN=NDUFB8 PE=1 SV=1	1	5	5	5	2	1	1	1	4	2	5	4	2	1	1	1	4	2	5	4	2	1	1	1	4	2	5	4	36	36	36	21.766	186	186	0	30.708	15.1	6.5	6.5	6.5	25.8	15.1
O95182	O95182	5	5	5	NADH dehydrogenase [ubiquinone] 1 alpha subcomplex subunit 7	NDUFA7	sp|O95182|NDUA7_HUMAN NADH dehydrogenase [ubiquinone] 1 alpha subcomplex subunit 7 OS=Homo sapiens OX=9606 GN=NDUFA7 PE=1 SV=3	1	5	5	5	2	3	3	3	2	3	4	2	2	3	3	3	2	3	4	2	2	3	3	3	2	3	4	2	45.1	45.1	45.1	12.551	113	113	0	29.404	18.6	28.3	28.3	28.3	18.6	25.7
O95197	O95197	2	2	2	Reticulon-3	RTN3	sp|O95197|RTN3_HUMAN Reticulon-3 OS=Homo sapiens OX=9606 GN=RTN3 PE=1 SV=2	1	2	2	2	1	1	1	1	1	2	1	1	1	1	1	1	1	2	1	1	1	1	1	1	1	2	1	1	1.8	1.8	1.8	112.61	1032	1032	0.00027793	6.2102	1.1	0.8	1.1	1.1	1.1	1.8
O95202	O95202	26	26	26	LETM1 and EF-hand domain-containing protein 1, mitochondrial	LETM1	sp|O95202|LETM1_HUMAN Mitochondrial proton/calcium exchanger protein OS=Homo sapiens OX=9606 GN=LETM1 PE=1 SV=1	1	26	26	26	15	22	17	19	16	17	19	20	15	22	17	19	16	17	19	20	15	22	17	19	16	17	19	20	41	41	41	83.353	739	739	0	263.81	26.4	36.8	27.5	30.6	28.1	28.4
O95208	O95208	3	3	3	Epsin-2	EPN2	sp|O95208|EPN2_HUMAN Epsin-2 OS=Homo sapiens OX=9606 GN=EPN2 PE=1 SV=3	1	3	3	3	0	0	1	1	1	1	1	0	0	0	1	1	1	1	1	0	0	0	1	1	1	1	1	0	8.4	8.4	8.4	68.481	641	641	0	12.754	0	0	4.2	4.2	1.6	1.6
O95218	O95218	10	10	10	Zinc finger Ran-binding domain-containing protein 2	ZRANB2	sp|O95218|ZRAB2_HUMAN Zinc finger Ran-binding domain-containing protein 2 OS=Homo sapiens OX=9606 GN=ZRANB2 PE=1 SV=2	1	10	10	10	2	5	6	5	7	6	6	6	2	5	6	5	7	6	6	6	2	5	6	5	7	6	6	6	30.3	30.3	30.3	37.404	330	330	0	67.919	5.8	17.9	18.5	15.2	19.4	20.6
O95219	O95219	2	2	2	Sorting nexin-4	SNX4	sp|O95219|SNX4_HUMAN Sorting nexin-4 OS=Homo sapiens OX=9606 GN=SNX4 PE=1 SV=1	1	2	2	2	1	1	0	1	2	1	1	2	1	1	0	1	2	1	1	2	1	1	0	1	2	1	1	2	6	6	6	51.908	450	450	0	17.351	3.1	3.1	0	3.1	6	3.1
O95229	O95229	1	1	1	ZW10 interactor	ZWINT	sp|O95229|ZWINT_HUMAN ZW10 interactor OS=Homo sapiens OX=9606 GN=ZWINT PE=1 SV=2	1	1	1	1	1	1	0	0	0	0	0	0	1	1	0	0	0	0	0	0	1	1	0	0	0	0	0	0	12.6	12.6	12.6	31.293	277	277	0.00027586	6.0097	12.6	12.6	0	0	0	0
O95232	O95232	11	11	11	Luc7-like protein 3	LUC7L3	sp|O95232|LC7L3_HUMAN Luc7-like protein 3 OS=Homo sapiens OX=9606 GN=LUC7L3 PE=1 SV=2	1	11	11	11	7	5	6	4	6	3	5	5	7	5	6	4	6	3	5	5	7	5	6	4	6	3	5	5	27.8	27.8	27.8	51.466	432	432	0	139.37	21.1	16	17.8	14.8	19.7	11.6
O95239;Q2VIQ3	O95239	6;1	6;1	6;1	Chromosome-associated kinesin KIF4A	KIF4A	sp|O95239|KIF4A_HUMAN Chromosome-associated kinesin KIF4A OS=Homo sapiens OX=9606 GN=KIF4A PE=1 SV=3	2	6	6	6	2	1	2	5	0	1	0	1	2	1	2	5	0	1	0	1	2	1	2	5	0	1	0	1	5.2	5.2	5.2	139.88	1232	1232;1234	0	10.591	1.4	1	1.5	4.6	0	0.6
O95251	O95251	2	2	2	Histone acetyltransferase KAT7	KAT7	sp|O95251|KAT7_HUMAN Histone acetyltransferase KAT7 OS=Homo sapiens OX=9606 GN=KAT7 PE=1 SV=1	1	2	2	2	1	1	1	1	0	0	1	1	1	1	1	1	0	0	1	1	1	1	1	1	0	0	1	1	4.6	4.6	4.6	70.642	611	611	0	21.398	2.5	2.1	2.5	2.5	0	0
O95260	O95260	4	4	4	Arginyl-tRNA--protein transferase 1	ATE1	sp|O95260|ATE1_HUMAN Arginyl-tRNA--protein transferase 1 OS=Homo sapiens OX=9606 GN=ATE1 PE=1 SV=2	1	4	4	4	2	1	2	2	1	3	1	0	2	1	2	2	1	3	1	0	2	1	2	2	1	3	1	0	10.6	10.6	10.6	59.09	518	518	0	10.644	6.6	3.3	4.8	4.8	3.3	9.1
O95292	O95292	6	5	5	Vesicle-associated membrane protein-associated protein B/C	VAPB	sp|O95292|VAPB_HUMAN Vesicle-associated membrane protein-associated protein B/C OS=Homo sapiens OX=9606 GN=VAPB PE=1 SV=3	1	6	5	5	5	4	4	5	6	5	5	5	4	3	3	4	5	4	4	4	4	3	3	4	5	4	4	4	34.6	29.6	29.6	27.228	243	243	0	66.478	30	25.1	25.1	29.6	34.6	29.6
O95295	O95295	4	4	4	SNARE-associated protein Snapin	SNAPIN	sp|O95295|SNAPN_HUMAN SNARE-associated protein Snapin OS=Homo sapiens OX=9606 GN=SNAPIN PE=1 SV=1	1	4	4	4	2	2	2	1	1	3	1	0	2	2	2	1	1	3	1	0	2	2	2	1	1	3	1	0	42.6	42.6	42.6	14.874	136	136	0	38.404	24.3	24.3	24.3	15.4	8.8	27.2
O95297	O95297	3	3	3	Myelin protein zero-like protein 1	MPZL1	sp|O95297|MPZL1_HUMAN Myelin protein zero-like protein 1 OS=Homo sapiens OX=9606 GN=MPZL1 PE=1 SV=1	1	3	3	3	3	3	2	3	0	1	1	2	3	3	2	3	0	1	1	2	3	3	2	3	0	1	1	2	14.1	14.1	14.1	29.082	269	269	0	17.998	14.1	14.1	10.4	14.1	0	5.6
O95298	O95298	3	3	3	NADH dehydrogenase [ubiquinone] 1 subunit C2	NDUFC2	sp|O95298|NDUC2_HUMAN NADH dehydrogenase [ubiquinone] 1 subunit C2 OS=Homo sapiens OX=9606 GN=NDUFC2 PE=1 SV=1	1	3	3	3	2	2	1	0	2	2	2	2	2	2	1	0	2	2	2	2	2	2	1	0	2	2	2	2	16.8	16.8	16.8	14.187	119	119	0.00026774	5.2831	16.8	16.8	10.1	0	16.8	16.8
O95299	O95299	7	7	7	NADH dehydrogenase [ubiquinone] 1 alpha subcomplex subunit 10, mitochondrial	NDUFA10	sp|O95299|NDUAA_HUMAN NADH dehydrogenase [ubiquinone] 1 alpha subcomplex subunit 10, mitochondrial OS=Homo sapiens OX=9606 GN=NDUFA10 PE=1 SV=1	1	7	7	7	6	5	5	5	6	6	5	6	6	5	5	5	6	6	5	6	6	5	5	5	6	6	5	6	31	31	31	40.75	355	355	0	86.752	28.5	19.4	25.1	19.4	22	22
O95302	O95302	4	4	4	Peptidyl-prolyl cis-trans isomerase FKBP9	FKBP9	sp|O95302|FKBP9_HUMAN Peptidyl-prolyl cis-trans isomerase FKBP9 OS=Homo sapiens OX=9606 GN=FKBP9 PE=1 SV=2	1	4	4	4	1	0	1	0	3	2	2	2	1	0	1	0	3	2	2	2	1	0	1	0	3	2	2	2	10.7	10.7	10.7	63.083	570	570	0.0003127	10.244	1.6	0	1.6	0	9.1	4.6
O95336	O95336	9	9	9	6-phosphogluconolactonase	PGLS	sp|O95336|6PGL_HUMAN 6-phosphogluconolactonase OS=Homo sapiens OX=9606 GN=PGLS PE=1 SV=2	1	9	9	9	7	7	5	6	7	7	7	6	7	7	5	6	7	7	7	6	7	7	5	6	7	7	7	6	51.6	51.6	51.6	27.547	258	258	0	61.039	43.8	43.4	30.2	36.8	43.8	42.6
O95340	O95340	3	3	3	Bifunctional 3-phosphoadenosine 5-phosphosulfate synthase 2;Sulfate adenylyltransferase;Adenylyl-sulfate kinase	PAPSS2	sp|O95340|PAPS2_HUMAN Bifunctional 3-phosphoadenosine 5-phosphosulfate synthase 2 OS=Homo sapiens OX=9606 GN=PAPSS2 PE=1 SV=2	1	3	3	3	2	0	0	0	2	0	2	1	2	0	0	0	2	0	2	1	2	0	0	0	2	0	2	1	6.2	6.2	6.2	69.5	614	614	0.00051867	4.6106	4.4	0	0	0	4.6	0
O95347	O95347	11	11	11	Structural maintenance of chromosomes protein 2	SMC2	sp|O95347|SMC2_HUMAN Structural maintenance of chromosomes protein 2 OS=Homo sapiens OX=9606 GN=SMC2 PE=1 SV=2	1	11	11	11	3	5	5	5	0	0	0	0	3	5	5	5	0	0	0	0	3	5	5	5	0	0	0	0	11.8	11.8	11.8	135.65	1197	1197	0	23.723	3.8	5.8	5	5.1	0	0
O95352	O95352	2	2	2	Ubiquitin-like modifier-activating enzyme ATG7	ATG7	sp|O95352|ATG7_HUMAN Ubiquitin-like modifier-activating enzyme ATG7 OS=Homo sapiens OX=9606 GN=ATG7 PE=1 SV=1	1	2	2	2	1	0	0	1	0	0	1	2	1	0	0	1	0	0	1	2	1	0	0	1	0	0	1	2	4.6	4.6	4.6	77.959	703	703	0.00029446	8.0344	2.4	0	0	2.4	0	0
O95361;Q309B1	O95361	3;1	3;1	3;1	Tripartite motif-containing protein 16	TRIM16	sp|O95361|TRI16_HUMAN Tripartite motif-containing protein 16 OS=Homo sapiens OX=9606 GN=TRIM16 PE=1 SV=3	2	3	3	3	1	2	1	1	0	2	0	0	1	2	1	1	0	2	0	0	1	2	1	1	0	2	0	0	8	8	8	63.954	564	564;348	0.00030516	9.2516	3	5.3	2.3	3	0	5.7
O95365	O95365	2	2	2	Zinc finger and BTB domain-containing protein 7A	ZBTB7A	sp|O95365|ZBT7A_HUMAN Zinc finger and BTB domain-containing protein 7A OS=Homo sapiens OX=9606 GN=ZBTB7A PE=1 SV=1	1	2	2	2	1	2	2	2	2	0	0	1	1	2	2	2	2	0	0	1	1	2	2	2	2	0	0	1	7.5	7.5	7.5	61.438	584	584	0	25.432	2.9	7.5	7.5	7.5	7.5	0
O95372	O95372	4	4	4	Acyl-protein thioesterase 2	LYPLA2	sp|O95372|LYPA2_HUMAN Acyl-protein thioesterase 2 OS=Homo sapiens OX=9606 GN=LYPLA2 PE=1 SV=1	1	4	4	4	3	3	4	4	4	4	4	3	3	3	4	4	4	4	4	3	3	3	4	4	4	4	4	3	30.3	30.3	30.3	24.737	231	231	0	107.84	22.5	22.5	30.3	30.3	30.3	30.3
O95373	O95373	21	21	20	Importin-7	IPO7	sp|O95373|IPO7_HUMAN Importin-7 OS=Homo sapiens OX=9606 GN=IPO7 PE=1 SV=1	1	21	21	20	14	13	14	15	15	18	12	17	14	13	14	15	15	18	12	17	13	12	13	14	14	18	12	16	27.9	27.9	27	119.52	1038	1038	0	153.69	18.7	17.1	18.8	19.7	19.2	25
O95391	O95391	2	2	2	Pre-mRNA-splicing factor SLU7	SLU7	sp|O95391|SLU7_HUMAN Pre-mRNA-splicing factor SLU7 OS=Homo sapiens OX=9606 GN=SLU7 PE=1 SV=2	1	2	2	2	1	0	1	1	0	0	0	0	1	0	1	1	0	0	0	0	1	0	1	1	0	0	0	0	5.3	5.3	5.3	68.386	586	586	0.00030139	8.8428	2.4	0	2.4	2.9	0	0
O95394	O95394	12	12	12	Phosphoacetylglucosamine mutase	PGM3	sp|O95394|AGM1_HUMAN Phosphoacetylglucosamine mutase OS=Homo sapiens OX=9606 GN=PGM3 PE=1 SV=1	1	12	12	12	5	5	3	4	6	6	9	8	5	5	3	4	6	6	9	8	5	5	3	4	6	6	9	8	27.7	27.7	27.7	59.851	542	542	0	154.32	15.1	14	10.7	8.7	17.2	15.5
O95396	O95396	1	1	1	Adenylyltransferase and sulfurtransferase MOCS3;Molybdopterin-synthase adenylyltransferase;Molybdopterin-synthase sulfurtransferase	MOCS3	sp|O95396|MOCS3_HUMAN Adenylyltransferase and sulfurtransferase MOCS3 OS=Homo sapiens OX=9606 GN=MOCS3 PE=1 SV=1	1	1	1	1	0	0	1	0	1	0	0	0	0	0	1	0	1	0	0	0	0	0	1	0	1	0	0	0	3.3	3.3	3.3	49.669	460	460	0.00026802	5.3063	0	0	3.3	0	3.3	0
O95399	O95399	1	1	1	Urotensin-2	UTS2	sp|O95399|UTS2_HUMAN Urotensin-2 OS=Homo sapiens OX=9606 GN=UTS2 PE=1 SV=1	1	1	1	1	1	1	1	1	1	1	1	1	1	1	1	1	1	1	1	1	1	1	1	1	1	1	1	1	6.5	6.5	6.5	14.295	124	124	0.0073704	2.79	6.5	6.5	6.5	6.5	6.5	6.5
O95400	O95400	4	4	4	CD2 antigen cytoplasmic tail-binding protein 2	CD2BP2	sp|O95400|CD2B2_HUMAN CD2 antigen cytoplasmic tail-binding protein 2 OS=Homo sapiens OX=9606 GN=CD2BP2 PE=1 SV=1	1	4	4	4	2	1	1	1	2	3	2	2	2	1	1	1	2	3	2	2	2	1	1	1	2	3	2	2	21.7	21.7	21.7	37.646	341	341	0	27.436	7.3	4.1	4.1	4.1	15.2	18.5
O95407	O95407	3	3	3	Tumor necrosis factor receptor superfamily member 6B	TNFRSF6B	sp|O95407|TNF6B_HUMAN Tumor necrosis factor receptor superfamily member 6B OS=Homo sapiens OX=9606 GN=TNFRSF6B PE=1 SV=1	1	3	3	3	0	0	0	0	1	2	2	0	0	0	0	0	1	2	2	0	0	0	0	0	1	2	2	0	15	15	15	32.679	300	300	0	14.072	0	0	0	0	5	10
O95429	O95429	1	1	1	BAG family molecular chaperone regulator 4	BAG4	sp|O95429|BAG4_HUMAN BAG family molecular chaperone regulator 4 OS=Homo sapiens OX=9606 GN=BAG4 PE=1 SV=1	1	1	1	1	0	0	0	1	0	0	0	0	0	0	0	1	0	0	0	0	0	0	0	1	0	0	0	0	3.7	3.7	3.7	49.593	457	457	0.0015175	4.0195	0	0	0	3.7	0	0
O95433	O95433	15	15	15	Activator of 90 kDa heat shock protein ATPase homolog 1	AHSA1	sp|O95433|AHSA1_HUMAN Activator of 90 kDa heat shock protein ATPase homolog 1 OS=Homo sapiens OX=9606 GN=AHSA1 PE=1 SV=1	1	15	15	15	14	14	12	11	11	13	10	12	14	14	12	11	11	13	10	12	14	14	12	11	11	13	10	12	61.5	61.5	61.5	38.274	338	338	0	223.35	53.8	53.8	49.1	46.7	48.8	51.8
O95453	O95453	12	12	12	Poly(A)-specific ribonuclease PARN	PARN	sp|O95453|PARN_HUMAN Poly(A)-specific ribonuclease PARN OS=Homo sapiens OX=9606 GN=PARN PE=1 SV=1	1	12	12	12	5	5	8	4	7	3	6	4	5	5	8	4	7	3	6	4	5	5	8	4	7	3	6	4	20.2	20.2	20.2	73.45	639	639	0	37.682	8.8	9.1	14.1	7.7	12.1	6.1
O95456	O95456	7	7	7	Proteasome assembly chaperone 1	PSMG1	sp|O95456|PSMG1_HUMAN Proteasome assembly chaperone 1 OS=Homo sapiens OX=9606 GN=PSMG1 PE=1 SV=1	1	7	7	7	6	4	4	3	2	3	2	2	6	4	4	3	2	3	2	2	6	4	4	3	2	3	2	2	27.8	27.8	27.8	32.854	288	288	0	28.976	24.3	17.4	17.4	13.9	9	13.9
O95470	O95470	11	11	11	Sphingosine-1-phosphate lyase 1	SGPL1	sp|O95470|SGPL1_HUMAN Sphingosine-1-phosphate lyase 1 OS=Homo sapiens OX=9606 GN=SGPL1 PE=1 SV=3	1	11	11	11	7	6	8	7	7	9	7	10	7	6	8	7	7	9	7	10	7	6	8	7	7	9	7	10	22.9	22.9	22.9	63.523	568	568	0	64.31	14.1	12.7	17.6	14.6	14.8	18
O95478	O95478	5	5	5	Ribosome biogenesis protein NSA2 homolog	NSA2	sp|O95478|NSA2_HUMAN Ribosome biogenesis protein NSA2 homolog OS=Homo sapiens OX=9606 GN=NSA2 PE=1 SV=1	1	5	5	5	5	3	3	3	3	5	5	2	5	3	3	3	3	5	5	2	5	3	3	3	3	5	5	2	22.7	22.7	22.7	30.065	260	260	0	22.705	22.7	14.6	14.6	14.6	13.1	22.7
O95479	O95479	4	4	4	GDH/6PGL endoplasmic bifunctional protein;Glucose 1-dehydrogenase;6-phosphogluconolactonase	H6PD	sp|O95479|G6PE_HUMAN GDH/6PGL endoplasmic bifunctional protein OS=Homo sapiens OX=9606 GN=H6PD PE=1 SV=2	1	4	4	4	0	1	0	0	3	0	2	2	0	1	0	0	3	0	2	2	0	1	0	0	3	0	2	2	9.4	9.4	9.4	88.892	791	791	0	11.376	0	1.8	0	0	7.6	0
O95486	O95486	3	3	3	Protein transport protein Sec24A	SEC24A	sp|O95486|SC24A_HUMAN Protein transport protein Sec24A OS=Homo sapiens OX=9606 GN=SEC24A PE=1 SV=2	1	3	3	3	1	0	0	1	1	2	1	1	1	0	0	1	1	2	1	1	1	0	0	1	1	2	1	1	3.2	3.2	3.2	119.75	1093	1093	0.00030618	9.3995	1.1	0	0	1.1	1.4	2.1
O95487	O95487	9	9	9	Protein transport protein Sec24B	SEC24B	sp|O95487|SC24B_HUMAN Protein transport protein Sec24B OS=Homo sapiens OX=9606 GN=SEC24B PE=1 SV=2	1	9	9	9	2	2	4	3	4	4	3	6	2	2	4	3	4	4	3	6	2	2	4	3	4	4	3	6	11.2	11.2	11.2	137.42	1268	1268	0	39.345	2	2.3	4.9	3.3	4.2	4.7
O95571	O95571	10	10	10	Persulfide dioxygenase ETHE1, mitochondrial	ETHE1	sp|O95571|ETHE1_HUMAN Persulfide dioxygenase ETHE1, mitochondrial OS=Homo sapiens OX=9606 GN=ETHE1 PE=1 SV=2	1	10	10	10	5	5	5	4	9	9	8	8	5	5	5	4	9	9	8	8	5	5	5	4	9	9	8	8	59.1	59.1	59.1	27.873	254	254	0	67.702	29.1	30.3	30.3	25.6	50.8	55.5
O95573	O95573	18	18	16	Long-chain-fatty-acid--CoA ligase 3	ACSL3	sp|O95573|ACSL3_HUMAN Long-chain-fatty-acid--CoA ligase 3 OS=Homo sapiens OX=9606 GN=ACSL3 PE=1 SV=3	1	18	18	16	12	10	12	12	12	7	11	15	12	10	12	12	12	7	11	15	10	8	10	10	10	6	9	13	34.2	34.2	30.1	80.419	720	720	0	165.02	22.1	19.2	23.3	24.7	23.9	13.9
O95602	O95602	10	10	10	DNA-directed RNA polymerase I subunit RPA1	POLR1A	sp|O95602|RPA1_HUMAN DNA-directed RNA polymerase I subunit RPA1 OS=Homo sapiens OX=9606 GN=POLR1A PE=1 SV=2	1	10	10	10	6	6	3	4	0	4	1	3	6	6	3	4	0	4	1	3	6	6	3	4	0	4	1	3	8	8	8	194.81	1720	1720	0	34.073	5.6	5.5	3	3.6	0	3.1
O95630	O95630	3	3	3	STAM-binding protein	STAMBP	sp|O95630|STABP_HUMAN STAM-binding protein OS=Homo sapiens OX=9606 GN=STAMBP PE=1 SV=1	1	3	3	3	0	1	0	1	1	0	1	1	0	1	0	1	1	0	1	1	0	1	0	1	1	0	1	1	16.7	16.7	16.7	48.076	424	424	0.0002686	5.3516	0	9.2	0	4.7	4.7	0
O95639	O95639	3	3	3	Cleavage and polyadenylation specificity factor subunit 4	CPSF4	sp|O95639|CPSF4_HUMAN Cleavage and polyadenylation specificity factor subunit 4 OS=Homo sapiens OX=9606 GN=CPSF4 PE=1 SV=1	1	3	3	3	2	3	1	2	2	1	1	2	2	3	1	2	2	1	1	2	2	3	1	2	2	1	1	2	17.1	17.1	17.1	30.255	269	269	0.0003046	9.201	8.9	17.1	4.5	8.9	8.9	4.5
O95671	O95671	16	16	16	N-acetylserotonin O-methyltransferase-like protein	ASMTL	sp|O95671|ASML_HUMAN Probable bifunctional dTTP/UTP pyrophosphatase/methyltransferase protein OS=Homo sapiens OX=9606 GN=ASMTL PE=1 SV=3	1	16	16	16	5	3	4	2	5	9	9	9	5	3	4	2	5	9	9	9	5	3	4	2	5	9	9	9	29.3	29.3	29.3	68.856	621	621	0	83.683	12.9	6.6	10.3	6.1	12.4	18.7
O95674	O95674	2	2	2	Phosphatidate cytidylyltransferase 2	CDS2	sp|O95674|CDS2_HUMAN Phosphatidate cytidylyltransferase 2 OS=Homo sapiens OX=9606 GN=CDS2 PE=1 SV=1	1	2	2	2	2	1	1	1	1	1	1	2	2	1	1	1	1	1	1	2	2	1	1	1	1	1	1	2	7	7	7	51.417	445	445	0	23.845	7	4.3	4.3	4.3	4.3	4.3
O95716	O95716	4	3	2	Ras-related protein Rab-3D	RAB3D	sp|O95716|RAB3D_HUMAN Ras-related protein Rab-3D OS=Homo sapiens OX=9606 GN=RAB3D PE=1 SV=1	1	4	3	2	1	0	3	0	1	1	2	1	0	0	2	0	0	1	1	1	0	0	1	0	0	1	0	0	19.2	16	12.3	24.267	219	219	0.00029317	7.8708	3.2	0	12.3	0	3.2	6.8
O95721	O95721	2	2	2	Synaptosomal-associated protein 29	SNAP29	sp|O95721|SNP29_HUMAN Synaptosomal-associated protein 29 OS=Homo sapiens OX=9606 GN=SNAP29 PE=1 SV=1	1	2	2	2	0	0	0	1	0	0	1	0	0	0	0	1	0	0	1	0	0	0	0	1	0	0	1	0	10.1	10.1	10.1	28.97	258	258	0.0029652	3.5241	0	0	0	5.4	0	0
O95747	O95747	11	8	8	Serine/threonine-protein kinase OSR1	OXSR1	sp|O95747|OXSR1_HUMAN Serine/threonine-protein kinase OSR1 OS=Homo sapiens OX=9606 GN=OXSR1 PE=1 SV=1	1	11	8	8	5	6	6	9	9	6	9	7	4	4	5	7	8	6	7	5	4	4	5	7	8	6	7	5	24.5	19.7	19.7	58.022	527	527	0	50.626	11.2	12.9	13.5	20.5	21.6	13.5
O95757	O95757	19	17	17	Heat shock 70 kDa protein 4L	HSPA4L	sp|O95757|HS74L_HUMAN Heat shock 70 kDa protein 4L OS=Homo sapiens OX=9606 GN=HSPA4L PE=1 SV=3	1	19	17	17	10	10	14	9	10	11	10	14	8	8	12	7	8	9	8	12	8	8	12	7	8	9	8	12	31.1	27.5	27.5	94.511	839	839	0	79.581	16.1	17.2	22.9	15.3	16.3	17.3
O95758	O95758	8	5	5	Polypyrimidine tract-binding protein 3	PTBP3	sp|O95758|PTBP3_HUMAN Polypyrimidine tract-binding protein 3 OS=Homo sapiens OX=9606 GN=PTBP3 PE=1 SV=2	1	8	5	5	6	6	6	5	5	7	5	3	3	3	3	2	2	4	2	0	3	3	3	2	2	4	2	0	21	16.5	16.5	59.689	552	552	0	21.386	15	15	13	10.1	13	19.4
O95777	O95777	6	6	6	U6 snRNA-associated Sm-like protein LSm8	LSM8	sp|O95777|LSM8_HUMAN U6 snRNA-associated Sm-like protein LSm8 OS=Homo sapiens OX=9606 GN=LSM8 PE=1 SV=3	1	6	6	6	1	3	2	3	2	5	3	3	1	3	2	3	2	5	3	3	1	3	2	3	2	5	3	3	91.7	91.7	91.7	10.403	96	96	0	30.9	16.7	36.5	20.8	37.5	27.1	82.3
O95782	O95782	22	22	17	AP-2 complex subunit alpha-1	AP2A1	sp|O95782|AP2A1_HUMAN AP-2 complex subunit alpha-1 OS=Homo sapiens OX=9606 GN=AP2A1 PE=1 SV=3	1	22	22	17	17	14	13	13	14	15	16	14	17	14	13	13	14	15	16	14	13	11	10	9	11	12	11	12	30.1	30.1	22.6	107.54	977	977	0	126.57	22.2	19.7	17.5	18.3	19.9	20.4
O95786	O95786	5	5	5	Probable ATP-dependent RNA helicase DDX58	DDX58	sp|O95786|DDX58_HUMAN Antiviral innate immune response receptor RIG-I OS=Homo sapiens OX=9606 GN=DDX58 PE=1 SV=2	1	5	5	5	1	0	0	0	3	4	1	2	1	0	0	0	3	4	1	2	1	0	0	0	3	4	1	2	6.8	6.8	6.8	106.6	925	925	0	21.581	1.5	0	0	0	4.3	5.6
O95793	O95793	13	13	13	Double-stranded RNA-binding protein Staufen homolog 1	STAU1	sp|O95793|STAU1_HUMAN Double-stranded RNA-binding protein Staufen homolog 1 OS=Homo sapiens OX=9606 GN=STAU1 PE=1 SV=2	1	13	13	13	10	10	9	11	9	7	7	7	10	10	9	11	9	7	7	7	10	10	9	11	9	7	7	7	26.3	26.3	26.3	63.182	577	577	0	108.08	21.3	20.5	19.8	23.7	19.4	15.6
O95801	O95801	4	4	4	Tetratricopeptide repeat protein 4	TTC4	sp|O95801|TTC4_HUMAN Tetratricopeptide repeat protein 4 OS=Homo sapiens OX=9606 GN=TTC4 PE=1 SV=3	1	4	4	4	3	2	3	2	1	2	1	1	3	2	3	2	1	2	1	1	3	2	3	2	1	2	1	1	18.6	18.6	18.6	44.678	387	387	0	43.073	10.1	7.2	14.2	11.4	2.8	11.4
O95810	O95810	4	4	4	Serum deprivation-response protein	SDPR	sp|O95810|CAVN2_HUMAN Caveolae-associated protein 2 OS=Homo sapiens OX=9606 GN=CAVIN2 PE=1 SV=3	1	4	4	4	0	0	0	0	4	3	4	3	0	0	0	0	4	3	4	3	0	0	0	0	4	3	4	3	15.1	15.1	15.1	47.173	425	425	0	50.635	0	0	0	0	15.1	11.1
O95816	O95816	7	7	7	BAG family molecular chaperone regulator 2	BAG2	sp|O95816|BAG2_HUMAN BAG family molecular chaperone regulator 2 OS=Homo sapiens OX=9606 GN=BAG2 PE=1 SV=1	1	7	7	7	5	6	5	4	6	4	4	5	5	6	5	4	6	4	4	5	5	6	5	4	6	4	4	5	36.5	36.5	36.5	23.772	211	211	0	80.576	28	32.2	25.6	21.3	32.2	23.2
O95817	O95817	8	8	8	BAG family molecular chaperone regulator 3	BAG3	sp|O95817|BAG3_HUMAN BAG family molecular chaperone regulator 3 OS=Homo sapiens OX=9606 GN=BAG3 PE=1 SV=3	1	8	8	8	7	7	4	5	4	4	3	2	7	7	4	5	4	4	3	2	7	7	4	5	4	4	3	2	22.6	22.6	22.6	61.594	575	575	0	45.72	19	21	12	13.4	10.8	13.2
O95822	O95822	3	3	3	Malonyl-CoA decarboxylase, mitochondrial	MLYCD	sp|O95822|DCMC_HUMAN Malonyl-CoA decarboxylase, mitochondrial OS=Homo sapiens OX=9606 GN=MLYCD PE=1 SV=3	1	3	3	3	1	1	1	1	3	2	2	1	1	1	1	1	3	2	2	1	1	1	1	1	3	2	2	1	8.1	8.1	8.1	55.003	493	493	0	10.528	3	2.4	2.4	2.4	8.1	5.1
O95831	O95831	21	21	21	Apoptosis-inducing factor 1, mitochondrial	AIFM1	sp|O95831|AIFM1_HUMAN Apoptosis-inducing factor 1, mitochondrial OS=Homo sapiens OX=9606 GN=AIFM1 PE=1 SV=1	1	21	21	21	10	10	10	11	15	13	18	15	10	10	10	11	15	13	18	15	10	10	10	11	15	13	18	15	46.3	46.3	46.3	66.9	613	613	0	265.65	22.8	22.8	20.2	23	31.8	28.4
O95833	O95833	1	1	1	Chloride intracellular channel protein 3	CLIC3	sp|O95833|CLIC3_HUMAN Chloride intracellular channel protein 3 OS=Homo sapiens OX=9606 GN=CLIC3 PE=1 SV=2	1	1	1	1	0	0	0	0	1	0	0	0	0	0	0	0	1	0	0	0	0	0	0	0	1	0	0	0	6.8	6.8	6.8	26.648	236	236	0.0015186	4.0259	0	0	0	0	6.8	0
O95834;O00423;Q6ZMW3;Q05BV3	O95834	18;1;1;1	18;1;1;1	18;1;1;1	Echinoderm microtubule-associated protein-like 2	EML2	sp|O95834|EMAL2_HUMAN Echinoderm microtubule-associated protein-like 2 OS=Homo sapiens OX=9606 GN=EML2 PE=1 SV=1	4	18	18	18	10	10	9	8	13	14	14	12	10	10	9	8	13	14	14	12	10	10	9	8	13	14	14	12	36.5	36.5	36.5	70.678	649	649;815;1958;1969	0	195.27	22.3	23.9	21.3	20.6	28.8	30
O95861	O95861	10	10	10	3(2),5-bisphosphate nucleotidase 1	BPNT1	sp|O95861|BPNT1_HUMAN 3(2),5-bisphosphate nucleotidase 1 OS=Homo sapiens OX=9606 GN=BPNT1 PE=1 SV=1	1	10	10	10	4	6	6	5	5	5	5	7	4	6	6	5	5	5	5	7	4	6	6	5	5	5	5	7	42.5	42.5	42.5	33.392	308	308	0	60.398	15.9	28.6	26.9	18.8	22.1	19.8
O95865	O95865	5	5	5	N(G),N(G)-dimethylarginine dimethylaminohydrolase 2	DDAH2	sp|O95865|DDAH2_HUMAN N(G),N(G)-dimethylarginine dimethylaminohydrolase 2 OS=Homo sapiens OX=9606 GN=DDAH2 PE=1 SV=1	1	5	5	5	1	2	1	2	3	3	3	5	1	2	1	2	3	3	3	5	1	2	1	2	3	3	3	5	30.5	30.5	30.5	29.644	285	285	0	15.481	5.6	13	5.6	13	20.4	18.6
O95870	O95870	1	1	1	Abhydrolase domain-containing protein 16A	ABHD16A	sp|O95870|ABHGA_HUMAN Phosphatidylserine lipase ABHD16A OS=Homo sapiens OX=9606 GN=ABHD16A PE=1 SV=3	1	1	1	1	0	0	0	0	0	1	0	0	0	0	0	0	0	1	0	0	0	0	0	0	0	1	0	0	2.9	2.9	2.9	63.243	558	558	0.00030441	9.1928	0	0	0	0	0	2.9
O95881	O95881	6	6	6	Thioredoxin domain-containing protein 12	TXNDC12	sp|O95881|TXD12_HUMAN Thioredoxin domain-containing protein 12 OS=Homo sapiens OX=9606 GN=TXNDC12 PE=1 SV=1	1	6	6	6	5	5	4	3	6	5	6	6	5	5	4	3	6	5	6	6	5	5	4	3	6	5	6	6	40.1	40.1	40.1	19.206	172	172	0	24.546	31.4	34.9	30.8	18	40.1	31.4
O95926	O95926	2	2	2	Pre-mRNA-splicing factor SYF2	SYF2	sp|O95926|SYF2_HUMAN Pre-mRNA-splicing factor SYF2 OS=Homo sapiens OX=9606 GN=SYF2 PE=1 SV=1	1	2	2	2	1	0	1	0	0	0	0	0	1	0	1	0	0	0	0	0	1	0	1	0	0	0	0	0	16	16	16	28.722	243	243	0	12.074	11.5	0	4.5	0	0	0
O95989	O95989	4	4	4	Diphosphoinositol polyphosphate phosphohydrolase 1	NUDT3	sp|O95989|NUDT3_HUMAN Diphosphoinositol polyphosphate phosphohydrolase 1 OS=Homo sapiens OX=9606 GN=NUDT3 PE=1 SV=1	1	4	4	4	2	1	0	0	2	2	1	1	2	1	0	0	2	2	1	1	2	1	0	0	2	2	1	1	32	32	32	19.471	172	172	0	22.402	14.5	5.8	0	0	17.4	17.4
O96000	O96000	7	7	7	NADH dehydrogenase [ubiquinone] 1 beta subcomplex subunit 10	NDUFB10	sp|O96000|NDUBA_HUMAN NADH dehydrogenase [ubiquinone] 1 beta subcomplex subunit 10 OS=Homo sapiens OX=9606 GN=NDUFB10 PE=1 SV=3	1	7	7	7	3	4	1	2	3	3	4	3	3	4	1	2	3	3	4	3	3	4	1	2	3	3	4	3	41.9	41.9	41.9	20.776	172	172	0	22.903	27.3	32	5.8	14	22.1	18.6
O96005	O96005	6	6	6	Cleft lip and palate transmembrane protein 1	CLPTM1	sp|O96005|CLPT1_HUMAN Cleft lip and palate transmembrane protein 1 OS=Homo sapiens OX=9606 GN=CLPTM1 PE=1 SV=1	1	6	6	6	5	2	3	3	3	1	2	2	5	2	3	3	3	1	2	2	5	2	3	3	3	1	2	2	17.8	17.8	17.8	76.096	669	669	0	77.333	16.3	7	13	13	9.7	2.2
O96008	O96008	7	7	7	Mitochondrial import receptor subunit TOM40 homolog	TOMM40	sp|O96008|TOM40_HUMAN Mitochondrial import receptor subunit TOM40 homolog OS=Homo sapiens OX=9606 GN=TOMM40 PE=1 SV=1	1	7	7	7	6	6	6	6	6	7	7	6	6	6	6	6	6	7	7	6	6	6	6	6	6	7	7	6	35.2	35.2	35.2	37.893	361	361	0	323.31	32.7	32.7	32.7	32.7	32.7	35.2
O96011	O96011	4	4	4	Peroxisomal membrane protein 11B	PEX11B	sp|O96011|PX11B_HUMAN Peroxisomal membrane protein 11B OS=Homo sapiens OX=9606 GN=PEX11B PE=1 SV=1	1	4	4	4	0	0	1	0	2	2	2	4	0	0	1	0	2	2	2	4	0	0	1	0	2	2	2	4	16.6	16.6	16.6	28.431	259	259	0	23.333	0	0	4.2	0	8.9	8.9
O96013	O96013	3	3	3	Serine/threonine-protein kinase PAK 4	PAK4	sp|O96013|PAK4_HUMAN Serine/threonine-protein kinase PAK 4 OS=Homo sapiens OX=9606 GN=PAK4 PE=1 SV=1	1	3	3	3	1	0	1	0	1	2	0	2	1	0	1	0	1	2	0	2	1	0	1	0	1	2	0	2	7.4	7.4	7.4	64.071	591	591	0	35.041	2	0	2	0	3	4.4
O96017	O96017	2	2	2	Serine/threonine-protein kinase Chk2	CHEK2	sp|O96017|CHK2_HUMAN Serine/threonine-protein kinase Chk2 OS=Homo sapiens OX=9606 GN=CHEK2 PE=1 SV=1	1	2	2	2	0	1	0	0	1	0	1	2	0	1	0	0	1	0	1	2	0	1	0	0	1	0	1	2	6.8	6.8	6.8	60.914	543	543	0.00052151	4.6946	0	2.2	0	0	2.2	0
O96019;O94805	O96019	9;1	9;1	9;1	Actin-like protein 6A	ACTL6A	sp|O96019|ACL6A_HUMAN Actin-like protein 6A OS=Homo sapiens OX=9606 GN=ACTL6A PE=1 SV=1	2	9	9	9	5	5	6	3	6	4	5	3	5	5	6	3	6	4	5	3	5	5	6	3	6	4	5	3	31.9	31.9	31.9	47.46	429	429;426	0	68.19	18.9	15.4	17.7	10.3	23.5	13.1
P00167	P00167	5	5	5	Cytochrome b5	CYB5A	sp|P00167|CYB5_HUMAN Cytochrome b5 OS=Homo sapiens OX=9606 GN=CYB5A PE=1 SV=2	1	5	5	5	4	3	4	4	4	5	5	4	4	3	4	4	4	5	5	4	4	3	4	4	4	5	5	4	49.3	49.3	49.3	15.33	134	134	0	43.852	42.5	35.8	42.5	42.5	42.5	49.3
P07327;P00326;P00325	P07327;P00326;P00325	2;2;2	2;2;2	2;2;2	Alcohol dehydrogenase 1A;Alcohol dehydrogenase 1C;Alcohol dehydrogenase 1B	ADH1A;ADH1C;ADH1B	sp|P07327|ADH1A_HUMAN Alcohol dehydrogenase 1A OS=Homo sapiens OX=9606 GN=ADH1A PE=1 SV=2;sp|P00326|ADH1G_HUMAN Alcohol dehydrogenase 1C OS=Homo sapiens OX=9606 GN=ADH1C PE=1 SV=2;sp|P00325|ADH1B_HUMAN All-trans-retinol dehydrogenase [NAD(+)] ADH1B OS=Homo	3	2	2	2	0	0	1	0	2	0	0	0	0	0	1	0	2	0	0	0	0	0	1	0	2	0	0	0	5.9	5.9	5.9	39.858	375	375;375;375	0.00028114	6.5108	0	0	3.7	0	5.9	0
P00338;Q6ZMR3;P07864	P00338	18;1;1	18;1;1	17;0;0	L-lactate dehydrogenase A chain	LDHA	sp|P00338|LDHA_HUMAN L-lactate dehydrogenase A chain OS=Homo sapiens OX=9606 GN=LDHA PE=1 SV=2	3	18	18	17	17	16	16	13	16	15	15	15	17	16	16	13	16	15	15	15	16	15	15	12	15	14	14	14	59.6	59.6	56	36.688	332	332;332;332	0	238.51	53.3	47.3	47.3	37	51.2	44.9
P00367;P49448	P00367;P49448	23;16	23;16	23;16	Glutamate dehydrogenase 1, mitochondrial;Glutamate dehydrogenase 2, mitochondrial	GLUD1;GLUD2	sp|P00367|DHE3_HUMAN Glutamate dehydrogenase 1, mitochondrial OS=Homo sapiens OX=9606 GN=GLUD1 PE=1 SV=2;sp|P49448|DHE4_HUMAN Glutamate dehydrogenase 2, mitochondrial OS=Homo sapiens OX=9606 GN=GLUD2 PE=1 SV=2	2	23	23	23	20	18	15	14	18	20	18	19	20	18	15	14	18	20	18	19	20	18	15	14	18	20	18	19	48.6	48.6	48.6	61.397	558	558;558	0	254.67	42.5	40.9	34.9	32.3	40.7	45
P00374;Q86XF0	P00374	4;1	4;1	4;1	Dihydrofolate reductase	DHFR	sp|P00374|DYR_HUMAN Dihydrofolate reductase OS=Homo sapiens OX=9606 GN=DHFR PE=1 SV=2	2	4	4	4	2	3	3	3	0	1	0	0	2	3	3	3	0	1	0	0	2	3	3	3	0	1	0	0	27.3	27.3	27.3	21.452	187	187;187	0	26.475	13.9	21.9	21.9	21.9	0	8.6
P00387	P00387	11	11	11	NADH-cytochrome b5 reductase 3;NADH-cytochrome b5 reductase 3 membrane-bound form;NADH-cytochrome b5 reductase 3 soluble form	CYB5R3	sp|P00387|NB5R3_HUMAN NADH-cytochrome b5 reductase 3 OS=Homo sapiens OX=9606 GN=CYB5R3 PE=1 SV=3	1	11	11	11	8	9	10	10	11	9	10	10	8	9	10	10	11	9	10	10	8	9	10	10	11	9	10	10	43.5	43.5	43.5	34.234	301	301	0	222.43	34.6	38.2	40.9	40.9	43.5	35.2
P00390	P00390	16	16	16	Glutathione reductase, mitochondrial	GSR	sp|P00390|GSHR_HUMAN Glutathione reductase, mitochondrial OS=Homo sapiens OX=9606 GN=GSR PE=1 SV=2	1	16	16	16	15	14	16	16	15	15	15	14	15	14	16	16	15	15	15	14	15	14	16	16	15	15	15	14	52.3	52.3	52.3	56.256	522	522	0	323.31	45.8	45.6	52.3	52.3	50.8	50.8
P00395	P00395	2	2	2	Cytochrome c oxidase subunit 1	MT-CO1	sp|P00395|COX1_HUMAN Cytochrome c oxidase subunit 1 OS=Homo sapiens OX=9606 GN=MT-CO1 PE=1 SV=1	1	2	2	2	1	0	0	0	2	2	2	2	1	0	0	0	2	2	2	2	1	0	0	0	2	2	2	2	7.6	7.6	7.6	57.041	513	513	0	53.27	1.6	0	0	0	7.6	7.6
P00403	P00403	7	7	7	Cytochrome c oxidase subunit 2	MT-CO2	sp|P00403|COX2_HUMAN Cytochrome c oxidase subunit 2 OS=Homo sapiens OX=9606 GN=MT-CO2 PE=1 SV=1	1	7	7	7	6	6	6	4	6	7	5	7	6	6	6	4	6	7	5	7	6	6	6	4	6	7	5	7	43.6	43.6	43.6	25.565	227	227	0	155.62	30.8	30.8	30.8	23.3	30.8	43.6
P00414	P00414	1	1	1	Cytochrome c oxidase subunit 3	MT-CO3	sp|P00414|COX3_HUMAN Cytochrome c oxidase subunit 3 OS=Homo sapiens OX=9606 GN=MT-CO3 PE=1 SV=2	1	1	1	1	0	0	0	0	1	0	1	0	0	0	0	0	1	0	1	0	0	0	0	0	1	0	1	0	5.4	5.4	5.4	29.95	261	261	0.00051813	4.5828	0	0	0	0	5.4	0
P00441	P00441	7	7	7	Superoxide dismutase [Cu-Zn]	SOD1	sp|P00441|SODC_HUMAN Superoxide dismutase [Cu-Zn] OS=Homo sapiens OX=9606 GN=SOD1 PE=1 SV=2	1	7	7	7	6	5	5	5	5	7	6	7	6	5	5	5	5	7	6	7	6	5	5	5	5	7	6	7	64.9	64.9	64.9	15.936	154	154	0	323.31	60.4	60.4	60.4	60.4	60.4	64.9
P00491	P00491	16	16	16	Purine nucleoside phosphorylase	PNP	sp|P00491|PNPH_HUMAN Purine nucleoside phosphorylase OS=Homo sapiens OX=9606 GN=PNP PE=1 SV=2	1	16	16	16	10	13	13	11	14	11	13	12	10	13	13	11	14	11	13	12	10	13	13	11	14	11	13	12	76.8	76.8	76.8	32.118	289	289	0	281.7	49.8	66.8	64	52.6	67.8	53.3
P00492;Q9NRG1	P00492	10;1	10;1	10;1	Hypoxanthine-guanine phosphoribosyltransferase	HPRT1	sp|P00492|HPRT_HUMAN Hypoxanthine-guanine phosphoribosyltransferase OS=Homo sapiens OX=9606 GN=HPRT1 PE=1 SV=2	2	10	10	10	10	5	6	7	7	7	5	5	10	5	6	7	7	7	5	5	10	5	6	7	7	7	5	5	61.9	61.9	61.9	24.579	218	218;225	0	174.68	61.9	28.9	43.1	39	47.2	48.2
P00505	P00505	22	22	22	Aspartate aminotransferase, mitochondrial	GOT2	sp|P00505|AATM_HUMAN Aspartate aminotransferase, mitochondrial OS=Homo sapiens OX=9606 GN=GOT2 PE=1 SV=3	1	22	22	22	17	16	16	16	18	19	15	17	17	16	16	16	18	19	15	17	17	16	16	16	18	19	15	17	54.2	54.2	54.2	47.517	430	430	0	240.93	45.6	41.9	42.1	37.2	50.2	48.4
P00533	P00533	9	9	9	Epidermal growth factor receptor	EGFR	sp|P00533|EGFR_HUMAN Epidermal growth factor receptor OS=Homo sapiens OX=9606 GN=EGFR PE=1 SV=2	1	9	9	9	4	2	4	1	3	3	6	2	4	2	4	1	3	3	6	2	4	2	4	1	3	3	6	2	10.8	10.8	10.8	134.28	1210	1210	0	24.114	4.5	1.9	5.1	1.2	3.5	3.5
P00558;P07205	P00558	29;6	29;6	29;6	Phosphoglycerate kinase 1	PGK1	sp|P00558|PGK1_HUMAN Phosphoglycerate kinase 1 OS=Homo sapiens OX=9606 GN=PGK1 PE=1 SV=3	2	29	29	29	24	25	24	23	26	28	26	24	24	25	24	23	26	28	26	24	24	25	24	23	26	28	26	24	75.5	75.5	75.5	44.614	417	417;417	0	323.31	63.8	67.1	65.5	63.1	71.9	73.9
P00568;Q9Y6K8	P00568	8;1	8;1	8;1	Adenylate kinase isoenzyme 1	AK1	sp|P00568|KAD1_HUMAN Adenylate kinase isoenzyme 1 OS=Homo sapiens OX=9606 GN=AK1 PE=1 SV=3	2	8	8	8	5	3	5	5	4	7	5	6	5	3	5	5	4	7	5	6	5	3	5	5	4	7	5	6	53.6	53.6	53.6	21.635	194	194;562	0	45.017	32	16	32.5	32.5	28.4	46.9
P00813	P00813	4	4	4	Adenosine deaminase	ADA	sp|P00813|ADA_HUMAN Adenosine deaminase OS=Homo sapiens OX=9606 GN=ADA PE=1 SV=3	1	4	4	4	0	1	0	1	1	2	2	2	0	1	0	1	1	2	2	2	0	1	0	1	1	2	2	2	14.9	14.9	14.9	40.764	363	363	0	21.451	0	2.8	0	2.8	4.7	7.7
P00846	P00846	1	1	1	ATP synthase subunit a	MT-ATP6	sp|P00846|ATP6_HUMAN ATP synthase subunit a OS=Homo sapiens OX=9606 GN=MT-ATP6 PE=1 SV=1	1	1	1	1	1	1	0	1	1	1	1	1	1	1	0	1	1	1	1	1	1	1	0	1	1	1	1	1	4.4	4.4	4.4	24.817	226	226	0.0027329	3.6335	4.4	4.4	0	4.4	4.4	4.4
P00918	P00918	7	7	7	Carbonic anhydrase 2	CA2	sp|P00918|CAH2_HUMAN Carbonic anhydrase 2 OS=Homo sapiens OX=9606 GN=CA2 PE=1 SV=2	1	7	7	7	5	6	2	5	3	3	3	4	5	6	2	5	3	3	3	4	5	6	2	5	3	3	3	4	38.1	38.1	38.1	29.246	260	260	0	35.027	26.9	31.9	9.2	26.9	18.1	16.5
P00966	P00966	13	13	13	Argininosuccinate synthase	ASS1	sp|P00966|ASSY_HUMAN Argininosuccinate synthase OS=Homo sapiens OX=9606 GN=ASS1 PE=1 SV=2	1	13	13	13	12	10	10	10	12	13	13	13	12	10	10	10	12	13	13	13	12	10	10	10	12	13	13	13	35.9	35.9	35.9	46.53	412	412	0	150.67	34.2	27.4	26.9	26.9	34.2	35.9
P01111	P01111	6	6	1	GTPase NRas	NRAS	sp|P01111|RASN_HUMAN GTPase NRas OS=Homo sapiens OX=9606 GN=NRAS PE=1 SV=1	1	6	6	1	5	2	2	3	5	5	4	3	5	2	2	3	5	5	4	3	1	0	0	0	0	0	1	0	38.1	38.1	4.8	21.229	189	189	0	77.926	37	12.2	12.7	19	33.3	33.3
P01116	P01116	5	2	2	GTPase KRas;GTPase KRas, N-terminally processed	KRAS	sp|P01116|RASK_HUMAN GTPase KRas OS=Homo sapiens OX=9606 GN=KRAS PE=1 SV=1	1	5	2	2	3	3	2	2	5	4	4	3	0	1	1	0	2	1	2	1	0	1	1	0	2	1	2	1	33.3	7.9	7.9	21.656	189	189	0	16.814	25.4	19	13.8	12.2	33.3	32.3
P01130	P01130	3	3	3	Low-density lipoprotein receptor	LDLR	sp|P01130|LDLR_HUMAN Low-density lipoprotein receptor OS=Homo sapiens OX=9606 GN=LDLR PE=1 SV=1	1	3	3	3	2	1	1	1	0	0	0	0	2	1	1	1	0	0	0	0	2	1	1	1	0	0	0	0	5	5	5	95.375	860	860	0	17.373	3.5	1.5	1.5	1.5	0	0
P01889	P01889	8	2	2	HLA class I histocompatibility antigen, B-7 alpha chain	HLA-B	sp|P01889|HLAB_HUMAN HLA class I histocompatibility antigen, B alpha chain OS=Homo sapiens OX=9606 GN=HLA-B PE=1 SV=3	1	8	2	2	4	7	8	8	7	8	7	7	1	2	2	2	2	2	2	2	1	2	2	2	2	2	2	2	26.5	9.4	9.4	40.46	362	362	0	111	13	24	26.5	26.5	24	26.5
P01893;P13747	P01893	8;3	1;0	1;0	Putative HLA class I histocompatibility antigen, alpha chain H	HLA-H	sp|P01893|HLAH_HUMAN Putative HLA class I histocompatibility antigen, alpha chain H OS=Homo sapiens OX=9606 GN=HLA-H PE=5 SV=3	2	8	1	1	6	7	6	6	5	7	7	5	1	0	0	1	1	0	1	0	1	0	0	1	1	0	1	0	26.8	4.7	4.7	40.891	362	362;358	0.00028727	7.245	22.9	22.1	22.1	23.2	18.8	22.1
P02545;REV__Q5VX52	P02545	42;1	42;1	40;1	Prelamin-A/C;Lamin-A/C	LMNA	sp|P02545|LMNA_HUMAN Prelamin-A/C OS=Homo sapiens OX=9606 GN=LMNA PE=1 SV=1	2	42	42	40	40	36	37	39	41	39	38	36	40	36	37	39	41	39	38	36	38	35	36	37	39	37	36	35	70	70	68.7	74.139	664	664;459	0	323.31	67.9	64.3	66.1	66.4	69	66
P02656	P02656	1	1	1	Apolipoprotein C-III	APOC3	sp|P02656|APOC3_HUMAN Apolipoprotein C-III OS=Homo sapiens OX=9606 GN=APOC3 PE=1 SV=1	1	1	1	1	0	0	1	0	0	0	0	0	0	0	1	0	0	0	0	0	0	0	1	0	0	0	0	0	16.2	16.2	16.2	10.852	99	99	0.00030864	9.7365	0	0	16.2	0	0	0
P02786	P02786	29	29	29	Transferrin receptor protein 1;Transferrin receptor protein 1, serum form	TFRC	sp|P02786|TFR1_HUMAN Transferrin receptor protein 1 OS=Homo sapiens OX=9606 GN=TFRC PE=1 SV=2	1	29	29	29	22	27	26	25	22	17	22	19	22	27	26	25	22	17	22	19	22	27	26	25	22	17	22	19	46.3	46.3	46.3	84.87	760	760	0	323.31	34.3	42.2	41.2	40.4	36.2	26.8
P02794	P02794	4	4	4	Ferritin heavy chain;Ferritin heavy chain, N-terminally processed	FTH1	sp|P02794|FRIH_HUMAN Ferritin heavy chain OS=Homo sapiens OX=9606 GN=FTH1 PE=1 SV=2	1	4	4	4	2	0	0	0	2	1	2	0	2	0	0	0	2	1	2	0	2	0	0	0	2	1	2	0	25.7	25.7	25.7	21.225	183	183	0.00027541	5.958	14.2	0	0	0	14.2	6
P03886	P03886	1	1	1	NADH-ubiquinone oxidoreductase chain 1	MT-ND1	sp|P03886|NU1M_HUMAN NADH-ubiquinone oxidoreductase chain 1 OS=Homo sapiens OX=9606 GN=MT-ND1 PE=1 SV=1	1	1	1	1	0	0	0	0	0	0	0	1	0	0	0	0	0	0	0	1	0	0	0	0	0	0	0	1	6	6	6	35.66	318	318	0	17.302	0	0	0	0	0	0
P03897	P03897	1	1	1	NADH-ubiquinone oxidoreductase chain 3	MT-ND3	sp|P03897|NU3M_HUMAN NADH-ubiquinone oxidoreductase chain 3 OS=Homo sapiens OX=9606 GN=MT-ND3 PE=1 SV=1	1	1	1	1	1	1	1	1	1	1	1	1	1	1	1	1	1	1	1	1	1	1	1	1	1	1	1	1	13	13	13	13.186	115	115	0.0002845	6.8848	13	13	13	13	13	13
P03905	P03905	3	3	3	NADH-ubiquinone oxidoreductase chain 4	MT-ND4	sp|P03905|NU4M_HUMAN NADH-ubiquinone oxidoreductase chain 4 OS=Homo sapiens OX=9606 GN=MT-ND4 PE=1 SV=1	1	3	3	3	1	1	2	2	3	3	2	2	1	1	2	2	3	3	2	2	1	1	2	2	3	3	2	2	6.8	6.8	6.8	51.58	459	459	0.00029806	8.4344	2	2	4.1	4.1	6.8	6.8
P03915	P03915	3	3	3	NADH-ubiquinone oxidoreductase chain 5	MT-ND5	sp|P03915|NU5M_HUMAN NADH-ubiquinone oxidoreductase chain 5 OS=Homo sapiens OX=9606 GN=MT-ND5 PE=1 SV=2	1	3	3	3	2	2	3	2	3	3	3	3	2	2	3	2	3	3	3	3	2	2	3	2	3	3	3	3	7.8	7.8	7.8	67.026	603	603	0	115.1	6	6	7.8	5	7.8	7.8
P03923	P03923	1	1	1	NADH-ubiquinone oxidoreductase chain 6	MT-ND6	sp|P03923|NU6M_HUMAN NADH-ubiquinone oxidoreductase chain 6 OS=Homo sapiens OX=9606 GN=MT-ND6 PE=1 SV=2	1	1	1	1	1	1	1	1	1	1	1	1	1	1	1	1	1	1	1	1	1	1	1	1	1	1	1	1	8	8	8	18.622	174	174	0	28.002	8	8	8	8	8	8
P03928	P03928	3	3	3	ATP synthase protein 8	MT-ATP8	sp|P03928|ATP8_HUMAN ATP synthase protein 8 OS=Homo sapiens OX=9606 GN=MT-ATP8 PE=1 SV=1	1	3	3	3	1	1	1	2	1	3	2	2	1	1	1	2	1	3	2	2	1	1	1	2	1	3	2	2	48.5	48.5	48.5	7.9916	68	68	0.00028629	7.1291	13.2	13.2	13.2	32.4	13.2	48.5
P04035	P04035	3	3	3	3-hydroxy-3-methylglutaryl-coenzyme A reductase	HMGCR	sp|P04035|HMDH_HUMAN 3-hydroxy-3-methylglutaryl-coenzyme A reductase OS=Homo sapiens OX=9606 GN=HMGCR PE=1 SV=1	1	3	3	3	1	3	2	2	0	0	0	0	1	3	2	2	0	0	0	0	1	3	2	2	0	0	0	0	4.1	4.1	4.1	97.475	888	888	0.00028027	6.4518	1.2	4.1	2.6	2.7	0	0
P04040	P04040	18	18	18	Catalase	CAT	sp|P04040|CATA_HUMAN Catalase OS=Homo sapiens OX=9606 GN=CAT PE=1 SV=3	1	18	18	18	9	8	10	8	12	12	13	15	9	8	10	8	12	12	13	15	9	8	10	8	12	12	13	15	43.5	43.5	43.5	59.755	527	527	0	184.98	19.5	21.8	27.3	22.6	29.6	28.1
P04062	P04062	7	7	7	Glucosylceramidase	GBA	sp|P04062|GLCM_HUMAN Lysosomal acid glucosylceramidase OS=Homo sapiens OX=9606 GN=GBA PE=1 SV=3	1	7	7	7	2	1	1	2	2	3	5	3	2	1	1	2	2	3	5	3	2	1	1	2	2	3	5	3	15.9	15.9	15.9	59.716	536	536	0	57.464	4.5	3	3	5.6	5.6	7.8
P04066	P04066	4	4	4	Tissue alpha-L-fucosidase	FUCA1	sp|P04066|FUCO_HUMAN Tissue alpha-L-fucosidase OS=Homo sapiens OX=9606 GN=FUCA1 PE=1 SV=4	1	4	4	4	0	1	1	0	1	3	1	2	0	1	1	0	1	3	1	2	0	1	1	0	1	3	1	2	12.4	12.4	12.4	53.688	466	466	0	18.194	0	3.6	2.4	0	3.6	10.1
P04075	P04075	24	24	19	Fructose-bisphosphate aldolase A	ALDOA	sp|P04075|ALDOA_HUMAN Fructose-bisphosphate aldolase A OS=Homo sapiens OX=9606 GN=ALDOA PE=1 SV=2	1	24	24	19	20	21	21	18	18	21	22	20	20	21	21	18	18	21	22	20	16	17	16	15	16	17	17	16	74.7	74.7	61.3	39.42	364	364	0	323.31	70.3	74.5	70.1	67.9	64.6	74.5
P04080	P04080	5	5	5	Cystatin-B	CSTB	sp|P04080|CYTB_HUMAN Cystatin-B OS=Homo sapiens OX=9606 GN=CSTB PE=1 SV=2	1	5	5	5	3	3	1	3	3	5	5	3	3	3	1	3	3	5	5	3	3	3	1	3	3	5	5	3	77.6	77.6	77.6	11.139	98	98	0	90.886	58.2	40.8	24.5	58.2	53.1	77.6
P04083	P04083	21	21	21	Annexin A1	ANXA1	sp|P04083|ANXA1_HUMAN Annexin A1 OS=Homo sapiens OX=9606 GN=ANXA1 PE=1 SV=2	1	21	21	21	19	20	20	18	19	19	20	19	19	20	20	18	19	19	20	19	19	20	20	18	19	19	20	19	67.1	67.1	67.1	38.714	346	346	0	323.31	62.4	67.1	67.1	60.4	62.4	65
P04156	P04156	1	1	1	Major prion protein	PRNP	sp|P04156|PRIO_HUMAN Major prion protein OS=Homo sapiens OX=9606 GN=PRNP PE=1 SV=1	1	1	1	1	1	1	1	1	1	1	1	1	1	1	1	1	1	1	1	1	1	1	1	1	1	1	1	1	4.7	4.7	4.7	27.661	253	253	0.00027655	6.0631	4.7	4.7	4.7	4.7	4.7	4.7
P04179	P04179	5	5	5	Superoxide dismutase [Mn], mitochondrial	SOD2	sp|P04179|SODM_HUMAN Superoxide dismutase [Mn], mitochondrial OS=Homo sapiens OX=9606 GN=SOD2 PE=1 SV=3	1	5	5	5	2	4	2	4	4	4	5	4	2	4	2	4	4	4	5	4	2	4	2	4	4	4	5	4	26.1	26.1	26.1	24.75	222	222	0	93.536	9.9	19.8	10.4	19.8	19.4	19.4
P04181	P04181	12	12	12	Ornithine aminotransferase, mitochondrial;Ornithine aminotransferase, hepatic form;Ornithine aminotransferase, renal form	OAT	sp|P04181|OAT_HUMAN Ornithine aminotransferase, mitochondrial OS=Homo sapiens OX=9606 GN=OAT PE=1 SV=1	1	12	12	12	9	10	10	10	10	9	12	11	9	10	10	10	10	9	12	11	9	10	10	10	10	9	12	11	39.9	39.9	39.9	48.534	439	439	0	306.62	35.8	32.1	31	37.6	32.3	33
P04183	P04183	11	11	11	Thymidine kinase, cytosolic	TK1	sp|P04183|KITH_HUMAN Thymidine kinase, cytosolic OS=Homo sapiens OX=9606 GN=TK1 PE=1 SV=2	1	11	11	11	10	4	8	9	0	0	0	0	10	4	8	9	0	0	0	0	10	4	8	9	0	0	0	0	55.1	55.1	55.1	25.468	234	234	0	77.828	50.9	22.6	46.6	50.9	0	0
P04350	P04350	22	5	3	Tubulin beta-4A chain	TUBB4A	sp|P04350|TBB4A_HUMAN Tubulin beta-4A chain OS=Homo sapiens OX=9606 GN=TUBB4A PE=1 SV=2	1	22	5	3	18	19	18	20	19	20	19	19	2	4	2	4	4	4	4	4	0	3	1	2	3	2	2	2	74.8	16	10.1	49.585	444	444	0	147.37	61.9	61.5	57.7	62.2	61.5	62.2
P04406;O14556	P04406	17;1	17;1	17;1	Glyceraldehyde-3-phosphate dehydrogenase	GAPDH	sp|P04406|G3P_HUMAN Glyceraldehyde-3-phosphate dehydrogenase OS=Homo sapiens OX=9606 GN=GAPDH PE=1 SV=3	2	17	17	17	15	17	13	15	16	16	16	17	15	17	13	15	16	16	16	17	15	17	13	15	16	16	16	17	73.1	73.1	73.1	36.053	335	335;408	0	323.31	66	73.1	60.3	66	71	71
P04424	P04424	8	8	8	Argininosuccinate lyase	ASL	sp|P04424|ARLY_HUMAN Argininosuccinate lyase OS=Homo sapiens OX=9606 GN=ASL PE=1 SV=4	1	8	8	8	2	4	5	4	5	3	4	4	2	4	5	4	5	3	4	4	2	4	5	4	5	3	4	4	22.6	22.6	22.6	51.657	464	464	0	40.063	5	11.2	13.8	11.6	11.4	9.1
P04439	P04439	13	13	6	HLA class I histocompatibility antigen, A-3 alpha chain	HLA-A	sp|P04439|HLAA_HUMAN HLA class I histocompatibility antigen, A alpha chain OS=Homo sapiens OX=9606 GN=HLA-A PE=1 SV=2	1	13	13	6	10	9	10	8	8	11	9	8	10	9	10	8	8	11	9	8	5	2	4	3	4	4	4	3	43	43	21.6	40.84	365	365	0	323.31	37.8	29.9	38.6	31.2	28.8	38.4
P04632;Q96L46	P04632	11;2	11;2	11;2	Calpain small subunit 1	CAPNS1	sp|P04632|CPNS1_HUMAN Calpain small subunit 1 OS=Homo sapiens OX=9606 GN=CAPNS1 PE=1 SV=1	2	11	11	11	6	5	5	6	6	7	6	9	6	5	5	6	6	7	6	9	6	5	5	6	6	7	6	9	77.6	77.6	77.6	28.315	268	268;248	0	319.3	50.4	30.2	42.2	29.1	42.5	36.2
P04792	P04792	12	12	12	Heat shock protein beta-1	HSPB1	sp|P04792|HSPB1_HUMAN Heat shock protein beta-1 OS=Homo sapiens OX=9606 GN=HSPB1 PE=1 SV=2	1	12	12	12	11	10	10	12	11	12	12	12	11	10	10	12	11	12	12	12	11	10	10	12	11	12	12	12	75.6	75.6	75.6	22.782	205	205	0	323.31	71.7	70.7	70.7	75.6	71.2	75.6
P04818	P04818	6	6	6	Thymidylate synthase	TYMS	sp|P04818|TYSY_HUMAN Thymidylate synthase OS=Homo sapiens OX=9606 GN=TYMS PE=1 SV=3	1	6	6	6	4	4	6	5	0	0	0	0	4	4	6	5	0	0	0	0	4	4	6	5	0	0	0	0	24	24	24	35.716	313	313	0	53.595	17.6	17.6	24	20.4	0	0
P04843	P04843	27	27	27	Dolichyl-diphosphooligosaccharide--protein glycosyltransferase subunit 1	RPN1	sp|P04843|RPN1_HUMAN Dolichyl-diphosphooligosaccharide--protein glycosyltransferase subunit 1 OS=Homo sapiens OX=9606 GN=RPN1 PE=1 SV=1	1	27	27	27	22	25	24	24	23	24	21	24	22	25	24	24	23	24	21	24	22	25	24	24	23	24	21	24	54.4	54.4	54.4	68.569	607	607	0	323.31	44	50.1	48.6	48.3	47	48.6
P04844	P04844	16	16	16	Dolichyl-diphosphooligosaccharide--protein glycosyltransferase subunit 2	RPN2	sp|P04844|RPN2_HUMAN Dolichyl-diphosphooligosaccharide--protein glycosyltransferase subunit 2 OS=Homo sapiens OX=9606 GN=RPN2 PE=1 SV=3	1	16	16	16	15	12	13	15	13	14	15	15	15	12	13	15	13	14	15	15	15	12	13	15	13	14	15	15	39	39	39	69.283	631	631	0	323.31	37.7	27.6	34.7	37.7	30.6	32.5
P04899	P04899	14	14	8	Guanine nucleotide-binding protein G(i) subunit alpha-2	GNAI2	sp|P04899|GNAI2_HUMAN Guanine nucleotide-binding protein G(i) subunit alpha-2 OS=Homo sapiens OX=9606 GN=GNAI2 PE=1 SV=3	1	14	14	8	10	12	10	11	11	11	12	13	10	12	10	11	11	11	12	13	5	7	5	6	5	5	6	8	54.4	54.4	35.2	40.45	355	355	0	323.31	34.9	43.4	35.8	41.4	40	39.7
Q99878;Q96KK5;Q9BTM1;Q16777;Q93077;Q7L7L0;Q6FI13;P20671;P0C0S8;P04908;REV__Q8NB25	Q99878;Q96KK5;Q9BTM1;Q16777;Q93077;Q7L7L0;Q6FI13;P20671;P0C0S8;P04908	4;4;4;4;4;4;4;4;4;4;1	1;1;1;1;1;1;1;1;1;1;0	1;1;1;1;1;1;1;1;1;1;0	Histone H2A type 1-J;Histone H2A type 1-H;Histone H2A.J;Histone H2A type 2-C;Histone H2A type 1-C;Histone H2A type 3;Histone H2A type 2-A;Histone H2A type 1-D;Histone H2A type 1;Histone H2A type 1-B/E	HIST1H2AJ;HIST1H2AH;H2AFJ;HIST2H2AC;HIST1H2AC;HIST3H2A;HIST2H2AA3;HIST1H2AD;HIST1H2AG;HIST1H2AB	sp|Q99878|H2A1J_HUMAN Histone H2A type 1-J OS=Homo sapiens OX=9606 GN=H2AC14 PE=1 SV=3;sp|Q96KK5|H2A1H_HUMAN Histone H2A type 1-H OS=Homo sapiens OX=9606 GN=H2AC12 PE=1 SV=3;sp|Q9BTM1|H2AJ_HUMAN Histone H2A.J OS=Homo sapiens OX=9606 GN=H2AJ PE=1 SV=1;sp|Q1	11	4	1	1	4	4	4	3	4	4	4	4	1	1	1	1	1	1	1	1	1	1	1	1	1	1	1	1	32.8	14.8	14.8	13.936	128	128;128;129;129;130;130;130;130;130;130;1140	0	75.916	32.8	32.8	32.8	27.3	32.8	32.8
P05023;P20648	P05023	35;4	35;4	20;0	Sodium/potassium-transporting ATPase subunit alpha-1	ATP1A1	sp|P05023|AT1A1_HUMAN Sodium/potassium-transporting ATPase subunit alpha-1 OS=Homo sapiens OX=9606 GN=ATP1A1 PE=1 SV=1	2	35	35	20	24	28	25	27	32	27	33	30	24	28	25	27	32	27	33	30	13	15	12	14	18	14	18	16	42.7	42.7	23.9	112.89	1023	1023;1035	0	323.31	29.4	35.9	30.6	32	41.3	35.1
P05026	P05026	5	5	5	Sodium/potassium-transporting ATPase subunit beta-1	ATP1B1	sp|P05026|AT1B1_HUMAN Sodium/potassium-transporting ATPase subunit beta-1 OS=Homo sapiens OX=9606 GN=ATP1B1 PE=1 SV=1	1	5	5	5	3	2	3	5	3	4	2	3	3	2	3	5	3	4	2	3	3	2	3	5	3	4	2	3	26.1	26.1	26.1	35.061	303	303	0	26.275	18.2	8.9	13.5	26.1	13.5	21.8
P05062	P05062	2	1	1	Fructose-bisphosphate aldolase B	ALDOB	sp|P05062|ALDOB_HUMAN Fructose-bisphosphate aldolase B OS=Homo sapiens OX=9606 GN=ALDOB PE=1 SV=2	1	2	1	1	1	1	1	2	1	1	1	1	0	0	0	1	0	0	0	0	0	0	0	1	0	0	0	0	6	4.1	4.1	39.473	364	364	0.0012706	4.0888	1.9	1.9	1.9	6	1.9	1.9
P05067	P05067	3	3	3	Amyloid beta A4 protein;N-APP;Soluble APP-alpha;Soluble APP-beta;C99;Beta-amyloid protein 42;Beta-amyloid protein 40;C83;P3(42);P3(40);C80;Gamma-secretase C-terminal fragment 59;Gamma-secretase C-terminal fragment 57;Gamma-secretase C-terminal fragment 50;C31	APP	sp|P05067|A4_HUMAN Amyloid-beta precursor protein OS=Homo sapiens OX=9606 GN=APP PE=1 SV=3	1	3	3	3	3	1	3	1	1	1	1	2	3	1	3	1	1	1	1	2	3	1	3	1	1	1	1	2	5.7	5.7	5.7	86.942	770	770	0.0003126	10.222	5.7	1.6	5.7	1.6	2.1	1.6
P05091;P00352	P05091	17;2	16;1	16;1	Aldehyde dehydrogenase, mitochondrial	ALDH2	sp|P05091|ALDH2_HUMAN Aldehyde dehydrogenase, mitochondrial OS=Homo sapiens OX=9606 GN=ALDH2 PE=1 SV=2	2	17	16	16	13	10	11	12	14	14	15	13	12	9	10	11	13	13	14	12	12	9	10	11	13	13	14	12	44.7	43.1	43.1	56.381	517	517;501	0	232.04	33.7	27.1	29.6	35.6	41.6	40.6
P05114	P05114	5	5	5	Non-histone chromosomal protein HMG-14	HMGN1	sp|P05114|HMGN1_HUMAN Non-histone chromosomal protein HMG-14 OS=Homo sapiens OX=9606 GN=HMGN1 PE=1 SV=3	1	5	5	5	3	3	4	3	4	2	2	4	3	3	4	3	4	2	2	4	3	3	4	3	4	2	2	4	43	43	43	10.659	100	100	0	30.575	30	30	43	33	34	21
P05141;Q9H0C2	P05141	14;3	5;0	5;0	ADP/ATP translocase 2;ADP/ATP translocase 2, N-terminally processed	SLC25A5	sp|P05141|ADT2_HUMAN ADP/ATP translocase 2 OS=Homo sapiens OX=9606 GN=SLC25A5 PE=1 SV=7	2	14	5	5	13	11	13	13	12	12	13	11	4	4	5	5	4	4	5	4	4	4	5	5	4	4	5	4	42.6	16.1	16.1	32.852	298	298;315	0	54.149	42.3	36.9	39.6	39.6	39.3	39.3
P05161	P05161	6	6	6	Ubiquitin-like protein ISG15	ISG15	sp|P05161|ISG15_HUMAN Ubiquitin-like protein ISG15 OS=Homo sapiens OX=9606 GN=ISG15 PE=1 SV=5	1	6	6	6	2	2	2	2	4	6	5	5	2	2	2	2	4	6	5	5	2	2	2	2	4	6	5	5	41.8	41.8	41.8	17.887	165	165	0	129.77	20	20	20	20	30.3	41.8
P05165	P05165	10	10	10	Propionyl-CoA carboxylase alpha chain, mitochondrial	PCCA	sp|P05165|PCCA_HUMAN Propionyl-CoA carboxylase alpha chain, mitochondrial OS=Homo sapiens OX=9606 GN=PCCA PE=1 SV=4	1	10	10	10	3	1	2	0	6	6	6	5	3	1	2	0	6	6	6	5	3	1	2	0	6	6	6	5	18.8	18.8	18.8	80.058	728	728	0	36.794	5.4	1.5	3.6	0	10.4	12
P05166	P05166	11	11	11	Propionyl-CoA carboxylase beta chain, mitochondrial	PCCB	sp|P05166|PCCB_HUMAN Propionyl-CoA carboxylase beta chain, mitochondrial OS=Homo sapiens OX=9606 GN=PCCB PE=1 SV=3	1	11	11	11	3	2	5	3	8	6	9	4	3	2	5	3	8	6	9	4	3	2	5	3	8	6	9	4	29.1	29.1	29.1	58.215	539	539	0	53.372	8.2	5.4	13.9	8.5	20.6	16
P05198	P05198	20	20	20	Eukaryotic translation initiation factor 2 subunit 1	EIF2S1	sp|P05198|IF2A_HUMAN Eukaryotic translation initiation factor 2 subunit 1 OS=Homo sapiens OX=9606 GN=EIF2S1 PE=1 SV=3	1	20	20	20	18	16	17	17	19	17	20	18	18	16	17	17	19	17	20	18	18	16	17	17	19	17	20	18	67.3	67.3	67.3	36.112	315	315	0	249.1	57.8	55.9	59.4	58.7	62.5	59
P05204;Q15651	P05204;Q15651	2;1	2;1	2;1	Non-histone chromosomal protein HMG-17;High mobility group nucleosome-binding domain-containing protein 3	HMGN2;HMGN3	sp|P05204|HMGN2_HUMAN Non-histone chromosomal protein HMG-17 OS=Homo sapiens OX=9606 GN=HMGN2 PE=1 SV=3;sp|Q15651|HMGN3_HUMAN High mobility group nucleosome-binding domain-containing protein 3 OS=Homo sapiens OX=9606 GN=HMGN3 PE=1 SV=2	2	2	2	2	0	1	1	2	2	0	0	1	0	1	1	2	2	0	0	1	0	1	1	2	2	0	0	1	23.3	23.3	23.3	9.3926	90	90;99	0.00030874	9.7394	0	13.3	13.3	23.3	23.3	0
P05362	P05362	3	3	3	Intercellular adhesion molecule 1	ICAM1	sp|P05362|ICAM1_HUMAN Intercellular adhesion molecule 1 OS=Homo sapiens OX=9606 GN=ICAM1 PE=1 SV=2	1	3	3	3	0	0	0	1	1	1	1	1	0	0	0	1	1	1	1	1	0	0	0	1	1	1	1	1	7.5	7.5	7.5	57.825	532	532	0.00029762	8.3687	0	0	0	2.6	2.6	3
P05386	P05386	2	1	1	60S acidic ribosomal protein P1	RPLP1	sp|P05386|RLA1_HUMAN 60S acidic ribosomal protein P1 OS=Homo sapiens OX=9606 GN=RPLP1 PE=1 SV=1	1	2	1	1	2	2	2	2	2	2	2	2	1	1	1	1	1	1	1	1	1	1	1	1	1	1	1	1	52.6	37.7	37.7	11.514	114	114	0	96.623	52.6	52.6	52.6	52.6	52.6	52.6
P05387	P05387	8	8	7	60S acidic ribosomal protein P2	RPLP2	sp|P05387|RLA2_HUMAN 60S acidic ribosomal protein P2 OS=Homo sapiens OX=9606 GN=RPLP2 PE=1 SV=1	1	8	8	7	8	7	7	7	7	8	7	7	8	7	7	7	7	8	7	7	7	6	6	6	6	7	6	6	92.2	92.2	77.4	11.665	115	115	0	207.32	92.2	91.3	91.3	91.3	91.3	92.2
P05388;Q8NHW5	P05388;Q8NHW5	11;8	11;8	11;8	60S acidic ribosomal protein P0;60S acidic ribosomal protein P0-like	RPLP0;RPLP0P6	sp|P05388|RLA0_HUMAN 60S acidic ribosomal protein P0 OS=Homo sapiens OX=9606 GN=RPLP0 PE=1 SV=1;sp|Q8NHW5|RLA0L_HUMAN 60S acidic ribosomal protein P0-like OS=Homo sapiens OX=9606 GN=RPLP0P6 PE=5 SV=1	2	11	11	11	10	9	10	10	10	11	10	10	10	9	10	10	10	11	10	10	10	9	10	10	10	11	10	10	47.6	47.6	47.6	34.273	317	317;317	0	323.31	45.4	41.6	45.4	45.4	45.4	47.6
P05423	P05423	2	2	2	DNA-directed RNA polymerase III subunit RPC4	POLR3D	sp|P05423|RPC4_HUMAN DNA-directed RNA polymerase III subunit RPC4 OS=Homo sapiens OX=9606 GN=POLR3D PE=1 SV=2	1	2	2	2	2	1	0	1	1	1	1	0	2	1	0	1	1	1	1	0	2	1	0	1	1	1	1	0	8	8	8	44.395	398	398	0.00027435	5.8562	8	4.5	0	4.5	4.5	4.5
P05455	P05455	19	19	19	Lupus La protein	SSB	sp|P05455|LA_HUMAN Lupus La protein OS=Homo sapiens OX=9606 GN=SSB PE=1 SV=2	1	19	19	19	13	15	15	15	12	16	18	15	13	15	15	15	12	16	18	15	13	15	15	15	12	16	18	15	46.1	46.1	46.1	46.836	408	408	0	230.31	33.1	39.5	41.7	38.5	27.9	38.7
P05556	P05556	20	20	20	Integrin beta-1	ITGB1	sp|P05556|ITB1_HUMAN Integrin beta-1 OS=Homo sapiens OX=9606 GN=ITGB1 PE=1 SV=2	1	20	20	20	17	17	18	17	17	15	16	15	17	17	18	17	17	15	16	15	17	17	18	17	17	15	16	15	32.8	32.8	32.8	88.414	798	798	0	175.22	28.3	28.3	29.2	28.1	29.3	26.4
P05783;CON__H-INV:HIT000015463;CON__Q92764;CON__Q497I4;Q92764	P05783	32;4;2;2;2	30;4;1;1;1	20;2;1;1;1	Keratin, type I cytoskeletal 18	KRT18	sp|P05783|K1C18_HUMAN Keratin, type I cytoskeletal 18 OS=Homo sapiens OX=9606 GN=KRT18 PE=1 SV=2	5	32	30	20	27	26	25	26	30	30	28	30	25	24	23	24	28	28	26	28	18	17	17	17	20	19	18	18	78.6	74.9	60.9	48.057	430	430;295;425;455;455	0	323.31	70.2	72.6	69.5	70	78.1	72.8
P05976;P08590	P05976;P08590	1;1	1;1	1;1	Myosin light chain 1/3, skeletal muscle isoform;Myosin light chain 3	MYL1;MYL3	sp|P05976|MYL1_HUMAN Myosin light chain 1/3, skeletal muscle isoform OS=Homo sapiens OX=9606 GN=MYL1 PE=1 SV=3;sp|P08590|MYL3_HUMAN Myosin light chain 3 OS=Homo sapiens OX=9606 GN=MYL3 PE=1 SV=3	2	1	1	1	1	1	1	1	1	1	0	1	1	1	1	1	1	1	0	1	1	1	1	1	1	1	0	1	6.2	6.2	6.2	21.145	194	194;195	0.0066683	2.8102	6.2	6.2	6.2	6.2	6.2	6.2
P06132	P06132	6	6	6	Uroporphyrinogen decarboxylase	UROD	sp|P06132|DCUP_HUMAN Uroporphyrinogen decarboxylase OS=Homo sapiens OX=9606 GN=UROD PE=1 SV=2	1	6	6	6	3	1	1	2	4	2	3	4	3	1	1	2	4	2	3	4	3	1	1	2	4	2	3	4	26.4	26.4	26.4	40.786	367	367	0	127.13	11.4	2.7	6.8	8.2	17.7	10.6
P06280	P06280	1	1	1	Alpha-galactosidase A	GLA	sp|P06280|AGAL_HUMAN Alpha-galactosidase A OS=Homo sapiens OX=9606 GN=GLA PE=1 SV=1	1	1	1	1	0	0	1	0	0	0	0	0	0	0	1	0	0	0	0	0	0	0	1	0	0	0	0	0	4.2	4.2	4.2	48.766	429	429	0.0041514	3.2789	0	0	4.2	0	0	0
P06396;CON__Q3SX14;REV__Q6TDU7	P06396;CON__Q3SX14	23;14;1	23;14;1	23;14;1	Gelsolin	GSN	sp|P06396|GELS_HUMAN Gelsolin OS=Homo sapiens OX=9606 GN=GSN PE=1 SV=1;	3	23	23	23	17	18	17	17	22	21	18	20	17	18	17	17	22	21	18	20	17	18	17	17	22	21	18	20	39.8	39.8	39.8	85.696	782	782;781;716	0	323.31	31.2	31.2	30.7	31.2	38.9	37.6
P06400	P06400	2	2	2	Retinoblastoma-associated protein	RB1	sp|P06400|RB_HUMAN Retinoblastoma-associated protein OS=Homo sapiens OX=9606 GN=RB1 PE=1 SV=2	1	2	2	2	0	1	1	0	0	0	0	0	0	1	1	0	0	0	0	0	0	1	1	0	0	0	0	0	2.4	2.4	2.4	106.16	928	928	0.0066667	2.8091	0	0.9	1.5	0	0	0
P06454	P06454	7	7	7	Prothymosin alpha;Prothymosin alpha, N-terminally processed;Thymosin alpha-1	PTMA	sp|P06454|PTMA_HUMAN Prothymosin alpha OS=Homo sapiens OX=9606 GN=PTMA PE=1 SV=2	1	7	7	7	7	6	5	5	5	7	6	7	7	6	5	5	5	7	6	7	7	6	5	5	5	7	6	7	38.7	38.7	38.7	12.203	111	111	0	255.26	38.7	38.7	36.9	36.9	36.9	38.7
P06493;Q96Q40;O94921;Q07002;Q00537	P06493	16;1;1;1;1	16;1;1;1;1	14;0;0;0;0	Cyclin-dependent kinase 1	CDK1	sp|P06493|CDK1_HUMAN Cyclin-dependent kinase 1 OS=Homo sapiens OX=9606 GN=CDK1 PE=1 SV=3	5	16	16	14	12	13	13	15	9	9	11	8	12	13	13	15	9	9	11	8	10	11	11	13	7	7	9	6	69.7	69.7	63.3	34.095	297	297;435;469;474;523	0	153.47	51.2	53.5	54.9	63	37	37
P06576	P06576	24	24	24	ATP synthase subunit beta, mitochondrial	ATP5B	sp|P06576|ATPB_HUMAN ATP synthase subunit beta, mitochondrial OS=Homo sapiens OX=9606 GN=ATP5F1B PE=1 SV=3	1	24	24	24	21	20	17	18	21	20	19	19	21	20	17	18	21	20	19	19	21	20	17	18	21	20	19	19	71.8	71.8	71.8	56.559	529	529	0	323.31	65.4	63.5	52.2	54.6	64.8	62.9
P06703	P06703	4	4	4	Protein S100-A6	S100A6	sp|P06703|S10A6_HUMAN Protein S100-A6 OS=Homo sapiens OX=9606 GN=S100A6 PE=1 SV=1	1	4	4	4	3	4	3	3	3	3	3	3	3	4	3	3	3	3	3	3	3	4	3	3	3	3	3	3	43.3	43.3	43.3	10.18	90	90	0	75.906	24.4	43.3	34.4	24.4	24.4	24.4
P06730	P06730	7	7	7	Eukaryotic translation initiation factor 4E	EIF4E	sp|P06730|IF4E_HUMAN Eukaryotic translation initiation factor 4E OS=Homo sapiens OX=9606 GN=EIF4E PE=1 SV=2	1	7	7	7	5	6	6	6	6	6	5	7	5	6	6	6	6	6	5	7	5	6	6	6	6	6	5	7	36.4	36.4	36.4	25.097	217	217	0	133.16	32.7	32.7	32.7	32.7	32.7	32.7
P06733	P06733	22	22	19	Alpha-enolase	ENO1	sp|P06733|ENOA_HUMAN Alpha-enolase OS=Homo sapiens OX=9606 GN=ENO1 PE=1 SV=2	1	22	22	19	20	21	21	20	20	21	20	22	20	21	21	20	20	21	20	22	17	19	19	18	18	18	18	19	66.6	66.6	53.9	47.168	434	434	0	323.31	61.5	61.5	63.1	61.3	61.3	66.4
P06737	P06737	36	36	31	Glycogen phosphorylase, liver form	PYGL	sp|P06737|PYGL_HUMAN Glycogen phosphorylase, liver form OS=Homo sapiens OX=9606 GN=PYGL PE=1 SV=4	1	36	36	31	29	30	26	28	30	31	30	30	29	30	26	28	30	31	30	30	24	25	22	23	26	26	25	25	42.4	42.4	37.3	97.147	847	847	0	323.31	36	36.8	32.8	34.8	37.1	37.9
P06744;Q8N196	P06744	21;1	21;1	14;1	Glucose-6-phosphate isomerase	GPI	sp|P06744|G6PI_HUMAN Glucose-6-phosphate isomerase OS=Homo sapiens OX=9606 GN=GPI PE=1 SV=4	2	21	21	14	15	15	15	15	16	18	15	15	15	15	15	15	16	18	15	15	10	9	10	10	12	13	11	10	44.3	44.3	30.8	63.146	558	558;739	0	323.31	32.3	33.7	33.5	32.3	33.7	41
P06746	P06746	3	3	3	DNA polymerase beta	POLB	sp|P06746|DPOLB_HUMAN DNA polymerase beta OS=Homo sapiens OX=9606 GN=POLB PE=1 SV=3	1	3	3	3	1	1	1	1	1	2	1	0	1	1	1	1	1	2	1	0	1	1	1	1	1	2	1	0	16.1	16.1	16.1	38.177	335	335	0	26.205	3.9	3.9	5.4	5.4	5.4	12.2
P06748	P06748	14	14	14	Nucleophosmin	NPM1	sp|P06748|NPM_HUMAN Nucleophosmin OS=Homo sapiens OX=9606 GN=NPM1 PE=1 SV=2	1	14	14	14	13	12	14	12	14	13	12	14	13	12	14	12	14	13	12	14	13	12	14	12	14	13	12	14	57.5	57.5	57.5	32.575	294	294	0	323.31	54.4	44.2	57.5	44.2	57.5	46.9
P06753	P06753	9	4	3	Tropomyosin alpha-3 chain	TPM3	sp|P06753|TPM3_HUMAN Tropomyosin alpha-3 chain OS=Homo sapiens OX=9606 GN=TPM3 PE=1 SV=2	1	9	4	3	9	6	8	6	6	9	7	8	4	3	3	3	3	4	3	3	3	3	3	3	3	3	3	3	28.8	14.4	11.2	32.95	285	285	0	35.008	28.8	20.4	25.6	20.4	20.4	28.8
P06756	P06756	4	4	4	Integrin alpha-V;Integrin alpha-V heavy chain;Integrin alpha-V light chain	ITGAV	sp|P06756|ITAV_HUMAN Integrin alpha-V OS=Homo sapiens OX=9606 GN=ITGAV PE=1 SV=2	1	4	4	4	2	2	4	3	1	3	2	2	2	2	4	3	1	3	2	2	2	2	4	3	1	3	2	2	6.3	6.3	6.3	116.04	1048	1048	0	13.732	2.6	2.6	6.3	4.4	1.3	4.4
P06865	P06865	9	9	9	Beta-hexosaminidase subunit alpha	HEXA	sp|P06865|HEXA_HUMAN Beta-hexosaminidase subunit alpha OS=Homo sapiens OX=9606 GN=HEXA PE=1 SV=2	1	9	9	9	2	0	1	1	5	6	5	6	2	0	1	1	5	6	5	6	2	0	1	1	5	6	5	6	20.2	20.2	20.2	60.702	529	529	0	22.672	3.8	0	1.5	1.5	11	13
Q16778;P33778;P23527;P06899;Q6DRA6;Q6DN03	Q16778;P33778;P23527;P06899	7;7;7;7;3;3	2;2;2;2;2;2	0;0;0;0;0;0	Histone H2B type 2-E;Histone H2B type 1-B;Histone H2B type 1-O;Histone H2B type 1-J	HIST2H2BE;HIST1H2BB;HIST1H2BO;HIST1H2BJ	sp|Q16778|H2B2E_HUMAN Histone H2B type 2-E OS=Homo sapiens OX=9606 GN=H2BC21 PE=1 SV=3;sp|P33778|H2B1B_HUMAN Histone H2B type 1-B OS=Homo sapiens OX=9606 GN=H2BC3 PE=1 SV=2;sp|P23527|H2B1O_HUMAN Histone H2B type 1-O OS=Homo sapiens OX=9606 GN=H2BC17 PE=1 S	6	7	2	0	6	6	6	5	6	6	6	6	1	1	1	1	1	2	1	1	0	0	0	0	0	0	0	0	46.8	7.9	0	13.92	126	126;126;126;126;164;193	0.00051773	4.5652	46	46	46	40.5	46	41.3
P07099	P07099	13	13	13	Epoxide hydrolase 1	EPHX1	sp|P07099|HYEP_HUMAN Epoxide hydrolase 1 OS=Homo sapiens OX=9606 GN=EPHX1 PE=1 SV=1	1	13	13	13	7	8	6	4	6	5	11	9	7	8	6	4	6	5	11	9	7	8	6	4	6	5	11	9	38.2	38.2	38.2	52.948	455	455	0	73.678	20.7	29.2	19.6	14.1	19.8	17.6
P07108	P07108	5	5	5	Acyl-CoA-binding protein	DBI	sp|P07108|ACBP_HUMAN Acyl-CoA-binding protein OS=Homo sapiens OX=9606 GN=DBI PE=1 SV=2	1	5	5	5	2	2	3	2	3	3	3	3	2	2	3	2	3	3	3	3	2	2	3	2	3	3	3	3	50.6	50.6	50.6	10.044	87	87	0	38.336	27.6	23	41.4	41.4	41.4	50.6
P07195	P07195	13	12	12	L-lactate dehydrogenase B chain	LDHB	sp|P07195|LDHB_HUMAN L-lactate dehydrogenase B chain OS=Homo sapiens OX=9606 GN=LDHB PE=1 SV=2	1	13	12	12	11	12	12	11	12	12	12	13	10	11	11	10	11	11	11	12	10	11	11	10	11	11	11	12	40.4	36.8	36.8	36.638	334	334	0	216.6	37.7	40.4	37.7	37.7	40.4	40.4
P07203	P07203	9	9	9	Glutathione peroxidase 1	GPX1	sp|P07203|GPX1_HUMAN Glutathione peroxidase 1 OS=Homo sapiens OX=9606 GN=GPX1 PE=1 SV=4	1	9	9	9	7	6	4	7	8	7	7	7	7	6	4	7	8	7	7	7	7	6	4	7	8	7	7	7	55.7	55.7	55.7	22.088	203	203	0	52.42	44.3	39.4	26.1	46.8	51.2	41.9
P07237	P07237	31	31	31	Protein disulfide-isomerase	P4HB	sp|P07237|PDIA1_HUMAN Protein disulfide-isomerase OS=Homo sapiens OX=9606 GN=P4HB PE=1 SV=3	1	31	31	31	26	24	23	24	25	24	27	27	26	24	23	24	25	24	27	27	26	24	23	24	25	24	27	27	70.9	70.9	70.9	57.116	508	508	0	323.31	50	53.3	47.6	47.8	51.8	53.3
P07305	P07305	5	5	5	Histone H1.0;Histone H1.0, N-terminally processed	H1F0	sp|P07305|H10_HUMAN Histone H1.0 OS=Homo sapiens OX=9606 GN=H1-0 PE=1 SV=3	1	5	5	5	4	4	4	3	4	5	4	3	4	4	4	3	4	5	4	3	4	4	4	3	4	5	4	3	26.3	26.3	26.3	20.863	194	194	0	33.074	20.6	20.6	20.6	16	20.6	26.3
P07311	P07311	2	2	2	Acylphosphatase-1	ACYP1	sp|P07311|ACYP1_HUMAN Acylphosphatase-1 OS=Homo sapiens OX=9606 GN=ACYP1 PE=1 SV=2	1	2	2	2	1	1	1	0	1	1	1	0	1	1	1	0	1	1	1	0	1	1	1	0	1	1	1	0	25.3	25.3	25.3	11.261	99	99	0.00027556	5.9706	13.1	13.1	12.1	0	13.1	13.1
P07339	P07339	10	10	10	Cathepsin D;Cathepsin D light chain;Cathepsin D heavy chain	CTSD	sp|P07339|CATD_HUMAN Cathepsin D OS=Homo sapiens OX=9606 GN=CTSD PE=1 SV=1	1	10	10	10	4	7	5	5	10	10	9	7	4	7	5	5	10	10	9	7	4	7	5	5	10	10	9	7	36.2	36.2	36.2	44.552	412	412	0	155.5	15.3	25	20.6	20.6	36.2	36.2
P07355;A6NMY6	P07355;A6NMY6	26;18	26;18	26;18	Annexin A2;Putative annexin A2-like protein	ANXA2;ANXA2P2	sp|P07355|ANXA2_HUMAN Annexin A2 OS=Homo sapiens OX=9606 GN=ANXA2 PE=1 SV=2;sp|A6NMY6|AXA2L_HUMAN Putative annexin A2-like protein OS=Homo sapiens OX=9606 GN=ANXA2P2 PE=5 SV=2	2	26	26	26	23	23	22	24	23	23	25	23	23	23	22	24	23	23	25	23	23	23	22	24	23	23	25	23	74.6	74.6	74.6	38.604	339	339;339	0	323.31	72.6	67.6	67.3	74.3	72.3	67.6
P07384	P07384	29	29	29	Calpain-1 catalytic subunit	CAPN1	sp|P07384|CAN1_HUMAN Calpain-1 catalytic subunit OS=Homo sapiens OX=9606 GN=CAPN1 PE=1 SV=1	1	29	29	29	25	24	23	19	27	26	27	27	25	24	23	19	27	26	27	27	25	24	23	19	27	26	27	27	43.7	43.7	43.7	81.889	714	714	0	239.52	40.1	37.5	31.5	29	41.9	40.6
P07437;A6NNZ2	P07437	21;6	5;0	4;0	Tubulin beta chain	TUBB	sp|P07437|TBB5_HUMAN Tubulin beta chain OS=Homo sapiens OX=9606 GN=TUBB PE=1 SV=2	2	21	5	4	20	18	20	20	19	20	19	19	5	4	5	5	5	5	5	5	4	3	4	4	4	4	4	4	70	19.4	16	49.67	444	444;444	0	228.61	67.3	54.7	61.3	61.3	58.6	61.3
P07602	P07602	17	17	17	Prosaposin;Saposin-A;Saposin-B-Val;Saposin-B;Saposin-C;Saposin-D	PSAP	sp|P07602|SAP_HUMAN Prosaposin OS=Homo sapiens OX=9606 GN=PSAP PE=1 SV=2	1	17	17	17	12	11	10	11	11	15	15	14	12	11	10	11	11	15	15	14	12	11	10	11	11	15	15	14	37.8	37.8	37.8	58.112	524	524	0	87.82	23.9	21.8	20.4	21	25.2	31.7
P07686	P07686	13	13	13	Beta-hexosaminidase subunit beta;Beta-hexosaminidase subunit beta chain B;Beta-hexosaminidase subunit beta chain A	HEXB	sp|P07686|HEXB_HUMAN Beta-hexosaminidase subunit beta OS=Homo sapiens OX=9606 GN=HEXB PE=1 SV=3	1	13	13	13	6	9	9	11	10	10	10	10	6	9	9	11	10	10	10	10	6	9	9	11	10	10	10	10	32.4	32.4	32.4	63.111	556	556	0	97.067	16.5	22.1	22.1	25.9	23.4	23.7
P07737;CON__P02584	P07737	8;3	8;3	8;3	Profilin-1	PFN1	sp|P07737|PROF1_HUMAN Profilin-1 OS=Homo sapiens OX=9606 GN=PFN1 PE=1 SV=2	2	8	8	8	8	8	8	8	8	8	8	8	8	8	8	8	8	8	8	8	8	8	8	8	8	8	8	8	69.3	69.3	69.3	15.054	140	140;140	0	106.36	69.3	69.3	69.3	69.3	69.3	69.3
P07741	P07741	8	8	8	Adenine phosphoribosyltransferase	APRT	sp|P07741|APT_HUMAN Adenine phosphoribosyltransferase OS=Homo sapiens OX=9606 GN=APRT PE=1 SV=2	1	8	8	8	5	6	6	5	7	5	6	6	5	6	6	5	7	5	6	6	5	6	6	5	7	5	6	6	59.4	59.4	59.4	19.608	180	180	0	173.05	36.1	46.1	46.1	36.1	55	27.8
P07814	P07814	60	60	59	Bifunctional glutamate/proline--tRNA ligase;Glutamate--tRNA ligase;Proline--tRNA ligase	EPRS	sp|P07814|SYEP_HUMAN Bifunctional glutamate/proline--tRNA ligase OS=Homo sapiens OX=9606 GN=EPRS1 PE=1 SV=5	1	60	60	59	45	38	38	39	44	46	49	42	45	38	38	39	44	46	49	42	45	38	37	39	43	46	48	42	52.6	52.6	52.1	170.59	1512	1512	0	323.31	38.3	32.8	33.5	34.1	36.1	38
P07858	P07858	8	8	8	Cathepsin B;Cathepsin B light chain;Cathepsin B heavy chain	CTSB	sp|P07858|CATB_HUMAN Cathepsin B OS=Homo sapiens OX=9606 GN=CTSB PE=1 SV=3	1	8	8	8	3	4	4	4	6	5	6	7	3	4	4	4	6	5	6	7	3	4	4	4	6	5	6	7	31.6	31.6	31.6	37.821	339	339	0	161.61	11.2	15.6	15.6	15.6	26.8	20.9
P07900;Q14568;Q58FG0	P07900	36;6;4	36;6;4	24;2;2	Heat shock protein HSP 90-alpha	HSP90AA1	sp|P07900|HS90A_HUMAN Heat shock protein HSP 90-alpha OS=Homo sapiens OX=9606 GN=HSP90AA1 PE=1 SV=5	3	36	36	24	33	35	34	33	33	34	35	33	33	35	34	33	33	34	35	33	21	23	22	21	21	22	23	21	60	60	42.9	84.659	732	732;343;334	0	323.31	56.1	57.4	54.5	53.3	53.6	56.1
P07910;P0DMR1;O60812;B7ZW38;B2RXH8;Q86SE5	P07910	20;9;9;9;9;1	20;9;9;9;9;1	20;9;9;9;9;1	Heterogeneous nuclear ribonucleoproteins C1/C2	HNRNPC	sp|P07910|HNRPC_HUMAN Heterogeneous nuclear ribonucleoproteins C1/C2 OS=Homo sapiens OX=9606 GN=HNRNPC PE=1 SV=4	6	20	20	20	17	15	17	15	16	14	15	14	17	15	17	15	16	14	15	14	17	15	17	15	16	14	15	14	61.1	61.1	61.1	33.67	306	306;293;293;293;293;291	0	323.31	52.6	39.2	51.6	39.2	50.3	41.5
P07919;A0A096LP55	P07919;A0A096LP55	4;2	4;2	4;2	Cytochrome b-c1 complex subunit 6, mitochondrial;Cytochrome b-c1 complex subunit 6	UQCRH;UQCRHL	sp|P07919|QCR6_HUMAN Cytochrome b-c1 complex subunit 6, mitochondrial OS=Homo sapiens OX=9606 GN=UQCRH PE=1 SV=2;sp|A0A096LP55|QCR6L_HUMAN Cytochrome b-c1 complex subunit 6-like, mitochondrial OS=Homo sapiens OX=9606 GN=UQCRHL PE=3 SV=1	2	4	4	4	3	3	3	2	2	4	4	4	3	3	3	2	2	4	4	4	3	3	3	2	2	4	4	4	64.8	64.8	64.8	10.739	91	91;91	0	171.98	56	36.3	36.3	28.6	28.6	64.8
P07947;P06241	P07947	5;1	2;0	2;0	Tyrosine-protein kinase Yes	YES1	sp|P07947|YES_HUMAN Tyrosine-protein kinase Yes OS=Homo sapiens OX=9606 GN=YES1 PE=1 SV=3	2	5	2	2	3	0	0	0	2	1	2	3	2	0	0	0	1	0	2	1	2	0	0	0	1	0	2	1	13.6	7.7	7.7	60.801	543	543;537	0	18.666	9.8	0	0	0	8.1	2.4
P07948	P07948	6	6	6	Tyrosine-protein kinase Lyn	LYN	sp|P07948|LYN_HUMAN Tyrosine-protein kinase Lyn OS=Homo sapiens OX=9606 GN=LYN PE=1 SV=3	1	6	6	6	1	1	1	3	2	1	2	3	1	1	1	3	2	1	2	3	1	1	1	3	2	1	2	3	16.8	16.8	16.8	58.573	512	512	0	13.651	2.5	2.5	2.5	7.2	4.9	2.5
P07954	P07954	12	12	12	Fumarate hydratase, mitochondrial	FH	sp|P07954|FUMH_HUMAN Fumarate hydratase, mitochondrial OS=Homo sapiens OX=9606 GN=FH PE=1 SV=3	1	12	12	12	8	6	6	9	7	4	5	7	8	6	6	9	7	4	5	7	8	6	6	9	7	4	5	7	42.4	42.4	42.4	54.636	510	510	0	205.57	25.7	22.2	21.8	31.2	23.3	14.3
P08047	P08047	2	2	2	Transcription factor Sp1	SP1	sp|P08047|SP1_HUMAN Transcription factor Sp1 OS=Homo sapiens OX=9606 GN=SP1 PE=1 SV=3	1	2	2	2	1	1	2	1	0	0	0	0	1	1	2	1	0	0	0	0	1	1	2	1	0	0	0	0	5.5	5.5	5.5	80.692	785	785	0	18.922	3.6	1.9	5.5	3.6	0	0
P08133	P08133	26	26	26	Annexin A6	ANXA6	sp|P08133|ANXA6_HUMAN Annexin A6 OS=Homo sapiens OX=9606 GN=ANXA6 PE=1 SV=3	1	26	26	26	16	17	14	15	19	23	17	17	16	17	14	15	19	23	17	17	16	17	14	15	19	23	17	17	47	47	47	75.872	673	673	0	280.37	30.2	33.3	26	27.8	36.1	42.9
P08134	P08134	5	1	1	Rho-related GTP-binding protein RhoC	RHOC	sp|P08134|RHOC_HUMAN Rho-related GTP-binding protein RhoC OS=Homo sapiens OX=9606 GN=RHOC PE=1 SV=1	1	5	1	1	4	4	4	4	4	5	4	5	1	0	1	1	1	1	1	1	1	0	1	1	1	1	1	1	32.1	6.2	6.2	22.006	193	193	0.0015228	4.0641	26.4	25.9	26.4	26.4	23.3	32.1
P08195	P08195	20	20	20	4F2 cell-surface antigen heavy chain	SLC3A2	sp|P08195|4F2_HUMAN 4F2 cell-surface antigen heavy chain OS=Homo sapiens OX=9606 GN=SLC3A2 PE=1 SV=3	1	20	20	20	14	17	16	17	15	15	18	15	14	17	16	17	15	15	18	15	14	17	16	17	15	15	18	15	39.7	39.7	39.7	67.993	630	630	0	253.13	27.1	34.3	30	32.7	28.6	28.6
P08237	P08237	19	17	17	ATP-dependent 6-phosphofructokinase, muscle type	PFKM	sp|P08237|PFKAM_HUMAN ATP-dependent 6-phosphofructokinase, muscle type OS=Homo sapiens OX=9606 GN=PFKM PE=1 SV=2	1	19	17	17	12	14	14	17	12	14	15	13	11	12	14	16	11	12	13	12	11	12	14	16	11	12	13	12	32.7	30.4	30.4	85.182	780	780	0	158.87	19.2	21.2	25.5	29.1	21.8	22.8
P08238;Q58FF7	P08238	36;13	24;7	20;6	Heat shock protein HSP 90-beta	HSP90AB1	sp|P08238|HS90B_HUMAN Heat shock protein HSP 90-beta OS=Homo sapiens OX=9606 GN=HSP90AB1 PE=1 SV=4	2	36	24	20	34	34	36	34	34	33	33	35	22	22	24	22	22	21	21	23	19	18	20	19	19	18	18	19	58.3	40.3	35.8	83.263	724	724;597	0	323.31	55.4	54.3	58.3	55.7	57.3	54.7
P08240	P08240	12	12	12	Signal recognition particle receptor subunit alpha	SRPR	sp|P08240|SRPRA_HUMAN Signal recognition particle receptor subunit alpha OS=Homo sapiens OX=9606 GN=SRPRA PE=1 SV=2	1	12	12	12	4	0	4	5	5	6	7	6	4	0	4	5	5	6	7	6	4	0	4	5	5	6	7	6	22.9	22.9	22.9	69.81	638	638	0	30.318	7.2	0	7.5	9.2	9.4	11.4
P08243	P08243	20	20	20	Asparagine synthetase [glutamine-hydrolyzing]	ASNS	sp|P08243|ASNS_HUMAN Asparagine synthetase [glutamine-hydrolyzing] OS=Homo sapiens OX=9606 GN=ASNS PE=1 SV=4	1	20	20	20	14	16	15	16	12	14	16	16	14	16	15	16	12	14	16	16	14	16	15	16	12	14	16	16	45.8	45.8	45.8	64.369	561	561	0	174.1	27.5	36.7	32.8	36.7	25	30.3
P08397	P08397	6	6	6	Porphobilinogen deaminase	HMBS	sp|P08397|HEM3_HUMAN Porphobilinogen deaminase OS=Homo sapiens OX=9606 GN=HMBS PE=1 SV=2	1	6	6	6	5	1	2	1	3	4	3	4	5	1	2	1	3	4	3	4	5	1	2	1	3	4	3	4	25.8	25.8	25.8	39.33	361	361	0	22.348	19.9	4.7	10.5	4.7	14.4	20.2
P08559	P08559	16	16	13	Pyruvate dehydrogenase E1 component subunit alpha, somatic form, mitochondrial	PDHA1	sp|P08559|ODPA_HUMAN Pyruvate dehydrogenase E1 component subunit alpha, somatic form, mitochondrial OS=Homo sapiens OX=9606 GN=PDHA1 PE=1 SV=3	1	16	16	13	7	10	10	11	12	12	10	12	7	10	10	11	12	12	10	12	7	9	8	10	11	10	9	10	46.9	46.9	41.8	43.295	390	390	0	204.82	29.7	35.4	37.4	39.7	40.3	42.6
P08574	P08574	10	10	10	Cytochrome c1, heme protein, mitochondrial	CYC1	sp|P08574|CY1_HUMAN Cytochrome c1, heme protein, mitochondrial OS=Homo sapiens OX=9606 GN=CYC1 PE=1 SV=3	1	10	10	10	9	8	8	8	8	9	9	9	9	8	8	8	8	9	9	9	9	8	8	8	8	9	9	9	37.5	37.5	37.5	35.422	325	325	0	323.31	34.5	29.5	29.8	33.8	29.5	32.6
P08579	P08579	8	6	6	U2 small nuclear ribonucleoprotein B	SNRPB2	sp|P08579|RU2B_HUMAN U2 small nuclear ribonucleoprotein B OS=Homo sapiens OX=9606 GN=SNRPB2 PE=1 SV=1	1	8	6	6	5	8	7	4	5	6	6	6	3	6	5	2	3	4	4	4	3	6	5	2	3	4	4	4	37.8	31.1	31.1	25.486	225	225	0	42.039	24	37.8	33.3	18.2	25.3	28.9
P08581	P08581	5	4	4	Hepatocyte growth factor receptor	MET	sp|P08581|MET_HUMAN Hepatocyte growth factor receptor OS=Homo sapiens OX=9606 GN=MET PE=1 SV=4	1	5	4	4	4	5	4	3	2	3	2	1	3	4	3	3	1	2	1	0	3	4	3	3	1	2	1	0	4.4	3.8	3.8	155.54	1390	1390	0.00029438	8.0338	3.5	4.4	3.6	3	1.4	2.7
P08582	P08582	5	5	5	Melanotransferrin	MFI2	sp|P08582|TRFM_HUMAN Melanotransferrin OS=Homo sapiens OX=9606 GN=MELTF PE=1 SV=2	1	5	5	5	3	1	1	1	1	1	1	2	3	1	1	1	1	1	1	2	3	1	1	1	1	1	1	2	10.2	10.2	10.2	80.214	738	738	0	11.451	6.4	1.4	1.4	2	1.4	1.4
P08621	P08621	13	13	13	U1 small nuclear ribonucleoprotein 70 kDa	SNRNP70	sp|P08621|RU17_HUMAN U1 small nuclear ribonucleoprotein 70 kDa OS=Homo sapiens OX=9606 GN=SNRNP70 PE=1 SV=2	1	13	13	13	8	8	8	8	9	8	7	10	8	8	8	8	9	8	7	10	8	8	8	8	9	8	7	10	35	35	35	51.556	437	437	0	120.63	26.1	24.7	26.1	26.5	29.1	19.9
P08651	P08651	4	4	4	Nuclear factor 1 C-type	NFIC	sp|P08651|NFIC_HUMAN Nuclear factor 1 C-type OS=Homo sapiens OX=9606 GN=NFIC PE=1 SV=2	1	4	4	4	2	2	2	3	2	1	3	2	2	2	2	3	2	1	3	2	2	2	2	3	2	1	3	2	13.4	13.4	13.4	55.674	508	508	0	70.015	8.5	8.5	4.1	7.1	8.3	6.3
P08708	P08708	7	7	7	40S ribosomal protein S17	RPS17	sp|P08708|RS17_HUMAN 40S ribosomal protein S17 OS=Homo sapiens OX=9606 GN=RPS17 PE=1 SV=2	1	7	7	7	7	7	6	7	4	7	6	6	7	7	6	7	4	7	6	6	7	7	6	7	4	7	6	6	56.3	56.3	56.3	15.55	135	135	0	223.59	56.3	56.3	55.6	56.3	40.7	56.3
P08727	P08727	33	1	1	Keratin, type I cytoskeletal 19	KRT19	sp|P08727|K1C19_HUMAN Keratin, type I cytoskeletal 19 OS=Homo sapiens OX=9606 GN=KRT19 PE=1 SV=4	1	33	1	1	32	33	32	31	30	33	33	33	1	1	1	1	1	1	1	1	1	1	1	1	1	1	1	1	81.5	7.5	7.5	44.105	400	400	0	155.25	78.8	81.5	78.8	78.8	78.5	81.5
P08754	P08754	9	3	3	Guanine nucleotide-binding protein G(k) subunit alpha	GNAI3	sp|P08754|GNAI3_HUMAN Guanine nucleotide-binding protein G(i) subunit alpha OS=Homo sapiens OX=9606 GN=GNAI3 PE=1 SV=3	1	9	3	3	7	7	7	7	9	8	8	7	2	2	2	2	3	2	2	2	2	2	2	2	3	2	2	2	34.7	15.5	15.5	40.532	354	354	0	71.622	25.7	25.7	25.7	25.7	34.7	29.9
P08758	P08758	19	19	19	Annexin A5	ANXA5	sp|P08758|ANXA5_HUMAN Annexin A5 OS=Homo sapiens OX=9606 GN=ANXA5 PE=1 SV=2	1	19	19	19	16	19	15	16	16	15	17	15	16	19	15	16	16	15	17	15	16	19	15	16	16	15	17	15	71.2	71.2	71.2	35.936	320	320	0	323.31	60.9	71.2	58.8	60.9	62.5	56.2
P08865	P08865	14	14	14	40S ribosomal protein SA	RPSA	sp|P08865|RSSA_HUMAN 40S ribosomal protein SA OS=Homo sapiens OX=9606 GN=RPSA PE=1 SV=4	1	14	14	14	14	12	13	13	14	12	13	13	14	12	13	13	14	12	13	13	14	12	13	13	14	12	13	13	55.6	55.6	55.6	32.854	295	295	0	323.31	55.6	50.5	50.5	50.5	55.6	50.5
P08962	P08962	2	2	2	CD63 antigen	CD63	sp|P08962|CD63_HUMAN CD63 antigen OS=Homo sapiens OX=9606 GN=CD63 PE=1 SV=2	1	2	2	2	1	1	1	1	1	1	2	1	1	1	1	1	1	1	2	1	1	1	1	1	1	1	2	1	7.6	7.6	7.6	25.636	238	238	0.00051746	4.5295	4.2	4.2	4.2	4.2	4.2	4.2
P09001	P09001	8	8	8	39S ribosomal protein L3, mitochondrial	MRPL3	sp|P09001|RM03_HUMAN 39S ribosomal protein L3, mitochondrial OS=Homo sapiens OX=9606 GN=MRPL3 PE=1 SV=1	1	8	8	8	5	4	6	4	8	7	6	5	5	4	6	4	8	7	6	5	5	4	6	4	8	7	6	5	27	27	27	38.632	348	348	0	68.948	21	16.7	21	18.4	27	24.4
P09012	P09012	10	10	8	U1 small nuclear ribonucleoprotein A	SNRPA	sp|P09012|SNRPA_HUMAN U1 small nuclear ribonucleoprotein A OS=Homo sapiens OX=9606 GN=SNRPA PE=1 SV=3	1	10	10	8	9	8	9	9	7	7	9	8	9	8	9	9	7	7	9	8	7	6	7	7	5	5	7	6	42.2	42.2	36.9	31.279	282	282	0	166.27	39.4	36.5	39.4	37.6	33.7	33.7
P09104;P13929	P09104	14;4	11;1	11;1	Gamma-enolase	ENO2	sp|P09104|ENOG_HUMAN Gamma-enolase OS=Homo sapiens OX=9606 GN=ENO2 PE=1 SV=3	2	14	11	11	10	10	11	11	9	13	10	12	7	8	9	9	7	10	8	9	7	8	9	9	7	10	8	9	54.4	41.7	41.7	47.268	434	434;434	0	199.19	36.2	37.3	44.7	40.8	33.2	47.5
P09110	P09110	9	9	9	3-ketoacyl-CoA thiolase, peroxisomal	ACAA1	sp|P09110|THIK_HUMAN 3-ketoacyl-CoA thiolase, peroxisomal OS=Homo sapiens OX=9606 GN=ACAA1 PE=1 SV=2	1	9	9	9	0	1	2	3	8	5	6	5	0	1	2	3	8	5	6	5	0	1	2	3	8	5	6	5	38.9	38.9	38.9	44.292	424	424	0	94.824	0	4.5	8.5	15.1	34.7	19.6
P09132	P09132	5	5	5	Signal recognition particle 19 kDa protein	SRP19	sp|P09132|SRP19_HUMAN Signal recognition particle 19 kDa protein OS=Homo sapiens OX=9606 GN=SRP19 PE=1 SV=3	1	5	5	5	4	3	3	3	3	4	3	2	4	3	3	3	3	4	3	2	4	3	3	3	3	4	3	2	54.2	54.2	54.2	16.156	144	144	0	79.833	36.8	35.4	35.4	35.4	35.4	45.8
P09211	P09211	12	12	12	Glutathione S-transferase P	GSTP1	sp|P09211|GSTP1_HUMAN Glutathione S-transferase P OS=Homo sapiens OX=9606 GN=GSTP1 PE=1 SV=2	1	12	12	12	9	10	8	8	9	11	11	9	9	10	8	8	9	11	11	9	9	10	8	8	9	11	11	9	61	61	61	23.356	210	210	0	323.31	49	50	49.5	41.4	49	61
P09234	P09234	3	3	3	U1 small nuclear ribonucleoprotein C	SNRPC	sp|P09234|RU1C_HUMAN U1 small nuclear ribonucleoprotein C OS=Homo sapiens OX=9606 GN=SNRPC PE=1 SV=1	1	3	3	3	3	3	2	3	2	2	2	2	3	3	2	3	2	2	2	2	3	3	2	3	2	2	2	2	24.5	24.5	24.5	17.394	159	159	0	36.044	24.5	24.5	18.9	24.5	18.9	18.9
P09382	P09382	9	9	9	Galectin-1	LGALS1	sp|P09382|LEG1_HUMAN Galectin-1 OS=Homo sapiens OX=9606 GN=LGALS1 PE=1 SV=2	1	9	9	9	4	8	7	8	9	9	7	5	4	8	7	8	9	9	7	5	4	8	7	8	9	9	7	5	70.4	70.4	70.4	14.716	135	135	0	198.63	34.1	70.4	64.4	65.9	70.4	70.4
P09417	P09417	7	7	7	Dihydropteridine reductase	QDPR	sp|P09417|DHPR_HUMAN Dihydropteridine reductase OS=Homo sapiens OX=9606 GN=QDPR PE=1 SV=2	1	7	7	7	3	1	0	2	4	5	3	1	3	1	0	2	4	5	3	1	3	1	0	2	4	5	3	1	42.6	42.6	42.6	25.789	244	244	0	19.783	13.5	7	0	11.1	27.5	29.9
P09429;B2RPK0	P09429;B2RPK0	9;6	7;4	7;4	High mobility group protein B1;Putative high mobility group protein B1-like 1	HMGB1;HMGB1P1	sp|P09429|HMGB1_HUMAN High mobility group protein B1 OS=Homo sapiens OX=9606 GN=HMGB1 PE=1 SV=3;sp|B2RPK0|HGB1A_HUMAN Putative high mobility group protein B1-like 1 OS=Homo sapiens OX=9606 GN=HMGB1P1 PE=5 SV=1	2	9	7	7	9	7	8	8	8	8	7	8	7	6	6	6	6	7	6	6	7	6	6	6	6	7	6	6	33	25.6	25.6	24.893	215	215;211	0	123.14	33	25.6	29.3	29.3	29.3	29.3
P09455	P09455	10	10	10	Retinol-binding protein 1	RBP1	sp|P09455|RET1_HUMAN Retinol-binding protein 1 OS=Homo sapiens OX=9606 GN=RBP1 PE=1 SV=2	1	10	10	10	8	7	7	7	10	8	10	8	8	7	7	7	10	8	10	8	8	7	7	7	10	8	10	8	79.3	79.3	79.3	15.85	135	135	0	85.985	67.4	55.6	55.6	55.6	79.3	67.4
P09496	P09496	6	6	6	Clathrin light chain A	CLTA	sp|P09496|CLCA_HUMAN Clathrin light chain A OS=Homo sapiens OX=9606 GN=CLTA PE=1 SV=1	1	6	6	6	5	6	5	4	3	4	5	3	5	6	5	4	3	4	5	3	5	6	5	4	3	4	5	3	19	19	19	27.076	248	248	0	16.838	15.3	19	16.1	13.3	9.3	12.5
P09497	P09497	3	3	3	Clathrin light chain B	CLTB	sp|P09497|CLCB_HUMAN Clathrin light chain B OS=Homo sapiens OX=9606 GN=CLTB PE=1 SV=1	1	3	3	3	3	3	3	3	3	3	3	3	3	3	3	3	3	3	3	3	3	3	3	3	3	3	3	3	11.8	11.8	11.8	25.19	229	229	0.00029095	7.6743	11.8	11.8	11.8	11.8	11.8	11.8
P09525	P09525	13	13	13	Annexin A4	ANXA4	sp|P09525|ANXA4_HUMAN Annexin A4 OS=Homo sapiens OX=9606 GN=ANXA4 PE=1 SV=4	1	13	13	13	10	10	7	6	9	12	10	9	10	10	7	6	9	12	10	9	10	10	7	6	9	12	10	9	45.8	45.8	45.8	35.882	319	319	0	192.44	37	35.7	28.8	25.4	34.2	43.6
P09543	P09543	10	10	10	2,3-cyclic-nucleotide 3-phosphodiesterase	CNP	sp|P09543|CN37_HUMAN 2,3-cyclic-nucleotide 3-phosphodiesterase OS=Homo sapiens OX=9606 GN=CNP PE=1 SV=2	1	10	10	10	7	4	3	5	5	4	8	7	7	4	3	5	5	4	8	7	7	4	3	5	5	4	8	7	29.2	29.2	29.2	47.578	421	421	0	159.11	18.5	11.4	8.6	14	15.2	11.6
P09601	P09601	3	3	3	Heme oxygenase 1	HMOX1	sp|P09601|HMOX1_HUMAN Heme oxygenase 1 OS=Homo sapiens OX=9606 GN=HMOX1 PE=1 SV=1	1	3	3	3	1	2	1	1	0	0	0	0	1	2	1	1	0	0	0	0	1	2	1	1	0	0	0	0	14.6	14.6	14.6	32.818	288	288	0	19.694	6.2	10.1	3.8	4.5	0	0
P09622	P09622	14	14	14	Dihydrolipoyl dehydrogenase, mitochondrial	DLD	sp|P09622|DLDH_HUMAN Dihydrolipoyl dehydrogenase, mitochondrial OS=Homo sapiens OX=9606 GN=DLD PE=1 SV=2	1	14	14	14	11	11	10	10	13	12	13	13	11	11	10	10	13	12	13	13	11	11	10	10	13	12	13	13	39.9	39.9	39.9	54.177	509	509	0	240.33	31.6	26.5	25	25.1	37.9	28.5
P09651;Q32P51	P09651;Q32P51	14;9	13;8	12;7	Heterogeneous nuclear ribonucleoprotein A1;Heterogeneous nuclear ribonucleoprotein A1, N-terminally processed;Heterogeneous nuclear ribonucleoprotein A1-like 2	HNRNPA1;HNRNPA1L2	sp|P09651|ROA1_HUMAN Heterogeneous nuclear ribonucleoprotein A1 OS=Homo sapiens OX=9606 GN=HNRNPA1 PE=1 SV=5;sp|Q32P51|RA1L2_HUMAN Heterogeneous nuclear ribonucleoprotein A1-like 2 OS=Homo sapiens OX=9606 GN=HNRNPA1L2 PE=2 SV=2	2	14	13	12	12	12	11	10	10	13	9	10	11	12	11	9	9	12	8	9	10	11	10	9	9	11	8	9	46.8	44.4	44.4	38.746	372	372;320	0	323.31	42.5	41.4	38.2	37.1	37.4	43.5
P09661	P09661	8	8	8	U2 small nuclear ribonucleoprotein A	SNRPA1	sp|P09661|RU2A_HUMAN U2 small nuclear ribonucleoprotein A OS=Homo sapiens OX=9606 GN=SNRPA1 PE=1 SV=2	1	8	8	8	5	7	7	6	6	6	6	7	5	7	7	6	6	6	6	7	5	7	7	6	6	6	6	7	35.7	35.7	35.7	28.415	255	255	0	76.056	22.7	27.8	27.8	27.5	27.5	27.5
P09669	P09669	4	4	4	Cytochrome c oxidase subunit 6C	COX6C	sp|P09669|COX6C_HUMAN Cytochrome c oxidase subunit 6C OS=Homo sapiens OX=9606 GN=COX6C PE=1 SV=2	1	4	4	4	2	2	2	3	2	2	3	4	2	2	2	3	2	2	3	4	2	2	2	3	2	2	3	4	30.7	30.7	30.7	8.7813	75	75	0.00029377	7.9478	20	20	20	30.7	20	20
P09758	P09758	6	6	6	Tumor-associated calcium signal transducer 2	TACSTD2	sp|P09758|TACD2_HUMAN Tumor-associated calcium signal transducer 2 OS=Homo sapiens OX=9606 GN=TACSTD2 PE=1 SV=3	1	6	6	6	2	1	2	0	6	4	4	3	2	1	2	0	6	4	4	3	2	1	2	0	6	4	4	3	24.5	24.5	24.5	35.709	323	323	0	62.471	9.6	6.8	9.6	0	24.5	17
P09874	P09874	45	45	45	Poly [ADP-ribose] polymerase 1	PARP1	sp|P09874|PARP1_HUMAN Poly [ADP-ribose] polymerase 1 OS=Homo sapiens OX=9606 GN=PARP1 PE=1 SV=4	1	45	45	45	33	35	35	33	36	38	35	37	33	35	35	33	36	38	35	37	33	35	35	33	36	38	35	37	48	48	48	113.08	1014	1014	0	323.31	42.4	43.4	44.6	40.3	44.2	46.2
P09913	P09913	1	1	1	Interferon-induced protein with tetratricopeptide repeats 2	IFIT2	sp|P09913|IFIT2_HUMAN Interferon-induced protein with tetratricopeptide repeats 2 OS=Homo sapiens OX=9606 GN=IFIT2 PE=1 SV=1	1	1	1	1	0	0	0	0	0	1	0	0	0	0	0	0	0	1	0	0	0	0	0	0	0	1	0	0	3	3	3	54.632	472	472	0.008661	2.584	0	0	0	0	0	3
P09914;Q5T764	P09914	3;1	3;1	3;1	Interferon-induced protein with tetratricopeptide repeats 1	IFIT1	sp|P09914|IFIT1_HUMAN Interferon-induced protein with tetratricopeptide repeats 1 OS=Homo sapiens OX=9606 GN=IFIT1 PE=1 SV=2	2	3	3	3	0	0	0	0	0	0	2	1	0	0	0	0	0	0	2	1	0	0	0	0	0	0	2	1	7.9	7.9	7.9	55.36	478	478;474	0.00026455	4.9597	0	0	0	0	0	0
P09960	P09960	26	26	26	Leukotriene A-4 hydrolase	LTA4H	sp|P09960|LKHA4_HUMAN Leukotriene A-4 hydrolase OS=Homo sapiens OX=9606 GN=LTA4H PE=1 SV=2	1	26	26	26	22	20	23	20	23	24	24	21	22	20	23	20	23	24	24	21	22	20	23	20	23	24	24	21	54.8	54.8	54.8	69.284	611	611	0	323.31	47.8	45.3	49.1	44.2	48.8	51.2
P09972	P09972	19	14	14	Fructose-bisphosphate aldolase C	ALDOC	sp|P09972|ALDOC_HUMAN Fructose-bisphosphate aldolase C OS=Homo sapiens OX=9606 GN=ALDOC PE=1 SV=2	1	19	14	14	16	14	15	13	11	14	14	13	12	10	10	10	9	10	9	9	12	10	10	10	9	10	9	9	71.4	58	58	39.455	364	364	0	251.19	60.2	53.6	54.7	56.6	41.2	54.7
Q71UI9;P0C0S5	Q71UI9;P0C0S5	4;4	2;2	2;2	Histone H2A.V;Histone H2A.Z	H2AFV;H2AFZ	sp|Q71UI9|H2AV_HUMAN Histone H2A.V OS=Homo sapiens OX=9606 GN=H2AZ2 PE=1 SV=3;sp|P0C0S5|H2AZ_HUMAN Histone H2A.Z OS=Homo sapiens OX=9606 GN=H2AZ1 PE=1 SV=2	2	4	2	2	3	3	3	3	3	4	3	3	1	1	1	1	1	2	1	1	1	1	1	1	1	2	1	1	31.2	18.8	18.8	13.509	128	128;128	0.00029138	7.703	20.3	20.3	20.3	20.3	20.3	31.2
P0CG30;P0CG29	P0CG30;P0CG29	4;4	4;4	4;4	Glutathione S-transferase theta-2B;Glutathione S-transferase theta-2	GSTT2B;GSTT2	sp|P0CG30|GSTT2_HUMAN Glutathione S-transferase theta-2B OS=Homo sapiens OX=9606 GN=GSTT2B PE=1 SV=1;sp|P0CG29|GST2_HUMAN Glutathione S-transferase theta-2 OS=Homo sapiens OX=9606 GN=GSTT2 PE=1 SV=1	2	4	4	4	4	2	3	2	2	4	3	1	4	2	3	2	2	4	3	1	4	2	3	2	2	4	3	1	20.9	20.9	20.9	27.507	244	244;244	0	22.868	20.9	10.7	15.6	9.4	9.4	20.9
P0DMN0;P0DMM9;P50225;P50226	P0DMN0;P0DMM9;P50225	4;4;3;1	4;4;3;1	4;4;3;1	Sulfotransferase 1A4;Sulfotransferase 1A3;Sulfotransferase 1A1	SULT1A4;SULT1A3;SULT1A1	sp|P0DMN0|ST1A4_HUMAN Sulfotransferase 1A4 OS=Homo sapiens OX=9606 GN=SULT1A4 PE=1 SV=1;sp|P0DMM9|ST1A3_HUMAN Sulfotransferase 1A3 OS=Homo sapiens OX=9606 GN=SULT1A3 PE=1 SV=1;sp|P50225|ST1A1_HUMAN Sulfotransferase 1A1 OS=Homo sapiens OX=9606 GN=SULT1A1 PE	4	4	4	4	0	1	0	1	1	2	3	1	0	1	0	1	1	2	3	1	0	1	0	1	1	2	3	1	16.9	16.9	16.9	34.196	295	295;295;295;295	0	14.044	0	5.4	0	6.4	2.4	5.1
P0DMV9;P0DMV8	P0DMV9;P0DMV8	31;31	28;28	15;15	Heat shock 70 kDa protein 1B;Heat shock 70 kDa protein 1A	HSPA1B;HSPA1A	sp|P0DMV9|HS71B_HUMAN Heat shock 70 kDa protein 1B OS=Homo sapiens OX=9606 GN=HSPA1B PE=1 SV=1;sp|P0DMV8|HS71A_HUMAN Heat shock 70 kDa protein 1A OS=Homo sapiens OX=9606 GN=HSPA1A PE=1 SV=1	2	31	28	15	27	30	30	29	28	27	26	29	24	27	27	26	25	24	23	26	13	15	15	13	13	14	13	15	60.4	56.2	31	70.051	641	641;641	0	323.31	52.7	58.7	60.1	54.8	53	53.2
P0DN76;Q01081;Q8WU68	P0DN76;Q01081	7;7;3	7;7;3	7;7;3	Splicing factor U2AF 35 kDa subunit	U2AF1	sp|P0DN76|U2AF5_HUMAN Splicing factor U2AF 35 kDa subunit-like protein OS=Homo sapiens OX=9606 GN=U2AF1L5 PE=1 SV=1;sp|Q01081|U2AF1_HUMAN Splicing factor U2AF 35 kDa subunit OS=Homo sapiens OX=9606 GN=U2AF1 PE=1 SV=3	3	7	7	7	7	7	6	7	4	7	6	6	7	7	6	7	4	7	6	6	7	7	6	7	4	7	6	6	38.3	38.3	38.3	27.872	240	240;240;220	0	103.89	38.3	38.3	32.9	38.3	19.2	38.3
P0DP25;P0DP24;P0DP23;P27482;P02585	P0DP25;P0DP24;P0DP23	8;8;8;2;1	8;8;8;2;1	8;8;8;2;1			sp|P0DP25|CALM3_HUMAN Calmodulin-3 OS=Homo sapiens OX=9606 GN=CALM3 PE=1 SV=1;sp|P0DP24|CALM2_HUMAN Calmodulin-2 OS=Homo sapiens OX=9606 GN=CALM2 PE=1 SV=1;sp|P0DP23|CALM1_HUMAN Calmodulin-1 OS=Homo sapiens OX=9606 GN=CALM1 PE=1 SV=1	5	8	8	8	7	7	7	7	8	8	8	8	7	7	7	7	8	8	8	8	7	7	7	7	8	8	8	8	53.7	53.7	53.7	16.837	149	149;149;149;149;160	0	237.47	53.7	53.7	53.7	53.7	53.7	53.7
P0DPB6;P0DPB5	P0DPB6	3;1	3;1	3;1			sp|P0DPB6|RPAC2_HUMAN DNA-directed RNA polymerases I and III subunit RPAC2 OS=Homo sapiens OX=9606 GN=POLR1D PE=1 SV=1	2	3	3	3	1	3	1	1	1	1	1	1	1	3	1	1	1	1	1	1	1	3	1	1	1	1	1	1	30.1	30.1	30.1	15.237	133	133;122	0.00031328	10.336	9.8	30.1	9.8	9.8	9.8	9.8
P0DPD7	P0DPD7	1	1	1			sp|P0DPD7|EFMT4_HUMAN EEF1A lysine methyltransferase 4 OS=Homo sapiens OX=9606 GN=EEF1AKMT4 PE=1 SV=1	1	1	1	1	0	1	0	0	0	0	0	1	0	1	0	0	0	0	0	1	0	1	0	0	0	0	0	1	8.6	8.6	8.6	28.306	255	255	0	14.634	0	8.6	0	0	0	0
P10109	P10109	2	2	2	Adrenodoxin, mitochondrial	FDX1	sp|P10109|ADX_HUMAN Adrenodoxin, mitochondrial OS=Homo sapiens OX=9606 GN=FDX1 PE=1 SV=1	1	2	2	2	0	1	0	0	0	1	1	0	0	1	0	0	0	1	1	0	0	1	0	0	0	1	1	0	9.2	9.2	9.2	19.393	184	184	0.0068998	2.8019	0	4.3	0	0	0	4.9
P10155	P10155	15	15	15	60 kDa SS-A/Ro ribonucleoprotein	TROVE2	sp|P10155|RO60_HUMAN 60 kDa SS-A/Ro ribonucleoprotein OS=Homo sapiens OX=9606 GN=RO60 PE=1 SV=2	1	15	15	15	11	10	5	10	10	10	10	9	11	10	5	10	10	10	10	9	11	10	5	10	10	10	10	9	29.7	29.7	29.7	60.67	538	538	0	176.89	25.1	20.4	12.8	23.2	22.9	22.5
P10253	P10253	17	17	17	Lysosomal alpha-glucosidase;76 kDa lysosomal alpha-glucosidase;70 kDa lysosomal alpha-glucosidase	GAA	sp|P10253|LYAG_HUMAN Lysosomal alpha-glucosidase OS=Homo sapiens OX=9606 GN=GAA PE=1 SV=4	1	17	17	17	9	10	8	7	13	15	15	16	9	10	8	7	13	15	15	16	9	10	8	7	13	15	15	16	25.6	25.6	25.6	105.32	952	952	0	232.36	12.6	15.4	12.5	10	19.1	21.6
P10301	P10301	7	7	5	Ras-related protein R-Ras	RRAS	sp|P10301|RRAS_HUMAN Ras-related protein R-Ras OS=Homo sapiens OX=9606 GN=RRAS PE=1 SV=1	1	7	7	5	2	3	3	4	4	6	6	5	2	3	3	4	4	6	6	5	1	1	1	2	3	4	4	4	39	39	26.6	23.48	218	218	0	27.267	10.6	17.9	17.9	22.5	18.3	33
P10321;P30511	P10321	11;1	8;0	5;0	HLA class I histocompatibility antigen, Cw-7 alpha chain	HLA-C	sp|P10321|HLAC_HUMAN HLA class I histocompatibility antigen, C alpha chain OS=Homo sapiens OX=9606 GN=HLA-C PE=1 SV=3	2	11	8	5	6	9	9	10	8	10	9	8	4	6	7	8	6	7	7	6	3	4	4	5	4	4	4	4	38.3	31.7	21.6	40.648	366	366;346	0	68.627	21.6	29.2	31.7	38.3	29.2	31.7
P10412;P16402;Q02539;P22492;P16401	P10412;P16402	8;5;3;2;2	8;5;3;2;2	3;0;0;0;0	Histone H1.4;Histone H1.3	HIST1H1E;HIST1H1D	sp|P10412|H14_HUMAN Histone H1.4 OS=Homo sapiens OX=9606 GN=H1-4 PE=1 SV=2;sp|P16402|H13_HUMAN Histone H1.3 OS=Homo sapiens OX=9606 GN=H1-3 PE=1 SV=2	5	8	8	3	5	8	6	8	6	5	6	6	5	8	6	8	6	5	6	6	1	3	1	3	1	0	2	1	33.3	33.3	11.4	21.865	219	219;221;215;207;226	0	33.085	22.4	33.3	25.6	33.3	29.2	21.9
P10515	P10515	15	15	15	Dihydrolipoyllysine-residue acetyltransferase component of pyruvate dehydrogenase complex, mitochondrial	DLAT	sp|P10515|ODP2_HUMAN Dihydrolipoyllysine-residue acetyltransferase component of pyruvate dehydrogenase complex, mitochondrial OS=Homo sapiens OX=9606 GN=DLAT PE=1 SV=3	1	15	15	15	10	11	9	12	11	13	12	10	10	11	9	12	11	13	12	10	10	11	9	12	11	13	12	10	30.6	30.6	30.6	68.996	647	647	0	123.18	21.8	20.6	17	25.5	20.7	27
P10586	P10586	4	4	4	Receptor-type tyrosine-protein phosphatase F	PTPRF	sp|P10586|PTPRF_HUMAN Receptor-type tyrosine-protein phosphatase F OS=Homo sapiens OX=9606 GN=PTPRF PE=1 SV=2	1	4	4	4	1	1	1	2	2	2	1	2	1	1	1	2	2	2	1	2	1	1	1	2	2	2	1	2	3.3	3.3	3.3	212.88	1907	1907	0.00028835	7.3223	0.9	0.9	0.8	1.5	1.5	1.6
P10599	P10599	6	6	6	Thioredoxin	TXN	sp|P10599|THIO_HUMAN Thioredoxin OS=Homo sapiens OX=9606 GN=TXN PE=1 SV=3	1	6	6	6	6	6	6	6	6	6	6	6	6	6	6	6	6	6	6	6	6	6	6	6	6	6	6	6	61	61	61	11.737	105	105	0	31.349	61	61	61	61	61	61
P10606	P10606	3	3	3	Cytochrome c oxidase subunit 5B, mitochondrial	COX5B	sp|P10606|COX5B_HUMAN Cytochrome c oxidase subunit 5B, mitochondrial OS=Homo sapiens OX=9606 GN=COX5B PE=1 SV=2	1	3	3	3	2	2	2	2	3	3	2	3	2	2	2	2	3	3	2	3	2	2	2	2	3	3	2	3	24	24	24	13.696	129	129	0.00030609	9.3946	17.8	17.8	17.8	17.8	24	24
P10619	P10619	3	3	3	Lysosomal protective protein;Lysosomal protective protein 32 kDa chain;Lysosomal protective protein 20 kDa chain	CTSA	sp|P10619|PPGB_HUMAN Lysosomal protective protein OS=Homo sapiens OX=9606 GN=CTSA PE=1 SV=2	1	3	3	3	2	2	1	2	2	2	3	2	2	2	1	2	2	2	3	2	2	2	1	2	2	2	3	2	7.7	7.7	7.7	54.465	480	480	0	33.978	5.4	5.4	2.7	5.4	5.4	5.4
P10620	P10620	1	1	1	Microsomal glutathione S-transferase 1	MGST1	sp|P10620|MGST1_HUMAN Microsomal glutathione S-transferase 1 OS=Homo sapiens OX=9606 GN=MGST1 PE=1 SV=1	1	1	1	1	0	1	1	1	1	1	1	1	0	1	1	1	1	1	1	1	0	1	1	1	1	1	1	1	8.4	8.4	8.4	17.598	155	155	0.00027732	6.161	0	8.4	8.4	8.4	8.4	8.4
P10636	P10636	7	7	7	Microtubule-associated protein tau	MAPT	sp|P10636|TAU_HUMAN Microtubule-associated protein tau OS=Homo sapiens OX=9606 GN=MAPT PE=1 SV=5	1	7	7	7	3	3	4	4	6	6	6	3	3	3	4	4	6	6	6	3	3	3	4	4	6	6	6	3	15.8	15.8	15.8	78.927	758	758	0	61.042	5	7.7	7.4	10	14.6	11.6
P10644;P31321	P10644	10;1	10;1	10;1	cAMP-dependent protein kinase type I-alpha regulatory subunit;cAMP-dependent protein kinase type I-alpha regulatory subunit, N-terminally processed	PRKAR1A	sp|P10644|KAP0_HUMAN cAMP-dependent protein kinase type I-alpha regulatory subunit OS=Homo sapiens OX=9606 GN=PRKAR1A PE=1 SV=1	2	10	10	10	8	7	9	6	8	8	7	7	8	7	9	6	8	8	7	7	8	7	9	6	8	8	7	7	25.5	25.5	25.5	42.981	381	381;381	0	75.531	23.1	21	25.2	18.6	23.1	21
P10768	P10768	9	9	9	S-formylglutathione hydrolase	ESD	sp|P10768|ESTD_HUMAN S-formylglutathione hydrolase OS=Homo sapiens OX=9606 GN=ESD PE=1 SV=2	1	9	9	9	7	6	6	9	8	8	6	8	7	6	6	9	8	8	6	8	7	6	6	9	8	8	6	8	49.3	49.3	49.3	31.462	282	282	0	172.74	35.8	32.6	28.7	49.3	41.1	41.1
P10809	P10809	35	35	35	60 kDa heat shock protein, mitochondrial	HSPD1	sp|P10809|CH60_HUMAN 60 kDa heat shock protein, mitochondrial OS=Homo sapiens OX=9606 GN=HSPD1 PE=1 SV=2	1	35	35	35	28	30	31	30	30	30	32	30	28	30	31	30	30	30	32	30	28	30	31	30	30	30	32	30	77.7	77.7	77.7	61.054	573	573	0	323.31	67.2	74.3	74.2	73.8	74.3	75.2
P10909	P10909	3	3	3	Clusterin;Clusterin beta chain;Clusterin alpha chain	CLU	sp|P10909|CLUS_HUMAN Clusterin OS=Homo sapiens OX=9606 GN=CLU PE=1 SV=1	1	3	3	3	2	1	1	0	0	0	0	0	2	1	1	0	0	0	0	0	2	1	1	0	0	0	0	0	12.5	12.5	12.5	52.494	449	449	0.00029257	7.8152	7.3	3.6	5.1	0	0	0
P11021	P11021	35	35	34	78 kDa glucose-regulated protein	HSPA5	sp|P11021|BIP_HUMAN Endoplasmic reticulum chaperone BiP OS=Homo sapiens OX=9606 GN=HSPA5 PE=1 SV=2	1	35	35	34	32	30	29	30	31	29	32	29	32	30	29	30	31	29	32	29	31	29	28	29	30	28	31	28	56	56	53.5	72.332	654	654	0	323.31	53.7	52.8	51.4	52.1	52.1	50.5
P11117	P11117	3	3	3	Lysosomal acid phosphatase	ACP2	sp|P11117|PPAL_HUMAN Lysosomal acid phosphatase OS=Homo sapiens OX=9606 GN=ACP2 PE=1 SV=3	1	3	3	3	0	0	0	1	1	1	1	0	0	0	0	1	1	1	1	0	0	0	0	1	1	1	1	0	9.2	9.2	9.2	48.344	423	423	0	15.958	0	0	0	1.9	3.3	1.9
P11142;P54652	P11142	33;9	31;7	27;4	Heat shock cognate 71 kDa protein	HSPA8	sp|P11142|HSP7C_HUMAN Heat shock cognate 71 kDa protein OS=Homo sapiens OX=9606 GN=HSPA8 PE=1 SV=1	2	33	31	27	29	31	30	31	31	30	27	31	28	30	29	29	29	29	26	29	24	26	25	25	25	25	22	25	64.4	60.8	55.3	70.897	646	646;639	0	323.31	58.2	58.5	58.2	59.3	59.3	63
P11166	P11166	6	6	6	Solute carrier family 2, facilitated glucose transporter member 1	SLC2A1	sp|P11166|GTR1_HUMAN Solute carrier family 2, facilitated glucose transporter member 1 OS=Homo sapiens OX=9606 GN=SLC2A1 PE=1 SV=2	1	6	6	6	5	4	5	5	6	6	6	6	5	4	5	5	6	6	6	6	5	4	5	5	6	6	6	6	13	13	13	54.083	492	492	0	204.47	11.2	9.3	11.2	11.2	13	13
P11171	P11171	9	8	8	Protein 4.1	EPB41	sp|P11171|41_HUMAN Protein 4.1 OS=Homo sapiens OX=9606 GN=EPB41 PE=1 SV=4	1	9	8	8	1	3	4	1	3	3	3	5	1	3	4	1	3	2	2	5	1	3	4	1	3	2	2	5	16	14.2	14.2	97.016	864	864	0	22.225	1.7	5.4	8.1	1.9	5.2	5.3
P11172	P11172	14	14	14	Uridine 5-monophosphate synthase;Orotate phosphoribosyltransferase;Orotidine 5-phosphate decarboxylase	UMPS	sp|P11172|UMPS_HUMAN Uridine 5-monophosphate synthase OS=Homo sapiens OX=9606 GN=UMPS PE=1 SV=1	1	14	14	14	9	7	6	7	6	8	9	8	9	7	6	7	6	8	9	8	9	7	6	7	6	8	9	8	37.9	37.9	37.9	52.221	480	480	0	46.66	23.5	21.2	16	18.3	14.2	20
P11177	P11177	14	14	14	Pyruvate dehydrogenase E1 component subunit beta, mitochondrial	PDHB	sp|P11177|ODPB_HUMAN Pyruvate dehydrogenase E1 component subunit beta, mitochondrial OS=Homo sapiens OX=9606 GN=PDHB PE=1 SV=3	1	14	14	14	7	9	7	8	12	10	11	9	7	9	7	8	12	10	11	9	7	9	7	8	12	10	11	9	52.1	52.1	52.1	39.233	359	359	0	164.83	27.9	34	23.1	27.6	46.5	36.2
P11182	P11182	11	11	11	Lipoamide acyltransferase component of branched-chain alpha-keto acid dehydrogenase complex, mitochondrial	DBT	sp|P11182|ODB2_HUMAN Lipoamide acyltransferase component of branched-chain alpha-keto acid dehydrogenase complex, mitochondrial OS=Homo sapiens OX=9606 GN=DBT PE=1 SV=3	1	11	11	11	2	3	2	1	8	5	4	2	2	3	2	1	8	5	4	2	2	3	2	1	8	5	4	2	35.7	35.7	35.7	53.486	482	482	0	46.584	7.1	10.6	7.1	3.5	27.4	13.5
P11216;P11217	P11216	31;8	26;3	26;3	Glycogen phosphorylase, brain form	PYGB	sp|P11216|PYGB_HUMAN Glycogen phosphorylase, brain form OS=Homo sapiens OX=9606 GN=PYGB PE=1 SV=5	2	31	26	26	23	26	21	25	21	24	26	24	18	21	17	20	17	19	21	19	18	21	17	20	17	19	21	19	45.4	40.3	40.3	96.695	843	843;842	0	279.92	35.8	39.5	32.5	37.8	32.6	36.1
P11233	P11233	6	6	3	Ras-related protein Ral-A	RALA	sp|P11233|RALA_HUMAN Ras-related protein Ral-A OS=Homo sapiens OX=9606 GN=RALA PE=1 SV=1	1	6	6	3	5	4	4	3	3	4	3	4	5	4	4	3	3	4	3	4	2	2	3	2	1	2	1	2	35	35	14.1	23.567	206	206	0	65.079	35	22.8	19.4	19.4	16	22.8
P11234	P11234	6	3	3	Ras-related protein Ral-B	RALB	sp|P11234|RALB_HUMAN Ras-related protein Ral-B OS=Homo sapiens OX=9606 GN=RALB PE=1 SV=1	1	6	3	3	5	3	2	3	3	4	3	4	2	1	1	2	1	2	1	2	2	1	1	2	1	2	1	2	34.5	13.6	13.6	23.408	206	206	0	19.478	34.5	15.5	12.1	18.9	15.5	19.9
P11279	P11279	5	5	5	Lysosome-associated membrane glycoprotein 1	LAMP1	sp|P11279|LAMP1_HUMAN Lysosome-associated membrane glycoprotein 1 OS=Homo sapiens OX=9606 GN=LAMP1 PE=1 SV=3	1	5	5	5	2	3	3	2	3	5	3	2	2	3	3	2	3	5	3	2	2	3	3	2	3	5	3	2	10.3	10.3	10.3	44.882	417	417	0	17.618	4.8	6.7	6.5	4.8	6.5	10.3
P11309;Q86V86	P11309;Q86V86	2;1	2;1	2;1	Serine/threonine-protein kinase pim-1;Serine/threonine-protein kinase pim-3	PIM1;PIM3	sp|P11309|PIM1_HUMAN Serine/threonine-protein kinase pim-1 OS=Homo sapiens OX=9606 GN=PIM1 PE=1 SV=4;sp|Q86V86|PIM3_HUMAN Serine/threonine-protein kinase pim-3 OS=Homo sapiens OX=9606 GN=PIM3 PE=1 SV=3	2	2	2	2	0	0	0	0	1	0	2	1	0	0	0	0	1	0	2	1	0	0	0	0	1	0	2	1	6.4	6.4	6.4	35.685	313	313;326	0.007346	2.7508	0	0	0	0	3.5	0
P11310	P11310	9	9	9	Medium-chain specific acyl-CoA dehydrogenase, mitochondrial	ACADM	sp|P11310|ACADM_HUMAN Medium-chain specific acyl-CoA dehydrogenase, mitochondrial OS=Homo sapiens OX=9606 GN=ACADM PE=1 SV=1	1	9	9	9	7	7	7	6	7	8	8	6	7	7	7	6	7	8	8	6	7	7	7	6	7	8	8	6	26.6	26.6	26.6	46.588	421	421	0	65.831	20.9	20.9	20.9	18.5	20.9	23
P11387	P11387	32	32	27	DNA topoisomerase 1	TOP1	sp|P11387|TOP1_HUMAN DNA topoisomerase 1 OS=Homo sapiens OX=9606 GN=TOP1 PE=1 SV=2	1	32	32	27	27	22	23	20	21	25	26	25	27	22	23	20	21	25	26	25	24	21	21	18	19	23	23	21	43	43	37.5	90.725	765	765	0	266.16	37.8	31.6	33.3	25	29.4	35.9
P11388	P11388	24	24	15	DNA topoisomerase 2-alpha	TOP2A	sp|P11388|TOP2A_HUMAN DNA topoisomerase 2-alpha OS=Homo sapiens OX=9606 GN=TOP2A PE=1 SV=3	1	24	24	15	15	16	10	11	1	2	0	0	15	16	10	11	1	2	0	0	9	11	7	8	0	0	0	0	18.9	18.9	12.7	174.38	1531	1531	0	126.41	11.8	13.5	8.6	9.5	0.8	1.8
P11413	P11413	23	23	23	Glucose-6-phosphate 1-dehydrogenase	G6PD	sp|P11413|G6PD_HUMAN Glucose-6-phosphate 1-dehydrogenase OS=Homo sapiens OX=9606 GN=G6PD PE=1 SV=4	1	23	23	23	17	13	14	12	15	20	15	15	17	13	14	12	15	20	15	15	17	13	14	12	15	20	15	15	53	53	53	59.256	515	515	0	174.69	40.8	30.9	32.8	27	34	45.8
P11498	P11498	6	6	6	Pyruvate carboxylase, mitochondrial	PC	sp|P11498|PYC_HUMAN Pyruvate carboxylase, mitochondrial OS=Homo sapiens OX=9606 GN=PC PE=1 SV=2	1	6	6	6	0	0	0	1	3	1	3	2	0	0	0	1	3	1	3	2	0	0	0	1	3	1	3	2	7.6	7.6	7.6	129.63	1178	1178	0	11.6	0	0	0	1.3	4.2	1.3
P11586	P11586	40	40	40	C-1-tetrahydrofolate synthase, cytoplasmic;Methylenetetrahydrofolate dehydrogenase;Methenyltetrahydrofolate cyclohydrolase;Formyltetrahydrofolate synthetase;C-1-tetrahydrofolate synthase, cytoplasmic, N-terminally processed	MTHFD1	sp|P11586|C1TC_HUMAN C-1-tetrahydrofolate synthase, cytoplasmic OS=Homo sapiens OX=9606 GN=MTHFD1 PE=1 SV=3	1	40	40	40	32	35	33	31	30	34	30	32	32	35	33	31	30	34	30	32	32	35	33	31	30	34	30	32	49.4	49.4	49.4	101.56	935	935	0	323.31	42.8	45	44.4	40.4	39	44.4
P11717	P11717	29	29	29	Cation-independent mannose-6-phosphate receptor	IGF2R	sp|P11717|MPRI_HUMAN Cation-independent mannose-6-phosphate receptor OS=Homo sapiens OX=9606 GN=IGF2R PE=1 SV=3	1	29	29	29	13	9	15	12	16	19	17	19	13	9	15	12	16	19	17	19	13	9	15	12	16	19	17	19	16.5	16.5	16.5	274.37	2491	2491	0	213.96	6.7	4.7	9.2	6.4	9.5	11
P11766	P11766	16	16	16	Alcohol dehydrogenase class-3	ADH5	sp|P11766|ADHX_HUMAN Alcohol dehydrogenase class-3 OS=Homo sapiens OX=9606 GN=ADH5 PE=1 SV=4	1	16	16	16	12	12	12	11	13	13	13	12	12	12	12	11	13	13	13	12	12	12	12	11	13	13	13	12	51.9	51.9	51.9	39.724	374	374	0	303.36	42.5	44.7	44.7	42.2	45.2	49.2
P11802	P11802	7	6	6	Cyclin-dependent kinase 4	CDK4	sp|P11802|CDK4_HUMAN Cyclin-dependent kinase 4 OS=Homo sapiens OX=9606 GN=CDK4 PE=1 SV=2	1	7	6	6	5	3	4	5	5	6	6	6	4	2	3	4	4	5	5	5	4	2	3	4	4	5	5	5	29.7	27.1	27.1	33.729	303	303	0	18.796	19.8	12.2	17.2	22.1	22.1	24.8
P11908	P11908	11	11	5	Ribose-phosphate pyrophosphokinase 2	PRPS2	sp|P11908|PRPS2_HUMAN Ribose-phosphate pyrophosphokinase 2 OS=Homo sapiens OX=9606 GN=PRPS2 PE=1 SV=2	1	11	11	5	11	7	9	9	6	6	7	7	11	7	9	9	6	6	7	7	5	3	4	4	3	3	2	3	47.5	47.5	21.7	34.769	318	318	0	140.58	47.5	32.1	39.9	42.8	26.1	26.1
P11940;Q9H361;Q4VXU2;Q96DU9	P11940;Q9H361	28;16;6;1	28;16;6;1	19;12;2;1	Polyadenylate-binding protein 1;Polyadenylate-binding protein 3	PABPC1;PABPC3	sp|P11940|PABP1_HUMAN Polyadenylate-binding protein 1 OS=Homo sapiens OX=9606 GN=PABPC1 PE=1 SV=2;sp|Q9H361|PABP3_HUMAN Polyadenylate-binding protein 3 OS=Homo sapiens OX=9606 GN=PABPC3 PE=1 SV=2	4	28	28	19	23	23	22	22	19	19	19	20	23	23	22	22	19	19	19	20	15	16	15	14	12	12	12	12	49.8	49.8	34.6	70.67	636	636;631;614;382	0	323.31	38.4	43.6	42.5	42.5	37.7	37.7
P12004	P12004	13	13	13	Proliferating cell nuclear antigen	PCNA	sp|P12004|PCNA_HUMAN Proliferating cell nuclear antigen OS=Homo sapiens OX=9606 GN=PCNA PE=1 SV=1	1	13	13	13	9	10	11	7	9	9	9	10	9	10	11	7	9	9	9	10	9	10	11	7	9	9	9	10	60.2	60.2	60.2	28.768	261	261	0	323.31	46	51	52.1	35.6	46	46
P12074	P12074	2	2	2	Cytochrome c oxidase subunit 6A1, mitochondrial	COX6A1	sp|P12074|CX6A1_HUMAN Cytochrome c oxidase subunit 6A1, mitochondrial OS=Homo sapiens OX=9606 GN=COX6A1 PE=1 SV=4	1	2	2	2	1	1	0	1	2	1	1	1	1	1	0	1	2	1	1	1	1	1	0	1	2	1	1	1	43.1	43.1	43.1	12.155	109	109	0.00028662	7.1572	26.6	16.5	0	16.5	43.1	16.5
P12081	P12081	19	19	13	Histidine--tRNA ligase, cytoplasmic	HARS	sp|P12081|HARS1_HUMAN Histidine--tRNA ligase, cytoplasmic OS=Homo sapiens OX=9606 GN=HARS1 PE=1 SV=2	1	19	19	13	18	14	14	13	17	16	17	15	18	14	14	13	17	16	17	15	12	9	9	8	12	11	12	10	39.3	39.3	27.9	57.41	509	509	0	125.99	37.9	31.2	28.5	28.3	36.1	34.4
P12109	P12109	1	1	1	Collagen alpha-1(VI) chain	COL6A1	sp|P12109|CO6A1_HUMAN Collagen alpha-1(VI) chain OS=Homo sapiens OX=9606 GN=COL6A1 PE=1 SV=3	1	1	1	1	1	0	0	0	0	0	0	0	1	0	0	0	0	0	0	0	1	0	0	0	0	0	0	0	1.8	1.8	1.8	108.53	1028	1028	0.0050566	3.0029	1.8	0	0	0	0	0
P12235	P12235	14	5	5	ADP/ATP translocase 1	SLC25A4	sp|P12235|ADT1_HUMAN ADP/ATP translocase 1 OS=Homo sapiens OX=9606 GN=SLC25A4 PE=1 SV=4	1	14	5	5	13	12	14	11	13	12	14	13	4	5	5	3	4	4	5	5	4	5	5	3	4	4	5	5	52.3	17.1	17.1	33.064	298	298	0	23.774	48	40.9	52.3	35.9	49.3	40.3
P12236	P12236	16	16	4	ADP/ATP translocase 3;ADP/ATP translocase 3, N-terminally processed	SLC25A6	sp|P12236|ADT3_HUMAN ADP/ATP translocase 3 OS=Homo sapiens OX=9606 GN=SLC25A6 PE=1 SV=4	1	16	16	4	14	12	14	13	14	13	14	13	14	12	14	13	14	13	14	13	2	3	3	3	3	3	3	4	56.7	56.7	12.8	32.866	298	298	0	89.834	51.3	37.2	48.7	39.6	53.4	39.6
P12268	P12268	23	23	22	Inosine-5-monophosphate dehydrogenase 2	IMPDH2	sp|P12268|IMDH2_HUMAN Inosine-5-monophosphate dehydrogenase 2 OS=Homo sapiens OX=9606 GN=IMPDH2 PE=1 SV=2	1	23	23	22	21	21	20	20	22	22	22	21	21	21	20	20	22	22	22	21	20	20	19	19	21	21	21	20	46.7	46.7	45.1	55.804	514	514	0	323.31	41.2	43.4	43	43.4	44.9	46.7
P12270	P12270	53	53	53	Nucleoprotein TPR	TPR	sp|P12270|TPR_HUMAN Nucleoprotein TPR OS=Homo sapiens OX=9606 GN=TPR PE=1 SV=3	1	53	53	53	36	32	31	37	28	32	26	29	36	32	31	37	28	32	26	29	36	32	31	37	28	32	26	29	30.9	30.9	30.9	267.29	2363	2363	0	323.31	22.3	19.3	17.8	21.5	17.7	20.8
P12277;P06732	P12277	19;1	19;1	19;1	Creatine kinase B-type	CKB	sp|P12277|KCRB_HUMAN Creatine kinase B-type OS=Homo sapiens OX=9606 GN=CKB PE=1 SV=1	2	19	19	19	16	16	16	14	17	16	14	14	16	16	16	14	17	16	14	14	16	16	16	14	17	16	14	14	77.2	77.2	77.2	42.644	381	381;381	0	323.31	65.6	59.3	61.4	56.7	72.7	61.4
P12429	P12429	18	18	18	Annexin A3	ANXA3	sp|P12429|ANXA3_HUMAN Annexin A3 OS=Homo sapiens OX=9606 GN=ANXA3 PE=1 SV=3	1	18	18	18	16	16	16	16	14	15	17	17	16	16	16	16	14	15	17	17	16	16	16	16	14	15	17	17	60.1	60.1	60.1	36.375	323	323	0	256.76	55.7	55.7	55.7	55.7	45.8	53.6
P12532;P17540	P12532	13;4	13;4	13;4	Creatine kinase U-type, mitochondrial	CKMT1A	sp|P12532|KCRU_HUMAN Creatine kinase U-type, mitochondrial OS=Homo sapiens OX=9606 GN=CKMT1A PE=1 SV=1	2	13	13	13	8	5	5	5	9	9	9	11	8	5	5	5	9	9	9	11	8	5	5	5	9	9	9	11	43.9	43.9	43.9	47.036	417	417;419	0	323.31	30.9	18.7	21.8	23.7	37.4	35.7
P12694	P12694	3	3	3	2-oxoisovalerate dehydrogenase subunit alpha, mitochondrial	BCKDHA	sp|P12694|ODBA_HUMAN 2-oxoisovalerate dehydrogenase subunit alpha, mitochondrial OS=Homo sapiens OX=9606 GN=BCKDHA PE=1 SV=2	1	3	3	3	0	0	1	0	3	1	2	0	0	0	1	0	3	1	2	0	0	0	1	0	3	1	2	0	10.3	10.3	10.3	50.47	445	445	0.00051666	4.4949	0	0	3.4	0	10.3	3.6
P12814	P12814	49	32	28	Alpha-actinin-1	ACTN1	sp|P12814|ACTN1_HUMAN Alpha-actinin-1 OS=Homo sapiens OX=9606 GN=ACTN1 PE=1 SV=2	1	49	32	28	42	43	40	38	45	41	44	43	27	27	25	23	28	25	27	26	24	23	22	20	25	22	24	23	64.1	44.2	39.2	103.06	892	892	0	323.31	58	59.8	57	49.4	60.7	53.7
P12830	P12830	5	5	5	Cadherin-1;E-Cad/CTF1;E-Cad/CTF2;E-Cad/CTF3	CDH1	sp|P12830|CADH1_HUMAN Cadherin-1 OS=Homo sapiens OX=9606 GN=CDH1 PE=1 SV=3	1	5	5	5	3	3	2	3	2	2	3	4	3	3	2	3	2	2	3	4	3	3	2	3	2	2	3	4	8.8	8.8	8.8	97.455	882	882	0	104.05	4.9	4.9	3.9	4.9	2.8	2.8
P12931;Q9H3Y6;P42685;Q04912	P12931	7;1;1;1	7;1;1;1	3;0;0;0	Proto-oncogene tyrosine-protein kinase Src	SRC	sp|P12931|SRC_HUMAN Proto-oncogene tyrosine-protein kinase Src OS=Homo sapiens OX=9606 GN=SRC PE=1 SV=3	4	7	7	3	3	2	1	2	4	4	1	4	3	2	1	2	4	4	1	4	1	1	0	2	2	2	0	1	15.5	15.5	8	59.834	536	536;488;505;1400	0	15.088	5.2	3.2	1.5	6.3	9.9	10.3
P12955	P12955	9	9	9	Xaa-Pro dipeptidase	PEPD	sp|P12955|PEPD_HUMAN Xaa-Pro dipeptidase OS=Homo sapiens OX=9606 GN=PEPD PE=1 SV=3	1	9	9	9	6	4	2	4	6	6	6	5	6	4	2	4	6	6	6	5	6	4	2	4	6	6	6	5	24.9	24.9	24.9	54.548	493	493	0	79.641	15.2	11.4	5.3	11.4	17.2	17.4
P12956	P12956	28	28	28	X-ray repair cross-complementing protein 6	XRCC6	sp|P12956|XRCC6_HUMAN X-ray repair cross-complementing protein 6 OS=Homo sapiens OX=9606 GN=XRCC6 PE=1 SV=2	1	28	28	28	24	21	23	26	27	22	24	24	24	21	23	26	27	22	24	24	24	21	23	26	27	22	24	24	52.2	52.2	52.2	69.842	609	609	0	323.31	42.5	39.7	43.7	48.1	49.1	40.4
P13010	P13010	33	33	33	X-ray repair cross-complementing protein 5	XRCC5	sp|P13010|XRCC5_HUMAN X-ray repair cross-complementing protein 5 OS=Homo sapiens OX=9606 GN=XRCC5 PE=1 SV=3	1	33	33	33	26	25	27	27	25	28	24	28	26	25	27	27	25	28	24	28	26	25	27	27	25	28	24	28	56.4	56.4	56.4	82.704	732	732	0	323.31	47.5	41.4	46.3	47	42.9	50.7
P13051	P13051	5	5	5	Uracil-DNA glycosylase	UNG	sp|P13051|UNG_HUMAN Uracil-DNA glycosylase OS=Homo sapiens OX=9606 GN=UNG PE=1 SV=2	1	5	5	5	1	4	2	1	3	2	2	2	1	4	2	1	3	2	2	2	1	4	2	1	3	2	2	2	30.7	30.7	30.7	34.645	313	313	0	13.324	4.2	28.4	11.8	7.7	14.1	11.8
P13073	P13073	8	8	8	Cytochrome c oxidase subunit 4 isoform 1, mitochondrial	COX4I1	sp|P13073|COX41_HUMAN Cytochrome c oxidase subunit 4 isoform 1, mitochondrial OS=Homo sapiens OX=9606 GN=COX4I1 PE=1 SV=1	1	8	8	8	8	7	6	7	6	6	5	6	8	7	6	7	6	6	5	6	8	7	6	7	6	6	5	6	43.2	43.2	43.2	19.576	169	169	0	49.982	43.2	39.1	34.9	39.1	31.4	31.4
P13196	P13196	3	3	3	5-aminolevulinate synthase, nonspecific, mitochondrial	ALAS1	sp|P13196|HEM1_HUMAN 5-aminolevulinate synthase, nonspecific, mitochondrial OS=Homo sapiens OX=9606 GN=ALAS1 PE=1 SV=2	1	3	3	3	2	2	0	1	0	1	0	0	2	2	0	1	0	1	0	0	2	2	0	1	0	1	0	0	10.9	10.9	10.9	70.58	640	640	0.00031368	10.353	8.6	7.5	0	5.2	0	5.2
P13284	P13284	1	1	1	Gamma-interferon-inducible lysosomal thiol reductase	IFI30	sp|P13284|GILT_HUMAN Gamma-interferon-inducible lysosomal thiol reductase OS=Homo sapiens OX=9606 GN=IFI30 PE=1 SV=3	1	1	1	1	0	0	0	0	0	0	1	0	0	0	0	0	0	0	1	0	0	0	0	0	0	0	1	0	7.6	7.6	7.6	27.963	250	250	0	21.558	0	0	0	0	0	0
P13473	P13473	3	3	3	Lysosome-associated membrane glycoprotein 2	LAMP2	sp|P13473|LAMP2_HUMAN Lysosome-associated membrane glycoprotein 2 OS=Homo sapiens OX=9606 GN=LAMP2 PE=1 SV=2	1	3	3	3	2	3	2	3	3	3	3	3	2	3	2	3	3	3	3	3	2	3	2	3	3	3	3	3	7.1	7.1	7.1	44.96	410	410	0	17.291	5.1	7.1	5.1	7.1	7.1	7.1
P13489	P13489	16	16	16	Ribonuclease inhibitor	RNH1	sp|P13489|RINI_HUMAN Ribonuclease inhibitor OS=Homo sapiens OX=9606 GN=RNH1 PE=1 SV=2	1	16	16	16	13	11	11	11	13	13	11	10	13	11	11	11	13	13	11	10	13	11	11	11	13	13	11	10	49.9	49.9	49.9	49.973	461	461	0	288.06	39.7	34.5	33.4	34.5	39.3	41.6
P13498	P13498	2	2	2	Cytochrome b-245 light chain	CYBA	sp|P13498|CY24A_HUMAN Cytochrome b-245 light chain OS=Homo sapiens OX=9606 GN=CYBA PE=1 SV=3	1	2	2	2	1	2	1	2	0	0	0	1	1	2	1	2	0	0	0	1	1	2	1	2	0	0	0	1	10.3	10.3	10.3	21.012	195	195	0.0024851	3.6495	5.1	10.3	5.1	10.3	0	0
P13637	P13637	20	7	4	Sodium/potassium-transporting ATPase subunit alpha-3	ATP1A3	sp|P13637|AT1A3_HUMAN Sodium/potassium-transporting ATPase subunit alpha-3 OS=Homo sapiens OX=9606 GN=ATP1A3 PE=1 SV=3	1	20	7	4	11	14	16	13	15	13	14	16	0	1	4	1	2	1	1	3	0	1	3	0	0	0	0	2	28.3	11.1	6.7	111.75	1013	1013	0	20.727	14.1	19	21	16.1	19.9	16.7
P13639	P13639	45	45	44	Elongation factor 2	EEF2	sp|P13639|EF2_HUMAN Elongation factor 2 OS=Homo sapiens OX=9606 GN=EEF2 PE=1 SV=4	1	45	45	44	40	39	39	35	38	39	39	40	40	39	39	35	38	39	39	40	40	38	39	35	38	38	39	39	66	66	64.8	95.337	858	858	0	323.31	57.9	55.6	54.4	46.3	54.1	52.7
P13667	P13667	32	32	32	Protein disulfide-isomerase A4	PDIA4	sp|P13667|PDIA4_HUMAN Protein disulfide-isomerase A4 OS=Homo sapiens OX=9606 GN=PDIA4 PE=1 SV=2	1	32	32	32	27	25	27	23	28	28	27	27	27	25	27	23	28	28	27	27	27	25	27	23	28	28	27	27	59.4	59.4	59.4	72.932	645	645	0	323.31	50.5	49.3	50.4	43.7	49.3	51.8
P13674	P13674	17	17	17	Prolyl 4-hydroxylase subunit alpha-1	P4HA1	sp|P13674|P4HA1_HUMAN Prolyl 4-hydroxylase subunit alpha-1 OS=Homo sapiens OX=9606 GN=P4HA1 PE=1 SV=2	1	17	17	17	11	8	7	7	9	7	9	9	11	8	7	7	9	7	9	9	11	8	7	7	9	7	9	9	43.6	43.6	43.6	61.049	534	534	0	121.45	26.6	20	16.3	16.1	21	17.2
P13693;Q9HAU6;Q56UQ5	P13693	5;1;1	5;1;1	5;1;1	Translationally-controlled tumor protein	TPT1	sp|P13693|TCTP_HUMAN Translationally-controlled tumor protein OS=Homo sapiens OX=9606 GN=TPT1 PE=1 SV=1	3	5	5	5	4	5	5	4	4	5	3	3	4	5	5	4	4	5	3	3	4	5	5	4	4	5	3	3	28.5	28.5	28.5	19.595	172	172;139;140	0	79.422	24.4	28.5	28.5	24.4	20.9	28.5
P13716	P13716	2	2	2	Delta-aminolevulinic acid dehydratase	ALAD	sp|P13716|HEM2_HUMAN Delta-aminolevulinic acid dehydratase OS=Homo sapiens OX=9606 GN=ALAD PE=1 SV=1	1	2	2	2	0	0	0	0	1	0	1	1	0	0	0	0	1	0	1	1	0	0	0	0	1	0	1	1	10.3	10.3	10.3	36.294	330	330	0.0027309	3.6265	0	0	0	0	5.8	0
P13726	P13726	3	3	3	Tissue factor	F3	sp|P13726|TF_HUMAN Tissue factor OS=Homo sapiens OX=9606 GN=F3 PE=1 SV=1	1	3	3	3	1	2	1	1	0	0	0	0	1	2	1	1	0	0	0	0	1	2	1	1	0	0	0	0	14.2	14.2	14.2	33.067	295	295	0.00029223	7.7768	4.4	10.2	4.1	4.1	0	0
P13797;P13796	P13797	27;6	27;6	24;5	Plastin-3	PLS3	sp|P13797|PLST_HUMAN Plastin-3 OS=Homo sapiens OX=9606 GN=PLS3 PE=1 SV=4	2	27	27	24	19	20	16	18	17	19	19	16	19	20	16	18	17	19	19	16	16	18	15	15	14	17	16	14	46.3	46.3	40.8	70.81	630	630;627	0	238.14	37.3	34	27.6	33.5	30.5	33.5
P13798	P13798	17	17	17	Acylamino-acid-releasing enzyme	APEH	sp|P13798|ACPH_HUMAN Acylamino-acid-releasing enzyme OS=Homo sapiens OX=9606 GN=APEH PE=1 SV=4	1	17	17	17	13	13	11	11	15	15	15	13	13	13	11	11	15	15	15	13	13	13	11	11	15	15	15	13	30.3	30.3	30.3	81.224	732	732	0	242.59	22.8	26	21.6	21.6	28	27
P13804	P13804	15	15	15	Electron transfer flavoprotein subunit alpha, mitochondrial	ETFA	sp|P13804|ETFA_HUMAN Electron transfer flavoprotein subunit alpha, mitochondrial OS=Homo sapiens OX=9606 GN=ETFA PE=1 SV=1	1	15	15	15	10	8	6	8	14	13	11	12	10	8	6	8	14	13	11	12	10	8	6	8	14	13	11	12	57.4	57.4	57.4	35.079	333	333	0	130.64	39.9	33	26.4	32.7	55.3	49.8
P13807	P13807	4	4	4	Glycogen [starch] synthase, muscle	GYS1	sp|P13807|GYS1_HUMAN Glycogen [starch] synthase, muscle OS=Homo sapiens OX=9606 GN=GYS1 PE=1 SV=2	1	4	4	4	3	3	1	3	2	2	1	3	3	3	1	3	2	2	1	3	3	3	1	3	2	2	1	3	8.1	8.1	8.1	83.785	737	737	0	20.603	6.1	6.1	1.5	6.1	3.4	4.6
P13861	P13861	12	12	10	cAMP-dependent protein kinase type II-alpha regulatory subunit	PRKAR2A	sp|P13861|KAP2_HUMAN cAMP-dependent protein kinase type II-alpha regulatory subunit OS=Homo sapiens OX=9606 GN=PRKAR2A PE=1 SV=2	1	12	12	10	5	4	4	4	9	7	6	10	5	4	4	4	9	7	6	10	3	3	4	3	8	6	5	9	43.1	43.1	35.9	45.518	404	404	0	88.065	17.6	16.6	13.9	14.4	30.9	23.3
P13984	P13984	6	6	6	General transcription factor IIF subunit 2	GTF2F2	sp|P13984|T2FB_HUMAN General transcription factor IIF subunit 2 OS=Homo sapiens OX=9606 GN=GTF2F2 PE=1 SV=2	1	6	6	6	3	3	2	4	5	4	3	3	3	3	2	4	5	4	3	3	3	3	2	4	5	4	3	3	29.7	29.7	29.7	28.38	249	249	0	69.994	16.9	16.9	13.7	22.1	25.7	20.9
P13987	P13987	3	3	3	CD59 glycoprotein	CD59	sp|P13987|CD59_HUMAN CD59 glycoprotein OS=Homo sapiens OX=9606 GN=CD59 PE=1 SV=1	1	3	3	3	2	2	2	2	3	2	3	3	2	2	2	2	3	2	3	3	2	2	2	2	3	2	3	3	18.8	18.8	18.8	14.177	128	128	0	13.306	17.2	17.2	17.2	17.2	18.8	17.2
P13995	P13995	9	9	9	Bifunctional methylenetetrahydrofolate dehydrogenase/cyclohydrolase, mitochondrial;NAD-dependent methylenetetrahydrofolate dehydrogenase;Methenyltetrahydrofolate cyclohydrolase	MTHFD2	sp|P13995|MTDC_HUMAN Bifunctional methylenetetrahydrofolate dehydrogenase/cyclohydrolase, mitochondrial OS=Homo sapiens OX=9606 GN=MTHFD2 PE=1 SV=2	1	9	9	9	6	6	7	8	8	6	5	5	6	6	7	8	8	6	5	5	6	6	7	8	8	6	5	5	33.1	33.1	33.1	37.895	350	350	0	110.8	22.6	22.6	26.9	30.9	29.1	22.6
P14174	P14174	5	5	5	Macrophage migration inhibitory factor	MIF	sp|P14174|MIF_HUMAN Macrophage migration inhibitory factor OS=Homo sapiens OX=9606 GN=MIF PE=1 SV=4	1	5	5	5	4	5	3	3	3	3	3	4	4	5	3	3	3	3	3	4	4	5	3	3	3	3	3	4	60	60	60	12.476	115	115	0	32.051	41.7	60	35.7	35.7	35.7	35.7
P14209	P14209	2	2	2	CD99 antigen	CD99	sp|P14209|CD99_HUMAN CD99 antigen OS=Homo sapiens OX=9606 GN=CD99 PE=1 SV=1	1	2	2	2	0	1	1	2	1	1	1	1	0	1	1	2	1	1	1	1	0	1	1	2	1	1	1	1	32.4	32.4	32.4	18.848	185	185	0	42.949	0	16.8	16.8	32.4	16.8	16.8
P14314	P14314	18	18	18	Glucosidase 2 subunit beta	PRKCSH	sp|P14314|GLU2B_HUMAN Glucosidase 2 subunit beta OS=Homo sapiens OX=9606 GN=PRKCSH PE=1 SV=2	1	18	18	18	16	16	16	15	15	14	15	15	16	16	16	15	15	14	15	15	16	16	16	15	15	14	15	15	47.7	47.7	47.7	59.425	528	528	0	323.31	43.8	47.7	43.8	43.8	43.8	36.6
P14324	P14324	7	7	7	Farnesyl pyrophosphate synthase	FDPS	sp|P14324|FPPS_HUMAN Farnesyl pyrophosphate synthase OS=Homo sapiens OX=9606 GN=FDPS PE=1 SV=4	1	7	7	7	6	5	6	5	5	5	4	5	6	5	6	5	5	5	4	5	6	5	6	5	5	5	4	5	21.2	21.2	21.2	48.275	419	419	0	67.182	19.1	13.6	19.1	14.3	14.3	13.6
P14406	P14406	2	2	2	Cytochrome c oxidase subunit 7A2, mitochondrial	COX7A2	sp|P14406|CX7A2_HUMAN Cytochrome c oxidase subunit 7A2, mitochondrial OS=Homo sapiens OX=9606 GN=COX7A2 PE=1 SV=1	1	2	2	2	2	2	2	2	2	2	2	2	2	2	2	2	2	2	2	2	2	2	2	2	2	2	2	2	27.7	27.7	27.7	9.3959	83	83	0	19.825	27.7	27.7	27.7	27.7	27.7	27.7
P14550	P14550	19	19	19	Alcohol dehydrogenase [NADP(+)]	AKR1A1	sp|P14550|AK1A1_HUMAN Aldo-keto reductase family 1 member A1 OS=Homo sapiens OX=9606 GN=AKR1A1 PE=1 SV=3	1	19	19	19	12	14	13	14	18	17	16	18	12	14	13	14	18	17	16	18	12	14	13	14	18	17	16	18	70.2	70.2	70.2	36.573	325	325	0	323.31	47.7	53.2	45.8	54.5	65.8	65.8
P14618;P30613	P14618	38;1	38;1	38;1	Pyruvate kinase PKM	PKM	sp|P14618|KPYM_HUMAN Pyruvate kinase PKM OS=Homo sapiens OX=9606 GN=PKM PE=1 SV=4	2	38	38	38	36	34	36	35	36	37	36	36	36	34	36	35	36	37	36	36	36	34	36	35	36	37	36	36	78.2	78.2	78.2	57.936	531	531;574	0	323.31	72.3	68.7	74.8	74.2	74.8	76.8
P14625;Q58FF3	P14625	46;7	46;7	45;7	Endoplasmin	HSP90B1	sp|P14625|ENPL_HUMAN Endoplasmin OS=Homo sapiens OX=9606 GN=HSP90B1 PE=1 SV=1	2	46	46	45	38	35	42	36	40	44	41	43	38	35	42	36	40	44	41	43	37	34	41	35	39	43	40	42	61.1	61.1	59.7	92.468	803	803;399	0	323.31	51.2	48.6	57.5	46.8	54.5	59.3
P14678;P63162	P14678;P63162	7;6	7;6	7;6	Small nuclear ribonucleoprotein-associated proteins B and B;Small nuclear ribonucleoprotein-associated protein N	SNRPB;SNRPN	sp|P14678|RSMB_HUMAN Small nuclear ribonucleoprotein-associated proteins B and B OS=Homo sapiens OX=9606 GN=SNRPB PE=1 SV=2;sp|P63162|RSMN_HUMAN Small nuclear ribonucleoprotein-associated protein N OS=Homo sapiens OX=9606 GN=SNRPN PE=1 SV=1	2	7	7	7	7	7	6	6	6	6	7	6	7	7	6	6	6	6	7	6	7	7	6	6	6	6	7	6	32.5	32.5	32.5	24.61	240	240;240	0	70.209	32.5	32.5	29.2	29.6	29.6	27.1
P14735	P14735	25	25	25	Insulin-degrading enzyme	IDE	sp|P14735|IDE_HUMAN Insulin-degrading enzyme OS=Homo sapiens OX=9606 GN=IDE PE=1 SV=4	1	25	25	25	17	11	13	15	10	11	13	15	17	11	13	15	10	11	13	15	17	11	13	15	10	11	13	15	29	29	29	117.97	1019	1019	0	108.4	19.4	12.3	15.8	18	12.7	13
P14854	P14854	3	3	3	Cytochrome c oxidase subunit 6B1	COX6B1	sp|P14854|CX6B1_HUMAN Cytochrome c oxidase subunit 6B1 OS=Homo sapiens OX=9606 GN=COX6B1 PE=1 SV=2	1	3	3	3	3	3	2	3	3	3	2	2	3	3	2	3	3	3	2	2	3	3	2	3	3	3	2	2	47.7	47.7	47.7	10.192	86	86	0	47.489	47.7	47.7	34.9	47.7	47.7	47.7
P14859;Q9UKI9;P09086	P14859;Q9UKI9;P09086	2;1;1	2;1;1	2;1;1	POU domain, class 2, transcription factor 1;POU domain, class 2, transcription factor 3;POU domain, class 2, transcription factor 2	POU2F1;POU2F3;POU2F2	sp|P14859|PO2F1_HUMAN POU domain, class 2, transcription factor 1 OS=Homo sapiens OX=9606 GN=POU2F1 PE=1 SV=2;sp|Q9UKI9|PO2F3_HUMAN POU domain, class 2, transcription factor 3 OS=Homo sapiens OX=9606 GN=POU2F3 PE=2 SV=3;sp|P09086|PO2F2_HUMAN POU domain, cl	3	2	2	2	1	1	0	1	1	0	0	1	1	1	0	1	1	0	0	1	1	1	0	1	1	0	0	1	4.2	4.2	4.2	76.471	743	743;436;479	0.00029976	8.6569	2.4	2.4	0	2.4	2.4	0
P14866	P14866	21	21	20	Heterogeneous nuclear ribonucleoprotein L	HNRNPL	sp|P14866|HNRPL_HUMAN Heterogeneous nuclear ribonucleoprotein L OS=Homo sapiens OX=9606 GN=HNRNPL PE=1 SV=2	1	21	21	20	17	15	16	16	16	13	15	15	17	15	16	16	16	13	15	15	16	15	16	16	16	12	15	15	61.6	61.6	60.4	64.132	589	589	0	323.31	49.6	43	52.5	47.5	52.1	38.9
P14868	P14868	31	31	31	Aspartate--tRNA ligase, cytoplasmic	DARS	sp|P14868|SYDC_HUMAN Aspartate--tRNA ligase, cytoplasmic OS=Homo sapiens OX=9606 GN=DARS1 PE=1 SV=2	1	31	31	31	23	27	26	24	25	28	27	26	23	27	26	24	25	28	27	26	23	27	26	24	25	28	27	26	66.9	66.9	66.9	57.136	501	501	0	314.15	55.3	60.9	58.5	54.9	56.1	62.1
P14923	P14923	28	28	25	Junction plakoglobin	JUP	sp|P14923|PLAK_HUMAN Junction plakoglobin OS=Homo sapiens OX=9606 GN=JUP PE=1 SV=3	1	28	28	25	21	19	18	16	23	21	19	22	21	19	18	16	23	21	19	22	18	16	15	13	20	18	16	19	49.1	49.1	45.8	81.744	745	745	0	323.31	40.5	33.8	34.9	31	46	37.6
P14927	P14927	6	6	6	Cytochrome b-c1 complex subunit 7	UQCRB	sp|P14927|QCR7_HUMAN Cytochrome b-c1 complex subunit 7 OS=Homo sapiens OX=9606 GN=UQCRB PE=1 SV=2	1	6	6	6	3	4	3	3	6	5	4	4	3	4	3	3	6	5	4	4	3	4	3	3	6	5	4	4	48.6	48.6	48.6	13.53	111	111	0	22.696	27.9	36	24.3	24.3	48.6	39.6
P15104	P15104	3	3	3	Glutamine synthetase	GLUL	sp|P15104|GLNA_HUMAN Glutamine synthetase OS=Homo sapiens OX=9606 GN=GLUL PE=1 SV=4	1	3	3	3	1	1	1	0	2	3	2	2	1	1	1	0	2	3	2	2	1	1	1	0	2	3	2	2	13.1	13.1	13.1	42.064	373	373	0	42.381	5.4	5.4	5.4	0	9.4	13.1
P15121;C9JRZ8	P15121	7;1	7;1	7;1	Aldose reductase	AKR1B1	sp|P15121|ALDR_HUMAN Aldo-keto reductase family 1 member B1 OS=Homo sapiens OX=9606 GN=AKR1B1 PE=1 SV=3	2	7	7	7	4	4	4	4	5	6	6	5	4	4	4	4	5	6	6	5	4	4	4	4	5	6	6	5	30.4	30.4	30.4	35.853	316	316;316	0	83.234	18.4	18.4	18.4	18.4	21.8	27.8
P15153	P15153	8	3	3	Ras-related C3 botulinum toxin substrate 2	RAC2	sp|P15153|RAC2_HUMAN Ras-related C3 botulinum toxin substrate 2 OS=Homo sapiens OX=9606 GN=RAC2 PE=1 SV=1	1	8	3	3	7	6	5	5	5	7	5	6	2	2	2	1	2	3	1	2	2	2	2	1	2	3	1	2	47.4	19.3	19.3	21.429	192	192	0.00030469	9.2126	42.7	34.9	30.7	30.2	33.3	42.2
P15170	P15170	14	14	7	Eukaryotic peptide chain release factor GTP-binding subunit ERF3A	GSPT1	sp|P15170|ERF3A_HUMAN Eukaryotic peptide chain release factor GTP-binding subunit ERF3A OS=Homo sapiens OX=9606 GN=GSPT1 PE=1 SV=1	1	14	14	7	11	10	12	11	13	13	12	13	11	10	12	11	13	13	12	13	6	4	5	5	7	7	6	7	33.1	33.1	19.6	55.755	499	499	0	152.49	27.3	23.4	26.9	27.9	31.5	31.5
P15311	P15311	41	41	29	Ezrin	EZR	sp|P15311|EZRI_HUMAN Ezrin OS=Homo sapiens OX=9606 GN=EZR PE=1 SV=4	1	41	41	29	35	31	31	30	35	32	33	37	35	31	31	30	35	32	33	37	24	21	20	19	25	21	22	26	61.3	61.3	46.1	69.412	586	586	0	323.31	50.3	44.7	47.1	45.6	56.3	49.3
P15374	P15374	3	3	3	Ubiquitin carboxyl-terminal hydrolase isozyme L3	UCHL3	sp|P15374|UCHL3_HUMAN Ubiquitin carboxyl-terminal hydrolase isozyme L3 OS=Homo sapiens OX=9606 GN=UCHL3 PE=1 SV=1	1	3	3	3	3	2	2	3	3	3	2	2	3	2	2	3	3	3	2	2	3	2	2	3	3	3	2	2	22.2	22.2	22.2	26.182	230	230	0	34.844	22.2	11.7	11.7	22.2	22.2	22.2
P15407	P15407	1	1	1	Fos-related antigen 1	FOSL1	sp|P15407|FOSL1_HUMAN Fos-related antigen 1 OS=Homo sapiens OX=9606 GN=FOSL1 PE=1 SV=1	1	1	1	1	0	0	1	0	0	0	0	0	0	0	1	0	0	0	0	0	0	0	1	0	0	0	0	0	6.3	6.3	6.3	29.413	271	271	0	12.145	0	0	6.3	0	0	0
P15529	P15529	3	3	3	Membrane cofactor protein	CD46	sp|P15529|MCP_HUMAN Membrane cofactor protein OS=Homo sapiens OX=9606 GN=CD46 PE=1 SV=3	1	3	3	3	2	0	1	2	2	2	2	2	2	0	1	2	2	2	2	2	2	0	1	2	2	2	2	2	8.9	8.9	8.9	43.747	392	392	0.00031133	10.028	5.9	0	2	5.9	6.9	5.9
P15531	P15531	10	5	5	Nucleoside diphosphate kinase A	NME1	sp|P15531|NDKA_HUMAN Nucleoside diphosphate kinase A OS=Homo sapiens OX=9606 GN=NME1 PE=1 SV=1	1	10	5	5	10	9	8	10	9	10	9	9	5	4	4	5	5	5	4	5	5	4	4	5	5	5	4	5	65.1	34.9	34.9	17.149	152	152	0	131.73	65.1	63.8	58.6	65.1	59.9	65.1
P15559	P15559	10	10	10	NAD(P)H dehydrogenase [quinone] 1	NQO1	sp|P15559|NQO1_HUMAN NAD(P)H dehydrogenase [quinone] 1 OS=Homo sapiens OX=9606 GN=NQO1 PE=1 SV=1	1	10	10	10	7	7	7	6	6	9	8	9	7	7	7	6	6	9	8	9	7	7	7	6	6	9	8	9	38.3	38.3	38.3	30.867	274	274	0	125.41	32.1	24.8	24.8	24.8	24.8	31
P15586	P15586	9	9	9	N-acetylglucosamine-6-sulfatase	GNS	sp|P15586|GNS_HUMAN N-acetylglucosamine-6-sulfatase OS=Homo sapiens OX=9606 GN=GNS PE=1 SV=3	1	9	9	9	2	2	1	0	5	6	6	4	2	2	1	0	5	6	6	4	2	2	1	0	5	6	6	4	22.3	22.3	22.3	62.081	552	552	0	48.459	6.7	4.5	1.6	0	14.7	14.1
P15880	P15880	16	16	16	40S ribosomal protein S2	RPS2	sp|P15880|RS2_HUMAN 40S ribosomal protein S2 OS=Homo sapiens OX=9606 GN=RPS2 PE=1 SV=2	1	16	16	16	14	13	12	10	12	11	11	10	14	13	12	10	12	11	11	10	14	13	12	10	12	11	11	10	53.9	53.9	53.9	31.324	293	293	0	87.204	49.5	47.8	43	37.5	44.4	40.6
P15924	P15924	69	69	69	Desmoplakin	DSP	sp|P15924|DESP_HUMAN Desmoplakin OS=Homo sapiens OX=9606 GN=DSP PE=1 SV=3	1	69	69	69	38	28	32	35	38	53	45	38	38	28	32	35	38	53	45	38	38	28	32	35	38	53	45	38	32.4	32.4	32.4	331.77	2871	2871	0	323.31	17.3	11.9	13.5	16.2	16.4	24.2
P15927	P15927	7	7	7	Replication protein A 32 kDa subunit	RPA2	sp|P15927|RFA2_HUMAN Replication protein A 32 kDa subunit OS=Homo sapiens OX=9606 GN=RPA2 PE=1 SV=1	1	7	7	7	6	6	6	5	6	5	4	4	6	6	6	5	6	5	4	4	6	6	6	5	6	5	4	4	34.8	34.8	34.8	29.247	270	270	0	55.415	31.9	31.9	31.9	27.4	30.4	22.2
P15954	P15954	2	2	2	Cytochrome c oxidase subunit 7C, mitochondrial	COX7C	sp|P15954|COX7C_HUMAN Cytochrome c oxidase subunit 7C, mitochondrial OS=Homo sapiens OX=9606 GN=COX7C PE=1 SV=1	1	2	2	2	1	1	1	1	0	1	1	2	1	1	1	1	0	1	1	2	1	1	1	1	0	1	1	2	28.6	28.6	28.6	7.2454	63	63	0.00028547	6.994	14.3	14.3	14.3	14.3	0	14.3
P16070	P16070	7	7	7	CD44 antigen	CD44	sp|P16070|CD44_HUMAN CD44 antigen OS=Homo sapiens OX=9606 GN=CD44 PE=1 SV=3	1	7	7	7	6	5	7	7	6	7	7	7	6	5	7	7	6	7	7	7	6	5	7	7	6	7	7	7	10.5	10.5	10.5	81.537	742	742	0	105.72	9.3	8	10.5	10.5	9.2	10.5
P16083	P16083	4	4	4	Ribosyldihydronicotinamide dehydrogenase [quinone]	NQO2	sp|P16083|NQO2_HUMAN Ribosyldihydronicotinamide dehydrogenase [quinone] OS=Homo sapiens OX=9606 GN=NQO2 PE=1 SV=5	1	4	4	4	2	1	0	1	2	2	4	2	2	1	0	1	2	2	4	2	2	1	0	1	2	2	4	2	26.4	26.4	26.4	25.918	231	231	0	22.799	12.6	7.8	0	4.8	12.6	12.6
P16104;Q96QV6	P16104;Q96QV6	5;4	5;4	1;0	Histone H2AX;Histone H2A type 1-A	H2AFX;HIST1H2AA	sp|P16104|H2AX_HUMAN Histone H2AX OS=Homo sapiens OX=9606 GN=H2AX PE=1 SV=2;sp|Q96QV6|H2A1A_HUMAN Histone H2A type 1-A OS=Homo sapiens OX=9606 GN=H2AC1 PE=1 SV=3	2	5	5	1	4	4	4	3	4	4	5	4	4	4	4	3	4	4	5	4	1	1	1	1	1	1	1	1	37.8	37.8	5.6	15.144	143	143;131	0	14.29	21.7	21.7	21.7	16.8	21.7	21.7
P16144	P16144	34	34	34	Integrin beta-4	ITGB4	sp|P16144|ITB4_HUMAN Integrin beta-4 OS=Homo sapiens OX=9606 GN=ITGB4 PE=1 SV=5	1	34	34	34	21	20	22	19	19	15	21	15	21	20	22	19	19	15	21	15	21	20	22	19	19	15	21	15	26	26	26	202.16	1822	1822	0	284.54	16.7	15.5	18.2	15.9	14.4	12.3
P16219	P16219	6	6	6	Short-chain specific acyl-CoA dehydrogenase, mitochondrial	ACADS	sp|P16219|ACADS_HUMAN Short-chain specific acyl-CoA dehydrogenase, mitochondrial OS=Homo sapiens OX=9606 GN=ACADS PE=1 SV=1	1	6	6	6	0	1	0	1	6	4	3	4	0	1	0	1	6	4	3	4	0	1	0	1	6	4	3	4	18.7	18.7	18.7	44.297	412	412	0	17.407	0	2.9	0	3.2	18.7	10
P16220;P18846	P16220;P18846	2;1	2;1	2;1	Cyclic AMP-responsive element-binding protein 1;Cyclic AMP-dependent transcription factor ATF-1	CREB1;ATF1	sp|P16220|CREB1_HUMAN Cyclic AMP-responsive element-binding protein 1 OS=Homo sapiens OX=9606 GN=CREB1 PE=1 SV=2;sp|P18846|ATF1_HUMAN Cyclic AMP-dependent transcription factor ATF-1 OS=Homo sapiens OX=9606 GN=ATF1 PE=1 SV=2	2	2	2	2	2	1	2	1	1	1	1	0	2	1	2	1	1	1	1	0	2	1	2	1	1	1	1	0	6.7	6.7	6.7	36.688	341	341;271	0.00031182	10.078	6.7	2.6	6.7	2.6	4.1	4.1
P16278	P16278	7	7	7	Beta-galactosidase	GLB1	sp|P16278|BGAL_HUMAN Beta-galactosidase OS=Homo sapiens OX=9606 GN=GLB1 PE=1 SV=2	1	7	7	7	2	1	2	2	6	5	4	3	2	1	2	2	6	5	4	3	2	1	2	2	6	5	4	3	14.6	14.6	14.6	76.074	677	677	0	36.508	4.9	2.5	4.4	4.9	12.9	11.2
P16333	P16333	2	2	2	Cytoplasmic protein NCK1	NCK1	sp|P16333|NCK1_HUMAN Cytoplasmic protein NCK1 OS=Homo sapiens OX=9606 GN=NCK1 PE=1 SV=1	1	2	2	2	1	0	0	0	0	0	1	0	1	0	0	0	0	0	1	0	1	0	0	0	0	0	1	0	6.6	6.6	6.6	42.864	377	377	0.0062097	2.8713	2.9	0	0	0	0	0
P16403	P16403	7	2	2	Histone H1.2	HIST1H1C	sp|P16403|H12_HUMAN Histone H1.2 OS=Homo sapiens OX=9606 GN=H1-2 PE=1 SV=2	1	7	2	2	5	7	6	7	6	7	6	6	1	2	1	2	1	2	2	1	1	2	1	2	1	2	2	1	34.3	11.7	11.7	21.364	213	213	0	18.676	26.8	34.3	30	34.3	30	34.3
P16422	P16422	8	8	8	Epithelial cell adhesion molecule	EPCAM	sp|P16422|EPCAM_HUMAN Epithelial cell adhesion molecule OS=Homo sapiens OX=9606 GN=EPCAM PE=1 SV=2	1	8	8	8	5	4	5	6	4	6	4	6	5	4	5	6	4	6	4	6	5	4	5	6	4	6	4	6	30.3	30.3	30.3	34.932	314	314	0	101.79	23.9	18.8	20.7	24.8	18.8	22.6
P16435	P16435	16	16	16	NADPH--cytochrome P450 reductase	POR	sp|P16435|NCPR_HUMAN NADPH--cytochrome P450 reductase OS=Homo sapiens OX=9606 GN=POR PE=1 SV=2	1	16	16	16	6	7	6	6	10	9	9	13	6	7	6	6	10	9	9	13	6	7	6	6	10	9	9	13	31.9	31.9	31.9	76.689	677	677	0	193.27	13	16.8	13.4	14.8	22.3	17.6
P16591	P16591	2	2	2	Tyrosine-protein kinase Fer	FER	sp|P16591|FER_HUMAN Tyrosine-protein kinase Fer OS=Homo sapiens OX=9606 GN=FER PE=1 SV=2	1	2	2	2	0	0	0	0	1	0	1	0	0	0	0	0	1	0	1	0	0	0	0	0	1	0	1	0	3	3	3	94.637	822	822	0.0010183	4.1488	0	0	0	0	1.3	0
P16615;O14983;Q93084	P16615	39;13;6	39;13;6	39;13;6	Sarcoplasmic/endoplasmic reticulum calcium ATPase 2	ATP2A2	sp|P16615|AT2A2_HUMAN Sarcoplasmic/endoplasmic reticulum calcium ATPase 2 OS=Homo sapiens OX=9606 GN=ATP2A2 PE=1 SV=1	3	39	39	39	26	26	28	22	26	27	28	31	26	26	28	22	26	27	28	31	26	26	28	22	26	27	28	31	47.2	47.2	47.2	114.76	1042	1042;1001;1043	0	323.31	34.2	32.4	33.1	29	34.9	32.4
P16885	P16885	14	14	14	1-phosphatidylinositol 4,5-bisphosphate phosphodiesterase gamma-2	PLCG2	sp|P16885|PLCG2_HUMAN 1-phosphatidylinositol 4,5-bisphosphate phosphodiesterase gamma-2 OS=Homo sapiens OX=9606 GN=PLCG2 PE=1 SV=4	1	14	14	14	1	0	0	1	5	5	8	8	1	0	0	1	5	5	8	8	1	0	0	1	5	5	8	8	14.4	14.4	14.4	147.87	1265	1265	0	40.742	1	0	0	0.6	4.3	4.7
P16930	P16930	3	3	3	Fumarylacetoacetase	FAH	sp|P16930|FAAA_HUMAN Fumarylacetoacetase OS=Homo sapiens OX=9606 GN=FAH PE=1 SV=2	1	3	3	3	0	0	0	0	2	1	1	0	0	0	0	0	2	1	1	0	0	0	0	0	2	1	1	0	7.6	7.6	7.6	46.374	419	419	0.00027801	6.219	0	0	0	0	4.5	2.1
P16949	P16949	5	5	4	Stathmin	STMN1	sp|P16949|STMN1_HUMAN Stathmin OS=Homo sapiens OX=9606 GN=STMN1 PE=1 SV=3	1	5	5	4	2	4	2	4	3	4	2	2	2	4	2	4	3	4	2	2	1	3	1	3	2	3	1	1	33.6	33.6	27.5	17.302	149	149	0	30.593	14.8	25.5	14.8	25.5	20.1	28.2
P16989	P16989	13	10	10	Y-box-binding protein 3	YBX3	sp|P16989|YBOX3_HUMAN Y-box-binding protein 3 OS=Homo sapiens OX=9606 GN=YBX3 PE=1 SV=4	1	13	10	10	12	12	12	12	10	10	10	10	9	9	9	9	7	7	8	7	9	9	9	9	7	7	8	7	62.6	53	53	40.089	372	372	0	323.31	59.1	48.9	59.1	62.6	55.4	55.9
P17050	P17050	3	3	3	Alpha-N-acetylgalactosaminidase	NAGA	sp|P17050|NAGAB_HUMAN Alpha-N-acetylgalactosaminidase OS=Homo sapiens OX=9606 GN=NAGA PE=1 SV=2	1	3	3	3	0	1	1	0	2	1	3	2	0	1	1	0	2	1	3	2	0	1	1	0	2	1	3	2	9	9	9	46.564	411	411	0.00031114	9.9922	0	2.9	2.9	0	5.6	2.7
P17066;P48741	P17066;P48741	10;5	1;1	1;1	Heat shock 70 kDa protein 6;Putative heat shock 70 kDa protein 7	HSPA6;HSPA7	sp|P17066|HSP76_HUMAN Heat shock 70 kDa protein 6 OS=Homo sapiens OX=9606 GN=HSPA6 PE=1 SV=2;sp|P48741|HSP77_HUMAN Putative heat shock 70 kDa protein 7 OS=Homo sapiens OX=9606 GN=HSPA7 PE=5 SV=2	2	10	1	1	9	9	10	10	9	9	9	9	1	1	1	1	1	1	1	1	1	1	1	1	1	1	1	1	16.8	1.7	1.7	71.027	643	643;367	0	30.833	15.1	15.1	16.8	16.8	15.1	15.1
P17096	P17096	7	7	7	High mobility group protein HMG-I/HMG-Y	HMGA1	sp|P17096|HMGA1_HUMAN High mobility group protein HMG-I/HMG-Y OS=Homo sapiens OX=9606 GN=HMGA1 PE=1 SV=3	1	7	7	7	4	6	6	6	7	6	7	7	4	6	6	6	7	6	7	7	4	6	6	6	7	6	7	7	51.4	51.4	51.4	11.676	107	107	0	89.028	23.4	37.4	37.4	37.4	51.4	37.4
P17152	P17152	2	2	2	Transmembrane protein 11, mitochondrial	TMEM11	sp|P17152|TMM11_HUMAN Transmembrane protein 11, mitochondrial OS=Homo sapiens OX=9606 GN=TMEM11 PE=1 SV=1	1	2	2	2	1	1	2	2	2	2	2	2	1	1	2	2	2	2	2	2	1	1	2	2	2	2	2	2	12.5	12.5	12.5	21.541	192	192	0.00030432	9.1928	4.2	8.3	12.5	12.5	12.5	12.5
P17174	P17174	16	16	16	Aspartate aminotransferase, cytoplasmic	GOT1	sp|P17174|AATC_HUMAN Aspartate aminotransferase, cytoplasmic OS=Homo sapiens OX=9606 GN=GOT1 PE=1 SV=3	1	16	16	16	16	13	15	14	16	16	16	16	16	13	15	14	16	16	16	16	16	13	15	14	16	16	16	16	52.1	52.1	52.1	46.247	413	413	0	323.31	52.1	42.4	50.1	48.2	52.1	52.1
P17301	P17301	26	26	26	Integrin alpha-2	ITGA2	sp|P17301|ITA2_HUMAN Integrin alpha-2 OS=Homo sapiens OX=9606 GN=ITGA2 PE=1 SV=1	1	26	26	26	20	14	15	20	19	19	20	21	20	14	15	20	19	19	20	21	20	14	15	20	19	19	20	21	33	33	33	129.29	1181	1181	0	323.31	25.5	18.4	19.4	26.9	21.3	23.5
P17480	P17480	11	11	11	Nucleolar transcription factor 1	UBTF	sp|P17480|UBF1_HUMAN Nucleolar transcription factor 1 OS=Homo sapiens OX=9606 GN=UBTF PE=1 SV=1	1	11	11	11	7	4	7	6	4	4	7	7	7	4	7	6	4	4	7	7	7	4	7	6	4	4	7	7	17.9	17.9	17.9	89.405	764	764	0	51.448	10.7	7.1	12.8	10.3	7.3	7.3
P17568	P17568	3	3	3	NADH dehydrogenase [ubiquinone] 1 beta subcomplex subunit 7	NDUFB7	sp|P17568|NDUB7_HUMAN NADH dehydrogenase [ubiquinone] 1 beta subcomplex subunit 7 OS=Homo sapiens OX=9606 GN=NDUFB7 PE=1 SV=4	1	3	3	3	3	2	3	3	3	3	3	3	3	2	3	3	3	3	3	3	3	2	3	3	3	3	3	3	37.2	37.2	37.2	16.402	137	137	0	62.657	37.2	18.2	37.2	37.2	37.2	37.2
P17612;P22612	P17612	10;2	10;2	4;0	cAMP-dependent protein kinase catalytic subunit alpha	PRKACA	sp|P17612|KAPCA_HUMAN cAMP-dependent protein kinase catalytic subunit alpha OS=Homo sapiens OX=9606 GN=PRKACA PE=1 SV=2	2	10	10	4	5	6	5	5	6	8	5	7	5	6	5	5	6	8	5	7	2	3	2	2	2	4	3	2	31.6	31.6	13.1	40.589	351	351;351	0	74.428	19.9	20.8	19.9	17.4	21.7	26.5
P17655	P17655	19	19	19	Calpain-2 catalytic subunit	CAPN2	sp|P17655|CAN2_HUMAN Calpain-2 catalytic subunit OS=Homo sapiens OX=9606 GN=CAPN2 PE=1 SV=6	1	19	19	19	15	16	15	15	15	15	16	16	15	16	15	15	15	15	16	16	15	16	15	15	15	15	16	16	40.6	40.6	40.6	79.994	700	700	0	294.98	29.1	32.3	29.9	29.1	29.1	27.9
P17693	P17693	3	1	1	HLA class I histocompatibility antigen, alpha chain G	HLA-G	sp|P17693|HLAG_HUMAN HLA class I histocompatibility antigen, alpha chain G OS=Homo sapiens OX=9606 GN=HLA-G PE=1 SV=1	1	3	1	1	1	3	2	2	2	3	2	2	0	1	1	1	1	1	1	1	0	1	1	1	1	1	1	1	9.5	3	3	38.224	338	338	0.0050651	3.0268	3.8	9.5	6.8	6.8	6.8	9.5
P17706	P17706	3	3	3	Tyrosine-protein phosphatase non-receptor type 2	PTPN2	sp|P17706|PTN2_HUMAN Tyrosine-protein phosphatase non-receptor type 2 OS=Homo sapiens OX=9606 GN=PTPN2 PE=1 SV=2	1	3	3	3	2	1	1	2	0	1	2	1	2	1	1	2	0	1	2	1	2	1	1	2	0	1	2	1	8.2	8.2	8.2	48.473	415	415	0.00029542	8.1453	4.8	2.2	2.2	5.5	0	2.2
P17812	P17812	20	20	18	CTP synthase 1	CTPS1	sp|P17812|PYRG1_HUMAN CTP synthase 1 OS=Homo sapiens OX=9606 GN=CTPS1 PE=1 SV=2	1	20	20	18	10	13	10	12	6	8	6	5	10	13	10	12	6	8	6	5	9	11	9	11	5	7	4	4	49.7	49.7	45.3	66.69	591	591	0	142.24	27.6	34.3	21	24.4	14.9	19.3
P17844	P17844	25	18	18	Probable ATP-dependent RNA helicase DDX5	DDX5	sp|P17844|DDX5_HUMAN Probable ATP-dependent RNA helicase DDX5 OS=Homo sapiens OX=9606 GN=DDX5 PE=1 SV=1	1	25	18	18	22	23	22	21	19	19	19	19	15	16	16	14	12	12	12	12	15	16	16	14	12	12	12	12	44.1	32.1	32.1	69.147	614	614	0	187.57	40.6	41.2	38.3	35.3	33.9	32.9
P17858	P17858	18	15	15	ATP-dependent 6-phosphofructokinase, liver type	PFKL	sp|P17858|PFKAL_HUMAN ATP-dependent 6-phosphofructokinase, liver type OS=Homo sapiens OX=9606 GN=PFKL PE=1 SV=6	1	18	15	15	12	13	12	13	12	17	16	16	10	10	11	11	10	14	13	14	10	10	11	11	10	14	13	14	34.4	29.6	29.6	85.018	780	780	0	183.94	22.6	23.7	24.1	26.8	22.7	32.2
P17900	P17900	4	4	4	Ganglioside GM2 activator;Ganglioside GM2 activator isoform short	GM2A	sp|P17900|SAP3_HUMAN Ganglioside GM2 activator OS=Homo sapiens OX=9606 GN=GM2A PE=1 SV=4	1	4	4	4	1	1	0	0	3	4	2	2	1	1	0	0	3	4	2	2	1	1	0	0	3	4	2	2	18.7	18.7	18.7	20.838	193	193	0.00027078	5.5256	3.6	3.6	0	0	13	18.7
P17931	P17931	5	5	5	Galectin-3	LGALS3	sp|P17931|LEG3_HUMAN Galectin-3 OS=Homo sapiens OX=9606 GN=LGALS3 PE=1 SV=5	1	5	5	5	3	4	2	4	4	5	4	4	3	4	2	4	4	5	4	4	3	4	2	4	4	5	4	4	21.2	21.2	21.2	26.152	250	250	0	14.566	14.4	18.4	8.8	18.4	18.4	21.2
P17980	P17980	19	19	19	26S protease regulatory subunit 6A	PSMC3	sp|P17980|PRS6A_HUMAN 26S proteasome regulatory subunit 6A OS=Homo sapiens OX=9606 GN=PSMC3 PE=1 SV=3	1	19	19	19	16	15	14	13	13	13	13	11	16	15	14	13	13	13	13	11	16	15	14	13	13	13	13	11	54.2	54.2	54.2	49.203	439	439	0	290.05	51.5	42.6	44.4	39.6	41.7	40.8
P17987	P17987	27	27	27	T-complex protein 1 subunit alpha	TCP1	sp|P17987|TCPA_HUMAN T-complex protein 1 subunit alpha OS=Homo sapiens OX=9606 GN=TCP1 PE=1 SV=1	1	27	27	27	23	21	23	20	26	22	22	25	23	21	23	20	26	22	22	25	23	21	23	20	26	22	22	25	61	61	61	60.343	556	556	0	323.31	49.8	46	48.7	42.8	61	48.4
P18031	P18031	12	12	12	Tyrosine-protein phosphatase non-receptor type 1	PTPN1	sp|P18031|PTN1_HUMAN Tyrosine-protein phosphatase non-receptor type 1 OS=Homo sapiens OX=9606 GN=PTPN1 PE=1 SV=1	1	12	12	12	10	8	7	5	11	9	9	10	10	8	7	5	11	9	9	10	10	8	7	5	11	9	9	10	35.2	35.2	35.2	49.966	435	435	0	94.975	30.6	24.8	21.4	18.2	33.6	27.4
P18074	P18074	5	5	5	TFIIH basal transcription factor complex helicase XPD subunit	ERCC2	sp|P18074|ERCC2_HUMAN General transcription and DNA repair factor IIH helicase subunit XPD OS=Homo sapiens OX=9606 GN=ERCC2 PE=1 SV=1	1	5	5	5	3	1	1	3	2	2	2	2	3	1	1	3	2	2	2	2	3	1	1	3	2	2	2	2	11.8	11.8	11.8	86.908	760	760	0	44.234	6.1	1.6	1.6	6.8	4.1	4.9
P18077	P18077	7	7	7	60S ribosomal protein L35a	RPL35A	sp|P18077|RL35A_HUMAN 60S ribosomal protein L35a OS=Homo sapiens OX=9606 GN=RPL35A PE=1 SV=2	1	7	7	7	6	4	4	5	3	5	7	7	6	4	4	5	3	5	7	7	6	4	4	5	3	5	7	7	46.4	46.4	46.4	12.538	110	110	0	20.649	40	29.1	29.1	35.5	20.9	37.3
P18084	P18084	4	4	4	Integrin beta-5	ITGB5	sp|P18084|ITB5_HUMAN Integrin beta-5 OS=Homo sapiens OX=9606 GN=ITGB5 PE=1 SV=1	1	4	4	4	2	0	2	0	0	0	1	0	2	0	2	0	0	0	1	0	2	0	2	0	0	0	1	0	5.9	5.9	5.9	88.053	799	799	0.00028193	6.6362	3.4	0	2.6	0	0	0
P18085	P18085	9	9	6	ADP-ribosylation factor 4	ARF4	sp|P18085|ARF4_HUMAN ADP-ribosylation factor 4 OS=Homo sapiens OX=9606 GN=ARF4 PE=1 SV=3	1	9	9	6	9	9	9	8	9	9	9	9	9	9	9	8	9	9	9	9	6	6	6	5	6	6	6	6	63.3	63.3	35.6	20.511	180	180	0	157.92	63.3	63.3	63.3	55.6	63.3	63.3
P18124	P18124	10	10	10	60S ribosomal protein L7	RPL7	sp|P18124|RL7_HUMAN 60S ribosomal protein L7 OS=Homo sapiens OX=9606 GN=RPL7 PE=1 SV=1	1	10	10	10	9	7	7	8	8	10	8	7	9	7	7	8	8	10	8	7	9	7	7	8	8	10	8	7	40.7	40.7	40.7	29.225	248	248	0	152.78	37.9	30.6	27.4	30.6	30.6	40.7
P18206	P18206	48	48	48	Vinculin	VCL	sp|P18206|VINC_HUMAN Vinculin OS=Homo sapiens OX=9606 GN=VCL PE=1 SV=4	1	48	48	48	38	35	36	33	31	40	36	33	38	35	36	33	31	40	36	33	38	35	36	33	31	40	36	33	53.3	53.3	53.3	123.8	1134	1134	0	323.31	41.5	40.3	41.9	39.1	36.5	44.2
P18433	P18433	2	2	2	Receptor-type tyrosine-protein phosphatase alpha	PTPRA	sp|P18433|PTPRA_HUMAN Receptor-type tyrosine-protein phosphatase alpha OS=Homo sapiens OX=9606 GN=PTPRA PE=1 SV=3	1	2	2	2	1	0	0	0	0	0	0	1	1	0	0	0	0	0	0	1	1	0	0	0	0	0	0	1	4.2	4.2	4.2	90.718	802	802	0.00051613	4.4646	1.7	0	0	0	0	0
P18440	P18440	1	1	1	Arylamine N-acetyltransferase 1	NAT1	sp|P18440|ARY1_HUMAN Arylamine N-acetyltransferase 1 OS=Homo sapiens OX=9606 GN=NAT1 PE=1 SV=2	1	1	1	1	0	0	0	1	0	1	0	0	0	0	0	1	0	1	0	0	0	0	0	1	0	1	0	0	5.2	5.2	5.2	33.898	290	290	0.00027181	5.6138	0	0	0	5.2	0	5.2
P18583	P18583	21	21	21	Protein SON	SON	sp|P18583|SON_HUMAN Protein SON OS=Homo sapiens OX=9606 GN=SON PE=1 SV=4	1	21	21	21	11	12	13	13	8	9	8	11	11	12	13	13	8	9	8	11	11	12	13	13	8	9	8	11	14.5	14.5	14.5	263.83	2426	2426	0	179.51	6.7	8.3	8.9	8.6	4.8	5.6
P18615	P18615	9	9	9	Negative elongation factor E	NELFE	sp|P18615|NELFE_HUMAN Negative elongation factor E OS=Homo sapiens OX=9606 GN=NELFE PE=1 SV=3	1	9	9	9	5	6	5	2	3	2	4	4	5	6	5	2	3	2	4	4	5	6	5	2	3	2	4	4	34.2	34.2	34.2	43.239	380	380	0	63.611	21.1	24.5	19.7	9.7	14.5	10
P18621	P18621	6	6	6	60S ribosomal protein L17	RPL17	sp|P18621|RL17_HUMAN 60S ribosomal protein L17 OS=Homo sapiens OX=9606 GN=RPL17 PE=1 SV=3	1	6	6	6	6	6	6	6	6	5	6	6	6	6	6	6	6	5	6	6	6	6	6	6	6	5	6	6	36.4	36.4	36.4	21.397	184	184	0	84.586	36.4	36.4	36.4	36.4	36.4	31.5
P18669;P15259;Q8N0Y7	P18669	11;4;3	11;4;3	11;4;3	Phosphoglycerate mutase 1	PGAM1	sp|P18669|PGAM1_HUMAN Phosphoglycerate mutase 1 OS=Homo sapiens OX=9606 GN=PGAM1 PE=1 SV=2	3	11	11	11	10	10	8	8	10	9	9	9	10	10	8	8	10	9	9	9	10	10	8	8	10	9	9	9	63	63	63	28.804	254	254;253;254	0	314.05	60.6	52.4	44.1	44.1	52.4	46.5
P18754	P18754	16	16	16	Regulator of chromosome condensation	RCC1	sp|P18754|RCC1_HUMAN Regulator of chromosome condensation OS=Homo sapiens OX=9606 GN=RCC1 PE=1 SV=1	1	16	16	16	14	13	13	14	14	15	15	15	14	13	13	14	14	15	15	15	14	13	13	14	14	15	15	15	66.7	66.7	66.7	44.969	421	421	0	323.31	58	51.1	50.8	58	55.1	59.9
P18858	P18858	9	9	9	DNA ligase 1	LIG1	sp|P18858|DNLI1_HUMAN DNA ligase 1 OS=Homo sapiens OX=9606 GN=LIG1 PE=1 SV=1	1	9	9	9	5	5	4	7	1	0	0	1	5	5	4	7	1	0	0	1	5	5	4	7	1	0	0	1	15.1	15.1	15.1	101.73	919	919	0	48.081	8.3	8.7	7.3	11.5	2.2	0
P18859	P18859	3	3	3	ATP synthase-coupling factor 6, mitochondrial	ATP5J	sp|P18859|ATP5J_HUMAN ATP synthase-coupling factor 6, mitochondrial OS=Homo sapiens OX=9606 GN=ATP5PF PE=1 SV=1	1	3	3	3	3	2	2	2	3	3	3	3	3	2	2	2	3	3	3	3	3	2	2	2	3	3	3	3	38	38	38	12.587	108	108	0	112.91	38	31.5	31.5	31.5	38	38
P18887	P18887	6	6	6	DNA repair protein XRCC1	XRCC1	sp|P18887|XRCC1_HUMAN DNA repair protein XRCC1 OS=Homo sapiens OX=9606 GN=XRCC1 PE=1 SV=2	1	6	6	6	1	1	0	1	1	3	2	0	1	1	0	1	1	3	2	0	1	1	0	1	1	3	2	0	12.6	12.6	12.6	69.476	633	633	0	11.044	1.6	1.6	0	1.6	2.4	7.4
P19338	P19338	29	29	29	Nucleolin	NCL	sp|P19338|NUCL_HUMAN Nucleolin OS=Homo sapiens OX=9606 GN=NCL PE=1 SV=3	1	29	29	29	26	25	26	24	26	27	26	27	26	25	26	24	26	27	26	27	26	25	26	24	26	27	26	27	37.3	37.3	37.3	76.613	710	710	0	323.31	34.8	33.4	32.8	32.4	34.8	35.1
P19367;Q2TB90	P19367	29;2	29;2	27;2	Hexokinase-1	HK1	sp|P19367|HXK1_HUMAN Hexokinase-1 OS=Homo sapiens OX=9606 GN=HK1 PE=1 SV=3	2	29	29	27	19	16	11	15	22	21	25	22	19	16	11	15	22	21	25	22	17	15	10	14	21	20	24	20	39.8	39.8	37.6	102.48	917	917;917	0	260.7	26.8	18.8	16.5	18.8	30.8	26.4
P19387	P19387	5	5	5	DNA-directed RNA polymerase II subunit RPB3	POLR2C	sp|P19387|RPB3_HUMAN DNA-directed RNA polymerase II subunit RPB3 OS=Homo sapiens OX=9606 GN=POLR2C PE=1 SV=2	1	5	5	5	4	3	4	4	2	2	2	3	4	3	4	4	2	2	2	3	4	3	4	4	2	2	2	3	27.6	27.6	27.6	31.441	275	275	0	19.508	24.4	19.3	22.5	24.4	8.7	8.7
P19388	P19388	5	5	5	DNA-directed RNA polymerases I, II, and III subunit RPABC1	POLR2E	sp|P19388|RPAB1_HUMAN DNA-directed RNA polymerases I, II, and III subunit RPABC1 OS=Homo sapiens OX=9606 GN=POLR2E PE=1 SV=4	1	5	5	5	4	2	2	0	1	3	2	1	4	2	2	0	1	3	2	1	4	2	2	0	1	3	2	1	35.7	35.7	35.7	24.551	210	210	0	75.37	31.4	11	11	0	4.3	15.2
P19404	P19404	6	6	6	NADH dehydrogenase [ubiquinone] flavoprotein 2, mitochondrial	NDUFV2	sp|P19404|NDUV2_HUMAN NADH dehydrogenase [ubiquinone] flavoprotein 2, mitochondrial OS=Homo sapiens OX=9606 GN=NDUFV2 PE=1 SV=2	1	6	6	6	4	6	4	4	6	6	5	5	4	6	4	4	6	6	5	5	4	6	4	4	6	6	5	5	32.5	32.5	32.5	27.391	249	249	0	73.477	23.7	32.5	24.1	24.1	32.5	32.5
P19474	P19474	3	3	3	E3 ubiquitin-protein ligase TRIM21	TRIM21	sp|P19474|RO52_HUMAN E3 ubiquitin-protein ligase TRIM21 OS=Homo sapiens OX=9606 GN=TRIM21 PE=1 SV=1	1	3	3	3	0	0	0	0	1	2	1	1	0	0	0	0	1	2	1	1	0	0	0	0	1	2	1	1	8.6	8.6	8.6	54.169	475	475	0	14.801	0	0	0	0	3.6	6.5
P19525	P19525	15	15	15	Interferon-induced, double-stranded RNA-activated protein kinase	EIF2AK2	sp|P19525|E2AK2_HUMAN Interferon-induced, double-stranded RNA-activated protein kinase OS=Homo sapiens OX=9606 GN=EIF2AK2 PE=1 SV=2	1	15	15	15	8	9	9	8	11	9	10	11	8	9	9	8	11	9	10	11	8	9	9	8	11	9	10	11	31.8	31.8	31.8	62.094	551	551	0	98.393	17.6	20	20.3	17.8	24	19.8
P19623	P19623	13	13	13	Spermidine synthase	SRM	sp|P19623|SPEE_HUMAN Spermidine synthase OS=Homo sapiens OX=9606 GN=SRM PE=1 SV=1	1	13	13	13	10	9	9	10	10	9	8	7	10	9	9	10	10	9	8	7	10	9	9	10	10	9	8	7	66.9	66.9	66.9	33.824	302	302	0	251.85	47.4	49	45	50.7	54.3	42.4
P19784	P19784	11	11	11	Casein kinase II subunit alpha	CSNK2A2	sp|P19784|CSK22_HUMAN Casein kinase II subunit alpha OS=Homo sapiens OX=9606 GN=CSNK2A2 PE=1 SV=1	1	11	11	11	6	7	6	6	5	6	3	2	6	7	6	6	5	6	3	2	6	7	6	6	5	6	3	2	46.3	46.3	46.3	41.213	350	350	0	65.73	24.9	29.7	26.9	25.7	19.1	28.3
P19838	P19838	3	3	3	Nuclear factor NF-kappa-B p105 subunit;Nuclear factor NF-kappa-B p50 subunit	NFKB1	sp|P19838|NFKB1_HUMAN Nuclear factor NF-kappa-B p105 subunit OS=Homo sapiens OX=9606 GN=NFKB1 PE=1 SV=2	1	3	3	3	1	2	2	1	1	1	0	0	1	2	2	1	1	1	0	0	1	2	2	1	1	1	0	0	5.9	5.9	5.9	105.35	968	968	0.00027278	5.7079	2.4	4	4.2	1.9	2.4	1.9
P19971	P19971	9	9	9	Thymidine phosphorylase	TYMP	sp|P19971|TYPH_HUMAN Thymidine phosphorylase OS=Homo sapiens OX=9606 GN=TYMP PE=1 SV=2	1	9	9	9	5	4	4	5	7	4	4	5	5	4	4	5	7	4	4	5	5	4	4	5	7	4	4	5	30.9	30.9	30.9	49.955	482	482	0	73.66	17.6	12.2	15.6	16.2	22	11.4
P20020;Q01814;Q16720	P20020	17;5;4	17;5;4	11;1;0	Plasma membrane calcium-transporting ATPase 1	ATP2B1	sp|P20020|AT2B1_HUMAN Plasma membrane calcium-transporting ATPase 1 OS=Homo sapiens OX=9606 GN=ATP2B1 PE=1 SV=4	3	17	17	11	11	11	12	11	9	10	11	9	11	11	12	11	9	10	11	9	7	7	8	6	5	6	6	4	22.9	22.9	15.2	134.68	1220	1220;1243;1220	0	134.54	15.7	15	16.1	15.3	12.2	13.3
P20042	P20042	20	20	20	Eukaryotic translation initiation factor 2 subunit 2	EIF2S2	sp|P20042|IF2B_HUMAN Eukaryotic translation initiation factor 2 subunit 2 OS=Homo sapiens OX=9606 GN=EIF2S2 PE=1 SV=2	1	20	20	20	16	18	17	16	18	19	19	18	16	18	17	16	18	19	19	18	16	18	17	16	18	19	19	18	59.8	59.8	59.8	38.388	333	333	0	323.31	59.5	57.4	52.9	52.9	59.5	59.8
P20073	P20073	12	12	12	Annexin A7	ANXA7	sp|P20073|ANXA7_HUMAN Annexin A7 OS=Homo sapiens OX=9606 GN=ANXA7 PE=1 SV=3	1	12	12	12	8	5	7	5	8	7	8	5	8	5	7	5	8	7	8	5	8	5	7	5	8	7	8	5	28.1	28.1	28.1	52.739	488	488	0	123.23	20.1	13.3	17.4	13.3	19.7	17.6
P20248	P20248	2	2	2	Cyclin-A2	CCNA2	sp|P20248|CCNA2_HUMAN Cyclin-A2 OS=Homo sapiens OX=9606 GN=CCNA2 PE=1 SV=2	1	2	2	2	1	1	1	2	0	0	0	0	1	1	1	2	0	0	0	0	1	1	1	2	0	0	0	0	9.3	9.3	9.3	48.55	432	432	0	10.625	3.5	3.5	3.5	9.3	0	0
P20290	P20290	9	9	9	Transcription factor BTF3	BTF3	sp|P20290|BTF3_HUMAN Transcription factor BTF3 OS=Homo sapiens OX=9606 GN=BTF3 PE=1 SV=1	1	9	9	9	7	6	4	5	4	4	6	6	7	6	4	5	4	4	6	6	7	6	4	5	4	4	6	6	67.5	67.5	67.5	22.168	206	206	0	323.31	49	44.2	31.6	40.8	34.5	31.1
P20336	P20336	3	2	2	Ras-related protein Rab-3A	RAB3A	sp|P20336|RAB3A_HUMAN Ras-related protein Rab-3A OS=Homo sapiens OX=9606 GN=RAB3A PE=1 SV=1	1	3	2	2	1	1	3	0	0	1	3	3	1	1	2	0	0	1	2	2	1	1	2	0	0	1	2	2	17.7	14.1	14.1	24.984	220	220	0	19.51	6.8	7.3	17.7	0	0	7.3
P20337	P20337	3	3	3	Ras-related protein Rab-3B	RAB3B	sp|P20337|RAB3B_HUMAN Ras-related protein Rab-3B OS=Homo sapiens OX=9606 GN=RAB3B PE=1 SV=2	1	3	3	3	2	1	1	0	1	1	0	1	2	1	1	0	1	1	0	1	2	1	1	0	1	1	0	1	16.4	16.4	16.4	24.758	219	219	0	15.117	11	7.3	7.3	0	7.3	7.3
P20338	P20338	1	1	1	Ras-related protein Rab-4A	RAB4A	sp|P20338|RAB4A_HUMAN Ras-related protein Rab-4A OS=Homo sapiens OX=9606 GN=RAB4A PE=1 SV=3	1	1	1	1	1	1	1	1	1	1	1	1	1	1	1	1	1	1	1	1	1	1	1	1	1	1	1	1	6	6	6	24.389	218	218	0.0002702	5.4792	6	6	6	6	6	6
P20339	P20339	4	2	2	Ras-related protein Rab-5A	RAB5A	sp|P20339|RAB5A_HUMAN Ras-related protein Rab-5A OS=Homo sapiens OX=9606 GN=RAB5A PE=1 SV=2	1	4	2	2	2	3	3	3	3	4	4	3	1	2	1	2	1	2	2	1	1	2	1	2	1	2	2	1	22.3	12.1	12.1	23.658	215	215	0	25.89	11.6	17.2	16.7	17.2	16.7	22.3
P20340;Q14964	P20340	10;1	10;1	4;0	Ras-related protein Rab-6A	RAB6A	sp|P20340|RAB6A_HUMAN Ras-related protein Rab-6A OS=Homo sapiens OX=9606 GN=RAB6A PE=1 SV=3	2	10	10	4	8	7	6	5	6	7	7	5	8	7	6	5	6	7	7	5	4	2	3	3	3	3	3	3	50	50	22.1	23.593	208	208;217	0	63.376	41.8	37	34.1	28.4	34.1	38.5
P20618	P20618	8	8	8	Proteasome subunit beta type-1	PSMB1	sp|P20618|PSB1_HUMAN Proteasome subunit beta type-1 OS=Homo sapiens OX=9606 GN=PSMB1 PE=1 SV=2	1	8	8	8	7	7	6	7	5	7	7	7	7	7	6	7	5	7	7	7	7	7	6	7	5	7	7	7	37.8	37.8	37.8	26.489	241	241	0	72.611	34	34	30.7	34.9	27.8	34.9
P20645	P20645	5	5	5	Cation-dependent mannose-6-phosphate receptor	M6PR	sp|P20645|MPRD_HUMAN Cation-dependent mannose-6-phosphate receptor OS=Homo sapiens OX=9606 GN=M6PR PE=1 SV=1	1	5	5	5	4	3	4	3	4	3	4	4	4	3	4	3	4	3	4	4	4	3	4	3	4	3	4	4	22	22	22	30.993	277	277	0	150.29	15.5	12.6	19.1	12.6	19.1	12.6
P20674	P20674	5	5	5	Cytochrome c oxidase subunit 5A, mitochondrial	COX5A	sp|P20674|COX5A_HUMAN Cytochrome c oxidase subunit 5A, mitochondrial OS=Homo sapiens OX=9606 GN=COX5A PE=1 SV=2	1	5	5	5	4	3	5	4	4	4	4	2	4	3	5	4	4	4	4	2	4	3	5	4	4	4	4	2	33.3	33.3	33.3	16.762	150	150	0	85.405	33.3	20.7	33.3	33.3	33.3	33.3
P20700	P20700	35	33	32	Lamin-B1	LMNB1	sp|P20700|LMNB1_HUMAN Lamin-B1 OS=Homo sapiens OX=9606 GN=LMNB1 PE=1 SV=2	1	35	33	32	22	26	26	26	20	26	24	22	20	25	25	24	18	24	22	21	20	25	25	24	18	23	22	21	65.5	64	62.6	66.408	586	586	0	323.31	39.8	50	53.8	49	40.3	48
P20810	P20810	18	18	18	Calpastatin	CAST	sp|P20810|ICAL_HUMAN Calpastatin OS=Homo sapiens OX=9606 GN=CAST PE=1 SV=4	1	18	18	18	12	11	11	11	11	15	14	12	12	11	11	11	11	15	14	12	12	11	11	11	11	15	14	12	40.3	40.3	40.3	76.572	708	708	0	310.07	26.6	29.9	26.4	30.9	27.3	37.3
P20839	P20839	8	7	7	Inosine-5-monophosphate dehydrogenase 1	IMPDH1	sp|P20839|IMDH1_HUMAN Inosine-5-monophosphate dehydrogenase 1 OS=Homo sapiens OX=9606 GN=IMPDH1 PE=1 SV=2	1	8	7	7	4	4	5	7	7	4	5	4	3	3	4	6	6	3	4	3	3	3	4	6	6	3	4	3	23.9	22.4	22.4	55.405	514	514	0	53.35	10.5	10.5	15.6	18.9	21.4	13.4
P20936	P20936	1	1	1	Ras GTPase-activating protein 1	RASA1	sp|P20936|RASA1_HUMAN Ras GTPase-activating protein 1 OS=Homo sapiens OX=9606 GN=RASA1 PE=1 SV=1	1	1	1	1	0	0	0	0	1	0	0	0	0	0	0	0	1	0	0	0	0	0	0	0	1	0	0	0	1.6	1.6	1.6	116.4	1047	1047	0.0017646	3.9416	0	0	0	0	1.6	0
P20962	P20962	2	2	2	Parathymosin	PTMS	sp|P20962|PTMS_HUMAN Parathymosin OS=Homo sapiens OX=9606 GN=PTMS PE=1 SV=2	1	2	2	2	0	1	1	0	2	1	0	2	0	1	1	0	2	1	0	2	0	1	1	0	2	1	0	2	21.6	21.6	21.6	11.53	102	102	0.00026462	4.9848	0	10.8	10.8	0	21.6	10.8
Q9UQ88;P21127	Q9UQ88;P21127	13;13	13;13	13;13	Cyclin-dependent kinase 11A;Cyclin-dependent kinase 11B	CDK11A;CDK11B	sp|Q9UQ88|CD11A_HUMAN Cyclin-dependent kinase 11A OS=Homo sapiens OX=9606 GN=CDK11A PE=1 SV=4;sp|P21127|CD11B_HUMAN Cyclin-dependent kinase 11B OS=Homo sapiens OX=9606 GN=CDK11B PE=1 SV=4	2	13	13	13	8	6	6	8	6	4	5	4	8	6	6	8	6	4	5	4	8	6	6	8	6	4	5	4	18.4	18.4	18.4	91.361	783	783;795	0	61.584	11.4	8.8	9.1	11.2	9.2	6.3
P21281;P15313	P21281	13;5	13;5	13;5	V-type proton ATPase subunit B, brain isoform	ATP6V1B2	sp|P21281|VATB2_HUMAN V-type proton ATPase subunit B, brain isoform OS=Homo sapiens OX=9606 GN=ATP6V1B2 PE=1 SV=3	2	13	13	13	7	10	10	11	9	9	10	7	7	10	10	11	9	9	10	7	7	10	10	11	9	9	10	7	35.4	35.4	35.4	56.5	511	511;513	0	98.054	16.8	26.2	26.2	30.5	23.1	23.1
P21283;Q8NEY4	P21283	14;1	14;1	14;1	V-type proton ATPase subunit C 1	ATP6V1C1	sp|P21283|VATC1_HUMAN V-type proton ATPase subunit C 1 OS=Homo sapiens OX=9606 GN=ATP6V1C1 PE=1 SV=4	2	14	14	14	6	7	8	7	7	8	8	6	6	7	8	7	7	8	8	6	6	7	8	7	7	8	8	6	36.6	36.6	36.6	43.941	382	382;427	0	48.062	13.4	17.5	21.2	19.1	16.2	21.2
P21291	P21291	3	3	3	Cysteine and glycine-rich protein 1	CSRP1	sp|P21291|CSRP1_HUMAN Cysteine and glycine-rich protein 1 OS=Homo sapiens OX=9606 GN=CSRP1 PE=1 SV=3	1	3	3	3	1	2	2	2	2	2	1	2	1	2	2	2	2	2	1	2	1	2	2	2	2	2	1	2	20.7	20.7	20.7	20.567	193	193	0	15.74	7.8	15.5	13	13	15.5	13
P21333	P21333	110	110	100	Filamin-A	FLNA	sp|P21333|FLNA_HUMAN Filamin-A OS=Homo sapiens OX=9606 GN=FLNA PE=1 SV=4	1	110	110	100	88	81	81	86	74	86	75	79	88	81	81	86	74	86	75	79	79	73	74	78	67	79	67	71	62.2	62.2	58.2	280.74	2647	2647	0	323.31	49	44.4	44.1	50.7	43.9	49
P21397	P21397	6	5	5	Amine oxidase [flavin-containing] A	MAOA	sp|P21397|AOFA_HUMAN Amine oxidase [flavin-containing] A OS=Homo sapiens OX=9606 GN=MAOA PE=1 SV=1	1	6	5	5	0	2	1	1	2	3	2	4	0	1	0	0	1	2	1	3	0	1	0	0	1	2	1	3	15.7	13.7	13.7	59.681	527	527	0.00030221	8.9093	0	4	2.1	2.1	5.9	7.2
P21399	P21399	18	18	18	Cytoplasmic aconitate hydratase	ACO1	sp|P21399|ACOC_HUMAN Cytoplasmic aconitate hydratase OS=Homo sapiens OX=9606 GN=ACO1 PE=1 SV=3	1	18	18	18	10	12	10	11	13	11	11	16	10	12	10	11	13	11	11	16	10	12	10	11	13	11	11	16	27.6	27.6	27.6	98.398	889	889	0	218.81	17.5	20.4	15.7	16.6	18.7	15.4
P21579;Q8N9I0	P21579	4;1	4;1	4;1	Synaptotagmin-1	SYT1	sp|P21579|SYT1_HUMAN Synaptotagmin-1 OS=Homo sapiens OX=9606 GN=SYT1 PE=1 SV=1	2	4	4	4	3	1	2	1	0	0	0	0	3	1	2	1	0	0	0	0	3	1	2	1	0	0	0	0	12.6	12.6	12.6	47.573	422	422;419	0.00028927	7.4347	10.2	1.9	4.3	1.9	0	0
P21583	P21583	2	2	2	Kit ligand;Soluble KIT ligand	KITLG	sp|P21583|SCF_HUMAN Kit ligand OS=Homo sapiens OX=9606 GN=KITLG PE=1 SV=1	1	2	2	2	2	0	1	0	0	0	0	0	2	0	1	0	0	0	0	0	2	0	1	0	0	0	0	0	5.9	5.9	5.9	30.898	273	273	0.0034457	3.4263	5.9	0	2.6	0	0	0
P21589	P21589	6	6	6	5-nucleotidase	NT5E	sp|P21589|5NTD_HUMAN 5-nucleotidase OS=Homo sapiens OX=9606 GN=NT5E PE=1 SV=1	1	6	6	6	1	1	1	1	2	2	4	3	1	1	1	1	2	2	4	3	1	1	1	1	2	2	4	3	14.6	14.6	14.6	63.367	574	574	0	11.216	2.3	1.9	1.9	1.9	4.2	5.9
P21796	P21796	17	17	17	Voltage-dependent anion-selective channel protein 1	VDAC1	sp|P21796|VDAC1_HUMAN Voltage-dependent anion-selective channel protein 1 OS=Homo sapiens OX=9606 GN=VDAC1 PE=1 SV=2	1	17	17	17	16	17	14	15	17	17	16	15	16	17	14	15	17	17	16	15	16	17	14	15	17	17	16	15	74.6	74.6	74.6	30.772	283	283	0	323.31	70	74.6	68.2	68.9	74.6	74.6
P21817	P21817	3	3	3	Ryanodine receptor 1	RYR1	sp|P21817|RYR1_HUMAN Ryanodine receptor 1 OS=Homo sapiens OX=9606 GN=RYR1 PE=1 SV=3	1	3	3	3	0	1	1	0	1	0	1	0	0	1	1	0	1	0	1	0	0	1	1	0	1	0	1	0	0.7	0.7	0.7	565.17	5038	5038	0.0029718	3.5424	0	0.2	0.2	0	0.2	0
P21912	P21912	7	7	7	Succinate dehydrogenase [ubiquinone] iron-sulfur subunit, mitochondrial	SDHB	sp|P21912|SDHB_HUMAN Succinate dehydrogenase [ubiquinone] iron-sulfur subunit, mitochondrial OS=Homo sapiens OX=9606 GN=SDHB PE=1 SV=3	1	7	7	7	3	5	4	3	3	7	5	4	3	5	4	3	3	7	5	4	3	5	4	3	3	7	5	4	25.7	25.7	25.7	31.629	280	280	0	41.097	12.5	20.7	18.2	12.5	13.2	25.7
P21926	P21926	4	4	4	CD9 antigen	CD9	sp|P21926|CD9_HUMAN CD9 antigen OS=Homo sapiens OX=9606 GN=CD9 PE=1 SV=4	1	4	4	4	3	4	3	3	3	4	4	4	3	4	3	3	3	4	4	4	3	4	3	3	3	4	4	4	18.4	18.4	18.4	25.416	228	228	0	67.457	18.4	18.4	18.4	7.5	7.5	18.4
P21964	P21964	11	11	11	Catechol O-methyltransferase	COMT	sp|P21964|COMT_HUMAN Catechol O-methyltransferase OS=Homo sapiens OX=9606 GN=COMT PE=1 SV=2	1	11	11	11	8	8	7	6	8	9	9	10	8	8	7	6	8	9	9	10	8	8	7	6	8	9	9	10	59.4	59.4	59.4	30.037	271	271	0	223.67	50.2	43.5	40.2	41.7	50.9	50.6
P21980;P49221	P21980	16;1	16;1	16;1	Protein-glutamine gamma-glutamyltransferase 2	TGM2	sp|P21980|TGM2_HUMAN Protein-glutamine gamma-glutamyltransferase 2 OS=Homo sapiens OX=9606 GN=TGM2 PE=1 SV=2	2	16	16	16	7	2	5	7	13	13	13	14	7	2	5	7	13	13	13	14	7	2	5	7	13	13	13	14	28.1	28.1	28.1	77.328	687	687;684	0	126.1	14.3	4.8	9.3	13.8	22	24
P22033	P22033	7	7	7	Methylmalonyl-CoA mutase, mitochondrial	MUT	sp|P22033|MUTA_HUMAN Methylmalonyl-CoA mutase, mitochondrial OS=Homo sapiens OX=9606 GN=MMUT PE=1 SV=4	1	7	7	7	5	2	3	3	4	5	4	3	5	2	3	3	4	5	4	3	5	2	3	3	4	5	4	3	11.1	11.1	11.1	83.134	750	750	0	17.722	7.9	3.3	4.7	4.8	6.1	8.3
P22059;Q969R2	P22059	14;1	14;1	14;1	Oxysterol-binding protein 1	OSBP	sp|P22059|OSBP1_HUMAN Oxysterol-binding protein 1 OS=Homo sapiens OX=9606 GN=OSBP PE=1 SV=1	2	14	14	14	9	8	10	10	8	9	8	9	9	8	10	10	8	9	8	9	9	8	10	10	8	9	8	9	29.4	29.4	29.4	89.42	807	807;916	0	208.01	16.9	15.9	18.3	17.6	15.6	22.4
P22061	P22061	6	6	6	Protein-L-isoaspartate(D-aspartate) O-methyltransferase	PCMT1	sp|P22061|PIMT_HUMAN Protein-L-isoaspartate(D-aspartate) O-methyltransferase OS=Homo sapiens OX=9606 GN=PCMT1 PE=1 SV=4	1	6	6	6	4	5	3	4	4	6	4	4	4	5	3	4	4	6	4	4	4	5	3	4	4	6	4	4	43.2	43.2	43.2	24.636	227	227	0	111.63	23.3	38.3	17.2	22	22	43.2
P22087	P22087	14	14	13	rRNA 2-O-methyltransferase fibrillarin	FBL	sp|P22087|FBRL_HUMAN rRNA 2-O-methyltransferase fibrillarin OS=Homo sapiens OX=9606 GN=FBL PE=1 SV=2	1	14	14	13	12	10	11	10	9	11	9	12	12	10	11	10	9	11	9	12	11	9	10	9	8	10	8	11	53.6	53.6	53.6	33.784	321	321	0	163.71	47.4	42.4	42.1	42.1	43.3	44.9
P22102	P22102	34	34	34	Trifunctional purine biosynthetic protein adenosine-3;Phosphoribosylamine--glycine ligase;Phosphoribosylformylglycinamidine cyclo-ligase;Phosphoribosylglycinamide formyltransferase	GART	sp|P22102|PUR2_HUMAN Trifunctional purine biosynthetic protein adenosine-3 OS=Homo sapiens OX=9606 GN=GART PE=1 SV=1	1	34	34	34	28	24	27	23	26	27	25	25	28	24	27	23	26	27	25	25	28	24	27	23	26	27	25	25	51.5	51.5	51.5	107.77	1010	1010	0	323.31	41.6	34.3	42.7	33.2	37.4	40.3
P22223	P22223	6	6	6	Cadherin-3	CDH3	sp|P22223|CADH3_HUMAN Cadherin-3 OS=Homo sapiens OX=9606 GN=CDH3 PE=1 SV=2	1	6	6	6	2	2	3	2	4	3	3	3	2	2	3	2	4	3	3	3	2	2	3	2	4	3	3	3	10.9	10.9	10.9	91.417	829	829	0	75.564	3.5	3.5	4.8	3.3	6.5	4.8
P22234	P22234	19	19	19	Multifunctional protein ADE2;Phosphoribosylaminoimidazole-succinocarboxamide synthase;Phosphoribosylaminoimidazole carboxylase	PAICS	sp|P22234|PUR6_HUMAN Multifunctional protein ADE2 OS=Homo sapiens OX=9606 GN=PAICS PE=1 SV=3	1	19	19	19	16	16	16	17	16	17	17	17	16	16	16	17	16	17	17	17	16	16	16	17	16	17	17	17	52.2	52.2	52.2	47.079	425	425	0	267.6	46.6	44.7	45.4	47.1	43.8	47.1
P22307	P22307	6	6	6	Non-specific lipid-transfer protein	SCP2	sp|P22307|NLTP_HUMAN Non-specific lipid-transfer protein OS=Homo sapiens OX=9606 GN=SCP2 PE=1 SV=2	1	6	6	6	3	3	3	2	5	3	4	3	3	3	3	2	5	3	4	3	3	3	3	2	5	3	4	3	12.4	12.4	12.4	58.993	547	547	0	33.499	5.7	5.7	5.7	4.2	8.8	5.7
P22314	P22314	39	39	39	Ubiquitin-like modifier-activating enzyme 1	UBA1	sp|P22314|UBA1_HUMAN Ubiquitin-like modifier-activating enzyme 1 OS=Homo sapiens OX=9606 GN=UBA1 PE=1 SV=3	1	39	39	39	27	30	29	32	34	33	32	34	27	30	29	32	34	33	32	34	27	30	29	32	34	33	32	34	52.1	52.1	52.1	117.85	1058	1058	0	323.31	36.2	39.3	38.3	43.4	43.9	44.5
P22392	P22392	11	11	1	Nucleoside diphosphate kinase B	NME2	sp|P22392|NDKB_HUMAN Nucleoside diphosphate kinase B OS=Homo sapiens OX=9606 GN=NME2 PE=1 SV=1	1	11	11	1	11	10	9	10	10	10	11	9	11	10	9	10	10	10	11	9	1	1	1	1	1	1	1	1	71.7	71.7	9.9	17.298	152	152	0	220.68	71.7	71.7	66.4	59.2	66.4	59.2
P22570	P22570	26	26	26	NADPH:adrenodoxin oxidoreductase, mitochondrial	FDXR	sp|P22570|ADRO_HUMAN NADPH:adrenodoxin oxidoreductase, mitochondrial OS=Homo sapiens OX=9606 GN=FDXR PE=1 SV=3	1	26	26	26	18	19	15	16	20	19	20	18	18	19	15	16	20	19	20	18	18	19	15	16	20	19	20	18	63.1	63.1	63.1	53.836	491	491	0	256.99	45.6	47.5	35	37.9	47.3	47
P22626	P22626	18	18	17	Heterogeneous nuclear ribonucleoproteins A2/B1	HNRNPA2B1	sp|P22626|ROA2_HUMAN Heterogeneous nuclear ribonucleoproteins A2/B1 OS=Homo sapiens OX=9606 GN=HNRNPA2B1 PE=1 SV=2	1	18	18	17	16	16	16	17	16	16	16	16	16	16	16	17	16	16	16	16	15	16	16	16	15	15	15	15	62.6	62.6	60.1	37.429	353	353	0	323.31	51.3	56.7	56.4	59.2	51.3	51.3
P22681	P22681	2	2	2	E3 ubiquitin-protein ligase CBL	CBL	sp|P22681|CBL_HUMAN E3 ubiquitin-protein ligase CBL OS=Homo sapiens OX=9606 GN=CBL PE=1 SV=2	1	2	2	2	1	0	1	1	0	1	1	0	1	0	1	1	0	1	1	0	1	0	1	1	0	1	1	0	4.1	4.1	4.1	99.632	906	906	0.00028169	6.6015	2	0	2.1	2.1	0	2
P22695	P22695	15	15	15	Cytochrome b-c1 complex subunit 2, mitochondrial	UQCRC2	sp|P22695|QCR2_HUMAN Cytochrome b-c1 complex subunit 2, mitochondrial OS=Homo sapiens OX=9606 GN=UQCRC2 PE=1 SV=3	1	15	15	15	11	14	13	14	13	15	12	13	11	14	13	14	13	15	12	13	11	14	13	14	13	15	12	13	46.1	46.1	46.1	48.442	453	453	0	313.55	35.5	44.6	42.6	44.2	42.6	46.1
P22830	P22830	10	10	10	Ferrochelatase, mitochondrial	FECH	sp|P22830|HEMH_HUMAN Ferrochelatase, mitochondrial OS=Homo sapiens OX=9606 GN=FECH PE=1 SV=2	1	10	10	10	5	6	8	5	9	7	7	8	5	6	8	5	9	7	7	8	5	6	8	5	9	7	7	8	30.7	30.7	30.7	47.862	423	423	0	67.647	16.8	18.9	24.6	17	28.4	22.9
P23193;Q15560	P23193	9;1	9;1	9;1	Transcription elongation factor A protein 1	TCEA1	sp|P23193|TCEA1_HUMAN Transcription elongation factor A protein 1 OS=Homo sapiens OX=9606 GN=TCEA1 PE=1 SV=2	2	9	9	9	6	6	6	7	6	6	5	5	6	6	6	7	6	6	5	5	6	6	6	7	6	6	5	5	37.5	37.5	37.5	33.969	301	301;299	0	109.71	26.2	25.6	25.6	28.9	25.9	25.9
P23229	P23229	16	16	16	Integrin alpha-6;Integrin alpha-6 heavy chain;Integrin alpha-6 light chain;Processed integrin alpha-6	ITGA6	sp|P23229|ITA6_HUMAN Integrin alpha-6 OS=Homo sapiens OX=9606 GN=ITGA6 PE=1 SV=5	1	16	16	16	9	9	9	9	5	3	4	3	9	9	9	9	5	3	4	3	9	9	9	9	5	3	4	3	18.1	18.1	18.1	126.6	1130	1130	0	67.035	10.1	10.4	10.1	10.4	6.2	3.5
P23246	P23246	26	26	25	Splicing factor, proline- and glutamine-rich	SFPQ	sp|P23246|SFPQ_HUMAN Splicing factor, proline- and glutamine-rich OS=Homo sapiens OX=9606 GN=SFPQ PE=1 SV=2	1	26	26	25	22	21	21	19	19	19	17	16	22	21	21	19	19	19	17	16	21	20	20	18	18	18	16	15	48.4	48.4	47.2	76.149	707	707	0	323.31	41.2	41.3	41.6	38.9	38.3	35.4
P23258;Q9NRH3	P23258;Q9NRH3	11;9	11;9	11;9	Tubulin gamma-1 chain;Tubulin gamma-2 chain	TUBG1;TUBG2	sp|P23258|TBG1_HUMAN Tubulin gamma-1 chain OS=Homo sapiens OX=9606 GN=TUBG1 PE=1 SV=2;sp|Q9NRH3|TBG2_HUMAN Tubulin gamma-2 chain OS=Homo sapiens OX=9606 GN=TUBG2 PE=2 SV=1	2	11	11	11	6	7	7	7	2	3	3	2	6	7	7	7	2	3	3	2	6	7	7	7	2	3	3	2	39	39	39	51.169	451	451;451	0	99.462	26.6	22	25.5	22	10.4	12.4
P23284	P23284	11	11	11	Peptidyl-prolyl cis-trans isomerase B	PPIB	sp|P23284|PPIB_HUMAN Peptidyl-prolyl cis-trans isomerase B OS=Homo sapiens OX=9606 GN=PPIB PE=1 SV=2	1	11	11	11	10	11	10	10	11	11	11	10	10	11	10	10	11	11	11	10	10	11	10	10	11	11	11	10	50.9	50.9	50.9	23.742	216	216	0	139.1	47.2	50.9	47.7	47.7	50.9	50.9
P23368	P23368	21	21	21	NAD-dependent malic enzyme, mitochondrial	ME2	sp|P23368|MAOM_HUMAN NAD-dependent malic enzyme, mitochondrial OS=Homo sapiens OX=9606 GN=ME2 PE=1 SV=1	1	21	21	21	10	10	14	10	15	14	15	17	10	10	14	10	15	14	15	17	10	10	14	10	15	14	15	17	48.6	48.6	48.6	65.443	584	584	0	281.69	23.3	27.2	36.1	25.5	34.4	31.7
P23381	P23381	15	15	15	Tryptophan--tRNA ligase, cytoplasmic;T1-TrpRS;T2-TrpRS	WARS	sp|P23381|SYWC_HUMAN Tryptophan--tRNA ligase, cytoplasmic OS=Homo sapiens OX=9606 GN=WARS1 PE=1 SV=2	1	15	15	15	9	10	8	11	12	13	12	12	9	10	8	11	12	13	12	12	9	10	8	11	12	13	12	12	46.9	46.9	46.9	53.165	471	471	0	270.57	30.4	27.6	24	39.1	40.6	45.4
P23396	P23396	16	16	16	40S ribosomal protein S3	RPS3	sp|P23396|RS3_HUMAN 40S ribosomal protein S3 OS=Homo sapiens OX=9606 GN=RPS3 PE=1 SV=2	1	16	16	16	15	16	16	16	15	16	15	16	15	16	16	16	15	16	15	16	15	16	16	16	15	16	15	16	73.3	73.3	73.3	26.688	243	243	0	187.38	70.4	73.3	73.3	73.3	70	73.3
P23434	P23434	2	2	2	Glycine cleavage system H protein, mitochondrial	GCSH	sp|P23434|GCSH_HUMAN Glycine cleavage system H protein, mitochondrial OS=Homo sapiens OX=9606 GN=GCSH PE=1 SV=2	1	2	2	2	2	2	2	2	2	2	2	2	2	2	2	2	2	2	2	2	2	2	2	2	2	2	2	2	17.3	17.3	17.3	18.884	173	173	0	67.567	17.3	17.3	17.3	17.3	17.3	17.3
P23443;Q9UBS0	P23443	5;1	5;1	5;1	Ribosomal protein S6 kinase beta-1	RPS6KB1	sp|P23443|KS6B1_HUMAN Ribosomal protein S6 kinase beta-1 OS=Homo sapiens OX=9606 GN=RPS6KB1 PE=1 SV=2	2	5	5	5	1	3	3	3	4	4	3	4	1	3	3	3	4	4	3	4	1	3	3	3	4	4	3	4	11	11	11	59.139	525	525;482	0	13.46	1.5	7.6	5.7	5.7	9.1	9.1
P23497;Q9H930	P23497	13;2	13;2	11;2	Nuclear autoantigen Sp-100	SP100	sp|P23497|SP100_HUMAN Nuclear autoantigen Sp-100 OS=Homo sapiens OX=9606 GN=SP100 PE=1 SV=3	2	13	13	11	4	3	2	3	7	9	9	8	4	3	2	3	7	9	9	8	2	2	0	1	5	8	8	6	14.9	14.9	13.1	100.42	879	879;580	0	52.07	5	4.1	1.8	3.8	9.4	10.7
P23511	P23511	3	3	3	Nuclear transcription factor Y subunit alpha	NFYA	sp|P23511|NFYA_HUMAN Nuclear transcription factor Y subunit alpha OS=Homo sapiens OX=9606 GN=NFYA PE=1 SV=2	1	3	3	3	0	1	2	1	1	1	2	1	0	1	2	1	1	1	2	1	0	1	2	1	1	1	2	1	12.1	12.1	12.1	36.876	347	347	0	51.893	0	5.5	11.5	5.5	5.5	5.5
P23526	P23526	18	18	18	Adenosylhomocysteinase	AHCY	sp|P23526|SAHH_HUMAN Adenosylhomocysteinase OS=Homo sapiens OX=9606 GN=AHCY PE=1 SV=4	1	18	18	18	15	16	18	14	17	15	17	17	15	16	18	14	17	15	17	17	15	16	18	14	17	15	17	17	45.1	45.1	45.1	47.716	432	432	0	288.78	39.4	41.4	45.1	38.9	43.5	41.4
P23528	P23528	12	12	10	Cofilin-1	CFL1	sp|P23528|COF1_HUMAN Cofilin-1 OS=Homo sapiens OX=9606 GN=CFL1 PE=1 SV=3	1	12	12	10	10	10	10	11	10	11	12	11	10	10	10	11	10	11	12	11	8	8	8	9	8	9	10	9	68.7	68.7	51.8	18.502	166	166	0	292.12	63.9	63.9	63.9	68.7	63.9	63.9
P23588	P23588	14	14	14	Eukaryotic translation initiation factor 4B	EIF4B	sp|P23588|IF4B_HUMAN Eukaryotic translation initiation factor 4B OS=Homo sapiens OX=9606 GN=EIF4B PE=1 SV=2	1	14	14	14	12	10	11	10	4	7	7	6	12	10	11	10	4	7	7	6	12	10	11	10	4	7	7	6	32.1	32.1	32.1	69.15	611	611	0	247.59	29.5	24.5	27.5	24.4	10.6	15.9
P23634	P23634	11	5	5	Plasma membrane calcium-transporting ATPase 4	ATP2B4	sp|P23634|AT2B4_HUMAN Plasma membrane calcium-transporting ATPase 4 OS=Homo sapiens OX=9606 GN=ATP2B4 PE=1 SV=2	1	11	5	5	7	7	6	7	9	9	10	10	3	3	2	2	5	5	5	5	3	3	2	2	5	5	5	5	13.3	5.7	5.7	137.92	1241	1241	0	33.01	8.5	8.9	7.1	8.9	11.1	10.6
P23743	P23743	5	5	5	Diacylglycerol kinase alpha	DGKA	sp|P23743|DGKA_HUMAN Diacylglycerol kinase alpha OS=Homo sapiens OX=9606 GN=DGKA PE=1 SV=3	1	5	5	5	0	0	1	1	2	1	2	2	0	0	1	1	2	1	2	2	0	0	1	1	2	1	2	2	10.5	10.5	10.5	82.629	735	735	0	25.954	0	0	2	1.8	3.7	2
P23786	P23786	12	12	12	Carnitine O-palmitoyltransferase 2, mitochondrial	CPT2	sp|P23786|CPT2_HUMAN Carnitine O-palmitoyltransferase 2, mitochondrial OS=Homo sapiens OX=9606 GN=CPT2 PE=1 SV=2	1	12	12	12	2	1	3	2	4	5	6	4	2	1	3	2	4	5	6	4	2	1	3	2	4	5	6	4	24.6	24.6	24.6	73.776	658	658	0	76.786	6.4	1.4	6.7	5	10.5	11.6
P23919	P23919	6	6	6	Thymidylate kinase	DTYMK	sp|P23919|KTHY_HUMAN Thymidylate kinase OS=Homo sapiens OX=9606 GN=DTYMK PE=1 SV=4	1	6	6	6	2	3	2	1	2	4	4	2	2	3	2	1	2	4	4	2	2	3	2	1	2	4	4	2	26.9	26.9	26.9	23.819	212	212	0.0003003	8.734	9	14.6	9	5.2	9.4	16.5
P23921	P23921	20	20	20	Ribonucleoside-diphosphate reductase large subunit	RRM1	sp|P23921|RIR1_HUMAN Ribonucleoside-diphosphate reductase large subunit OS=Homo sapiens OX=9606 GN=RRM1 PE=1 SV=1	1	20	20	20	14	14	13	14	5	6	7	10	14	14	13	14	5	6	7	10	14	14	13	14	5	6	7	10	35.5	35.5	35.5	90.069	792	792	0	169.03	24	26.9	20.7	24.9	7.1	8.6
P24385	P24385	3	3	3	G1/S-specific cyclin-D1	CCND1	sp|P24385|CCND1_HUMAN G1/S-specific cyclin-D1 OS=Homo sapiens OX=9606 GN=CCND1 PE=1 SV=1	1	3	3	3	2	1	1	1	2	1	3	2	2	1	1	1	2	1	3	2	2	1	1	1	2	1	3	2	14.2	14.2	14.2	33.729	295	295	0	25.935	9.2	4.7	4.7	4.4	9.2	4.7
P24390;P33947	P24390;P33947	2;1	2;1	2;1	ER lumen protein-retaining receptor 1;ER lumen protein-retaining receptor 2	KDELR1;KDELR2	sp|P24390|ERD21_HUMAN ER lumen protein-retaining receptor 1 OS=Homo sapiens OX=9606 GN=KDELR1 PE=1 SV=1;sp|P33947|ERD22_HUMAN ER lumen protein-retaining receptor 2 OS=Homo sapiens OX=9606 GN=KDELR2 PE=1 SV=1	2	2	2	2	0	1	1	0	2	0	2	0	0	1	1	0	2	0	2	0	0	1	1	0	2	0	2	0	12.7	12.7	12.7	24.542	212	212;212	0.00031162	10.056	0	9	3.8	0	12.7	0
P24534	P24534	9	6	6	Elongation factor 1-beta	EEF1B2	sp|P24534|EF1B_HUMAN Elongation factor 1-beta OS=Homo sapiens OX=9606 GN=EEF1B2 PE=1 SV=3	1	9	6	6	6	8	6	9	6	6	8	6	5	6	5	6	5	5	6	5	5	6	5	6	5	5	6	5	54.2	45.8	45.8	24.763	225	225	0	273.47	47.6	51.1	47.6	54.2	47.6	47.6
P24539	P24539	10	10	10	ATP synthase F(0) complex subunit B1, mitochondrial	ATP5F1	sp|P24539|AT5F1_HUMAN ATP synthase F(0) complex subunit B1, mitochondrial OS=Homo sapiens OX=9606 GN=ATP5PB PE=1 SV=2	1	10	10	10	8	8	6	8	7	9	8	6	8	8	6	8	7	9	8	6	8	8	6	8	7	9	8	6	39.5	39.5	39.5	28.908	256	256	0	322.53	28.9	28.9	21.1	28.9	25.8	33.6
P24666	P24666	5	5	5	Low molecular weight phosphotyrosine protein phosphatase	ACP1	sp|P24666|PPAC_HUMAN Low molecular weight phosphotyrosine protein phosphatase OS=Homo sapiens OX=9606 GN=ACP1 PE=1 SV=3	1	5	5	5	3	3	4	5	4	4	5	3	3	3	4	5	4	4	5	3	3	3	4	5	4	4	5	3	46.8	46.8	46.8	18.042	158	158	0	115.03	25.9	20.3	31.6	46.8	31.6	31.6
P24752	P24752	13	13	13	Acetyl-CoA acetyltransferase, mitochondrial	ACAT1	sp|P24752|THIL_HUMAN Acetyl-CoA acetyltransferase, mitochondrial OS=Homo sapiens OX=9606 GN=ACAT1 PE=1 SV=1	1	13	13	13	9	12	7	9	10	10	11	11	9	12	7	9	10	10	11	11	9	12	7	9	10	10	11	11	40.7	40.7	40.7	45.199	427	427	0	282.03	25.1	34	18	26.2	29.7	28.1
P24844	P24844	9	3	3	Myosin regulatory light polypeptide 9	MYL9	sp|P24844|MYL9_HUMAN Myosin regulatory light polypeptide 9 OS=Homo sapiens OX=9606 GN=MYL9 PE=1 SV=4	1	9	3	3	8	6	7	7	6	7	6	6	2	1	2	3	1	1	0	0	2	1	2	3	1	1	0	0	62.2	23.8	23.8	19.827	172	172	0	33.062	56.4	34.3	45.9	48.3	34.3	44.8
P24928	P24928	17	17	17	DNA-directed RNA polymerase II subunit RPB1	POLR2A	sp|P24928|RPB1_HUMAN DNA-directed RNA polymerase II subunit RPB1 OS=Homo sapiens OX=9606 GN=POLR2A PE=1 SV=2	1	17	17	17	7	6	7	10	2	4	4	5	7	6	7	10	2	4	4	5	7	6	7	10	2	4	4	5	12.2	12.2	12.2	217.17	1970	1970	0	75.379	4.6	3.8	5.7	6.8	1.3	2.6
P24941;Q00526	P24941	9;3	7;1	7;1	Cyclin-dependent kinase 2	CDK2	sp|P24941|CDK2_HUMAN Cyclin-dependent kinase 2 OS=Homo sapiens OX=9606 GN=CDK2 PE=1 SV=2	2	9	7	7	6	4	6	4	3	3	3	3	4	2	4	2	1	1	1	1	4	2	4	2	1	1	1	1	35.9	29.5	29.5	33.929	298	298;305	0	40.806	27.5	19.5	22.5	16.4	11.1	11.1
P25205	P25205	32	32	32	DNA replication licensing factor MCM3	MCM3	sp|P25205|MCM3_HUMAN DNA replication licensing factor MCM3 OS=Homo sapiens OX=9606 GN=MCM3 PE=1 SV=3	1	32	32	32	23	26	24	26	13	14	15	15	23	26	24	26	13	14	15	15	23	26	24	26	13	14	15	15	51.5	51.5	51.5	90.98	808	808	0	323.31	36.4	43.3	37.1	38.5	21.3	21.2
P25325	P25325	10	10	10	3-mercaptopyruvate sulfurtransferase	MPST	sp|P25325|THTM_HUMAN 3-mercaptopyruvate sulfurtransferase OS=Homo sapiens OX=9606 GN=MPST PE=1 SV=3	1	10	10	10	4	4	2	6	8	4	5	8	4	4	2	6	8	4	5	8	4	4	2	6	8	4	5	8	52.9	52.9	52.9	33.178	297	297	0	74.858	18.2	22.2	12.1	36.4	35.7	19.9
P25398	P25398	6	6	6	40S ribosomal protein S12	RPS12	sp|P25398|RS12_HUMAN 40S ribosomal protein S12 OS=Homo sapiens OX=9606 GN=RPS12 PE=1 SV=3	1	6	6	6	6	6	6	6	6	6	6	5	6	6	6	6	6	6	6	5	6	6	6	6	6	6	6	5	62.1	62.1	62.1	14.515	132	132	0	171.22	62.1	62.1	62.1	62.1	62.1	62.1
P25440	P25440	12	12	11	Bromodomain-containing protein 2	BRD2	sp|P25440|BRD2_HUMAN Bromodomain-containing protein 2 OS=Homo sapiens OX=9606 GN=BRD2 PE=1 SV=2	1	12	12	11	6	8	7	6	6	6	7	4	6	8	7	6	6	6	7	4	6	7	6	6	5	6	6	4	26.6	26.6	25	88.06	801	801	0	142.36	17.7	18.4	15	14.4	13.5	13.4
P25490;Q96MM3	P25490	6;1	6;1	3;0	Transcriptional repressor protein YY1	YY1	sp|P25490|TYY1_HUMAN Transcriptional repressor protein YY1 OS=Homo sapiens OX=9606 GN=YY1 PE=1 SV=2	2	6	6	3	3	3	3	2	2	3	3	2	3	3	3	2	2	3	3	2	3	2	2	2	1	2	1	1	18.8	18.8	12.1	44.712	414	414;310	0	32.15	12.1	12.8	10.6	8	8	10.6
P25685	P25685	14	14	13	DnaJ homolog subfamily B member 1	DNAJB1	sp|P25685|DNJB1_HUMAN DnaJ homolog subfamily B member 1 OS=Homo sapiens OX=9606 GN=DNAJB1 PE=1 SV=4	1	14	14	13	9	12	13	12	13	10	10	12	9	12	13	12	13	10	10	12	8	11	12	11	12	9	9	11	39.4	39.4	35.9	38.044	340	340	0	119.87	30.3	37.4	37.4	37.4	39.1	34.4
P25705	P25705	26	26	26	ATP synthase subunit alpha, mitochondrial	ATP5A1	sp|P25705|ATPA_HUMAN ATP synthase subunit alpha, mitochondrial OS=Homo sapiens OX=9606 GN=ATP5F1A PE=1 SV=1	1	26	26	26	24	24	24	25	25	24	25	26	24	24	24	25	25	24	25	26	24	24	24	25	25	24	25	26	56.1	56.1	56.1	59.75	553	553	0	323.31	53.3	52.4	53.3	53.9	54.6	52.4
P25786	P25786	15	15	15	Proteasome subunit alpha type-1	PSMA1	sp|P25786|PSA1_HUMAN Proteasome subunit alpha type-1 OS=Homo sapiens OX=9606 GN=PSMA1 PE=1 SV=1	1	15	15	15	13	12	11	10	12	13	12	10	13	12	11	10	12	13	12	10	13	12	11	10	12	13	12	10	62.4	62.4	62.4	29.555	263	263	0	194.9	57	54.4	51	47.1	53.6	57
P25787	P25787	9	9	9	Proteasome subunit alpha type-2	PSMA2	sp|P25787|PSA2_HUMAN Proteasome subunit alpha type-2 OS=Homo sapiens OX=9606 GN=PSMA2 PE=1 SV=2	1	9	9	9	5	4	5	4	7	5	6	5	5	4	5	4	7	5	6	5	5	4	5	4	7	5	6	5	59	59	59	25.898	234	234	0	154.24	30.8	28.2	35	29.1	50	34.2
P25788	P25788	10	10	10	Proteasome subunit alpha type-3	PSMA3	sp|P25788|PSA3_HUMAN Proteasome subunit alpha type-3 OS=Homo sapiens OX=9606 GN=PSMA3 PE=1 SV=2	1	10	10	10	10	8	7	8	10	9	8	10	10	8	7	8	10	9	8	10	10	8	7	8	10	9	8	10	41.2	41.2	41.2	28.433	255	255	0	87.238	41.2	32.5	32.5	34.5	41.2	38
P25789	P25789	7	7	7	Proteasome subunit alpha type-4	PSMA4	sp|P25789|PSA4_HUMAN Proteasome subunit alpha type-4 OS=Homo sapiens OX=9606 GN=PSMA4 PE=1 SV=1	1	7	7	7	5	5	4	4	7	6	5	6	5	5	4	4	7	6	5	6	5	5	4	4	7	6	5	6	35.6	35.6	35.6	29.483	261	261	0	165.7	24.9	29.5	21.8	26.4	35.6	32.2
P25942	P25942	1	1	1	Tumor necrosis factor receptor superfamily member 5	CD40	sp|P25942|TNR5_HUMAN Tumor necrosis factor receptor superfamily member 5 OS=Homo sapiens OX=9606 GN=CD40 PE=1 SV=1	1	1	1	1	0	1	0	0	0	0	0	0	0	1	0	0	0	0	0	0	0	1	0	0	0	0	0	0	10.5	10.5	10.5	30.619	277	277	0.00031153	10.055	0	10.5	0	0	0	0
P26006	P26006	13	13	13	Integrin alpha-3;Integrin alpha-3 heavy chain;Integrin alpha-3 light chain	ITGA3	sp|P26006|ITA3_HUMAN Integrin alpha-3 OS=Homo sapiens OX=9606 GN=ITGA3 PE=1 SV=5	1	13	13	13	10	9	11	10	7	9	9	9	10	9	11	10	7	9	9	9	10	9	11	10	7	9	9	9	16.8	16.8	16.8	116.61	1051	1051	0	99.86	13.1	10.9	14.3	13.5	9	11.7
P26038	P26038	32	22	21	Moesin	MSN	sp|P26038|MOES_HUMAN Moesin OS=Homo sapiens OX=9606 GN=MSN PE=1 SV=3	1	32	22	21	20	22	23	23	21	26	24	22	11	14	14	14	13	16	15	13	11	14	14	13	13	16	15	13	57.5	43.5	42.1	67.819	577	577	0	283.65	33.4	38.3	44.7	43.8	38.1	47.8
P26196	P26196	11	11	11	Probable ATP-dependent RNA helicase DDX6	DDX6	sp|P26196|DDX6_HUMAN Probable ATP-dependent RNA helicase DDX6 OS=Homo sapiens OX=9606 GN=DDX6 PE=1 SV=2	1	11	11	11	9	10	10	9	10	11	10	9	9	10	10	9	10	11	10	9	9	10	10	9	10	11	10	9	32.7	32.7	32.7	54.416	483	483	0	158.78	26.9	30.2	30.2	26.9	30.2	32.7
P26232	P26232	9	1	1	Catenin alpha-2	CTNNA2	sp|P26232|CTNA2_HUMAN Catenin alpha-2 OS=Homo sapiens OX=9606 GN=CTNNA2 PE=1 SV=5	1	9	1	1	8	6	8	6	9	8	8	8	1	1	1	1	1	1	1	1	1	1	1	1	1	1	1	1	11.5	1.9	1.9	105.31	953	953	0	23.901	10.7	9	10.7	9	11.5	10.6
P26358	P26358	22	22	22	DNA (cytosine-5)-methyltransferase 1	DNMT1	sp|P26358|DNMT1_HUMAN DNA (cytosine-5)-methyltransferase 1 OS=Homo sapiens OX=9606 GN=DNMT1 PE=1 SV=2	1	22	22	22	14	12	14	15	1	1	2	2	14	12	14	15	1	1	2	2	14	12	14	15	1	1	2	2	18.9	18.9	18.9	183.16	1616	1616	0	114.53	12.1	9.2	12	13.7	1.4	0.9
P26368	P26368	13	13	13	Splicing factor U2AF 65 kDa subunit	U2AF2	sp|P26368|U2AF2_HUMAN Splicing factor U2AF 65 kDa subunit OS=Homo sapiens OX=9606 GN=U2AF2 PE=1 SV=4	1	13	13	13	10	10	7	8	7	9	10	9	10	10	7	8	7	9	10	9	10	10	7	8	7	9	10	9	44.8	44.8	44.8	53.5	475	475	0	268.18	29.5	31.4	26.9	24	21.7	30.3
P26373	P26373	9	9	9	60S ribosomal protein L13	RPL13	sp|P26373|RL13_HUMAN 60S ribosomal protein L13 OS=Homo sapiens OX=9606 GN=RPL13 PE=1 SV=4	1	9	9	9	8	8	8	9	9	9	9	8	8	8	8	9	9	9	9	8	8	8	8	9	9	9	9	8	41.7	41.7	41.7	24.261	211	211	0	120.63	37	38.4	38.4	41.7	41.7	41.7
P26440	P26440	8	8	8	Isovaleryl-CoA dehydrogenase, mitochondrial	IVD	sp|P26440|IVD_HUMAN Isovaleryl-CoA dehydrogenase, mitochondrial OS=Homo sapiens OX=9606 GN=IVD PE=1 SV=2	1	8	8	8	4	2	1	2	6	7	6	5	4	2	1	2	6	7	6	5	4	2	1	2	6	7	6	5	24.4	24.4	24.4	46.65	426	426	0	28.584	10.3	5.9	3.1	5.6	15.5	22.1
P26447	P26447	5	5	5	Protein S100-A4	S100A4	sp|P26447|S10A4_HUMAN Protein S100-A4 OS=Homo sapiens OX=9606 GN=S100A4 PE=1 SV=1	1	5	5	5	4	4	4	5	4	4	4	4	4	4	4	5	4	4	4	4	4	4	4	5	4	4	4	4	36.6	36.6	36.6	11.728	101	101	0	18.432	28.7	28.7	35.6	36.6	35.6	35.6
P26583	P26583	5	5	5	High mobility group protein B2	HMGB2	sp|P26583|HMGB2_HUMAN High mobility group protein B2 OS=Homo sapiens OX=9606 GN=HMGB2 PE=1 SV=2	1	5	5	5	5	4	5	5	4	5	4	4	5	4	5	5	4	5	4	4	5	4	5	5	4	5	4	4	22	22	22	24.033	209	209	0	88.716	22	18.2	22	22	18.2	22
P26599	P26599	18	18	15	Polypyrimidine tract-binding protein 1	PTBP1	sp|P26599|PTBP1_HUMAN Polypyrimidine tract-binding protein 1 OS=Homo sapiens OX=9606 GN=PTBP1 PE=1 SV=1	1	18	18	15	16	15	17	15	15	16	15	15	16	15	17	15	15	16	15	15	13	12	14	12	12	13	12	12	56.5	56.5	51.8	57.221	531	531	0	323.31	51.4	40.9	52.5	45.2	45.2	52.5
P26639;A2RTX5	P26639	32;3	32;3	32;3	Threonine--tRNA ligase, cytoplasmic	TARS	sp|P26639|SYTC_HUMAN Threonine--tRNA ligase 1, cytoplasmic OS=Homo sapiens OX=9606 GN=TARS1 PE=1 SV=3	2	32	32	32	21	21	21	22	22	23	20	24	21	21	21	22	22	23	20	24	21	21	21	22	22	23	20	24	56.2	56.2	56.2	83.434	723	723;802	0	323.31	38.6	34.4	34	35.1	37.1	39.3
P26640	P26640	43	43	43	Valine--tRNA ligase	VARS	sp|P26640|SYVC_HUMAN Valine--tRNA ligase OS=Homo sapiens OX=9606 GN=VARS1 PE=1 SV=4	1	43	43	43	34	30	34	31	35	32	38	33	34	30	34	31	35	32	38	33	34	30	34	31	35	32	38	33	40	40	40	140.47	1264	1264	0	323.31	33	30.1	32.3	30	33.9	30.9
P26641	P26641	21	21	21	Elongation factor 1-gamma	EEF1G	sp|P26641|EF1G_HUMAN Elongation factor 1-gamma OS=Homo sapiens OX=9606 GN=EEF1G PE=1 SV=3	1	21	21	21	19	19	18	16	16	18	16	19	19	19	18	16	16	18	16	19	19	19	18	16	16	18	16	19	52.2	52.2	52.2	50.118	437	437	0	316.46	47.8	47.8	41.4	38.7	42.1	43.7
P26885	P26885	3	3	3	Peptidyl-prolyl cis-trans isomerase FKBP2	FKBP2	sp|P26885|FKBP2_HUMAN Peptidyl-prolyl cis-trans isomerase FKBP2 OS=Homo sapiens OX=9606 GN=FKBP2 PE=1 SV=2	1	3	3	3	2	2	2	2	3	3	3	3	2	2	2	2	3	3	3	3	2	2	2	2	3	3	3	3	28.9	28.9	28.9	15.649	142	142	0	28.897	18.3	18.3	18.3	18.3	28.9	28.9
P27105	P27105	3	3	3	Erythrocyte band 7 integral membrane protein	STOM	sp|P27105|STOM_HUMAN Erythrocyte band 7 integral membrane protein OS=Homo sapiens OX=9606 GN=STOM PE=1 SV=3	1	3	3	3	0	0	0	0	1	1	1	2	0	0	0	0	1	1	1	2	0	0	0	0	1	1	1	2	19.4	19.4	19.4	31.73	288	288	0.0003075	9.6227	0	0	0	0	5.6	5.6
P27144	P27144	9	9	9	Adenylate kinase 4, mitochondrial	AK4	sp|P27144|KAD4_HUMAN Adenylate kinase 4, mitochondrial OS=Homo sapiens OX=9606 GN=AK4 PE=1 SV=1	1	9	9	9	8	8	6	8	8	8	7	7	8	8	6	8	8	8	7	7	8	8	6	8	8	8	7	7	53.4	53.4	53.4	25.268	223	223	0	184.65	50.2	50.2	40.8	50.2	50.2	50.2
P27338	P27338	14	14	13	Amine oxidase [flavin-containing] B	MAOB	sp|P27338|AOFB_HUMAN Amine oxidase [flavin-containing] B OS=Homo sapiens OX=9606 GN=MAOB PE=1 SV=3	1	14	14	13	7	5	5	9	11	11	12	12	7	5	5	9	11	11	12	12	7	4	4	8	10	10	11	11	36.3	36.3	34.2	58.762	520	520	0	167.59	20.2	14.8	15.2	26.5	28.3	28.3
P27348	P27348	15	10	10	14-3-3 protein theta	YWHAQ	sp|P27348|1433T_HUMAN 14-3-3 protein theta OS=Homo sapiens OX=9606 GN=YWHAQ PE=1 SV=1	1	15	10	10	12	12	12	13	12	10	13	12	8	8	7	9	7	7	8	7	8	8	7	9	7	7	8	7	66.1	51.8	51.8	27.764	245	245	0	319.81	53.1	55.9	51.4	56.3	48.6	47.3
P27361	P27361	4	2	2	Mitogen-activated protein kinase 3	MAPK3	sp|P27361|MK03_HUMAN Mitogen-activated protein kinase 3 OS=Homo sapiens OX=9606 GN=MAPK3 PE=1 SV=4	1	4	2	2	3	2	2	2	2	2	2	1	1	1	1	1	1	1	2	1	1	1	1	1	1	1	2	1	13.7	6.6	6.6	43.135	379	379	0	15.92	11.3	8.2	8.2	7.4	8.2	8.2
P27635;Q96L21	P27635	8;3	8;3	8;3	60S ribosomal protein L10	RPL10	sp|P27635|RL10_HUMAN 60S ribosomal protein L10 OS=Homo sapiens OX=9606 GN=RPL10 PE=1 SV=4	2	8	8	8	7	7	6	4	7	8	7	7	7	7	6	4	7	8	7	7	7	7	6	4	7	8	7	7	40.2	40.2	40.2	24.604	214	214;214	0	160.63	35	35	26.6	25.7	39.3	40.2
P27694	P27694	23	23	23	Replication protein A 70 kDa DNA-binding subunit;Replication protein A 70 kDa DNA-binding subunit, N-terminally processed	RPA1	sp|P27694|RFA1_HUMAN Replication protein A 70 kDa DNA-binding subunit OS=Homo sapiens OX=9606 GN=RPA1 PE=1 SV=2	1	23	23	23	15	15	17	17	16	15	18	17	15	15	17	17	16	15	18	17	15	15	17	17	16	15	18	17	47.7	47.7	47.7	68.137	616	616	0	323.31	32.5	30.2	33.4	35.4	35.6	32.6
P27695	P27695	13	13	13	DNA-(apurinic or apyrimidinic site) lyase;DNA-(apurinic or apyrimidinic site) lyase, mitochondrial	APEX1	sp|P27695|APEX1_HUMAN DNA-(apurinic or apyrimidinic site) endonuclease OS=Homo sapiens OX=9606 GN=APEX1 PE=1 SV=2	1	13	13	13	10	10	9	9	10	10	10	10	10	10	9	9	10	10	10	10	10	10	9	9	10	10	10	10	53.1	53.1	53.1	35.554	318	318	0	323.31	41.8	44	38.4	39	43.1	43.4
P27707	P27707	5	5	5	Deoxycytidine kinase	DCK	sp|P27707|DCK_HUMAN Deoxycytidine kinase OS=Homo sapiens OX=9606 GN=DCK PE=1 SV=1	1	5	5	5	4	3	1	1	2	2	2	2	4	3	1	1	2	2	2	2	4	3	1	1	2	2	2	2	25.4	25.4	25.4	30.518	260	260	0	41.496	20.4	15	5	5.8	10	10
P27708	P27708	53	53	52	CAD protein;Glutamine-dependent carbamoyl-phosphate synthase;Aspartate carbamoyltransferase;Dihydroorotase	CAD	sp|P27708|PYR1_HUMAN CAD protein OS=Homo sapiens OX=9606 GN=CAD PE=1 SV=3	1	53	53	52	39	40	31	36	32	34	30	35	39	40	31	36	32	34	30	35	39	40	31	36	31	34	30	35	34.9	34.9	34.5	242.98	2225	2225	0	323.31	26.2	25.8	21.6	23.9	21.7	21.3
P27797	P27797	22	22	22	Calreticulin	CALR	sp|P27797|CALR_HUMAN Calreticulin OS=Homo sapiens OX=9606 GN=CALR PE=1 SV=1	1	22	22	22	17	19	15	16	18	17	19	18	17	19	15	16	18	17	19	18	17	19	15	16	18	17	19	18	57.1	57.1	57.1	48.141	417	417	0	323.31	54.2	54.9	50.1	54.9	56.8	53
P27816	P27816	41	41	41	Microtubule-associated protein 4	MAP4	sp|P27816|MAP4_HUMAN Microtubule-associated protein 4 OS=Homo sapiens OX=9606 GN=MAP4 PE=1 SV=3	1	41	41	41	31	31	33	32	31	36	32	32	31	31	33	32	31	36	32	32	31	31	33	32	31	36	32	32	50	50	50	121	1152	1152	0	323.31	38.8	39.1	38.1	37.7	35.2	42.5
P27824	P27824	25	25	25	Calnexin	CANX	sp|P27824|CALX_HUMAN Calnexin OS=Homo sapiens OX=9606 GN=CANX PE=1 SV=2	1	25	25	25	20	22	22	21	21	22	20	21	20	22	22	21	21	22	20	21	20	22	22	21	21	22	20	21	42.9	42.9	42.9	67.567	592	592	0	323.31	34.3	38.9	38.3	35.5	38.9	37.2
P28065	P28065	2	2	2	Proteasome subunit beta type-9	PSMB9	sp|P28065|PSB9_HUMAN Proteasome subunit beta type-9 OS=Homo sapiens OX=9606 GN=PSMB9 PE=1 SV=2	1	2	2	2	0	0	0	0	1	0	1	1	0	0	0	0	1	0	1	1	0	0	0	0	1	0	1	1	11.4	11.4	11.4	23.264	219	219	0.0046061	3.1298	0	0	0	0	6.8	0
P28066	P28066	11	11	11	Proteasome subunit alpha type-5	PSMA5	sp|P28066|PSA5_HUMAN Proteasome subunit alpha type-5 OS=Homo sapiens OX=9606 GN=PSMA5 PE=1 SV=3	1	11	11	11	8	8	9	9	8	9	10	10	8	8	9	9	8	9	10	10	8	8	9	9	8	9	10	10	60.6	60.6	60.6	26.411	241	241	0	194.61	42.3	42.3	50.6	50.6	42.3	50.6
P28070	P28070	6	6	6	Proteasome subunit beta type-4	PSMB4	sp|P28070|PSB4_HUMAN Proteasome subunit beta type-4 OS=Homo sapiens OX=9606 GN=PSMB4 PE=1 SV=4	1	6	6	6	6	5	6	6	6	6	5	5	6	5	6	6	6	6	5	5	6	5	6	6	6	6	5	5	36.4	36.4	36.4	29.204	264	264	0	122.63	36.4	28	36.4	36.4	36.4	36.4
P28072	P28072	5	5	5	Proteasome subunit beta type-6	PSMB6	sp|P28072|PSB6_HUMAN Proteasome subunit beta type-6 OS=Homo sapiens OX=9606 GN=PSMB6 PE=1 SV=4	1	5	5	5	4	2	4	4	4	3	3	3	4	2	4	4	4	3	3	3	4	2	4	4	4	3	3	3	32.2	32.2	32.2	25.357	239	239	0	13.539	15.9	8.8	29.3	15.9	15.9	13
P28074	P28074	11	11	11	Proteasome subunit beta type-5	PSMB5	sp|P28074|PSB5_HUMAN Proteasome subunit beta type-5 OS=Homo sapiens OX=9606 GN=PSMB5 PE=1 SV=3	1	11	11	11	9	8	7	6	8	7	7	8	9	8	7	6	8	7	7	8	9	8	7	6	8	7	7	8	44.9	44.9	44.9	28.48	263	263	0	111.54	36.1	35	32.7	28.9	38.4	32.7
P28288	P28288	14	14	14	ATP-binding cassette sub-family D member 3	ABCD3	sp|P28288|ABCD3_HUMAN ATP-binding cassette sub-family D member 3 OS=Homo sapiens OX=9606 GN=ABCD3 PE=1 SV=1	1	14	14	14	8	11	8	6	8	9	8	9	8	11	8	6	8	9	8	9	8	11	8	6	8	9	8	9	24.4	24.4	24.4	75.475	659	659	0	72.608	14.4	19.1	14	10.3	13.8	16.5
P28290	P28290	28	28	28	Sperm-specific antigen 2	SSFA2	sp|P28290|ITPI2_HUMAN Protein ITPRID2 OS=Homo sapiens OX=9606 GN=ITPRID2 PE=1 SV=3	1	28	28	28	15	20	17	15	13	13	14	12	15	20	17	15	13	13	14	12	15	20	17	15	13	13	14	12	29.6	29.6	29.6	138.38	1259	1259	0	147.99	14.5	22.4	18	16.2	12.7	13.7
P28331	P28331	26	26	26	NADH-ubiquinone oxidoreductase 75 kDa subunit, mitochondrial	NDUFS1	sp|P28331|NDUS1_HUMAN NADH-ubiquinone oxidoreductase 75 kDa subunit, mitochondrial OS=Homo sapiens OX=9606 GN=NDUFS1 PE=1 SV=3	1	26	26	26	18	15	20	16	18	21	20	20	18	15	20	16	18	21	20	20	18	15	20	16	18	21	20	20	54.3	54.3	54.3	79.467	727	727	0	323.31	38.7	29.8	39.9	32.5	38	43.5
P28340	P28340	7	7	7	DNA polymerase delta catalytic subunit	POLD1	sp|P28340|DPOD1_HUMAN DNA polymerase delta catalytic subunit OS=Homo sapiens OX=9606 GN=POLD1 PE=1 SV=2	1	7	7	7	4	4	5	5	0	2	0	0	4	4	5	5	0	2	0	0	4	4	5	5	0	2	0	0	9.1	9.1	9.1	123.63	1107	1107	0	35.754	5.4	5.8	7.2	6.3	0	2.5
P28370	P28370	7	1	1	Probable global transcription activator SNF2L1	SMARCA1	sp|P28370|SMCA1_HUMAN Probable global transcription activator SNF2L1 OS=Homo sapiens OX=9606 GN=SMARCA1 PE=1 SV=2	1	7	1	1	7	4	3	3	2	2	5	2	1	0	0	1	0	0	1	1	1	0	0	1	0	0	1	1	6	1.3	1.3	122.6	1054	1054	0.003202	3.4402	6	3.3	2.5	2.9	1.6	1.6
P28482	P28482	13	13	11	Mitogen-activated protein kinase 1	MAPK1	sp|P28482|MK01_HUMAN Mitogen-activated protein kinase 1 OS=Homo sapiens OX=9606 GN=MAPK1 PE=1 SV=3	1	13	13	11	10	9	6	7	6	7	8	6	10	9	6	7	6	7	8	6	8	8	5	6	5	6	8	6	44.7	44.7	37.2	41.389	360	360	0	86.426	35	35.6	28.6	31.1	28.6	30.6
P28676	P28676	3	3	3	Grancalcin	GCA	sp|P28676|GRAN_HUMAN Grancalcin OS=Homo sapiens OX=9606 GN=GCA PE=1 SV=2	1	3	3	3	1	0	1	1	1	2	2	0	1	0	1	1	1	2	2	0	1	0	1	1	1	2	2	0	17.5	17.5	17.5	24.01	217	217	0.00028458	6.8879	5.1	0	9.2	9.2	9.2	14.3
P28799	P28799	3	3	3	Granulins;Acrogranin;Paragranulin;Granulin-1;Granulin-2;Granulin-3;Granulin-4;Granulin-5;Granulin-6;Granulin-7	GRN	sp|P28799|GRN_HUMAN Progranulin OS=Homo sapiens OX=9606 GN=GRN PE=1 SV=2	1	3	3	3	0	0	1	0	1	2	0	3	0	0	1	0	1	2	0	3	0	0	1	0	1	2	0	3	10.6	10.6	10.6	63.544	593	593	0	22.882	0	0	2.4	0	2.5	8.1
P28838	P28838	24	24	24	Cytosol aminopeptidase	LAP3	sp|P28838|AMPL_HUMAN Cytosol aminopeptidase OS=Homo sapiens OX=9606 GN=LAP3 PE=1 SV=3	1	24	24	24	17	20	17	18	19	23	21	21	17	20	17	18	19	23	21	21	17	20	17	18	19	23	21	21	58.4	58.4	58.4	56.166	519	519	0	294.33	41.4	50.7	44.1	46.6	46.2	55.3
P29083	P29083	5	5	5	General transcription factor IIE subunit 1	GTF2E1	sp|P29083|T2EA_HUMAN General transcription factor IIE subunit 1 OS=Homo sapiens OX=9606 GN=GTF2E1 PE=1 SV=2	1	5	5	5	3	2	2	3	1	3	3	4	3	2	2	3	1	3	3	4	3	2	2	3	1	3	3	4	19.1	19.1	19.1	49.452	439	439	0	26.59	10.7	5.7	5.9	10.9	3	11.2
P29084	P29084	6	6	6	Transcription initiation factor IIE subunit beta	GTF2E2	sp|P29084|T2EB_HUMAN Transcription initiation factor IIE subunit beta OS=Homo sapiens OX=9606 GN=GTF2E2 PE=1 SV=1	1	6	6	6	3	2	1	3	2	2	1	3	3	2	1	3	2	2	1	3	3	2	1	3	2	2	1	3	30.2	30.2	30.2	33.043	291	291	0	35.349	11.3	12	4.8	13.4	12.7	12
P29144	P29144	10	10	10	Tripeptidyl-peptidase 2	TPP2	sp|P29144|TPP2_HUMAN Tripeptidyl-peptidase 2 OS=Homo sapiens OX=9606 GN=TPP2 PE=1 SV=4	1	10	10	10	7	4	4	3	6	4	3	3	7	4	4	3	6	4	3	3	7	4	4	3	6	4	3	3	11.8	11.8	11.8	138.35	1249	1249	0	64.134	8.8	3.9	4.1	3.9	7.9	5.3
P29218	P29218	7	7	7	Inositol monophosphatase 1	IMPA1	sp|P29218|IMPA1_HUMAN Inositol monophosphatase 1 OS=Homo sapiens OX=9606 GN=IMPA1 PE=1 SV=1	1	7	7	7	6	5	5	6	5	6	7	6	6	5	5	6	5	6	7	6	6	5	5	6	5	6	7	6	35	35	35	30.188	277	277	0	128.22	28.9	25.3	23.1	28.9	23.1	29.2
P29317;Q06187;P29320;P54762;Q15375;P54753;P29322;Q9UF33;P54756	P29317	19;1;1;1;1;1;1;1;1	19;1;1;1;1;1;1;1;1	18;0;0;0;0;0;0;0;0	Ephrin type-A receptor 2	EPHA2	sp|P29317|EPHA2_HUMAN Ephrin type-A receptor 2 OS=Homo sapiens OX=9606 GN=EPHA2 PE=1 SV=2	9	19	19	18	10	12	11	11	14	8	11	11	10	12	11	11	14	8	11	11	10	12	11	10	13	8	10	10	29.8	29.8	29	108.27	976	976;659;983;984;998;998;1005;1036;1037	0	193.74	16	17.5	15.9	16	23	10.8
P29350	P29350	4	4	4	Tyrosine-protein phosphatase non-receptor type 6	PTPN6	sp|P29350|PTN6_HUMAN Tyrosine-protein phosphatase non-receptor type 6 OS=Homo sapiens OX=9606 GN=PTPN6 PE=1 SV=1	1	4	4	4	1	1	0	1	1	1	2	1	1	1	0	1	1	1	2	1	1	1	0	1	1	1	2	1	9.2	9.2	9.2	67.56	595	595	0	23.549	2.5	2	0	3.2	3.2	3.2
P29353;P98077	P29353	5;1	5;1	5;1	SHC-transforming protein 1	SHC1	sp|P29353|SHC1_HUMAN SHC-transforming protein 1 OS=Homo sapiens OX=9606 GN=SHC1 PE=1 SV=4	2	5	5	5	4	3	1	2	4	4	2	1	4	3	1	2	4	4	2	1	4	3	1	2	4	4	2	1	15.4	15.4	15.4	62.821	583	583;582	0	60.064	12	9.3	2.1	7	12	12.7
P29373;P29762	P29373	8;1	8;1	8;1	Cellular retinoic acid-binding protein 2	CRABP2	sp|P29373|RABP2_HUMAN Cellular retinoic acid-binding protein 2 OS=Homo sapiens OX=9606 GN=CRABP2 PE=1 SV=2	2	8	8	8	6	6	6	6	7	7	7	6	6	6	6	6	7	7	7	6	6	6	6	6	7	7	7	6	57.2	57.2	57.2	15.693	138	138;137	0	60.764	36.2	36.2	36.2	36.2	51.4	55.1
P29375	P29375	1	1	1	Lysine-specific demethylase 5A	KDM5A	sp|P29375|KDM5A_HUMAN Lysine-specific demethylase 5A OS=Homo sapiens OX=9606 GN=KDM5A PE=1 SV=3	1	1	1	1	0	0	1	0	0	0	0	0	0	0	1	0	0	0	0	0	0	0	1	0	0	0	0	0	0.7	0.7	0.7	192.09	1690	1690	1	-2	0	0	0.7	0	0	0
P29401	P29401	27	27	27	Transketolase	TKT	sp|P29401|TKT_HUMAN Transketolase OS=Homo sapiens OX=9606 GN=TKT PE=1 SV=3	1	27	27	27	18	20	20	22	23	21	22	23	18	20	20	22	23	21	22	23	18	20	20	22	23	21	22	23	65.7	65.7	65.7	67.877	623	623	0	323.31	46.9	54.3	51.5	46.7	62.9	54.1
P29558;Q6XE24	P29558;Q6XE24	2;1	2;1	2;1	RNA-binding motif, single-stranded-interacting protein 1;RNA-binding motif, single-stranded-interacting protein 3	RBMS1;RBMS3	sp|P29558|RBMS1_HUMAN RNA-binding motif, single-stranded-interacting protein 1 OS=Homo sapiens OX=9606 GN=RBMS1 PE=1 SV=3;sp|Q6XE24|RBMS3_HUMAN RNA-binding motif, single-stranded-interacting protein 3 OS=Homo sapiens OX=9606 GN=RBMS3 PE=1 SV=1	2	2	2	2	0	0	0	0	1	0	1	1	0	0	0	0	1	0	1	1	0	0	0	0	1	0	1	1	7.4	7.4	7.4	44.505	406	406;437	0.00028329	6.7631	0	0	0	0	3.7	0
P29590	P29590	6	6	6	Protein PML	PML	sp|P29590|PML_HUMAN Protein PML OS=Homo sapiens OX=9606 GN=PML PE=1 SV=3	1	6	6	6	0	0	0	1	4	3	5	5	0	0	0	1	4	3	5	5	0	0	0	1	4	3	5	5	9.1	9.1	9.1	97.55	882	882	0	34.373	0	0	0	1.4	6.7	5.2
P29692	P29692	18	18	15	Elongation factor 1-delta	EEF1D	sp|P29692|EF1D_HUMAN Elongation factor 1-delta OS=Homo sapiens OX=9606 GN=EEF1D PE=1 SV=5	1	18	18	15	14	15	12	14	16	13	17	13	14	15	12	14	16	13	17	13	13	13	11	11	15	12	15	12	68.7	68.7	65.8	31.121	281	281	0	323.31	62.6	63	51.6	52.3	65.8	60.1
P29966	P29966	5	5	5	Myristoylated alanine-rich C-kinase substrate	MARCKS	sp|P29966|MARCS_HUMAN Myristoylated alanine-rich C-kinase substrate OS=Homo sapiens OX=9606 GN=MARCKS PE=1 SV=4	1	5	5	5	3	4	4	4	4	4	4	3	3	4	4	4	4	4	4	3	3	4	4	4	4	4	4	3	33.7	33.7	33.7	31.554	332	332	0	184.66	20.8	30.4	30.4	24.1	30.4	30.4
P29992	P29992	9	9	5	Guanine nucleotide-binding protein subunit alpha-11	GNA11	sp|P29992|GNA11_HUMAN Guanine nucleotide-binding protein subunit alpha-11 OS=Homo sapiens OX=9606 GN=GNA11 PE=1 SV=2	1	9	9	5	7	5	7	6	5	6	7	6	7	5	7	6	5	6	7	6	4	3	4	4	3	3	5	3	32	32	18.9	42.123	359	359	0	47.392	22.6	19.2	27.3	22.8	19.2	22.3
P30038	P30038	7	7	7	Delta-1-pyrroline-5-carboxylate dehydrogenase, mitochondrial	ALDH4A1	sp|P30038|AL4A1_HUMAN Delta-1-pyrroline-5-carboxylate dehydrogenase, mitochondrial OS=Homo sapiens OX=9606 GN=ALDH4A1 PE=1 SV=3	1	7	7	7	0	0	0	0	2	2	2	5	0	0	0	0	2	2	2	5	0	0	0	0	2	2	2	5	16.9	16.9	16.9	61.719	563	563	0	15.572	0	0	0	0	5.2	3.7
P30040	P30040	9	9	9	Endoplasmic reticulum resident protein 29	ERP29	sp|P30040|ERP29_HUMAN Endoplasmic reticulum resident protein 29 OS=Homo sapiens OX=9606 GN=ERP29 PE=1 SV=4	1	9	9	9	5	4	6	8	5	8	6	7	5	4	6	8	5	8	6	7	5	4	6	8	5	8	6	7	42.5	42.5	42.5	28.993	261	261	0	55.138	21.1	16.5	23	39.8	21.1	36.8
P30041	P30041	15	15	15	Peroxiredoxin-6	PRDX6	sp|P30041|PRDX6_HUMAN Peroxiredoxin-6 OS=Homo sapiens OX=9606 GN=PRDX6 PE=1 SV=3	1	15	15	15	15	15	14	14	15	15	14	15	15	15	14	14	15	15	14	15	15	15	14	14	15	15	14	15	78.6	78.6	78.6	25.035	224	224	0	323.31	78.6	78.6	73.7	73.7	78.6	78.6
P30043	P30043	8	8	8	Flavin reductase (NADPH)	BLVRB	sp|P30043|BLVRB_HUMAN Flavin reductase (NADPH) OS=Homo sapiens OX=9606 GN=BLVRB PE=1 SV=3	1	8	8	8	6	8	6	6	7	7	7	6	6	8	6	6	7	7	7	6	6	8	6	6	7	7	7	6	56.3	56.3	56.3	22.119	206	206	0	144.18	46.1	56.3	46.1	48.5	52.9	52.9
P30044	P30044	7	7	7	Peroxiredoxin-5, mitochondrial	PRDX5	sp|P30044|PRDX5_HUMAN Peroxiredoxin-5, mitochondrial OS=Homo sapiens OX=9606 GN=PRDX5 PE=1 SV=4	1	7	7	7	7	6	6	6	7	6	6	6	7	6	6	6	7	6	6	6	7	6	6	6	7	6	6	6	44.4	44.4	44.4	22.086	214	214	0	100.09	44.4	36.9	36.4	36.4	44.4	36.4
P30046;A6NHG4	P30046;A6NHG4	6;4	6;4	6;4	D-dopachrome decarboxylase;D-dopachrome decarboxylase-like protein	DDT;DDTL	sp|P30046|DOPD_HUMAN D-dopachrome decarboxylase OS=Homo sapiens OX=9606 GN=DDT PE=1 SV=3;sp|A6NHG4|DDTL_HUMAN D-dopachrome decarboxylase-like protein OS=Homo sapiens OX=9606 GN=DDTL PE=2 SV=1	2	6	6	6	5	5	4	3	5	5	5	6	5	5	4	3	5	5	5	6	5	5	4	3	5	5	5	6	53.4	53.4	53.4	12.712	118	118;134	0	57.893	42.4	42.4	35.6	26.3	42.4	46.6
P30048	P30048	10	10	10	Thioredoxin-dependent peroxide reductase, mitochondrial	PRDX3	sp|P30048|PRDX3_HUMAN Thioredoxin-dependent peroxide reductase, mitochondrial OS=Homo sapiens OX=9606 GN=PRDX3 PE=1 SV=3	1	10	10	10	9	10	9	7	9	10	10	10	9	10	9	7	9	10	10	10	9	10	9	7	9	10	10	10	54.7	54.7	54.7	27.692	256	256	0	323.31	48	54.7	48	36.3	48	54.7
P30049	P30049	4	4	4	ATP synthase subunit delta, mitochondrial	ATP5D	sp|P30049|ATPD_HUMAN ATP synthase subunit delta, mitochondrial OS=Homo sapiens OX=9606 GN=ATP5F1D PE=1 SV=2	1	4	4	4	3	4	3	3	4	3	3	3	3	4	3	3	4	3	3	3	3	4	3	3	4	3	3	3	37.5	37.5	37.5	17.49	168	168	0	96.582	22.6	37.5	22.6	22.6	37.5	22.6
P30050	P30050	8	8	8	60S ribosomal protein L12	RPL12	sp|P30050|RL12_HUMAN 60S ribosomal protein L12 OS=Homo sapiens OX=9606 GN=RPL12 PE=1 SV=1	1	8	8	8	8	8	8	8	8	8	7	8	8	8	8	8	8	8	7	8	8	8	8	8	8	8	7	8	63.6	63.6	63.6	17.818	165	165	0	323.31	63.6	63.6	63.6	63.6	63.6	63.6
P30084	P30084	9	9	9	Enoyl-CoA hydratase, mitochondrial	ECHS1	sp|P30084|ECHM_HUMAN Enoyl-CoA hydratase, mitochondrial OS=Homo sapiens OX=9606 GN=ECHS1 PE=1 SV=4	1	9	9	9	6	4	3	5	5	6	8	5	6	4	3	5	5	6	8	5	6	4	3	5	5	6	8	5	41.4	41.4	41.4	31.387	290	290	0	147.28	26.2	19	15.2	22.1	21.4	28.3
P30085	P30085	10	10	10	UMP-CMP kinase	CMPK1	sp|P30085|KCY_HUMAN UMP-CMP kinase OS=Homo sapiens OX=9606 GN=CMPK1 PE=1 SV=3	1	10	10	10	5	7	6	5	8	7	5	5	5	7	6	5	8	7	5	5	5	7	6	5	8	7	5	5	52.6	52.6	52.6	22.222	196	196	0	59.364	27	34.7	36.2	27	39.3	39.3
P30086	P30086	12	12	12	Phosphatidylethanolamine-binding protein 1;Hippocampal cholinergic neurostimulating peptide	PEBP1	sp|P30086|PEBP1_HUMAN Phosphatidylethanolamine-binding protein 1 OS=Homo sapiens OX=9606 GN=PEBP1 PE=1 SV=3	1	12	12	12	12	11	11	10	10	10	9	10	12	11	11	10	10	10	9	10	12	11	11	10	10	10	9	10	79.1	79.1	79.1	21.057	187	187	0	323.31	79.1	73.3	74.9	73.3	73.3	69
P30101	P30101	23	23	23	Protein disulfide-isomerase A3	PDIA3	sp|P30101|PDIA3_HUMAN Protein disulfide-isomerase A3 OS=Homo sapiens OX=9606 GN=PDIA3 PE=1 SV=4	1	23	23	23	22	21	20	21	22	21	22	22	22	21	20	21	22	21	22	22	22	21	20	21	22	21	22	22	57.4	57.4	57.4	56.782	505	505	0	323.31	57.4	51.1	51.1	55.8	57.4	52.7
P30153	P30153	26	26	19	Serine/threonine-protein phosphatase 2A 65 kDa regulatory subunit A alpha isoform	PPP2R1A	sp|P30153|2AAA_HUMAN Serine/threonine-protein phosphatase 2A 65 kDa regulatory subunit A alpha isoform OS=Homo sapiens OX=9606 GN=PPP2R1A PE=1 SV=4	1	26	26	19	21	19	20	15	17	17	15	16	21	19	20	15	17	17	15	16	16	14	14	10	13	14	12	12	51.4	51.4	36	65.308	589	589	0	323.31	40.4	39.2	39.2	31.2	32.3	33.8
P30260	P30260	3	3	3	Cell division cycle protein 27 homolog	CDC27	sp|P30260|CDC27_HUMAN Cell division cycle protein 27 homolog OS=Homo sapiens OX=9606 GN=CDC27 PE=1 SV=2	1	3	3	3	1	3	2	1	1	1	1	1	1	3	2	1	1	1	1	1	1	3	2	1	1	1	1	1	6.6	6.6	6.6	91.866	824	824	0	14.16	2.2	6.6	4	1.8	1.8	1.8
P30405;Q9UNP9	P30405	6;1	5;1	5;1	Peptidyl-prolyl cis-trans isomerase F, mitochondrial	PPIF	sp|P30405|PPIF_HUMAN Peptidyl-prolyl cis-trans isomerase F, mitochondrial OS=Homo sapiens OX=9606 GN=PPIF PE=1 SV=1	2	6	5	5	4	2	2	1	4	3	3	1	4	2	2	1	3	3	3	1	4	2	2	1	3	3	3	1	40.1	36.7	36.7	22.04	207	207;301	0	86.278	32.4	18.8	18.4	4.3	26.6	12.6
P30414	P30414	1	1	1	NK-tumor recognition protein;Putative peptidyl-prolyl cis-trans isomerase	NKTR	sp|P30414|NKTR_HUMAN NK-tumor recognition protein OS=Homo sapiens OX=9606 GN=NKTR PE=1 SV=2	1	1	1	1	0	0	0	0	1	0	0	1	0	0	0	0	1	0	0	1	0	0	0	0	1	0	0	1	1.2	1.2	1.2	165.67	1462	1462	0.00026178	4.7713	0	0	0	0	1.2	0
P30419;O60551	P30419	10;3	10;3	10;3	Glycylpeptide N-tetradecanoyltransferase 1	NMT1	sp|P30419|NMT1_HUMAN Glycylpeptide N-tetradecanoyltransferase 1 OS=Homo sapiens OX=9606 GN=NMT1 PE=1 SV=2	2	10	10	10	7	7	7	5	5	4	6	5	7	7	7	5	5	4	6	5	7	7	7	5	5	4	6	5	28.8	28.8	28.8	56.806	496	496;498	0	114.12	23.4	16.7	17.1	12.7	12.3	8.9
P30519	P30519	12	12	12	Heme oxygenase 2	HMOX2	sp|P30519|HMOX2_HUMAN Heme oxygenase 2 OS=Homo sapiens OX=9606 GN=HMOX2 PE=1 SV=2	1	12	12	12	8	8	10	11	9	9	9	11	8	8	10	11	9	9	9	11	8	8	10	11	9	9	9	11	52.8	52.8	52.8	36.032	316	316	0	244.32	34.8	33.5	44.6	47.8	39.2	35.1
P30520	P30520	10	10	10	Adenylosuccinate synthetase isozyme 2	ADSS	sp|P30520|PURA2_HUMAN Adenylosuccinate synthetase isozyme 2 OS=Homo sapiens OX=9606 GN=ADSS2 PE=1 SV=3	1	10	10	10	10	9	8	8	6	5	9	6	10	9	8	8	6	5	9	6	10	9	8	8	6	5	9	6	31.8	31.8	31.8	50.097	456	456	0	77.988	31.8	29.8	25.7	25.7	18.4	15.4
P30533	P30533	4	4	4	Alpha-2-macroglobulin receptor-associated protein	LRPAP1	sp|P30533|AMRP_HUMAN Alpha-2-macroglobulin receptor-associated protein OS=Homo sapiens OX=9606 GN=LRPAP1 PE=1 SV=1	1	4	4	4	3	2	3	2	2	1	1	0	3	2	3	2	2	1	1	0	3	2	3	2	2	1	1	0	13.2	13.2	13.2	41.465	357	357	0	13.079	10.4	5.9	10.4	6.7	7.3	2.2
P30536	P30536	3	3	3	Translocator protein	TSPO	sp|P30536|TSPO_HUMAN Translocator protein OS=Homo sapiens OX=9606 GN=TSPO PE=1 SV=3	1	3	3	3	2	2	1	1	1	1	3	3	2	2	1	1	1	1	3	3	2	2	1	1	1	1	3	3	13.6	13.6	13.6	18.828	169	169	0.00027034	5.4853	9.5	9.5	4.7	4.7	4.7	4.7
P30566	P30566	13	13	13	Adenylosuccinate lyase	ADSL	sp|P30566|PUR8_HUMAN Adenylosuccinate lyase OS=Homo sapiens OX=9606 GN=ADSL PE=1 SV=2	1	13	13	13	6	7	7	6	6	8	8	5	6	7	7	6	6	8	8	5	6	7	7	6	6	8	8	5	39.3	39.3	39.3	54.889	484	484	0	76.926	17.6	24.2	22.3	18.8	20	25
P30622	P30622	4	2	2	CAP-Gly domain-containing linker protein 1	CLIP1	sp|P30622|CLIP1_HUMAN CAP-Gly domain-containing linker protein 1 OS=Homo sapiens OX=9606 GN=CLIP1 PE=1 SV=2	1	4	2	2	1	0	3	2	0	2	1	1	0	0	2	0	0	0	0	0	0	0	2	0	0	0	0	0	3.6	1.8	1.8	162.24	1438	1438	0.0036729	3.3345	0.8	0	2.6	1.8	0	1.8
P30626	P30626	7	7	7	Sorcin	SRI	sp|P30626|SORCN_HUMAN Sorcin OS=Homo sapiens OX=9606 GN=SRI PE=1 SV=1	1	7	7	7	6	4	3	3	7	6	6	5	6	4	3	3	7	6	6	5	6	4	3	3	7	6	6	5	36.4	36.4	36.4	21.676	198	198	0	27.686	30.8	20.7	15.7	15.7	36.4	30.8
P30740	P30740	16	16	16	Leukocyte elastase inhibitor	SERPINB1	sp|P30740|ILEU_HUMAN Leukocyte elastase inhibitor OS=Homo sapiens OX=9606 GN=SERPINB1 PE=1 SV=1	1	16	16	16	10	9	9	8	14	14	12	12	10	9	9	8	14	14	12	12	10	9	9	8	14	14	12	12	48.5	48.5	48.5	42.741	379	379	0	186.98	34.6	31.1	30.9	24	42	42
P30837	P30837	17	15	15	Aldehyde dehydrogenase X, mitochondrial	ALDH1B1	sp|P30837|AL1B1_HUMAN Aldehyde dehydrogenase X, mitochondrial OS=Homo sapiens OX=9606 GN=ALDH1B1 PE=1 SV=3	1	17	15	15	12	12	10	10	15	17	16	16	10	10	9	9	13	15	14	14	10	10	9	9	13	15	14	14	41	37.9	37.9	57.206	517	517	0	276.35	27.9	28.8	25	24.4	36.9	41
P30876	P30876	23	23	23	DNA-directed RNA polymerase II subunit RPB2	POLR2B	sp|P30876|RPB2_HUMAN DNA-directed RNA polymerase II subunit RPB2 OS=Homo sapiens OX=9606 GN=POLR2B PE=1 SV=1	1	23	23	23	16	13	14	12	7	10	12	12	16	13	14	12	7	10	12	12	16	13	14	12	7	10	12	12	23.3	23.3	23.3	133.9	1174	1174	0	188.5	16.4	15.2	15.7	14.1	7.2	11.2
P31040	P31040	22	22	22	Succinate dehydrogenase [ubiquinone] flavoprotein subunit, mitochondrial	SDHA	sp|P31040|SDHA_HUMAN Succinate dehydrogenase [ubiquinone] flavoprotein subunit, mitochondrial OS=Homo sapiens OX=9606 GN=SDHA PE=1 SV=2	1	22	22	22	12	10	11	11	17	16	18	18	12	10	11	11	17	16	18	18	12	10	11	11	17	16	18	18	50.6	50.6	50.6	72.691	664	664	0	323.31	30.7	27.6	23.6	30.7	41.1	37.3
P31150	P31150	23	23	15	Rab GDP dissociation inhibitor alpha	GDI1	sp|P31150|GDIA_HUMAN Rab GDP dissociation inhibitor alpha OS=Homo sapiens OX=9606 GN=GDI1 PE=1 SV=2	1	23	23	15	18	16	19	17	19	21	19	20	18	16	19	17	19	21	19	20	11	12	12	12	13	14	12	13	63.5	63.5	39.8	50.582	447	447	0	323.31	49	47.2	56.4	41.8	53.5	59.3
P31153	P31153	15	15	13	S-adenosylmethionine synthase isoform type-2	MAT2A	sp|P31153|METK2_HUMAN S-adenosylmethionine synthase isoform type-2 OS=Homo sapiens OX=9606 GN=MAT2A PE=1 SV=1	1	15	15	13	11	13	11	14	10	9	10	12	11	13	11	14	10	9	10	12	10	11	10	12	9	9	10	11	53.9	53.9	46.1	43.66	395	395	0	323.31	44.1	49.1	43	52.2	35.7	35.9
P31327	P31327	19	18	18	Carbamoyl-phosphate synthase [ammonia], mitochondrial	CPS1	sp|P31327|CPSM_HUMAN Carbamoyl-phosphate synthase [ammonia], mitochondrial OS=Homo sapiens OX=9606 GN=CPS1 PE=1 SV=2	1	19	18	18	2	0	3	1	15	8	7	9	2	0	3	1	14	8	7	9	2	0	3	1	14	8	7	9	19.7	19.1	19.1	164.94	1500	1500	0	90.072	1.9	0	2.7	2.4	13.7	7.9
P31350	P31350	16	16	14	Ribonucleoside-diphosphate reductase subunit M2	RRM2	sp|P31350|RIR2_HUMAN Ribonucleoside-diphosphate reductase subunit M2 OS=Homo sapiens OX=9606 GN=RRM2 PE=1 SV=1	1	16	16	14	14	13	12	13	1	0	0	0	14	13	12	13	1	0	0	0	13	11	10	11	1	0	0	0	48.8	48.8	42.7	44.877	389	389	0	184.46	46.5	42.7	38.6	42.2	3.9	0
P31431	P31431	1	1	1	Syndecan-4	SDC4	sp|P31431|SDC4_HUMAN Syndecan-4 OS=Homo sapiens OX=9606 GN=SDC4 PE=1 SV=2	1	1	1	1	1	1	1	0	0	1	0	1	1	1	1	0	0	1	0	1	1	1	1	0	0	1	0	1	6.6	6.6	6.6	21.641	198	198	0.0084547	2.6284	6.6	6.6	6.6	0	0	6.6
P31689	P31689	13	13	13	DnaJ homolog subfamily A member 1	DNAJA1	sp|P31689|DNJA1_HUMAN DnaJ homolog subfamily A member 1 OS=Homo sapiens OX=9606 GN=DNAJA1 PE=1 SV=2	1	13	13	13	10	12	9	11	8	8	9	10	10	12	9	11	8	8	9	10	10	12	9	11	8	8	9	10	46.6	46.6	46.6	44.868	397	397	0	181.27	42.8	46.3	36.8	42.8	35	32.2
P31749;P31751;Q9Y243	P31749	5;2;1	5;2;1	5;2;1	RAC-alpha serine/threonine-protein kinase	AKT1	sp|P31749|AKT1_HUMAN RAC-alpha serine/threonine-protein kinase OS=Homo sapiens OX=9606 GN=AKT1 PE=1 SV=2	3	5	5	5	3	1	2	1	3	2	1	2	3	1	2	1	3	2	1	2	3	1	2	1	3	2	1	2	11.5	11.5	11.5	55.686	480	480;481;479	0	11.652	6.7	1.7	4.8	1.7	6.7	5.2
P31930	P31930	21	21	20	Cytochrome b-c1 complex subunit 1, mitochondrial	UQCRC1	sp|P31930|QCR1_HUMAN Cytochrome b-c1 complex subunit 1, mitochondrial OS=Homo sapiens OX=9606 GN=UQCRC1 PE=1 SV=3	1	21	21	20	15	15	14	12	17	19	19	17	15	15	14	12	17	19	19	17	14	14	13	11	16	18	18	16	60.4	60.4	59	52.645	480	480	0	323.31	46.7	50	45.4	35	49.2	53.8
P31937	P31937	6	6	6	3-hydroxyisobutyrate dehydrogenase, mitochondrial	HIBADH	sp|P31937|3HIDH_HUMAN 3-hydroxyisobutyrate dehydrogenase, mitochondrial OS=Homo sapiens OX=9606 GN=HIBADH PE=1 SV=2	1	6	6	6	4	5	5	5	5	5	5	5	4	5	5	5	5	5	5	5	4	5	5	5	5	5	5	5	26.8	26.8	26.8	35.329	336	336	0	109.17	18.8	24.4	24.4	24.4	24.4	22
P31939	P31939	32	32	32	Bifunctional purine biosynthesis protein PURH;Phosphoribosylaminoimidazolecarboxamide formyltransferase;IMP cyclohydrolase	ATIC	sp|P31939|PUR9_HUMAN Bifunctional purine biosynthesis protein ATIC OS=Homo sapiens OX=9606 GN=ATIC PE=1 SV=3	1	32	32	32	25	25	22	24	24	28	24	23	25	25	22	24	24	28	24	23	25	25	22	24	24	28	24	23	76	76	76	64.615	592	592	0	323.31	57.4	59.5	54.6	54.7	55.9	65.4
P31942	P31942	10	9	9	Heterogeneous nuclear ribonucleoprotein H3	HNRNPH3	sp|P31942|HNRH3_HUMAN Heterogeneous nuclear ribonucleoprotein H3 OS=Homo sapiens OX=9606 GN=HNRNPH3 PE=1 SV=2	1	10	9	9	7	6	7	5	5	6	4	7	7	5	7	5	5	6	4	6	7	5	7	5	5	6	4	6	48.8	46.5	46.5	36.926	346	346	0	148.3	33.2	20.2	29.8	21.4	17.9	26.6
P31943	P31943	17	17	10	Heterogeneous nuclear ribonucleoprotein H;Heterogeneous nuclear ribonucleoprotein H, N-terminally processed	HNRNPH1	sp|P31943|HNRH1_HUMAN Heterogeneous nuclear ribonucleoprotein H OS=Homo sapiens OX=9606 GN=HNRNPH1 PE=1 SV=4	1	17	17	10	15	14	16	15	13	12	13	15	15	14	16	15	13	12	13	15	9	8	10	9	7	7	7	8	49.2	49.2	29.6	49.229	449	449	0	323.31	45.4	39.9	47.4	45.4	39	33.6
P31946	P31946	12	6	6	14-3-3 protein beta/alpha;14-3-3 protein beta/alpha, N-terminally processed	YWHAB	sp|P31946|1433B_HUMAN 14-3-3 protein beta/alpha OS=Homo sapiens OX=9606 GN=YWHAB PE=1 SV=3	1	12	6	6	11	10	11	11	11	9	12	11	6	5	5	6	5	5	6	5	6	5	5	6	5	5	6	5	57.3	39.4	39.4	28.082	246	246	0	323.31	56.9	51.2	52.8	56.9	52.4	48.4
P31947	P31947	16	13	13	14-3-3 protein sigma	SFN	sp|P31947|1433S_HUMAN 14-3-3 protein sigma OS=Homo sapiens OX=9606 GN=SFN PE=1 SV=1	1	16	13	13	13	12	13	12	15	13	14	12	10	9	10	9	12	10	11	9	10	9	10	9	12	10	11	9	79	69	69	27.774	248	248	0	323.31	64.9	56	64.9	56	76.2	65.7
P31948	P31948	30	30	30	Stress-induced-phosphoprotein 1	STIP1	sp|P31948|STIP1_HUMAN Stress-induced-phosphoprotein 1 OS=Homo sapiens OX=9606 GN=STIP1 PE=1 SV=1	1	30	30	30	29	26	26	26	24	27	24	24	29	26	26	26	24	27	24	24	29	26	26	26	24	27	24	24	53.8	53.8	53.8	62.639	543	543	0	323.31	52.5	47.9	48.4	48.3	45.3	49.9
P31949	P31949	5	5	5	Protein S100-A11;Protein S100-A11, N-terminally processed	S100A11	sp|P31949|S10AB_HUMAN Protein S100-A11 OS=Homo sapiens OX=9606 GN=S100A11 PE=1 SV=2	1	5	5	5	3	4	4	4	4	4	5	3	3	4	4	4	4	4	5	3	3	4	4	4	4	4	5	3	49.5	49.5	49.5	11.74	105	105	0	34.828	32.4	34.3	39	39	34.3	34.3
P32119	P32119	12	11	11	Peroxiredoxin-2	PRDX2	sp|P32119|PRDX2_HUMAN Peroxiredoxin-2 OS=Homo sapiens OX=9606 GN=PRDX2 PE=1 SV=5	1	12	11	11	11	11	10	12	10	12	11	10	10	10	9	11	9	11	10	9	10	10	9	11	9	11	10	9	65.2	59.6	59.6	21.892	198	198	0	323.31	65.2	65.2	61.1	65.2	65.2	65.2
P32121	P32121	2	2	2	Beta-arrestin-2	ARRB2	sp|P32121|ARRB2_HUMAN Beta-arrestin-2 OS=Homo sapiens OX=9606 GN=ARRB2 PE=1 SV=2	1	2	2	2	0	1	2	1	0	0	0	1	0	1	2	1	0	0	0	1	0	1	2	1	0	0	0	1	8.3	8.3	8.3	46.105	409	409	0.00028281	6.7144	0	4.4	8.3	4.4	0	0
P32320	P32320	3	3	3	Cytidine deaminase	CDA	sp|P32320|CDD_HUMAN Cytidine deaminase OS=Homo sapiens OX=9606 GN=CDA PE=1 SV=2	1	3	3	3	0	1	1	1	3	1	2	1	0	1	1	1	3	1	2	1	0	1	1	1	3	1	2	1	40.4	40.4	40.4	16.185	146	146	0	70.793	0	11.6	11.6	11.6	40.4	13.7
P32322	P32322	10	9	9	Pyrroline-5-carboxylate reductase 1, mitochondrial	PYCR1	sp|P32322|P5CR1_HUMAN Pyrroline-5-carboxylate reductase 1, mitochondrial OS=Homo sapiens OX=9606 GN=PYCR1 PE=1 SV=2	1	10	9	9	10	9	10	8	10	10	10	10	9	8	9	7	9	9	9	9	9	8	9	7	9	9	9	9	47	42.9	42.9	33.36	319	319	0	266.94	47	42.9	47	35.7	47	47
P32456;P32455	P32456;P32455	2;1	2;1	2;1	Interferon-induced guanylate-binding protein 2;Interferon-induced guanylate-binding protein 1	GBP2;GBP1	sp|P32456|GBP2_HUMAN Guanylate-binding protein 2 OS=Homo sapiens OX=9606 GN=GBP2 PE=1 SV=3;sp|P32455|GBP1_HUMAN Guanylate-binding protein 1 OS=Homo sapiens OX=9606 GN=GBP1 PE=1 SV=2	2	2	2	2	0	0	0	1	0	0	0	1	0	0	0	1	0	0	0	1	0	0	0	1	0	0	0	1	4.6	4.6	4.6	67.208	591	591;592	0.00029994	8.6677	0	0	0	2.7	0	0
P32856	P32856	1	1	1	Syntaxin-2	STX2	sp|P32856|STX2_HUMAN Syntaxin-2 OS=Homo sapiens OX=9606 GN=STX2 PE=1 SV=3	1	1	1	1	0	0	0	0	0	0	0	1	0	0	0	0	0	0	0	1	0	0	0	0	0	0	0	1	10.8	10.8	10.8	33.341	288	288	0.00029525	8.1235	0	0	0	0	0	0
P32929	P32929	5	5	5	Cystathionine gamma-lyase	CTH	sp|P32929|CGL_HUMAN Cystathionine gamma-lyase OS=Homo sapiens OX=9606 GN=CTH PE=1 SV=3	1	5	5	5	4	4	2	3	4	3	3	4	4	4	2	3	4	3	3	4	4	4	2	3	4	3	3	4	17.3	17.3	17.3	44.508	405	405	0	23.315	14.1	14.1	5.9	9.9	13.1	9.9
P32969	P32969	9	9	9	60S ribosomal protein L9	RPL9	sp|P32969|RL9_HUMAN 60S ribosomal protein L9 OS=Homo sapiens OX=9606 GN=RPL9 PE=1 SV=1	1	9	9	9	9	9	8	7	9	7	8	8	9	9	8	7	9	7	8	8	9	9	8	7	9	7	8	8	64.1	64.1	64.1	21.863	192	192	0	323.31	64.1	64.1	57.8	49.5	64.1	43.8
P33121	P33121	4	3	3	Long-chain-fatty-acid--CoA ligase 1	ACSL1	sp|P33121|ACSL1_HUMAN Long-chain-fatty-acid--CoA ligase 1 OS=Homo sapiens OX=9606 GN=ACSL1 PE=1 SV=1	1	4	3	3	1	1	1	1	2	1	1	1	1	0	0	1	1	0	0	0	1	0	0	1	1	0	0	0	6.4	4.9	4.9	77.942	698	698	0.00026976	5.448	1.6	1.6	1.6	1.7	3.2	1.6
P33176;Q12840;O60282	P33176	40;8;7	40;8;7	40;8;7	Kinesin-1 heavy chain	KIF5B	sp|P33176|KINH_HUMAN Kinesin-1 heavy chain OS=Homo sapiens OX=9606 GN=KIF5B PE=1 SV=1	3	40	40	40	29	24	21	24	28	28	25	28	29	24	21	24	28	28	25	28	29	24	21	24	28	28	25	28	50.2	50.2	50.2	109.68	963	963;1032;957	0	323.31	39.3	31.2	27	30.3	34.4	36.3
P33240	P33240	9	9	4	Cleavage stimulation factor subunit 2	CSTF2	sp|P33240|CSTF2_HUMAN Cleavage stimulation factor subunit 2 OS=Homo sapiens OX=9606 GN=CSTF2 PE=1 SV=1	1	9	9	4	7	6	4	7	5	4	5	5	7	6	4	7	5	4	5	5	2	3	2	3	2	2	2	2	23.6	23.6	10.6	60.959	577	577	0	86.19	16.8	13.2	8	19.2	11.3	8.7
P33316	P33316	8	8	8	Deoxyuridine 5-triphosphate nucleotidohydrolase, mitochondrial	DUT	sp|P33316|DUT_HUMAN Deoxyuridine 5-triphosphate nucleotidohydrolase, mitochondrial OS=Homo sapiens OX=9606 GN=DUT PE=1 SV=4	1	8	8	8	2	5	4	5	0	0	2	1	2	5	4	5	0	0	2	1	2	5	4	5	0	0	2	1	36.5	36.5	36.5	26.563	252	252	0	59.501	9.9	24.6	17.5	24.6	0	0
P33527	P33527	16	16	15	Multidrug resistance-associated protein 1	ABCC1	sp|P33527|MRP1_HUMAN Multidrug resistance-associated protein 1 OS=Homo sapiens OX=9606 GN=ABCC1 PE=1 SV=3	1	16	16	15	6	5	7	6	7	5	10	10	6	5	7	6	7	5	10	10	5	5	6	6	6	5	9	9	15	15	14.4	171.59	1531	1531	0	83.899	4.9	4.7	5.4	5.9	6.9	5
P33897	P33897	5	5	5	ATP-binding cassette sub-family D member 1	ABCD1	sp|P33897|ABCD1_HUMAN ATP-binding cassette sub-family D member 1 OS=Homo sapiens OX=9606 GN=ABCD1 PE=1 SV=2	1	5	5	5	0	0	0	0	2	2	3	3	0	0	0	0	2	2	3	3	0	0	0	0	2	2	3	3	12.2	12.2	12.2	82.936	745	745	0	30.015	0	0	0	0	4.6	4.6
P33908	P33908	4	4	4	Mannosyl-oligosaccharide 1,2-alpha-mannosidase IA	MAN1A1	sp|P33908|MA1A1_HUMAN Mannosyl-oligosaccharide 1,2-alpha-mannosidase IA OS=Homo sapiens OX=9606 GN=MAN1A1 PE=1 SV=3	1	4	4	4	1	0	1	0	1	2	3	4	1	0	1	0	1	2	3	4	1	0	1	0	1	2	3	4	9	9	9	72.968	653	653	0	11.417	2.3	0	2.3	0	2.9	4
P33991	P33991	24	24	24	DNA replication licensing factor MCM4	MCM4	sp|P33991|MCM4_HUMAN DNA replication licensing factor MCM4 OS=Homo sapiens OX=9606 GN=MCM4 PE=1 SV=5	1	24	24	24	21	19	19	19	12	13	10	10	21	19	19	19	12	13	10	10	21	19	19	19	12	13	10	10	38.6	38.6	38.6	96.557	863	863	0	306.82	33.6	30.6	29.3	29.5	18.7	19.9
P33992	P33992	21	21	21	DNA replication licensing factor MCM5	MCM5	sp|P33992|MCM5_HUMAN DNA replication licensing factor MCM5 OS=Homo sapiens OX=9606 GN=MCM5 PE=1 SV=5	1	21	21	21	17	14	17	15	8	6	9	8	17	14	17	15	8	6	9	8	17	14	17	15	8	6	9	8	34.2	34.2	34.2	82.285	734	734	0	165.39	28.5	22.3	27	24.1	14.6	11.6
P33993	P33993	27	27	27	DNA replication licensing factor MCM7	MCM7	sp|P33993|MCM7_HUMAN DNA replication licensing factor MCM7 OS=Homo sapiens OX=9606 GN=MCM7 PE=1 SV=4	1	27	27	27	22	21	21	21	14	17	14	14	22	21	21	21	14	17	14	14	22	21	21	21	14	17	14	14	47	47	47	81.307	719	719	0	266.29	37.6	37.8	38.2	36.6	27.4	32.1
P34896	P34896	10	9	9	Serine hydroxymethyltransferase, cytosolic	SHMT1	sp|P34896|GLYC_HUMAN Serine hydroxymethyltransferase, cytosolic OS=Homo sapiens OX=9606 GN=SHMT1 PE=1 SV=1	1	10	9	9	4	6	3	5	4	4	5	6	3	5	2	4	4	3	4	5	3	5	2	4	4	3	4	5	28.2	25.3	25.3	53.082	483	483	0	36.009	11	16.4	10.1	14.3	11.6	13
P34897	P34897	23	23	22	Serine hydroxymethyltransferase, mitochondrial	SHMT2	sp|P34897|GLYM_HUMAN Serine hydroxymethyltransferase, mitochondrial OS=Homo sapiens OX=9606 GN=SHMT2 PE=1 SV=3	1	23	23	22	20	21	19	18	19	20	20	19	20	21	19	18	19	20	20	19	19	20	18	17	19	19	19	18	57.9	57.9	55.2	55.992	504	504	0	323.31	49.6	54.2	47	44.4	46.4	52.6
P34913	P34913	5	5	5	Bifunctional epoxide hydrolase 2;Cytosolic epoxide hydrolase 2;Lipid-phosphate phosphatase	EPHX2	sp|P34913|HYES_HUMAN Bifunctional epoxide hydrolase 2 OS=Homo sapiens OX=9606 GN=EPHX2 PE=1 SV=2	1	5	5	5	0	0	0	0	3	3	2	2	0	0	0	0	3	3	2	2	0	0	0	0	3	3	2	2	16	16	16	62.615	555	555	0	33.626	0	0	0	0	10.1	9.5
P34931	P34931	13	1	1	Heat shock 70 kDa protein 1-like	HSPA1L	sp|P34931|HS71L_HUMAN Heat shock 70 kDa protein 1-like OS=Homo sapiens OX=9606 GN=HSPA1L PE=1 SV=2	1	13	1	1	11	13	12	13	13	11	10	12	0	1	1	1	1	1	0	1	0	1	1	1	1	1	0	1	25.6	1.9	1.9	70.374	641	641	0.0041504	3.2725	23.4	25.6	25.3	25.6	25.6	21.5
P34932	P34932	46	46	45	Heat shock 70 kDa protein 4	HSPA4	sp|P34932|HSP74_HUMAN Heat shock 70 kDa protein 4 OS=Homo sapiens OX=9606 GN=HSPA4 PE=1 SV=4	1	46	46	45	38	35	33	34	37	37	37	37	38	35	33	34	37	37	37	37	37	34	32	33	36	36	36	36	67.3	67.3	65.4	94.33	840	840	0	323.31	58.7	53.9	52.1	52.1	54.6	59.4
P34949	P34949	11	11	11	Mannose-6-phosphate isomerase	MPI	sp|P34949|MPI_HUMAN Mannose-6-phosphate isomerase OS=Homo sapiens OX=9606 GN=MPI PE=1 SV=2	1	11	11	11	3	3	2	2	8	7	7	7	3	3	2	2	8	7	7	7	3	3	2	2	8	7	7	7	41.4	41.4	41.4	46.655	423	423	0	130.35	9.9	11.3	7.6	8	29.8	27.9
P35080	P35080	2	2	2	Profilin-2	PFN2	sp|P35080|PROF2_HUMAN Profilin-2 OS=Homo sapiens OX=9606 GN=PFN2 PE=1 SV=3	1	2	2	2	1	2	1	1	2	1	1	1	1	2	1	1	2	1	1	1	1	2	1	1	2	1	1	1	20	20	20	15.046	140	140	0	29.066	10	20	10	10	20	10
P35221;Q9UI47	P35221	37;1	37;1	29;1	Catenin alpha-1	CTNNA1	sp|P35221|CTNA1_HUMAN Catenin alpha-1 OS=Homo sapiens OX=9606 GN=CTNNA1 PE=1 SV=1	2	37	37	29	27	25	25	21	27	29	27	27	27	25	25	21	27	29	27	27	20	20	18	16	19	22	20	20	59.7	59.7	49.6	100.07	906	906;895	0	323.31	38.4	41.2	34.8	30.8	35.5	43.5
P35222	P35222	27	24	24	Catenin beta-1	CTNNB1	sp|P35222|CTNB1_HUMAN Catenin beta-1 OS=Homo sapiens OX=9606 GN=CTNNB1 PE=1 SV=1	1	27	24	24	19	19	17	19	20	21	22	24	16	16	14	16	17	18	19	21	16	16	14	16	17	18	19	21	43.8	40.6	40.6	85.496	781	781	0	323.31	33.3	31.2	28.6	33.4	33.2	35.2
P35232	P35232	19	19	19	Prohibitin	PHB	sp|P35232|PHB_HUMAN Prohibitin OS=Homo sapiens OX=9606 GN=PHB PE=1 SV=1	1	19	19	19	16	16	16	15	17	17	16	16	16	16	16	15	17	17	16	16	16	16	16	15	17	17	16	16	83.5	83.5	83.5	29.804	272	272	0	245.01	68.4	67.3	68.8	61.4	77.6	72.1
P35237	P35237	13	13	12	Serpin B6	SERPINB6	sp|P35237|SPB6_HUMAN Serpin B6 OS=Homo sapiens OX=9606 GN=SERPINB6 PE=1 SV=3	1	13	13	12	9	8	10	11	11	10	11	11	9	8	10	11	11	10	11	11	8	7	9	10	10	9	10	10	39.4	39.4	37.2	42.621	376	376	0	113.22	32.2	28.5	34.8	38.8	35.4	30.6
P35241	P35241	24	11	11	Radixin	RDX	sp|P35241|RADI_HUMAN Radixin OS=Homo sapiens OX=9606 GN=RDX PE=1 SV=1	1	24	11	11	14	17	17	16	16	14	15	12	3	7	6	4	6	3	4	1	3	7	6	4	6	3	4	1	41.3	24.7	24.7	68.563	583	583	0	46.516	18.4	26.2	27.1	22.8	26.8	23
P35244	P35244	4	4	4	Replication protein A 14 kDa subunit	RPA3	sp|P35244|RFA3_HUMAN Replication protein A 14 kDa subunit OS=Homo sapiens OX=9606 GN=RPA3 PE=1 SV=1	1	4	4	4	4	3	4	4	4	3	3	4	4	3	4	4	4	3	3	4	4	3	4	4	4	3	3	4	42.1	42.1	42.1	13.569	121	121	0	47	42.1	35.5	42.1	42.1	42.1	35.5
P35249	P35249	13	13	13	Replication factor C subunit 4	RFC4	sp|P35249|RFC4_HUMAN Replication factor C subunit 4 OS=Homo sapiens OX=9606 GN=RFC4 PE=1 SV=2	1	13	13	13	9	9	8	6	5	5	4	4	9	9	8	6	5	5	4	4	9	9	8	6	5	5	4	4	47.9	47.9	47.9	39.681	363	363	0	303.73	31.1	29.2	34.4	20.9	17.9	17.4
P35250	P35250	11	11	11	Replication factor C subunit 2	RFC2	sp|P35250|RFC2_HUMAN Replication factor C subunit 2 OS=Homo sapiens OX=9606 GN=RFC2 PE=1 SV=3	1	11	11	11	7	9	7	10	6	6	5	6	7	9	7	10	6	6	5	6	7	9	7	10	6	6	5	6	40.4	40.4	40.4	39.157	354	354	0	110.21	24.6	34.5	27.7	37	26.3	26.3
P35251	P35251	7	7	7	Replication factor C subunit 1	RFC1	sp|P35251|RFC1_HUMAN Replication factor C subunit 1 OS=Homo sapiens OX=9606 GN=RFC1 PE=1 SV=4	1	7	7	7	5	4	6	4	1	1	2	2	5	4	6	4	1	1	2	2	5	4	6	4	1	1	2	2	8.4	8.4	8.4	128.25	1148	1148	0	37.887	5.5	5	7.4	5	1.4	1.4
P35268	P35268	4	4	4	60S ribosomal protein L22	RPL22	sp|P35268|RL22_HUMAN 60S ribosomal protein L22 OS=Homo sapiens OX=9606 GN=RPL22 PE=1 SV=2	1	4	4	4	3	4	3	4	4	4	4	4	3	4	3	4	4	4	4	4	3	4	3	4	4	4	4	4	50.8	50.8	50.8	14.787	128	128	0	113.81	39.1	50.8	30.5	50.8	50.8	50.8
P35269	P35269	8	8	8	General transcription factor IIF subunit 1	GTF2F1	sp|P35269|T2FA_HUMAN General transcription factor IIF subunit 1 OS=Homo sapiens OX=9606 GN=GTF2F1 PE=1 SV=2	1	8	8	8	6	7	5	5	5	6	5	6	6	7	5	5	5	6	5	6	6	7	5	5	5	6	5	6	21.5	21.5	21.5	58.24	517	517	0	122.51	17.2	18.4	14.1	14.5	14.5	17.6
P35270;REV__Q16649	P35270	9;1	9;1	9;1	Sepiapterin reductase	SPR	sp|P35270|SPRE_HUMAN Sepiapterin reductase OS=Homo sapiens OX=9606 GN=SPR PE=1 SV=1	2	9	9	9	4	5	4	4	9	7	7	8	4	5	4	4	9	7	7	8	4	5	4	4	9	7	7	8	39.8	39.8	39.8	28.048	261	261;462	0	42.645	19.2	23	19.2	19.2	39.8	30.3
P35568	P35568	2	2	2	Insulin receptor substrate 1	IRS1	sp|P35568|IRS1_HUMAN Insulin receptor substrate 1 OS=Homo sapiens OX=9606 GN=IRS1 PE=1 SV=1	1	2	2	2	0	0	0	0	0	1	0	1	0	0	0	0	0	1	0	1	0	0	0	0	0	1	0	1	2.3	2.3	2.3	131.59	1242	1242	0.0015213	4.0542	0	0	0	0	0	1.3
P35573	P35573	18	18	18	Glycogen debranching enzyme;4-alpha-glucanotransferase;Amylo-alpha-1,6-glucosidase	AGL	sp|P35573|GDE_HUMAN Glycogen debranching enzyme OS=Homo sapiens OX=9606 GN=AGL PE=1 SV=3	1	18	18	18	3	5	2	4	8	8	13	10	3	5	2	4	8	8	13	10	3	5	2	4	8	8	13	10	16.1	16.1	16.1	174.76	1532	1532	0	55.271	2	4.8	2.2	3.9	7	6.3
P35579;REV__Q9UKV3	P35579	99;1	99;1	79;1	Myosin-9	MYH9	sp|P35579|MYH9_HUMAN Myosin-9 OS=Homo sapiens OX=9606 GN=MYH9 PE=1 SV=4	2	99	99	79	79	77	82	83	81	84	83	82	79	77	82	83	81	84	83	82	62	61	64	66	64	66	66	65	55.2	55.2	44	226.53	1960	1960;1341	0	323.31	48	46.9	48.9	49.7	48.5	50.1
P35580;P12883;P13535;Q9UKX3;Q9Y623;P13533;P12882;P11055;Q9UKX2;A7E2Y1	P35580	55;1;1;1;1;1;1;1;1;1	40;0;0;0;0;0;0;0;0;0	35;0;0;0;0;0;0;0;0;0	Myosin-10	MYH10	sp|P35580|MYH10_HUMAN Myosin-10 OS=Homo sapiens OX=9606 GN=MYH10 PE=1 SV=3	10	55	40	35	33	32	33	32	36	37	38	45	20	20	20	19	23	23	25	32	17	19	19	18	20	22	23	28	34.6	26.5	24.1	229	1976	1976;1935;1937;1938;1939;1939;1939;1940;1941;1983	0	323.31	21	21.3	19.5	19.8	23.3	23.6
P35606	P35606	31	31	31	Coatomer subunit beta	COPB2	sp|P35606|COPB2_HUMAN Coatomer subunit beta OS=Homo sapiens OX=9606 GN=COPB2 PE=1 SV=2	1	31	31	31	22	20	23	22	26	24	25	26	22	20	23	22	26	24	25	26	22	20	23	22	26	24	25	26	50	50	50	102.49	906	906	0	276.51	34	28.5	32.3	32.2	38.3	36.9
P35610	P35610	2	2	2	Sterol O-acyltransferase 1	SOAT1	sp|P35610|SOAT1_HUMAN Sterol O-acyltransferase 1 OS=Homo sapiens OX=9606 GN=SOAT1 PE=1 SV=3	1	2	2	2	1	1	1	1	1	0	0	0	1	1	1	1	1	0	0	0	1	1	1	1	1	0	0	0	4.5	4.5	4.5	64.734	550	550	0.00026144	4.7409	2.9	1.6	2.9	1.6	2.9	0
P35611;P35612	P35611	4;1	4;1	4;1	Alpha-adducin	ADD1	sp|P35611|ADDA_HUMAN Alpha-adducin OS=Homo sapiens OX=9606 GN=ADD1 PE=1 SV=2	2	4	4	4	1	3	3	0	2	1	2	3	1	3	3	0	2	1	2	3	1	3	3	0	2	1	2	3	7.3	7.3	7.3	80.954	737	737;726	0.00030637	9.4456	1.6	6.2	6.2	0	3.8	1.6
P35613	P35613	10	10	10	Basigin	BSG	sp|P35613|BASI_HUMAN Basigin OS=Homo sapiens OX=9606 GN=BSG PE=1 SV=2	1	10	10	10	9	8	8	8	9	8	9	10	9	8	8	8	9	8	9	10	9	8	8	8	9	8	9	10	36.9	36.9	36.9	42.2	385	385	0	275.11	34.8	28.6	26.8	26.8	34.8	26.8
P35637	P35637	8	6	6	RNA-binding protein FUS	FUS	sp|P35637|FUS_HUMAN RNA-binding protein FUS OS=Homo sapiens OX=9606 GN=FUS PE=1 SV=1	1	8	6	6	6	8	8	6	7	7	5	7	4	6	6	4	5	5	3	5	4	6	6	4	5	5	3	5	21.9	20.2	20.2	53.425	526	526	0	91.696	11.2	21.9	21.9	11.2	15.8	15.8
P35658	P35658	10	10	10	Nuclear pore complex protein Nup214	NUP214	sp|P35658|NU214_HUMAN Nuclear pore complex protein Nup214 OS=Homo sapiens OX=9606 GN=NUP214 PE=1 SV=2	1	10	10	10	1	2	2	1	1	6	3	2	1	2	2	1	1	6	3	2	1	2	2	1	1	6	3	2	6.5	6.5	6.5	213.62	2090	2090	0	25.076	0.7	1.1	1.2	0.7	0.7	3.7
P35659	P35659	12	12	12	Protein DEK	DEK	sp|P35659|DEK_HUMAN Protein DEK OS=Homo sapiens OX=9606 GN=DEK PE=1 SV=1	1	12	12	12	9	9	6	7	9	7	8	9	9	9	6	7	9	7	8	9	9	9	6	7	9	7	8	9	34.7	34.7	34.7	42.674	375	375	0	193.05	26.7	27.5	19.5	22.7	27.5	21.6
P35754	P35754	2	2	2	Glutaredoxin-1	GLRX	sp|P35754|GLRX1_HUMAN Glutaredoxin-1 OS=Homo sapiens OX=9606 GN=GLRX PE=1 SV=2	1	2	2	2	0	0	0	0	1	2	0	1	0	0	0	0	1	2	0	1	0	0	0	0	1	2	0	1	27.4	27.4	27.4	11.776	106	106	0	25.674	0	0	0	0	19.8	27.4
P35813;O75688	P35813	6;1	6;1	6;1	Protein phosphatase 1A	PPM1A	sp|P35813|PPM1A_HUMAN Protein phosphatase 1A OS=Homo sapiens OX=9606 GN=PPM1A PE=1 SV=1	2	6	6	6	1	2	0	2	3	2	3	2	1	2	0	2	3	2	3	2	1	2	0	2	3	2	3	2	21.7	21.7	21.7	42.447	382	382;479	0	32.789	4.7	7.1	0	7.1	11.3	7.9
P35914;Q8TB92	P35914	8;1	8;1	8;1	Hydroxymethylglutaryl-CoA lyase, mitochondrial	HMGCL	sp|P35914|HMGCL_HUMAN Hydroxymethylglutaryl-CoA lyase, mitochondrial OS=Homo sapiens OX=9606 GN=HMGCL PE=1 SV=2	2	8	8	8	2	2	2	3	6	5	5	6	2	2	2	3	6	5	5	6	2	2	2	3	6	5	5	6	32.9	32.9	32.9	34.36	325	325;370	0	50.188	8	8.6	8	12	24.6	17.5
P35998	P35998	23	23	23	26S protease regulatory subunit 7	PSMC2	sp|P35998|PRS7_HUMAN 26S proteasome regulatory subunit 7 OS=Homo sapiens OX=9606 GN=PSMC2 PE=1 SV=3	1	23	23	23	20	17	20	20	18	18	17	21	20	17	20	20	18	18	17	21	20	17	20	20	18	18	17	21	65.4	65.4	65.4	48.633	433	433	0	315.33	58	52	58.9	59.6	51	54.3
P36404	P36404	5	5	5	ADP-ribosylation factor-like protein 2	ARL2	sp|P36404|ARL2_HUMAN ADP-ribosylation factor-like protein 2 OS=Homo sapiens OX=9606 GN=ARL2 PE=1 SV=4	1	5	5	5	1	2	1	1	2	2	4	0	1	2	1	1	2	2	4	0	1	2	1	1	2	2	4	0	35.9	35.9	35.9	20.878	184	184	0	12.609	6	15.2	5.4	5.4	10.3	15.2
P36405	P36405	7	7	7	ADP-ribosylation factor-like protein 3	ARL3	sp|P36405|ARL3_HUMAN ADP-ribosylation factor-like protein 3 OS=Homo sapiens OX=9606 GN=ARL3 PE=1 SV=2	1	7	7	7	4	4	4	4	3	2	4	3	4	4	4	4	3	2	4	3	4	4	4	4	3	2	4	3	50	50	50	20.455	182	182	0	29.095	30.2	33.5	31.3	33.5	24.7	18.7
P36507	P36507	11	11	9	Dual specificity mitogen-activated protein kinase kinase 2	MAP2K2	sp|P36507|MP2K2_HUMAN Dual specificity mitogen-activated protein kinase kinase 2 OS=Homo sapiens OX=9606 GN=MAP2K2 PE=1 SV=1	1	11	11	9	6	6	2	3	7	4	4	5	6	6	2	3	7	4	4	5	5	6	2	2	5	3	2	4	37.2	37.2	33.2	44.424	400	400	0	87.2	24.2	19	8.8	8	17.5	16.5
P36542	P36542	11	11	11	ATP synthase subunit gamma, mitochondrial	ATP5C1	sp|P36542|ATPG_HUMAN ATP synthase subunit gamma, mitochondrial OS=Homo sapiens OX=9606 GN=ATP5F1C PE=1 SV=1	1	11	11	11	9	10	9	7	11	10	10	8	9	10	9	7	11	10	10	8	9	10	9	7	11	10	10	8	37.9	37.9	37.9	32.996	298	298	0	54.273	32.2	34.6	32.6	25.5	37.9	33.9
P36543;Q96A05	P36543;Q96A05	4;2	4;2	4;2	V-type proton ATPase subunit E 1;V-type proton ATPase subunit E 2	ATP6V1E1;ATP6V1E2	sp|P36543|VATE1_HUMAN V-type proton ATPase subunit E 1 OS=Homo sapiens OX=9606 GN=ATP6V1E1 PE=1 SV=1;sp|Q96A05|VATE2_HUMAN V-type proton ATPase subunit E 2 OS=Homo sapiens OX=9606 GN=ATP6V1E2 PE=1 SV=1	2	4	4	4	2	3	3	3	3	3	2	4	2	3	3	3	3	3	2	4	2	3	3	3	3	3	2	4	21.7	21.7	21.7	26.145	226	226;226	0	34.322	9.7	15.5	15.5	15.5	15.5	15.5
P36551	P36551	21	21	21	Oxygen-dependent coproporphyrinogen-III oxidase, mitochondrial	CPOX	sp|P36551|HEM6_HUMAN Oxygen-dependent coproporphyrinogen-III oxidase, mitochondrial OS=Homo sapiens OX=9606 GN=CPOX PE=1 SV=3	1	21	21	21	19	18	19	19	18	20	20	20	19	18	19	19	18	20	20	20	19	18	19	19	18	20	20	20	54	54	54	50.151	454	454	0	323.31	48.9	44.9	48.9	48.9	48.7	52.4
P36578	P36578	19	19	19	60S ribosomal protein L4	RPL4	sp|P36578|RL4_HUMAN 60S ribosomal protein L4 OS=Homo sapiens OX=9606 GN=RPL4 PE=1 SV=5	1	19	19	19	17	17	16	17	17	18	17	17	17	17	16	17	17	18	17	17	17	17	16	17	17	18	17	17	45.7	45.7	45.7	47.697	427	427	0	212.03	42.6	43.3	41.2	40.3	43.3	45.4
P36639	P36639	3	3	3	7,8-dihydro-8-oxoguanine triphosphatase	NUDT1	sp|P36639|8ODP_HUMAN 7,8-dihydro-8-oxoguanine triphosphatase OS=Homo sapiens OX=9606 GN=NUDT1 PE=1 SV=3	1	3	3	3	2	1	1	0	2	0	1	2	2	1	1	0	2	0	1	2	2	1	1	0	2	0	1	2	20.3	20.3	20.3	22.519	197	197	0.00030414	9.1024	12.7	6.6	6.6	0	14.2	0
P36776	P36776	30	30	30	Lon protease homolog, mitochondrial	LONP1	sp|P36776|LONM_HUMAN Lon protease homolog, mitochondrial OS=Homo sapiens OX=9606 GN=LONP1 PE=1 SV=2	1	30	30	30	24	20	17	20	21	20	23	22	24	20	17	20	21	20	23	22	24	20	17	20	21	20	23	22	43.8	43.8	43.8	106.49	959	959	0	323.31	38.4	29	24.8	27.8	30.1	28.9
P36871	P36871	18	18	18	Phosphoglucomutase-1	PGM1	sp|P36871|PGM1_HUMAN Phosphoglucomutase-1 OS=Homo sapiens OX=9606 GN=PGM1 PE=1 SV=3	1	18	18	18	10	11	8	8	14	14	15	15	10	11	8	8	14	14	15	15	10	11	8	8	14	14	15	15	45	45	45	61.448	562	562	0	134.93	27.2	28.8	17.6	23.5	36.3	35.4
P36873	P36873	15	2	2	Serine/threonine-protein phosphatase PP1-gamma catalytic subunit	PPP1CC	sp|P36873|PP1G_HUMAN Serine/threonine-protein phosphatase PP1-gamma catalytic subunit OS=Homo sapiens OX=9606 GN=PPP1CC PE=1 SV=1	1	15	2	2	13	12	12	10	11	12	12	9	2	2	2	2	2	2	2	2	2	2	2	2	2	2	2	2	60.4	5.9	5.9	36.983	323	323	0.0002963	8.1926	54.2	47.4	51.1	38.1	41.2	46.4
P36915	P36915	11	11	11	Guanine nucleotide-binding protein-like 1	GNL1	sp|P36915|GNL1_HUMAN Guanine nucleotide-binding protein-like 1 OS=Homo sapiens OX=9606 GN=GNL1 PE=1 SV=2	1	11	11	11	5	5	7	6	8	7	5	5	5	5	7	6	8	7	5	5	5	5	7	6	8	7	5	5	26	26	26	68.66	607	607	0	71.647	12.2	10	18.3	11.2	17.6	16.8
P36952	P36952	10	10	10	Serpin B5	SERPINB5	sp|P36952|SPB5_HUMAN Serpin B5 OS=Homo sapiens OX=9606 GN=SERPINB5 PE=1 SV=2	1	10	10	10	4	6	7	8	7	9	8	7	4	6	7	8	7	9	8	7	4	6	7	8	7	9	8	7	38.1	38.1	38.1	42.1	375	375	0	175.99	16.5	22.4	28.3	31.2	26.7	35.7
P36954	P36954	2	2	2	DNA-directed RNA polymerase II subunit RPB9	POLR2I	sp|P36954|RPB9_HUMAN DNA-directed RNA polymerase II subunit RPB9 OS=Homo sapiens OX=9606 GN=POLR2I PE=1 SV=1	1	2	2	2	2	1	1	1	1	2	1	2	2	1	1	1	1	2	1	2	2	1	1	1	1	2	1	2	32	32	32	14.523	125	125	0	33.581	32	18.4	18.4	18.4	18.4	32
P36957	P36957	12	12	12	Dihydrolipoyllysine-residue succinyltransferase component of 2-oxoglutarate dehydrogenase complex, mitochondrial	DLST	sp|P36957|ODO2_HUMAN Dihydrolipoyllysine-residue succinyltransferase component of 2-oxoglutarate dehydrogenase complex, mitochondrial OS=Homo sapiens OX=9606 GN=DLST PE=1 SV=4	1	12	12	12	10	10	9	8	11	11	10	11	10	10	9	8	11	11	10	11	10	10	9	8	11	11	10	11	35.1	35.1	35.1	48.755	453	453	0	164.43	30.5	29.4	27.6	24.9	32.2	32.2
P36959	P36959	1	1	1	GMP reductase 1	GMPR	sp|P36959|GMPR1_HUMAN GMP reductase 1 OS=Homo sapiens OX=9606 GN=GMPR PE=1 SV=1	1	1	1	1	0	1	0	1	0	0	0	0	0	1	0	1	0	0	0	0	0	1	0	1	0	0	0	0	7.5	7.5	7.5	37.418	345	345	0.00029895	8.5296	0	7.5	0	7.5	0	0
P36969	P36969	4	4	4	Phospholipid hydroperoxide glutathione peroxidase, mitochondrial	GPX4	sp|P36969|GPX4_HUMAN Phospholipid hydroperoxide glutathione peroxidase OS=Homo sapiens OX=9606 GN=GPX4 PE=1 SV=3	1	4	4	4	1	2	1	3	2	3	2	2	1	2	1	3	2	3	2	2	1	2	1	3	2	3	2	2	24.4	24.4	24.4	22.174	197	197	0.00030769	9.6658	6.1	11.7	5.6	18.8	11.7	17.3
P37108	P37108	5	5	5	Signal recognition particle 14 kDa protein	SRP14	sp|P37108|SRP14_HUMAN Signal recognition particle 14 kDa protein OS=Homo sapiens OX=9606 GN=SRP14 PE=1 SV=2	1	5	5	5	5	4	4	4	4	4	4	4	5	4	4	4	4	4	4	4	5	4	4	4	4	4	4	4	33.1	33.1	33.1	14.57	136	136	0	114.7	33.1	27.2	27.2	27.2	27.2	27.2
P37198	P37198	10	10	10	Nuclear pore glycoprotein p62	NUP62	sp|P37198|NUP62_HUMAN Nuclear pore glycoprotein p62 OS=Homo sapiens OX=9606 GN=NUP62 PE=1 SV=3	1	10	10	10	5	6	5	5	5	5	5	4	5	6	5	5	5	5	5	4	5	6	5	5	5	5	5	4	27.4	27.4	27.4	53.254	522	522	0	86.71	14.6	18.6	14.6	14.8	14.8	15.5
P37235;P84074;P61601	P37235	9;4;2	9;4;2	9;4;2	Hippocalcin-like protein 1	HPCAL1	sp|P37235|HPCL1_HUMAN Hippocalcin-like protein 1 OS=Homo sapiens OX=9606 GN=HPCAL1 PE=1 SV=3	3	9	9	9	6	6	6	8	3	4	6	4	6	6	6	8	3	4	6	4	6	6	6	8	3	4	6	4	54.9	54.9	54.9	22.313	193	193;193;193	0	45.293	36.3	36.8	36.8	49.7	21.2	25.9
P37268	P37268	15	15	15	Squalene synthase	FDFT1	sp|P37268|FDFT_HUMAN Squalene synthase OS=Homo sapiens OX=9606 GN=FDFT1 PE=1 SV=1	1	15	15	15	11	11	11	10	1	2	2	2	11	11	11	10	1	2	2	2	11	11	11	10	1	2	2	2	43.9	43.9	43.9	48.115	417	417	0	173.32	33.8	31.9	34.5	30.9	4.3	6.7
P37802	P37802	8	8	8	Transgelin-2	TAGLN2	sp|P37802|TAGL2_HUMAN Transgelin-2 OS=Homo sapiens OX=9606 GN=TAGLN2 PE=1 SV=3	1	8	8	8	6	4	5	7	7	7	7	6	6	4	5	7	7	7	7	6	6	4	5	7	7	7	7	6	54.8	54.8	54.8	22.391	199	199	0	101.33	38.7	21.1	29.6	45.7	45.7	49.2
P37837	P37837	13	13	13	Transaldolase	TALDO1	sp|P37837|TALDO_HUMAN Transaldolase OS=Homo sapiens OX=9606 GN=TALDO1 PE=1 SV=2	1	13	13	13	11	10	9	9	11	11	11	10	11	10	9	9	11	11	11	10	11	10	9	9	11	11	11	10	38.3	38.3	38.3	37.54	337	337	0	81.112	33.5	30.3	27.9	27.6	33.5	32.9
P38117	P38117	13	13	13	Electron transfer flavoprotein subunit beta	ETFB	sp|P38117|ETFB_HUMAN Electron transfer flavoprotein subunit beta OS=Homo sapiens OX=9606 GN=ETFB PE=1 SV=3	1	13	13	13	12	10	10	11	13	11	11	12	12	10	10	11	13	11	11	12	12	10	10	11	13	11	11	12	67.8	67.8	67.8	27.843	255	255	0	191.18	54.1	46.7	47.5	50.2	67.8	50.2
P38159;O75526;Q8N7X1	P38159	16;3;1	16;3;1	5;1;0	RNA-binding motif protein, X chromosome;RNA-binding motif protein, X chromosome, N-terminally processed	RBMX	sp|P38159|RBMX_HUMAN RNA-binding motif protein, X chromosome OS=Homo sapiens OX=9606 GN=RBMX PE=1 SV=3	3	16	16	5	11	12	12	9	10	9	11	10	11	12	12	9	10	9	11	10	4	5	4	4	2	2	3	4	37.9	37.9	9.5	42.331	391	391;392;1067	0	146.63	28.9	30.9	32.5	26.1	27.4	25.3
P38432	P38432	6	6	6	Coilin	COIL	sp|P38432|COIL_HUMAN Coilin OS=Homo sapiens OX=9606 GN=COIL PE=1 SV=1	1	6	6	6	4	3	4	2	3	4	5	3	4	3	4	2	3	4	5	3	4	3	4	2	3	4	5	3	14.9	14.9	14.9	62.608	576	576	0	33.801	10.4	9	10.8	5	9	11.8
P38606	P38606	23	23	23	V-type proton ATPase catalytic subunit A	ATP6V1A	sp|P38606|VATA_HUMAN V-type proton ATPase catalytic subunit A OS=Homo sapiens OX=9606 GN=ATP6V1A PE=1 SV=2	1	23	23	23	16	13	15	15	15	16	16	17	16	13	15	15	15	16	16	17	16	13	15	15	15	16	16	17	46.4	46.4	46.4	68.303	617	617	0	215.52	35	27.1	33.4	36.5	32.6	36.3
P38646	P38646	36	36	35	Stress-70 protein, mitochondrial	HSPA9	sp|P38646|GRP75_HUMAN Stress-70 protein, mitochondrial OS=Homo sapiens OX=9606 GN=HSPA9 PE=1 SV=2	1	36	36	35	32	32	32	31	31	32	27	30	32	32	32	31	31	32	27	30	32	32	32	30	30	32	27	29	59.4	59.4	58.3	73.68	679	679	0	323.31	56.6	56.3	55.2	54.9	51.7	56
P38919	P38919	23	23	18	Eukaryotic initiation factor 4A-III;Eukaryotic initiation factor 4A-III, N-terminally processed	EIF4A3	sp|P38919|IF4A3_HUMAN Eukaryotic initiation factor 4A-III OS=Homo sapiens OX=9606 GN=EIF4A3 PE=1 SV=4	1	23	23	18	21	19	22	20	21	20	22	21	21	19	22	20	21	20	22	21	16	15	17	15	16	16	17	16	61.8	61.8	56	46.871	411	411	0	243.3	50.1	48.9	55.2	47.4	50.6	50.6
P38936	P38936	1	1	1	Cyclin-dependent kinase inhibitor 1	CDKN1A	sp|P38936|CDN1A_HUMAN Cyclin-dependent kinase inhibitor 1 OS=Homo sapiens OX=9606 GN=CDKN1A PE=1 SV=3	1	1	1	1	0	1	0	0	0	1	0	0	0	1	0	0	0	1	0	0	0	1	0	0	0	1	0	0	8.5	8.5	8.5	18.119	164	164	0.0073477	2.7508	0	8.5	0	0	0	8.5
P39019	P39019	8	8	8	40S ribosomal protein S19	RPS19	sp|P39019|RS19_HUMAN 40S ribosomal protein S19 OS=Homo sapiens OX=9606 GN=RPS19 PE=1 SV=2	1	8	8	8	6	7	8	7	8	8	7	8	6	7	8	7	8	8	7	8	6	7	8	7	8	8	7	8	51	51	51	16.06	145	145	0	46.57	40	46.2	51	46.2	51	51
P39023;Q92901	P39023	20;2	20;2	20;2	60S ribosomal protein L3	RPL3	sp|P39023|RL3_HUMAN 60S ribosomal protein L3 OS=Homo sapiens OX=9606 GN=RPL3 PE=1 SV=2	2	20	20	20	17	17	16	14	17	16	16	17	17	17	16	14	17	16	16	17	17	17	16	14	17	16	16	17	52.1	52.1	52.1	46.108	403	403;407	0	303.17	43.7	47.9	46.2	37.5	47.9	46.2
P39060	P39060	4	4	4	Collagen alpha-1(XVIII) chain;Endostatin	COL18A1	sp|P39060|COIA1_HUMAN Collagen alpha-1(XVIII) chain OS=Homo sapiens OX=9606 GN=COL18A1 PE=1 SV=5	1	4	4	4	0	0	0	0	3	1	3	2	0	0	0	0	3	1	3	2	0	0	0	0	3	1	3	2	4.7	4.7	4.7	178.19	1754	1754	0	15.497	0	0	0	0	4	1
P39656	P39656	13	13	13	Dolichyl-diphosphooligosaccharide--protein glycosyltransferase 48 kDa subunit	DDOST	sp|P39656|OST48_HUMAN Dolichyl-diphosphooligosaccharide--protein glycosyltransferase 48 kDa subunit OS=Homo sapiens OX=9606 GN=DDOST PE=1 SV=4	1	13	13	13	9	11	9	9	9	9	10	10	9	11	9	9	9	9	10	10	9	11	9	9	9	9	10	10	41.9	41.9	41.9	50.8	456	456	0	313.96	26.8	38.2	25.9	27.6	25.9	26.3
P39687;O43423;O95626	P39687	8;2;1	8;2;1	6;2;1	Acidic leucine-rich nuclear phosphoprotein 32 family member A	ANP32A	sp|P39687|AN32A_HUMAN Acidic leucine-rich nuclear phosphoprotein 32 family member A OS=Homo sapiens OX=9606 GN=ANP32A PE=1 SV=1	3	8	8	6	7	7	7	7	6	8	8	8	7	7	7	7	6	8	8	8	5	5	5	5	4	6	6	6	31.3	31.3	19.7	28.585	249	249;234;131	0	118.48	30.9	30.9	30.9	30.9	28.1	31.3
P39748	P39748	16	16	16	Flap endonuclease 1	FEN1	sp|P39748|FEN1_HUMAN Flap endonuclease 1 OS=Homo sapiens OX=9606 GN=FEN1 PE=1 SV=1	1	16	16	16	12	15	13	12	12	12	11	14	12	15	13	12	12	12	11	14	12	15	13	12	12	12	11	14	52.1	52.1	52.1	42.592	380	380	0	323.31	47.1	50.8	48.4	40.5	46.8	45.5
P39880	P39880	2	2	1	Homeobox protein cut-like 1	CUX1	sp|P39880|CUX1_HUMAN Homeobox protein cut-like 1 OS=Homo sapiens OX=9606 GN=CUX1 PE=1 SV=3	1	2	2	1	1	0	0	0	0	0	0	2	1	0	0	0	0	0	0	2	1	0	0	0	0	0	0	1	1.6	1.6	0.5	164.19	1505	1505	0.0036783	3.3531	0.5	0	0	0	0	0
P40121	P40121	9	9	9	Macrophage-capping protein	CAPG	sp|P40121|CAPG_HUMAN Macrophage-capping protein OS=Homo sapiens OX=9606 GN=CAPG PE=1 SV=2	1	9	9	9	8	9	9	9	9	8	8	8	8	9	9	9	9	8	8	8	8	9	9	9	9	8	8	8	37.1	37.1	37.1	38.498	348	348	0	258.17	33.3	37.1	37.1	37.1	37.1	29.9
P40222	P40222	8	8	8	Alpha-taxilin	TXLNA	sp|P40222|TXLNA_HUMAN Alpha-taxilin OS=Homo sapiens OX=9606 GN=TXLNA PE=1 SV=3	1	8	8	8	6	4	5	5	2	5	2	4	6	4	5	5	2	5	2	4	6	4	5	5	2	5	2	4	22	22	22	61.89	546	546	0	57.432	15.6	11.9	18.5	13.9	5.3	18.9
P40227	P40227	23	23	18	T-complex protein 1 subunit zeta	CCT6A	sp|P40227|TCPZ_HUMAN T-complex protein 1 subunit zeta OS=Homo sapiens OX=9606 GN=CCT6A PE=1 SV=3	1	23	23	18	20	18	16	17	18	20	19	18	20	18	16	17	18	20	19	18	15	13	11	12	13	15	14	13	59.9	59.9	50.8	58.024	531	531	0	323.31	51.6	41.4	37.7	39	41.4	45
P40306	P40306	1	1	1	Proteasome subunit beta type-10	PSMB10	sp|P40306|PSB10_HUMAN Proteasome subunit beta type-10 OS=Homo sapiens OX=9606 GN=PSMB10 PE=1 SV=1	1	1	1	1	0	0	0	0	1	0	0	0	0	0	0	0	1	0	0	0	0	0	0	0	1	0	0	0	7	7	7	28.936	273	273	1	-2	0	0	0	0	7	0
P40429;Q6NVV1	P40429	7;2	7;2	7;2	60S ribosomal protein L13a	RPL13A	sp|P40429|RL13A_HUMAN 60S ribosomal protein L13a OS=Homo sapiens OX=9606 GN=RPL13A PE=1 SV=2	2	7	7	7	7	7	6	6	6	5	5	6	7	7	6	6	6	5	5	6	7	7	6	6	6	5	5	6	33	33	33	23.577	203	203;102	0	50.92	33	33	29.6	29.6	29.6	26.1
P40616	P40616	4	4	4	ADP-ribosylation factor-like protein 1	ARL1	sp|P40616|ARL1_HUMAN ADP-ribosylation factor-like protein 1 OS=Homo sapiens OX=9606 GN=ARL1 PE=1 SV=1	1	4	4	4	1	1	1	1	2	3	3	3	1	1	1	1	2	3	3	3	1	1	1	1	2	3	3	3	35.9	35.9	35.9	20.417	181	181	0.0003096	9.825	6.1	6.1	6.1	6.1	18.2	23.8
P40763	P40763	17	17	17	Signal transducer and activator of transcription 3	STAT3	sp|P40763|STAT3_HUMAN Signal transducer and activator of transcription 3 OS=Homo sapiens OX=9606 GN=STAT3 PE=1 SV=2	1	17	17	17	4	3	4	3	10	10	7	10	4	3	4	3	10	10	7	10	4	3	4	3	10	10	7	10	32.7	32.7	32.7	88.067	770	770	0	116.07	7.5	6.1	7.7	7.4	21.3	18.1
P40818	P40818	3	3	3	Ubiquitin carboxyl-terminal hydrolase 8	USP8	sp|P40818|UBP8_HUMAN Ubiquitin carboxyl-terminal hydrolase 8 OS=Homo sapiens OX=9606 GN=USP8 PE=1 SV=1	1	3	3	3	0	1	1	0	1	1	0	1	0	1	1	0	1	1	0	1	0	1	1	0	1	1	0	1	3.3	3.3	3.3	127.52	1118	1118	0.00027352	5.7793	0	0.9	0.9	0	0.9	1.5
P40855	P40855	4	4	4	Peroxisomal biogenesis factor 19	PEX19	sp|P40855|PEX19_HUMAN Peroxisomal biogenesis factor 19 OS=Homo sapiens OX=9606 GN=PEX19 PE=1 SV=1	1	4	4	4	0	2	1	0	2	1	3	1	0	2	1	0	2	1	3	1	0	2	1	0	2	1	3	1	23.7	23.7	23.7	32.806	299	299	0	87.652	0	12	5.7	0	11.7	5
P40925	P40925	13	13	13	Malate dehydrogenase, cytoplasmic	MDH1	sp|P40925|MDHC_HUMAN Malate dehydrogenase, cytoplasmic OS=Homo sapiens OX=9606 GN=MDH1 PE=1 SV=4	1	13	13	13	11	11	10	12	11	11	12	11	11	11	10	12	11	11	12	11	11	11	10	12	11	11	12	11	42.5	42.5	42.5	36.426	334	334	0	159.69	38	38	38	40.1	38	38
P40926	P40926	18	18	18	Malate dehydrogenase, mitochondrial	MDH2	sp|P40926|MDHM_HUMAN Malate dehydrogenase, mitochondrial OS=Homo sapiens OX=9606 GN=MDH2 PE=1 SV=3	1	18	18	18	17	16	14	17	18	17	17	16	17	16	14	17	18	17	17	16	17	16	14	17	18	17	17	16	64.2	64.2	64.2	35.503	338	338	0	323.31	61.2	59.2	52.4	61.2	64.2	62.1
P40937	P40937	7	7	7	Replication factor C subunit 5	RFC5	sp|P40937|RFC5_HUMAN Replication factor C subunit 5 OS=Homo sapiens OX=9606 GN=RFC5 PE=1 SV=1	1	7	7	7	6	5	5	6	3	4	7	3	6	5	5	6	3	4	7	3	6	5	5	6	3	4	7	3	29.1	29.1	29.1	38.496	340	340	0	103.31	25	23.8	21.5	27.1	12.1	18.2
P40938	P40938	9	9	9	Replication factor C subunit 3	RFC3	sp|P40938|RFC3_HUMAN Replication factor C subunit 3 OS=Homo sapiens OX=9606 GN=RFC3 PE=1 SV=2	1	9	9	9	6	6	6	5	3	4	4	5	6	6	6	5	3	4	4	5	6	6	6	5	3	4	4	5	38.8	38.8	38.8	40.556	356	356	0	125.62	24.7	25	26.4	21.6	13.5	17.4
P40939	P40939	31	31	31	Trifunctional enzyme subunit alpha, mitochondrial;Long-chain enoyl-CoA hydratase;Long chain 3-hydroxyacyl-CoA dehydrogenase	HADHA	sp|P40939|ECHA_HUMAN Trifunctional enzyme subunit alpha, mitochondrial OS=Homo sapiens OX=9606 GN=HADHA PE=1 SV=2	1	31	31	31	25	22	23	23	26	24	25	26	25	22	23	23	26	24	25	26	25	22	23	23	26	24	25	26	55.4	55.4	55.4	82.999	763	763	0	323.31	49.9	43	45.7	41.3	48.4	46.3
P41091;Q2VIR3	P41091;Q2VIR3	14;12	14;12	14;12	Eukaryotic translation initiation factor 2 subunit 3;Putative eukaryotic translation initiation factor 2 subunit 3-like protein	EIF2S3;EIF2S3L	sp|P41091|IF2G_HUMAN Eukaryotic translation initiation factor 2 subunit 3 OS=Homo sapiens OX=9606 GN=EIF2S3 PE=1 SV=3;sp|Q2VIR3|IF2GL_HUMAN Eukaryotic translation initiation factor 2 subunit 3B OS=Homo sapiens OX=9606 GN=EIF2S3B PE=2 SV=2	2	14	14	14	12	12	12	12	12	11	10	13	12	12	12	12	12	11	10	13	12	12	12	12	12	11	10	13	38.3	38.3	38.3	51.109	472	472;472	0	271.62	32.8	32.8	34.7	34.7	32.8	31.4
P41134	P41134	1	1	1	DNA-binding protein inhibitor ID-1	ID1	sp|P41134|ID1_HUMAN DNA-binding protein inhibitor ID-1 OS=Homo sapiens OX=9606 GN=ID1 PE=1 SV=3	1	1	1	1	0	1	0	0	0	0	0	0	0	1	0	0	0	0	0	0	0	1	0	0	0	0	0	0	7.7	7.7	7.7	16.132	155	155	0.00027609	6.0339	0	7.7	0	0	0	0
P41208	P41208	3	3	3	Centrin-2	CETN2	sp|P41208|CETN2_HUMAN Centrin-2 OS=Homo sapiens OX=9606 GN=CETN2 PE=1 SV=1	1	3	3	3	1	1	1	3	2	2	2	2	1	1	1	3	2	2	2	2	1	1	1	3	2	2	2	2	25	25	25	19.738	172	172	0	11.52	7.6	7.6	7.6	25	15.1	15.1
P41223	P41223	5	5	5	Protein BUD31 homolog	BUD31	sp|P41223|BUD31_HUMAN Protein BUD31 homolog OS=Homo sapiens OX=9606 GN=BUD31 PE=1 SV=2	1	5	5	5	2	3	4	3	4	2	3	3	2	3	4	3	4	2	3	3	2	3	4	3	4	2	3	3	28.5	28.5	28.5	17	144	144	0	50.551	21.5	21.5	27.8	21.5	28.5	21.5
P41227;Q9BSU3	P41227	8;3	8;3	8;3	N-alpha-acetyltransferase 10	NAA10	sp|P41227|NAA10_HUMAN N-alpha-acetyltransferase 10 OS=Homo sapiens OX=9606 GN=NAA10 PE=1 SV=1	2	8	8	8	7	6	6	5	7	7	7	6	7	6	6	5	7	7	7	6	7	6	6	5	7	7	7	6	46	46	46	26.458	235	235;229	0	76.59	35.3	31.9	31.9	28.1	42.6	42.6
P41236;Q6NXS1	P41236;Q6NXS1	3;2	3;2	3;2	Protein phosphatase inhibitor 2;Protein phosphatase inhibitor 2-like protein 3	PPP1R2;PPP1R2P3	sp|P41236|IPP2_HUMAN Protein phosphatase inhibitor 2 OS=Homo sapiens OX=9606 GN=PPP1R2 PE=1 SV=2;sp|Q6NXS1|IPP2B_HUMAN Protein phosphatase inhibitor 2 family member B OS=Homo sapiens OX=9606 GN=PPP1R2B PE=1 SV=2	2	3	3	3	1	1	1	1	2	0	3	1	1	1	1	1	2	0	3	1	1	1	1	1	2	0	3	1	19.5	19.5	19.5	23.015	205	205;205	0.00028474	6.8939	7.3	7.3	7.3	7.3	12.2	0
P41240	P41240	9	9	9	Tyrosine-protein kinase CSK	CSK	sp|P41240|CSK_HUMAN Tyrosine-protein kinase CSK OS=Homo sapiens OX=9606 GN=CSK PE=1 SV=1	1	9	9	9	6	2	5	5	3	4	6	4	6	2	5	5	3	4	6	4	6	2	5	5	3	4	6	4	26.2	26.2	26.2	50.704	450	450	0	29.396	17.3	5.6	15.6	15.6	9.3	12.9
P41250	P41250	27	27	27	Glycine--tRNA ligase	GARS	sp|P41250|GARS_HUMAN Glycine--tRNA ligase OS=Homo sapiens OX=9606 GN=GARS1 PE=1 SV=3	1	27	27	27	19	23	16	18	17	20	20	23	19	23	16	18	17	20	20	23	19	23	16	18	17	20	20	23	48	48	48	83.165	739	739	0	323.31	33.8	40.3	30.6	34.6	34.6	39.4
P41252	P41252	44	44	44	Isoleucine--tRNA ligase, cytoplasmic	IARS	sp|P41252|SYIC_HUMAN Isoleucine--tRNA ligase, cytoplasmic OS=Homo sapiens OX=9606 GN=IARS1 PE=1 SV=2	1	44	44	44	36	32	29	30	37	39	34	36	36	32	29	30	37	39	34	36	36	32	29	30	37	39	34	36	44.2	44.2	44.2	144.5	1262	1262	0	323.31	37	33.6	29.1	29.6	37.5	40
P41567	P41567	4	4	1	Eukaryotic translation initiation factor 1	EIF1	sp|P41567|EIF1_HUMAN Eukaryotic translation initiation factor 1 OS=Homo sapiens OX=9606 GN=EIF1 PE=1 SV=1	1	4	4	1	3	3	4	4	2	2	1	3	3	3	4	4	2	2	1	3	0	0	1	1	0	1	0	0	62.8	62.8	15	12.732	113	113	0	104.21	47.8	47.8	62.8	62.8	26.5	27.4
P42025	P42025	6	2	2	Beta-centractin	ACTR1B	sp|P42025|ACTY_HUMAN Beta-centractin OS=Homo sapiens OX=9606 GN=ACTR1B PE=1 SV=1	1	6	2	2	4	3	3	4	5	5	6	4	1	1	2	2	2	2	2	2	1	1	2	2	2	2	2	2	19.7	10.1	10.1	42.293	376	376	0	41.946	11.7	9	12.5	14.6	17	17
P42126	P42126	9	9	9	Enoyl-CoA delta isomerase 1, mitochondrial	ECI1	sp|P42126|ECI1_HUMAN Enoyl-CoA delta isomerase 1, mitochondrial OS=Homo sapiens OX=9606 GN=ECI1 PE=1 SV=1	1	9	9	9	8	6	7	6	7	8	8	9	8	6	7	6	7	8	8	9	8	6	7	6	7	8	8	9	31.5	31.5	31.5	32.816	302	302	0	106.09	28.1	25.8	28.1	25.8	29.1	29.1
P42166	P42166	20	9	9	Lamina-associated polypeptide 2, isoform alpha;Thymopoietin;Thymopentin	TMPO	sp|P42166|LAP2A_HUMAN Lamina-associated polypeptide 2, isoform alpha OS=Homo sapiens OX=9606 GN=TMPO PE=1 SV=2	1	20	9	9	12	15	13	18	8	9	10	8	4	6	3	8	2	3	3	1	4	6	3	8	2	3	3	1	37.6	18.6	18.6	75.491	694	694	0	24.824	21.6	29.7	24.4	35.2	14.7	15
P42167	P42167	20	20	9	Lamina-associated polypeptide 2, isoforms beta/gamma;Thymopoietin;Thymopentin	TMPO	sp|P42167|LAP2B_HUMAN Lamina-associated polypeptide 2, isoforms beta/gamma OS=Homo sapiens OX=9606 GN=TMPO PE=1 SV=2	1	20	20	9	15	17	17	16	13	13	15	14	15	17	17	16	13	13	15	14	7	8	7	6	7	7	8	7	55.3	55.3	26.2	50.67	454	454	0	323.31	45.2	51.5	53.3	51.5	39	39
P42224	P42224	24	24	24	Signal transducer and activator of transcription 1-alpha/beta	STAT1	sp|P42224|STAT1_HUMAN Signal transducer and activator of transcription 1-alpha/beta OS=Homo sapiens OX=9606 GN=STAT1 PE=1 SV=2	1	24	24	24	11	11	9	8	22	19	20	19	11	11	9	8	22	19	20	19	11	11	9	8	22	19	20	19	38.5	38.5	38.5	87.334	750	750	0	208.39	19.7	18.7	15.7	13.5	36.3	32.3
P42285	P42285	25	25	25	Superkiller viralicidic activity 2-like 2	SKIV2L2	sp|P42285|MTREX_HUMAN Exosome RNA helicase MTR4 OS=Homo sapiens OX=9606 GN=MTREX PE=1 SV=3	1	25	25	25	20	20	18	17	14	11	12	11	20	20	18	17	14	11	12	11	20	20	18	17	14	11	12	11	34.2	34.2	34.2	117.8	1042	1042	0	243.84	24.8	25.7	23.9	22.2	18	14.3
P42345	P42345	15	15	15	Serine/threonine-protein kinase mTOR	MTOR	sp|P42345|MTOR_HUMAN Serine/threonine-protein kinase mTOR OS=Homo sapiens OX=9606 GN=MTOR PE=1 SV=1	1	15	15	15	3	3	5	4	7	11	8	7	3	3	5	4	7	11	8	7	3	3	5	4	7	11	8	7	8.9	8.9	8.9	288.89	2549	2549	0	85.358	1.6	1.9	3	2.6	4.5	6.5
P42356	P42356	2	2	2	Phosphatidylinositol 4-kinase alpha	PI4KA	sp|P42356|PI4KA_HUMAN Phosphatidylinositol 4-kinase alpha OS=Homo sapiens OX=9606 GN=PI4KA PE=1 SV=4	1	2	2	2	0	0	1	2	0	0	0	0	0	0	1	2	0	0	0	0	0	0	1	2	0	0	0	0	1.2	1.2	1.2	236.83	2102	2102	0.0050676	3.0284	0	0	0.6	1.2	0	0
P42566	P42566	7	7	7	Epidermal growth factor receptor substrate 15	EPS15	sp|P42566|EPS15_HUMAN Epidermal growth factor receptor substrate 15 OS=Homo sapiens OX=9606 GN=EPS15 PE=1 SV=2	1	7	7	7	2	1	2	2	2	1	2	2	2	1	2	2	2	1	2	2	2	1	2	2	2	1	2	2	12.4	12.4	12.4	98.655	896	896	0	25.301	2.9	1.7	4.4	3.5	3.9	1.8
P42677	P42677	3	3	2	40S ribosomal protein S27	RPS27	sp|P42677|RS27_HUMAN 40S ribosomal protein S27 OS=Homo sapiens OX=9606 GN=RPS27 PE=1 SV=3	1	3	3	2	3	3	3	3	3	3	3	3	3	3	3	3	3	3	3	3	2	2	2	2	2	2	2	2	23.8	23.8	14.3	9.461	84	84	0	30.108	23.8	23.8	23.8	23.8	23.8	23.8
P42696	P42696	3	3	3	RNA-binding protein 34	RBM34	sp|P42696|RBM34_HUMAN RNA-binding protein 34 OS=Homo sapiens OX=9606 GN=RBM34 PE=1 SV=2	1	3	3	3	0	1	1	0	0	0	2	1	0	1	1	0	0	0	2	1	0	1	1	0	0	0	2	1	8.4	8.4	8.4	48.564	430	430	0.00028694	7.2239	0	2.6	2.6	0	0	0
P42704;Q9NP80	P42704	73;1	73;1	73;1	Leucine-rich PPR motif-containing protein, mitochondrial	LRPPRC	sp|P42704|LPPRC_HUMAN Leucine-rich PPR motif-containing protein, mitochondrial OS=Homo sapiens OX=9606 GN=LRPPRC PE=1 SV=3	2	73	73	73	62	60	63	65	65	67	63	68	62	60	63	65	65	67	63	68	62	60	63	65	65	67	63	68	57.9	57.9	57.9	157.9	1394	1394;782	0	323.31	52.8	48.6	52.7	53	51.6	53.3
P42766	P42766	4	4	4	60S ribosomal protein L35	RPL35	sp|P42766|RL35_HUMAN 60S ribosomal protein L35 OS=Homo sapiens OX=9606 GN=RPL35 PE=1 SV=2	1	4	4	4	3	3	3	3	2	3	2	3	3	3	3	3	2	3	2	3	3	3	3	3	2	3	2	3	26.8	26.8	26.8	14.551	123	123	0	14.624	21.1	21.1	21.1	19.5	13.8	21.1
P42785	P42785	3	3	3	Lysosomal Pro-X carboxypeptidase	PRCP	sp|P42785|PCP_HUMAN Lysosomal Pro-X carboxypeptidase OS=Homo sapiens OX=9606 GN=PRCP PE=1 SV=1	1	3	3	3	1	1	1	1	2	2	1	3	1	1	1	1	2	2	1	3	1	1	1	1	2	2	1	3	7.3	7.3	7.3	55.799	496	496	0	20.185	2.6	2.6	2.6	2.6	6.9	6.9
P42892	P42892	1	1	1	Endothelin-converting enzyme 1	ECE1	sp|P42892|ECE1_HUMAN Endothelin-converting enzyme 1 OS=Homo sapiens OX=9606 GN=ECE1 PE=1 SV=2	1	1	1	1	1	0	0	0	0	0	0	0	1	0	0	0	0	0	0	0	1	0	0	0	0	0	0	0	3.1	3.1	3.1	87.163	770	770	0.00027241	5.6839	3.1	0	0	0	0	0
P43003	P43003	4	4	4	Excitatory amino acid transporter 1	SLC1A3	sp|P43003|EAA1_HUMAN Excitatory amino acid transporter 1 OS=Homo sapiens OX=9606 GN=SLC1A3 PE=1 SV=1	1	4	4	4	1	1	1	2	1	1	2	2	1	1	1	2	1	1	2	2	1	1	1	2	1	1	2	2	12.5	12.5	12.5	59.572	542	542	0	32.143	2.2	2.2	2.2	5.9	2.2	2.2
P43034	P43034	16	16	16	Platelet-activating factor acetylhydrolase IB subunit alpha	PAFAH1B1	sp|P43034|LIS1_HUMAN Platelet-activating factor acetylhydrolase IB subunit alpha OS=Homo sapiens OX=9606 GN=PAFAH1B1 PE=1 SV=2	1	16	16	16	11	11	7	11	10	11	11	11	11	11	7	11	10	11	11	11	11	11	7	11	10	11	11	11	48.5	48.5	48.5	46.637	410	410	0	120.55	38.3	32.9	23.4	33.9	36.1	32.9
P43121	P43121	6	6	6	Cell surface glycoprotein MUC18	MCAM	sp|P43121|MUC18_HUMAN Cell surface glycoprotein MUC18 OS=Homo sapiens OX=9606 GN=MCAM PE=1 SV=2	1	6	6	6	1	2	0	1	1	2	3	2	1	2	0	1	1	2	3	2	1	2	0	1	1	2	3	2	11.5	11.5	11.5	71.607	646	646	0	24.206	1.9	3.9	0	1.5	1.5	4.5
P43155	P43155	2	2	2	Carnitine O-acetyltransferase	CRAT	sp|P43155|CACP_HUMAN Carnitine O-acetyltransferase OS=Homo sapiens OX=9606 GN=CRAT PE=1 SV=5	1	2	2	2	0	0	0	0	0	0	1	1	0	0	0	0	0	0	1	1	0	0	0	0	0	0	1	1	4.8	4.8	4.8	70.857	626	626	0.00026469	4.986	0	0	0	0	0	0
P43243	P43243	23	23	23	Matrin-3	MATR3	sp|P43243|MATR3_HUMAN Matrin-3 OS=Homo sapiens OX=9606 GN=MATR3 PE=1 SV=2	1	23	23	23	16	19	18	19	14	17	15	13	16	19	18	19	14	17	15	13	16	19	18	19	14	17	15	13	32.8	32.8	32.8	94.622	847	847	0	261.19	26.6	28	25.9	27.3	22.9	24.7
P43246	P43246	15	15	15	DNA mismatch repair protein Msh2	MSH2	sp|P43246|MSH2_HUMAN DNA mismatch repair protein Msh2 OS=Homo sapiens OX=9606 GN=MSH2 PE=1 SV=1	1	15	15	15	10	6	8	9	0	1	2	0	10	6	8	9	0	1	2	0	10	6	8	9	0	1	2	0	21	21	21	104.74	934	934	0	52.633	13.3	10.9	10.2	12.5	0	2.6
P43304	P43304	30	30	30	Glycerol-3-phosphate dehydrogenase, mitochondrial	GPD2	sp|P43304|GPDM_HUMAN Glycerol-3-phosphate dehydrogenase, mitochondrial OS=Homo sapiens OX=9606 GN=GPD2 PE=1 SV=3	1	30	30	30	25	18	21	21	20	21	22	19	25	18	21	21	20	21	22	19	25	18	21	21	20	21	22	19	49.4	49.4	49.4	80.852	727	727	0	323.31	43.1	32.2	38.4	36.2	35.1	33
P43307	P43307	6	6	6	Translocon-associated protein subunit alpha	SSR1	sp|P43307|SSRA_HUMAN Translocon-associated protein subunit alpha OS=Homo sapiens OX=9606 GN=SSR1 PE=1 SV=3	1	6	6	6	4	4	6	5	4	5	5	5	4	4	6	5	4	5	5	5	4	4	6	5	4	5	5	5	35	35	35	32.235	286	286	0	126.35	17.8	24.1	35	26.9	23.1	26.9
P43487	P43487	7	7	6	Ran-specific GTPase-activating protein	RANBP1	sp|P43487|RANG_HUMAN Ran-specific GTPase-activating protein OS=Homo sapiens OX=9606 GN=RANBP1 PE=1 SV=1	1	7	7	6	6	6	7	7	7	6	7	7	6	6	7	7	7	6	7	7	5	5	6	6	6	5	6	6	52.7	52.7	49.3	23.31	201	201	0	292.9	41.3	47.3	52.7	52.7	52.7	47.3
P43490	P43490	22	22	22	Nicotinamide phosphoribosyltransferase	NAMPT	sp|P43490|NAMPT_HUMAN Nicotinamide phosphoribosyltransferase OS=Homo sapiens OX=9606 GN=NAMPT PE=1 SV=1	1	22	22	22	16	15	18	16	14	14	14	17	16	15	18	16	14	14	14	17	16	15	18	16	14	14	14	17	57.2	57.2	57.2	55.52	491	491	0	323.31	45	42	51.3	42.6	37.7	39.7
P43686	P43686	17	17	17	26S protease regulatory subunit 6B	PSMC4	sp|P43686|PRS6B_HUMAN 26S proteasome regulatory subunit 6B OS=Homo sapiens OX=9606 GN=PSMC4 PE=1 SV=2	1	17	17	17	12	12	13	12	11	12	14	13	12	12	13	12	11	12	14	13	12	12	13	12	11	12	14	13	56.9	56.9	56.9	47.366	418	418	0	264.94	33.7	33.7	37.1	33.3	27	33.3
P43897	P43897	8	8	8	Elongation factor Ts, mitochondrial	TSFM	sp|P43897|EFTS_HUMAN Elongation factor Ts, mitochondrial OS=Homo sapiens OX=9606 GN=TSFM PE=1 SV=2	1	8	8	8	7	7	5	6	7	8	6	5	7	7	5	6	7	8	6	5	7	7	5	6	7	8	6	5	35.1	35.1	35.1	35.39	325	325	0	126.72	28.3	28.3	16.9	25.8	32.6	35.1
P45880	P45880	16	16	16	Voltage-dependent anion-selective channel protein 2	VDAC2	sp|P45880|VDAC2_HUMAN Voltage-dependent anion-selective channel protein 2 OS=Homo sapiens OX=9606 GN=VDAC2 PE=1 SV=2	1	16	16	16	11	13	12	14	14	14	14	13	11	13	12	14	14	14	14	13	11	13	12	14	14	14	14	13	70.1	70.1	70.1	31.566	294	294	0	323.31	51	61.2	54.1	64.3	62.6	63.9
P45954	P45954	6	6	6	Short/branched chain specific acyl-CoA dehydrogenase, mitochondrial	ACADSB	sp|P45954|ACDSB_HUMAN Short/branched chain specific acyl-CoA dehydrogenase, mitochondrial OS=Homo sapiens OX=9606 GN=ACADSB PE=1 SV=1	1	6	6	6	3	3	3	3	5	6	5	6	3	3	3	3	5	6	5	6	3	3	3	3	5	6	5	6	18.1	18.1	18.1	47.485	432	432	0	49.671	10.2	10.2	9.7	10.2	15	18.1
P45973	P45973	6	5	5	Chromobox protein homolog 5	CBX5	sp|P45973|CBX5_HUMAN Chromobox protein homolog 5 OS=Homo sapiens OX=9606 GN=CBX5 PE=1 SV=1	1	6	5	5	5	5	5	4	3	3	4	4	4	4	4	3	2	2	3	3	4	4	4	3	2	2	3	3	36.6	30.4	30.4	22.225	191	191	0	20.166	32.5	32.5	30.9	25.7	17.3	19.9
P45974;Q92995	P45974	27;1	27;1	27;1	Ubiquitin carboxyl-terminal hydrolase 5	USP5	sp|P45974|UBP5_HUMAN Ubiquitin carboxyl-terminal hydrolase 5 OS=Homo sapiens OX=9606 GN=USP5 PE=1 SV=2	2	27	27	27	15	15	16	13	15	17	20	20	15	15	16	13	15	17	20	20	15	15	16	13	15	17	20	20	39.2	39.2	39.2	95.785	858	858;863	0	229.23	23.2	20.2	23.7	20.4	24.8	27.4
P45984	P45984	1	1	1	Mitogen-activated protein kinase 9	MAPK9	sp|P45984|MK09_HUMAN Mitogen-activated protein kinase 9 OS=Homo sapiens OX=9606 GN=MAPK9 PE=1 SV=2	1	1	1	1	0	0	0	1	0	0	0	1	0	0	0	1	0	0	0	1	0	0	0	1	0	0	0	1	3.3	3.3	3.3	48.139	424	424	0.0032083	3.4745	0	0	0	3.3	0	0
P45985	P45985	6	6	6	Dual specificity mitogen-activated protein kinase kinase 4	MAP2K4	sp|P45985|MP2K4_HUMAN Dual specificity mitogen-activated protein kinase kinase 4 OS=Homo sapiens OX=9606 GN=MAP2K4 PE=1 SV=1	1	6	6	6	5	3	1	2	2	1	1	1	5	3	1	2	2	1	1	1	5	3	1	2	2	1	1	1	26.6	26.6	26.6	44.287	399	399	0	30.076	22.8	12	2.3	8.3	8.3	4.3
P46013	P46013	56	56	56	Antigen KI-67	MKI67	sp|P46013|KI67_HUMAN Proliferation marker protein Ki-67 OS=Homo sapiens OX=9606 GN=MKI67 PE=1 SV=2	1	56	56	56	35	40	26	30	1	2	2	1	35	40	26	30	1	2	2	1	35	40	26	30	1	2	2	1	27.2	27.2	27.2	358.69	3256	3256	0	317.49	18	19.7	13.4	15.2	1	1.7
P46060	P46060	20	20	20	Ran GTPase-activating protein 1	RANGAP1	sp|P46060|RAGP1_HUMAN Ran GTPase-activating protein 1 OS=Homo sapiens OX=9606 GN=RANGAP1 PE=1 SV=1	1	20	20	20	13	14	17	13	14	13	13	14	13	14	17	13	14	13	13	14	13	14	17	13	14	13	13	14	39.2	39.2	39.2	63.541	587	587	0	163.75	26.2	27.9	33.4	27.3	28.4	26.6
P46063	P46063	13	13	13	ATP-dependent DNA helicase Q1	RECQL	sp|P46063|RECQ1_HUMAN ATP-dependent DNA helicase Q1 OS=Homo sapiens OX=9606 GN=RECQL PE=1 SV=3	1	13	13	13	6	3	7	4	6	9	8	8	6	3	7	4	6	9	8	8	6	3	7	4	6	9	8	8	28.7	28.7	28.7	73.457	649	649	0	59.297	12.9	6.5	14.8	10.8	13.6	20.6
P46087	P46087	18	18	18	Probable 28S rRNA (cytosine(4447)-C(5))-methyltransferase	NOP2	sp|P46087|NOP2_HUMAN Probable 28S rRNA (cytosine(4447)-C(5))-methyltransferase OS=Homo sapiens OX=9606 GN=NOP2 PE=1 SV=2	1	18	18	18	12	16	12	12	12	13	13	12	12	16	12	12	12	13	13	12	12	16	12	12	12	13	13	12	28.8	28.8	28.8	89.301	812	812	0	177.6	20.7	25.4	20.2	18	18.2	21.3
P46100	P46100	2	2	2	Transcriptional regulator ATRX	ATRX	sp|P46100|ATRX_HUMAN Transcriptional regulator ATRX OS=Homo sapiens OX=9606 GN=ATRX PE=1 SV=5	1	2	2	2	0	1	0	0	1	0	0	2	0	1	0	0	1	0	0	2	0	1	0	0	1	0	0	2	1.5	1.5	1.5	282.58	2492	2492	0.00027579	5.9998	0	0.8	0	0	0.8	0
P46108	P46108	7	7	7	Adapter molecule crk	CRK	sp|P46108|CRK_HUMAN Adapter molecule crk OS=Homo sapiens OX=9606 GN=CRK PE=1 SV=2	1	7	7	7	2	3	2	2	4	7	4	5	2	3	2	2	4	7	4	5	2	3	2	2	4	7	4	5	32.2	32.2	32.2	33.83	304	304	0	55.331	8.6	14.5	8.6	9.5	15.8	32.2
P46109	P46109	6	6	6	Crk-like protein	CRKL	sp|P46109|CRKL_HUMAN Crk-like protein OS=Homo sapiens OX=9606 GN=CRKL PE=1 SV=1	1	6	6	6	5	1	2	2	1	4	3	2	5	1	2	2	1	4	3	2	5	1	2	2	1	4	3	2	33.7	33.7	33.7	33.777	303	303	0	39.022	25.4	3.6	10.2	10.9	5.3	22.1
P46199	P46199	7	7	7	Translation initiation factor IF-2, mitochondrial	MTIF2	sp|P46199|IF2M_HUMAN Translation initiation factor IF-2, mitochondrial OS=Homo sapiens OX=9606 GN=MTIF2 PE=1 SV=2	1	7	7	7	1	1	4	3	4	5	5	4	1	1	4	3	4	5	5	4	1	1	4	3	4	5	5	4	13.5	13.5	13.5	81.316	727	727	0	64.191	1.7	1.7	8.1	6.3	8.1	9.4
P46379	P46379	20	20	20	Large proline-rich protein BAG6	BAG6	sp|P46379|BAG6_HUMAN Large proline-rich protein BAG6 OS=Homo sapiens OX=9606 GN=BAG6 PE=1 SV=2	1	20	20	20	15	15	16	17	12	10	6	8	15	15	16	17	12	10	6	8	15	15	16	17	12	10	6	8	29.2	29.2	29.2	119.41	1132	1132	0	203.53	19.3	21.1	24.6	21.3	17	12.5
P46459	P46459	26	26	25	Vesicle-fusing ATPase	NSF	sp|P46459|NSF_HUMAN Vesicle-fusing ATPase OS=Homo sapiens OX=9606 GN=NSF PE=1 SV=3	1	26	26	25	19	20	15	16	16	18	20	16	19	20	15	16	16	18	20	16	18	19	14	15	16	17	19	16	38.8	38.8	37.9	82.593	744	744	0	195.05	29.3	32.3	23.5	24.7	25.7	26.1
P46734;P52564	P46734	8;1	8;1	8;1	Dual specificity mitogen-activated protein kinase kinase 3	MAP2K3	sp|P46734|MP2K3_HUMAN Dual specificity mitogen-activated protein kinase kinase 3 OS=Homo sapiens OX=9606 GN=MAP2K3 PE=1 SV=2	2	8	8	8	5	2	2	3	1	3	4	1	5	2	2	3	1	3	4	1	5	2	2	3	1	3	4	1	28.2	28.2	28.2	39.318	347	347;334	0	44.639	17.3	8.6	8.6	13.3	4	10.4
P46736	P46736	4	4	4	Lys-63-specific deubiquitinase BRCC36	BRCC3	sp|P46736|BRCC3_HUMAN Lys-63-specific deubiquitinase BRCC36 OS=Homo sapiens OX=9606 GN=BRCC3 PE=1 SV=2	1	4	4	4	2	2	3	2	2	4	3	3	2	2	3	2	2	4	3	3	2	2	3	2	2	4	3	3	17.1	17.1	17.1	36.072	316	316	0	17.117	8.2	8.9	13.6	8.9	8.9	17.1
P46776	P46776	5	5	5	60S ribosomal protein L27a	RPL27A	sp|P46776|RL27A_HUMAN 60S ribosomal protein L27a OS=Homo sapiens OX=9606 GN=RPL27A PE=1 SV=2	1	5	5	5	5	5	5	4	4	5	4	5	5	5	5	4	4	5	4	5	5	5	5	4	4	5	4	5	34.5	34.5	34.5	16.561	148	148	0	21.64	34.5	34.5	34.5	29.1	29.1	34.5
P46777	P46777	12	12	12	60S ribosomal protein L5	RPL5	sp|P46777|RL5_HUMAN 60S ribosomal protein L5 OS=Homo sapiens OX=9606 GN=RPL5 PE=1 SV=3	1	12	12	12	12	12	11	9	11	10	10	10	12	12	11	9	11	10	10	10	12	12	11	9	11	10	10	10	45.5	45.5	45.5	34.362	297	297	0	106.62	45.5	45.5	33.7	28.6	45.1	31.3
P46778	P46778	9	9	9	60S ribosomal protein L21	RPL21	sp|P46778|RL21_HUMAN 60S ribosomal protein L21 OS=Homo sapiens OX=9606 GN=RPL21 PE=1 SV=2	1	9	9	9	7	6	5	5	4	5	4	6	7	6	5	5	4	5	4	6	7	6	5	5	4	5	4	6	45.6	45.6	45.6	18.565	160	160	0	55.738	41.2	36.9	27.5	30	30	30
P46779	P46779	8	8	8	60S ribosomal protein L28	RPL28	sp|P46779|RL28_HUMAN 60S ribosomal protein L28 OS=Homo sapiens OX=9606 GN=RPL28 PE=1 SV=3	1	8	8	8	5	5	5	5	6	4	4	6	5	5	5	5	6	4	4	6	5	5	5	5	6	4	4	6	50.4	50.4	50.4	15.747	137	137	0	25.914	33.6	34.3	34.3	34.3	40.1	28.5
P46781	P46781	11	11	11	40S ribosomal protein S9	RPS9	sp|P46781|RS9_HUMAN 40S ribosomal protein S9 OS=Homo sapiens OX=9606 GN=RPS9 PE=1 SV=3	1	11	11	11	9	9	10	10	9	10	10	10	9	9	10	10	9	10	10	10	9	9	10	10	9	10	10	10	46.9	46.9	46.9	22.591	194	194	0	32.461	37.6	37.6	45.4	45.4	37.6	39.2
P46782	P46782	7	7	7	40S ribosomal protein S5;40S ribosomal protein S5, N-terminally processed	RPS5	sp|P46782|RS5_HUMAN 40S ribosomal protein S5 OS=Homo sapiens OX=9606 GN=RPS5 PE=1 SV=4	1	7	7	7	6	6	6	7	6	6	6	6	6	6	6	7	6	6	6	6	6	6	6	7	6	6	6	6	38.7	38.7	38.7	22.876	204	204	0	198.46	34.3	34.3	28.9	38.7	34.3	28.9
P46783;Q9NQ39	P46783;Q9NQ39	9;5	8;4	8;4	40S ribosomal protein S10;Putative 40S ribosomal protein S10-like	RPS10;RPS10P5	sp|P46783|RS10_HUMAN 40S ribosomal protein S10 OS=Homo sapiens OX=9606 GN=RPS10 PE=1 SV=1;sp|Q9NQ39|RS10L_HUMAN Putative 40S ribosomal protein S10-like OS=Homo sapiens OX=9606 GN=RPS10P5 PE=5 SV=1	2	9	8	8	6	7	5	5	5	6	6	6	6	7	5	5	5	6	6	5	6	7	5	5	5	6	6	5	55.8	51.5	51.5	18.898	165	165;176	0	63.911	37	42.4	32.7	32.7	32.7	38.8
P46926	P46926	12	12	8	Glucosamine-6-phosphate isomerase 1	GNPDA1	sp|P46926|GNPI1_HUMAN Glucosamine-6-phosphate isomerase 1 OS=Homo sapiens OX=9606 GN=GNPDA1 PE=1 SV=1	1	12	12	8	9	7	9	7	9	10	10	10	9	7	9	7	9	10	10	10	6	4	6	3	6	7	7	7	65.7	65.7	45	32.668	289	289	0	269.44	52.2	38.1	51.6	31.5	50.9	56.4
P46937	P46937	2	2	2	Transcriptional coactivator YAP1	YAP1	sp|P46937|YAP1_HUMAN Transcriptional coactivator YAP1 OS=Homo sapiens OX=9606 GN=YAP1 PE=1 SV=2	1	2	2	2	1	1	1	1	2	1	2	1	1	1	1	1	2	1	2	1	1	1	1	1	2	1	2	1	7.3	7.3	7.3	54.461	504	504	0	14.16	5.2	5.2	5.2	5.2	7.3	5.2
P46939	P46939	6	6	6	Utrophin	UTRN	sp|P46939|UTRO_HUMAN Utrophin OS=Homo sapiens OX=9606 GN=UTRN PE=1 SV=2	1	6	6	6	3	0	0	0	0	1	1	2	3	0	0	0	0	1	1	2	3	0	0	0	0	1	1	2	2.6	2.6	2.6	394.46	3433	3433	0	11.921	1.3	0	0	0	0	0.6
P46940;Q86VI3	P46940	63;2	63;2	62;1	Ras GTPase-activating-like protein IQGAP1	IQGAP1	sp|P46940|IQGA1_HUMAN Ras GTPase-activating-like protein IQGAP1 OS=Homo sapiens OX=9606 GN=IQGAP1 PE=1 SV=1	2	63	63	62	55	53	45	49	51	50	51	53	55	53	45	49	51	50	51	53	54	52	44	48	50	49	50	52	51.9	51.9	51.4	189.25	1657	1657;1631	0	323.31	47	43.3	37.1	41.3	44.1	43.3
P46976	P46976	3	3	3	Glycogenin-1	GYG1	sp|P46976|GLYG_HUMAN Glycogenin-1 OS=Homo sapiens OX=9606 GN=GYG1 PE=1 SV=4	1	3	3	3	2	2	0	2	2	3	3	1	2	2	0	2	2	3	3	1	2	2	0	2	2	3	3	1	13.7	13.7	13.7	39.383	350	350	0	67.603	9.1	9.1	0	9.1	9.1	13.7
P46977	P46977	9	8	8	Dolichyl-diphosphooligosaccharide--protein glycosyltransferase subunit STT3A	STT3A	sp|P46977|STT3A_HUMAN Dolichyl-diphosphooligosaccharide--protein glycosyltransferase subunit STT3A OS=Homo sapiens OX=9606 GN=STT3A PE=1 SV=2	1	9	8	8	7	5	3	3	6	7	8	7	6	5	3	3	6	7	7	6	6	5	3	3	6	7	7	6	12.1	11.1	11.1	80.529	705	705	0	20.68	8.9	6.5	4	4.5	7.8	9.8
P47755	P47755	13	13	11	F-actin-capping protein subunit alpha-2	CAPZA2	sp|P47755|CAZA2_HUMAN F-actin-capping protein subunit alpha-2 OS=Homo sapiens OX=9606 GN=CAPZA2 PE=1 SV=3	1	13	13	11	9	5	8	11	10	10	11	10	9	5	8	11	10	10	11	10	7	3	6	9	8	8	9	8	69.2	69.2	59.8	32.949	286	286	0	295.34	50.3	28.7	42	62.2	58	53.5
P47756	P47756	12	12	12	F-actin-capping protein subunit beta	CAPZB	sp|P47756|CAPZB_HUMAN F-actin-capping protein subunit beta OS=Homo sapiens OX=9606 GN=CAPZB PE=1 SV=4	1	12	12	12	10	10	11	11	10	11	10	10	10	10	11	11	10	11	10	10	10	10	11	11	10	11	10	10	45.8	45.8	45.8	31.35	277	277	0	129.12	37.5	37.5	40.1	40.1	37.5	43.3
P47813;O14602	P47813;O14602	4;3	4;3	4;3	Eukaryotic translation initiation factor 1A, X-chromosomal;Eukaryotic translation initiation factor 1A, Y-chromosomal	EIF1AX;EIF1AY	sp|P47813|IF1AX_HUMAN Eukaryotic translation initiation factor 1A, X-chromosomal OS=Homo sapiens OX=9606 GN=EIF1AX PE=1 SV=2;sp|O14602|IF1AY_HUMAN Eukaryotic translation initiation factor 1A, Y-chromosomal OS=Homo sapiens OX=9606 GN=EIF1AY PE=1 SV=4	2	4	4	4	2	3	3	3	4	4	3	3	2	3	3	3	4	4	3	3	2	3	3	3	4	4	3	3	31.2	31.2	31.2	16.46	144	144;144	0	45.044	13.9	24.3	21.5	24.3	31.2	31.2
P47895;O94788	P47895	27;2	27;2	25;1	Aldehyde dehydrogenase family 1 member A3	ALDH1A3	sp|P47895|AL1A3_HUMAN Aldehyde dehydrogenase family 1 member A3 OS=Homo sapiens OX=9606 GN=ALDH1A3 PE=1 SV=2	2	27	27	25	18	20	19	22	20	23	20	22	18	20	19	22	20	23	20	22	16	18	18	21	18	21	18	20	63.9	63.9	60.7	56.108	512	512;518	0	323.31	41	44.1	42.4	51.6	48.8	54.7
P47897	P47897	33	32	32	Glutamine--tRNA ligase	QARS	sp|P47897|SYQ_HUMAN Glutamine--tRNA ligase OS=Homo sapiens OX=9606 GN=QARS1 PE=1 SV=1	1	33	32	32	26	21	22	25	23	27	25	25	26	21	21	25	22	27	24	25	26	21	21	25	22	27	24	25	56.1	55.1	55.1	87.798	775	775	0	323.31	44.8	35	34.7	42.1	36	46.3
P47914	P47914	2	2	2	60S ribosomal protein L29	RPL29	sp|P47914|RL29_HUMAN 60S ribosomal protein L29 OS=Homo sapiens OX=9606 GN=RPL29 PE=1 SV=2	1	2	2	2	1	1	1	1	1	2	2	1	1	1	1	1	1	2	2	1	1	1	1	1	1	2	2	1	14.5	14.5	14.5	17.752	159	159	0	13.702	9.4	9.4	9.4	9.4	9.4	14.5
P47985;P0C7P4	P47985;P0C7P4	7;6	7;6	7;6	Cytochrome b-c1 complex subunit Rieske, mitochondrial;Cytochrome b-c1 complex subunit 11;Putative cytochrome b-c1 complex subunit Rieske-like protein 1	UQCRFS1;UQCRFS1P1	sp|P47985|UCRI_HUMAN Cytochrome b-c1 complex subunit Rieske, mitochondrial OS=Homo sapiens OX=9606 GN=UQCRFS1 PE=1 SV=2;sp|P0C7P4|UCRIL_HUMAN Putative cytochrome b-c1 complex subunit Rieske-like protein 1 OS=Homo sapiens OX=9606 GN=UQCRFS1P1 PE=5 SV=1	2	7	7	7	4	4	4	4	4	7	7	3	4	4	4	4	4	7	7	3	4	4	4	4	4	7	7	3	28.5	28.5	28.5	29.668	274	274;283	0	41.211	15.7	17.9	15.7	15.7	17.5	28.5
P48047	P48047	7	7	7	ATP synthase subunit O, mitochondrial	ATP5O	sp|P48047|ATPO_HUMAN ATP synthase subunit O, mitochondrial OS=Homo sapiens OX=9606 GN=ATP5PO PE=1 SV=1	1	7	7	7	7	7	7	7	7	7	7	7	7	7	7	7	7	7	7	7	7	7	7	7	7	7	7	7	40.8	40.8	40.8	23.277	213	213	0	152.08	40.8	40.8	40.8	40.8	40.8	40.8
P48059;Q7Z4I7	P48059	8;3	8;3	8;3	LIM and senescent cell antigen-like-containing domain protein 1	LIMS1	sp|P48059|LIMS1_HUMAN LIM and senescent cell antigen-like-containing domain protein 1 OS=Homo sapiens OX=9606 GN=LIMS1 PE=1 SV=4	2	8	8	8	4	3	3	2	4	3	4	3	4	3	3	2	4	3	4	3	4	3	3	2	4	3	4	3	28	28	28	37.251	325	325;341	0	16.226	14.8	11.1	9.8	7.7	15.7	11.1
[truncated: 3,042 more rows]
[truncated: 52 more columns]
