# Supplementary material for: Investigation on acquired palbociclib resistance by LC-MS based multi-omics analysis
Source: Front Mol Biosci. 2023 Jan 19;10:1116398. doi: 10.3389/fmolb.2023.1116398 (PMC9892630; doi:10.3389/fmolb.2023.1116398)
Supplement: Supplementary file 1 [file DataSheet1.zip › Supplementary table 10 TOP10 IGPs with protein detected.xlsx]

## Sheet: IGPs
	P.Value	Fold.Change	Threshold	N-glycan site	N-glycan	Glycan Site	IGPs	Protein Name	HTC116 cell_1	HTC116 cell_2	HTC116 cell_3	HTC116 cell_4	HCT116 PD-R cell_1	HCT116 PD-R cell_2	HCT116 PD-R cell_3	HCT116 PD-R cell_4
SAP	7.80149e-10	-6.6322	DOWN	LIDNJK	H(5)N(4)A(1)	332	LIDNJK_H(5)N(4)A(1)_(N(N(H(H(N(H)))(H(N(H(A)))))))_P07602_SAP_332	P07602	9278620	11373700	12501600	NA	NA	NA	NA	NA
	2.79881e-09	-6.29157	DOWN	LIDNJK	H(5)N(4)A(2)	332	LIDNJK_H(5)N(4)A(2)_(N(N(H(H(N(H(A))))(H(N(H(A)))))))_P07602_SAP_332	P07602	10575400	NA	9451410	7125700	NA	NA	NA	NA
	2.51847e-05	-6.04089	DOWN	LIDNJK	H(7)N(5)F(2)	332	LIDNJK_H(7)N(5)F(2)_(N(N(H(N)(H(H)(H))(H(N(H)(F))(N(H)(F))))))_P07602_SAP_332	P07602	20941300	3237960	5293030	NA	NA	NA	NA	NA
	9.31761e-10	-5.16121	DOWN	LIDNJK	H(6)N(3)A(1)	332	LIDNJK_H(6)N(3)A(1)_(N(N(H(H)(H(H)(H(N(H(A))))))))_P07602_SAP_332	P07602	4076810	3596680	4470050	NA	NA	NA	NA	NA
	2.03895e-07	-2.74526	DOWN	LIDNJK	H(7)N(2)	332	LIDNJK_H(7)N(2)_(N(N(H(H(H))(H(H(H(H)))))))_P07602_SAP_332	P07602	66513500	66047200	59523500	71640900	12181400	14719600	14725500	14274300
	2.76438e-06	-1.81902	DOWN	LIDNJK	H(4)N(3)A(1)	332	LIDNJK_H(4)N(3)A(1)_(N(N(H(H)(H(N(H(A)))))))_P07602_SAP_332	P07602	58290400	46754700	64452200	62963000	24388200	24098400	20870700	23656800
	0.000395014	1.29172	UP	TCDWLPKPJMSASCK	H(4)N(3)	101	TCDWLPKPJMSASCK_H(4)N(3)_(N(N(H(H)(H(N(H))))))_P07602_SAP_101	P07602	24583700	30283200	29900300	29967000	70379400	125693000	100915000	109162000
	0.0013469	1.37024	UP	TJSTFVQALVEHVK	H(3)N(2)	215	TJSTFVQALVEHVK_H(3)N(2)_(N(N(H(H)(H))))_P07602_SAP_215	P07602	6569730	6247500	NA	5800730	31769900	26544800	14081200	25845600
	0.00073612	2.13487	UP	TCDWLPKPJMSASCK	H(5)N(4)A(1)	101	TCDWLPKPJMSASCK_H(5)N(4)A(1)_(N(N(H(H(N(H)))(H(N(H(A)))))))_P07602_SAP_101	P07602	22873500	10330400	25730400	29419300	105171000	142354000	145302000	124412000
	0.00030323	2.82736	UP	LIDNJKTEK	H(3)N(2)	332	LIDNJKTEK_H(3)N(2)_(N(N(H(H)(H))))_P07602_SAP_332	P07602	NA	NA	NA	NA	1042720	NA	1387650	1259840
	2.03022e-08	3.61808	UP	PJMSASCK	H(6)N(2)	101	PJMSASCK_H(6)N(2)_(N(N(H(H(H))(H(H(H))))))_P07602_SAP_101	P07602	NA	NA	NA	NA	2543600	2612350	NA	2956280
	9.32316e-08	3.81573	UP	LIDNJKTEK	H(4)N(2)	332	LIDNJKTEK_H(4)N(2)_(N(N(H(H)(H(H)))))_P07602_SAP_332	P07602	NA	NA	NA	NA	NA	2647540	2795040	3969610
	0.000110844	4.47407	UP	PJMSASCK	H(6)N(5)A(1)	101	PJMSASCK_H(6)N(5)A(1)_(N(N(H(H(N(H(A))))(H(N(H))(N(H))))))_P07602_SAP_101	P07602	NA	NA	NA	NA	2283750	3477660	12203400	NA
	1.29148e-08	4.7598	UP	TCDWLPKPJMSASCK	H(4)N(4)A(1)	101	TCDWLPKPJMSASCK_H(4)N(4)A(1)_(N(N(H(H(N))(H(N(H(A)))))))_P07602_SAP_101	P07602	NA	NA	NA	NA	5849240	5230140	6085510	7789070
	1.90448e-05	5.03742	UP	TJSTFVQALVEHVK	H(4)N(3)	215	TJSTFVQALVEHVK_H(4)N(3)_(N(N(H(H)(H(N(H))))))_P07602_SAP_215	P07602	NA	NA	NA	NA	7373460	12943400	2879230	11394300
	2.43967e-09	5.17849	UP	LIDNJK	H(9)N(2)	332	LIDNJK_H(9)N(2)_(N(N(H(H(H(H)))(H(H)(H(H(H)))))))_P07602_SAP_332	P07602	NA	NA	NA	NA	7856440	8332510	NA	7638340
	3.63996e-09	5.32118	UP	PJMSASCK	H(5)N(4)	101	PJMSASCK_H(5)N(4)_(N(N(H(H(N(H)))(H(N(H))))))_P07602_SAP_101	P07602	NA	NA	NA	NA	7940900	10344700	9990890	8378650
	1.02749e-09	5.82381	UP	DJATEEEILVYLEK	H(6)N(2)	80	DJATEEEILVYLEK_H(6)N(2)_(N(N(H(H(H))(H(H(H))))))_P07602_SAP_80	P07602	NA	NA	NA	NA	12678100	11976300	NA	15428500
	8.90081e-10	5.931	UP	TJSTFVQALVEHVK	H(7)N(2)	215	TJSTFVQALVEHVK_H(7)N(2)_(N(N(H(H(H))(H(H(H(H)))))))_P07602_SAP_215	P07602	NA	NA	NA	NA	NA	15653000	12688100	12734900
	7.97147e-10	6.20897	UP	TJSTFVQALVEHVK	H(5)N(4)A(2)	215	TJSTFVQALVEHVK_H(5)N(4)A(2)_(N(N(H(H(N(H(A))))(H(N(H(A)))))))_P07602_SAP_215	P07602	NA	NA	NA	NA	17183800	19450100	14338900	16819400
	4.79436e-10	6.33129	UP	TCDWLPKPJMSASCK	H(6)N(5)A(2)	101	TCDWLPKPJMSASCK_H(6)N(5)A(2)_(N(N(H(H(N(H(A))))(H(N(H))(N(H(A)))))))_P07602_SAP_101	P07602	NA	NA	NA	NA	19375800	18144900	17137000	18780800
	2.30386e-09	6.49789	UP	TCDWLPKPJMSASCK	H(7)N(6)	101	TCDWLPKPJMSASCK_H(7)N(6)_(N(N(H(H(N(H(N(H)))))(H(N(H(N(H))))))))_P07602_SAP_101	P07602	NA	NA	NA	NA	20180400	26918900	17202100	NA
	9.91443e-10	6.55938	UP	TJSTFVQALVEHVK	H(5)N(4)	215	TJSTFVQALVEHVK_H(5)N(4)_(N(N(H(H(N(H)))(H(N(H))))))_P07602_SAP_215	P07602	NA	NA	NA	NA	19644000	24914900	17705100	24576400
	5.37893e-10	6.63979	UP	TCDWLPKPJMSASCK	H(6)N(4)F(1)	101	TCDWLPKPJMSASCK_H(6)N(4)F(1)_(N(N(H(H(H))(H(N(H))(N(H)(F))))))_P07602_SAP_101	P07602	NA	NA	NA	NA	20188100	24977200	NA	23337000
	4.46146e-10	7.25117	UP	TJSTFVQALVEHVK	H(4)N(3)A(1)	215	TJSTFVQALVEHVK_H(4)N(3)A(1)_(N(N(H(H)(H(N(H(A)))))))_P07602_SAP_215	P07602	NA	NA	NA	NA	35031600	36469500	30122900	37672200
	8.09578e-09	7.49695	UP	TJSTFVQALVEHVK	H(5)N(2)	215	TJSTFVQALVEHVK_H(5)N(2)_(N(N(H(H(H))(H(H)))))_P07602_SAP_215	P07602	NA	NA	NA	NA	28620400	45880100	NA	57057000
	5.37893e-10	8.02656	UP	TCDWLPKPJMSASCK	H(6)N(5)	101	TCDWLPKPJMSASCK_H(6)N(5)_(N(N(H(H(N(H)))(H(N(H(N(H))))))))_P07602_SAP_101	P07602	NA	NA	NA	NA	52965400	72630300	54242600	59637500
	8.50618e-10	8.21101	UP	TCDWLPKPJMSASCK	H(5)N(4)	101	TCDWLPKPJMSASCK_H(5)N(4)_(N(N(H(H(N(H)))(H(N(H))))))_P07602_SAP_101	P07602	NA	NA	NA	NA	55949900	87109500	59589400	71454900
LG3BP	1.26831e-07	-6.01332	DOWN	GLJLTEDTYKPR	H(3)N(6)	398	GLJLTEDTYKPR_H(3)N(6)_(N(N(H(H(N(N)))(H(N(N))))))_Q08380_LG3BP_398	Q08380	5753210	5050290	8866340	NA	NA	NA	NA	NA
	1.05067e-09	-5.38651	DOWN	PFYLTJSSGVD	H(8)N(2)	580	PFYLTJSSGVD_H(8)N(2)_(N(N(H(H(H(H)))(H(H(H(H)))))))_Q08380_LG3BP_580	Q08380	4453730	NA	5475390	4917710	NA	NA	NA	NA
	9.24477e-07	-4.93832	DOWN	ALGFEJATQALGR	H(5)N(2)	69	ALGFEJATQALGR_H(5)N(2)_(N(N(H(H(H))(H(H)))))_Q08380_LG3BP_69	Q08380	NA	4053740	2058370	4565780	NA	NA	NA	NA
	0.00281823	-2.87986	DOWN	AAIPSALDTJSSK	H(3)N(2)	551	AAIPSALDTJSSK_H(3)N(2)_(N(N(H(H)(H))))_Q08380_LG3BP_551	Q08380	20979600	3809260	15847400	21993400	2577790	2021970	2928480	2527850
	0.00820696	-0.996999	DOWN	ALGFEJATQALGR	H(8)N(2)	69	ALGFEJATQALGR_H(8)N(2)_(N(N(H(H(H(H)))(H(H)(H)(H)))))_Q08380_LG3BP_69	Q08380	63742000	49800500	69502400	63126500	48361400	57890500	25955400	49120300
	0.000571706	-0.709289	DOWN	GLJLTEDTYKPR	H(8)N(2)	398	GLJLTEDTYKPR_H(8)N(2)_(N(N(H(H(H(H)))(H(H)(H)(H)))))_Q08380_LG3BP_398	Q08380	116691000	NA	138016000	133956000	116589000	115156000	NA	102678000
	2.72073e-09	5.06276	UP	ALGFEJATQALGR	H(5)N(4)	69	ALGFEJATQALGR_H(5)N(4)_(N(N(H(H(N(H)))(H(N(H))))))_Q08380_LG3BP_69	Q08380	NA	NA	NA	NA	NA	8000070	8345990	6828290
	8.56466e-06	5.1538	UP	GLJLTEDTYKPR	H(5)N(4)	398	GLJLTEDTYKPR_H(5)N(4)_(N(N(H(H(N(H)))(H(N(H))))))_Q08380_LG3BP_398	Q08380	NA	NA	NA	NA	NA	15438800	4496920	5331680
	1.02749e-09	5.22851	UP	DAGVVCTJETR	H(4)N(3)	125	DAGVVCTJETR_H(4)N(3)_(N(N(H(H)(H(N(H))))))_Q08380_LG3BP_125	Q08380	NA	NA	NA	NA	8588330	NA	7399390	8607720
	2.22106e-08	5.39368	UP	GLJLTEDTYKPR	H(5)N(4)A(1)	398	GLJLTEDTYKPR_H(5)N(4)A(1)_(N(N(H(H(N(H)))(H(N(H(A)))))))_Q08380_LG3BP_398	Q08380	NA	NA	NA	NA	11176600	10793200	NA	7143840
	8.01458e-10	5.45991	UP	ALGFEJATQALGR	H(4)N(3)A(1)	69	ALGFEJATQALGR_H(4)N(3)A(1)_(N(N(H(H)(H(N(H(A)))))))_Q08380_LG3BP_69	Q08380	NA	NA	NA	NA	9507820	NA	10168800	9597770
	6.7241e-05	5.98427	UP	AAIPSALDTJSSK	H(7)N(2)	551	AAIPSALDTJSSK_H(7)N(2)_(N(N(H(H)(H(H(H))(H(H))))))_Q08380_LG3BP_551	Q08380	NA	NA	NA	NA	35976200	19278000	3728970	NA
	2.26636e-09	6.09529	UP	EPGSJVTMSVDAECVPMVR	H(4)N(2)	192	EPGSJVTMSVDAECVPMVR_H(4)N(2)_(N(N(H(H)(H(H)))))_Q08380_LG3BP_192	Q08380	NA	NA	NA	NA	13875100	18460000	12692000	18092000
	4.08877e-08	6.26606	UP	DAGVVCTJETR	H(7)N(6)	125	DAGVVCTJETR_H(7)N(6)_(N(N(H(H(N(H(N(H)))))(H(N(H(N(H))))))))_Q08380_LG3BP_125	Q08380	NA	NA	NA	NA	18104300	NA	24753600	13670800
	7.38913e-06	6.34052	UP	GLJLTEDTYKPR	H(6)N(5)A(1)	398	GLJLTEDTYKPR_H(6)N(5)A(1)_(N(N(H(H(N(H(A))))(H(N(H))(N(H))))))_Q08380_LG3BP_398	Q08380	NA	NA	NA	NA	32770200	27249500	NA	6980420
	2.57342e-05	6.36146	UP	ALGFEJATQALGR	H(5)N(4)A(1)	69	ALGFEJATQALGR_H(5)N(4)A(1)_(N(N(H(H(N(H)))(H(N(H(A)))))))_Q08380_LG3BP_69	Q08380	NA	NA	NA	NA	30488800	5616340	34118700	NA
	1.71272e-09	6.4367	UP	AAIPSALDTJSSK	H(7)N(6)A(1)	551	AAIPSALDTJSSK_H(7)N(6)A(1)_(N(N(H(H(N(H))(N(H)))(H(N(H))(N(H(A)))))))_Q08380_LG3BP_551	Q08380	NA	NA	NA	NA	18920900	NA	23457500	18558600
	6.44859e-10	7.17077	UP	GLJLTEDTYKPR	H(7)N(6)A(1)	398	GLJLTEDTYKPR_H(7)N(6)A(1)_(N(N(H(H(N(H))(N(H)))(H(N(H))(N(H(A)))))))_Q08380_LG3BP_398	Q08380	NA	NA	NA	NA	33799000	35069500	NA	28550700
	4.13212e-10	7.29464	UP	AAIPSALDTJSSK	H(6)N(2)	551	AAIPSALDTJSSK_H(6)N(2)_(N(N(H(H)(H(H)(H)(H)))))_Q08380_LG3BP_551	Q08380	NA	NA	NA	NA	36610600	38408100	NA	34633200
	9.91443e-10	7.96048	UP	AAIPSALDTJSSK	H(7)N(6)	551	AAIPSALDTJSSK_H(7)N(6)_(N(N(H(H(N(H(N(H)))))(H(N(H(N(H))))))))_Q08380_LG3BP_551	Q08380	NA	NA	NA	NA	53840200	66156900	62790700	NA
	5.17921e-09	8.29928	UP	AAIPSALDTJSSK	H(5)N(4)A(1)	551	AAIPSALDTJSSK_H(5)N(4)A(1)_(N(N(H(H(N(H)))(H(N(H(A)))))))_Q08380_LG3BP_551	Q08380	NA	NA	NA	NA	72959300	50069500	88435300	82050500
LAMP2	0.00144381	1.09582	UP	VQPFJVTQGK	H(5)N(4)	356	VQPFJVTQGK_H(5)N(4)_(N(N(H(H(N(H)))(H(N(H))))))_P13473_LAMP2_356	P13473	NA	4423060	7871400	6373680	14909500	18976200	20799100	20190500
	0.0147058	1.77813	UP	VQPFJVTQGK	H(5)N(4)A(1)	356	VQPFJVTQGK_H(5)N(4)A(1)_(N(N(H(H(N(H)))(H(N(H(A)))))))_P13473_LAMP2_356	P13473	58461300	56769700	19296100	17063700	147517000	149128000	193647000	144353000
	4.14596e-06	2.96452	UP	VASVININPJTTHSTGSCR	H(4)N(2)	257	VASVININPJTTHSTGSCR_H(4)N(2)_(N(N(H(H)(H(H)))))_P13473_LAMP2_257	P13473	NA	NA	NA	NA	1642390	1949900	1207220	NA
	5.84547e-08	3.44106	UP	LJSSTIK	H(4)N(3)	275	LJSSTIK_H(4)N(3)_(N(N(H(H(H))(H(N)))))_P13473_LAMP2_275	P13473	NA	NA	NA	NA	NA	2335260	2882130	2264990
	8.72019e-08	3.489	UP	VQPFJVTQGK	H(4)N(2)	356	VQPFJVTQGK_H(4)N(2)_(N(N(H(H)(H)(H))))_P13473_LAMP2_356	P13473	NA	NA	NA	NA	2485830	2537680	NA	2228410
	1.37817e-08	3.5437	UP	VQPFJVTQGK	H(6)N(3)F(1)	356	VQPFJVTQGK_H(6)N(3)F(1)_(N(N(H(H(H)(H))(H(N(H)(F))))))_P13473_LAMP2_356	P13473	NA	NA	NA	NA	2336540	2654220	2847470	NA
	2.61022e-08	3.60657	UP	VQPFJVTQGK	H(4)N(2)	356	VQPFJVTQGK_H(4)N(2)_(N(N(H(H)(H(H)))))_P13473_LAMP2_356	P13473	NA	NA	NA	NA	2485830	2537680	2895950	3243940
	4.50806e-09	4.13663	UP	VASVININPJTTHSTGSCR	H(5)N(2)	257	VASVININPJTTHSTGSCR_H(5)N(2)_(N(N(H(H)(H(H(H))))))_P13473_LAMP2_257	P13473	NA	NA	NA	NA	3639550	4608380	3955390	NA
	2.37896e-07	4.50777	UP	VASVININPJTTHSTGSCR	H(6)N(5)A(2)	257	VASVININPJTTHSTGSCR_H(6)N(5)A(2)_(N(N(H(H(N(H(A))))(H(N(H))(N(H(A)))))))_P13473_LAMP2_257	P13473	NA	NA	NA	NA	3900450	NA	7063930	4563590
	0.033136	5.19883	UP	VASVININPJTTHSTGSCR	H(5)N(4)A(2)F(3)	257	VASVININPJTTHSTGSCR_H(5)N(4)A(2)F(3)_(N(N(H(H(N(F)(H(F))))(H(N(F)(H(A(A))))))))_P13473_LAMP2_257	P13473	NA	NA	NA	NA	74935500	NA	521559	1739470
	5.19432e-06	5.80138	UP	VASVININPJTTHSTGSCR	H(7)N(6)A(1)	257	VASVININPJTTHSTGSCR_H(7)N(6)A(1)_(N(N(H(H(N(H))(N(H)))(H(N(H))(N(H(A)))))))_P13473_LAMP2_257	P13473	NA	NA	NA	NA	NA	19393100	13922500	5360160
	7.97147e-10	6.07182	UP	VASVININPJTTHSTGSCR	H(5)N(4)A(1)	257	VASVININPJTTHSTGSCR_H(5)N(4)A(1)_(N(N(H(H(N(H)))(H(N(H(A)))))))_P13473_LAMP2_257	P13473	NA	NA	NA	NA	15563200	13983200	16077300	15750800
	6.34302e-07	7.70527	UP	VQPFJVTQGK	H(6)N(3)A(1)	356	VQPFJVTQGK_H(6)N(3)A(1)_(N(N(H(H(H(H)))(H(N(H(A)))))))_P13473_LAMP2_356	P13473	NA	NA	NA	NA	NA	57521700	74379700	20926000
ITA3	4.13212e-10	-7.68415	DOWN	MJITVK	H(8)N(2)	107	MJITVK_H(8)N(2)_(N(N(H(H(H(H)))(H(H)(H)(H)))))_P26006_ITA3_107	P26006	21981100	23767200	25609900	NA	NA	NA	NA	NA
	0.0104651	-1.7907	DOWN	JITIVTGAPR	H(4)N(3)	265	JITIVTGAPR_H(4)N(3)_(N(N(H(H)(H(N(H))))))_P26006_ITA3_265	P26006	20687900	5737920	25425600	19655200	5630230	6814090	7030260	6242090
	0.00189555	-1.61838	DOWN	JITIVTGAPR	H(4)N(5)	265	JITIVTGAPR_H(4)N(5)_(N(N(H(H(N)(N))(H(N(H))))))_P26006_ITA3_265	P26006	16877800	13955600	17718600	17056800	8146010	4284340	10600300	NA
	0.00336323	-0.890123	DOWN	TSIPTINMEJK	H(5)N(4)A(1)	969	TSIPTINMEJK_H(5)N(4)A(1)_(N(N(H(H(N(H)))(H(N(H(A)))))))_P26006_ITA3_969	P26006	NA	150536000	136385000	127218000	101616000	110667000	NA	77295100
	0.00248536	-0.592508	DOWN	AHCVWLECPIPDAPVVTJVTVK	H(5)N(4)	926	AHCVWLECPIPDAPVVTJVTVK_H(5)N(4)_(N(N(H(H(N(H)))(H(N(H))))))_P26006_ITA3_926	P26006	32852400	32287400	45195300	NA	32988200	33445700	31241700	37802400
	5.51906e-09	4.62634	UP	JITIVTGAPR	H(4)N(2)	265	JITIVTGAPR_H(4)N(2)_(N(N(H(H)(H)(H))))_P26006_ITA3_265	P26006	NA	NA	NA	NA	4847910	6513350	NA	5396920
	3.33543e-08	4.98536	UP	TSIPTINMEJK	H(4)N(2)	969	TSIPTINMEJK_H(4)N(2)_(N(N(H(H)(H(H)))))_P26006_ITA3_969	P26006	NA	NA	NA	NA	6420920	9011040	NA	5775430
	7.77049e-09	5.5038	UP	ELAVPDGYTJR	H(5)N(2)	86	ELAVPDGYTJR_H(5)N(2)_(N(N(H(H)(H(H(H))))))_P26006_ITA3_86	P26006	NA	NA	NA	NA	11139900	11456300	7528490	11874700
	3.3366e-07	6.00673	UP	ELAVPDGYTJR	H(6)N(2)	86	ELAVPDGYTJR_H(6)N(2)_(N(N(H(H(H))(H(H(H))))))_P26006_ITA3_86	P26006	NA	NA	NA	NA	NA	20364300	15660300	8284950
	7.97147e-10	7.60864	UP	TSIPTINMEJK	H(6)N(5)A(1)	969	TSIPTINMEJK_H(6)N(5)A(1)_(N(N(H(H(N(H(A))))(H(N(H))(N(H))))))_P26006_ITA3_969	P26006	NA	NA	NA	NA	37030800	NA	50862200	45567900
MPRI	4.77557e-10	-7.52067	DOWN	JGSSIVDLSPLIHR	H(9)N(2)	1656	JGSSIVDLSPLIHR_H(9)N(2)_(N(N(H(H(H)(H))(H(H(H(H(H))))))))_P11717_MPRI_1656	P11717	21751700	21543200	19735000	NA	NA	NA	NA	NA
	4.13212e-10	-6.8038	DOWN	TJITLVCK	H(7)N(2)	581	TJITLVCK_H(7)N(2)_(N(N(H(H(H)(H))(H(H(H))))))_P11717_MPRI_581	P11717	NA	12654200	13693200	12410500	NA	NA	NA	NA
	1.07762e-08	-5.71449	DOWN	DAGVGFPEYQEEDJSTYNFR	H(8)N(2)	747	DAGVGFPEYQEEDJSTYNFR_H(8)N(2)_(N(N(H(H(H(H)))(H(H(H(H)))))))_P11717_MPRI_747	P11717	NA	4366390	7584830	6065370	NA	NA	NA	NA
	4.71205e-05	-1.00252	DOWN	TJITLVCKPGDLESAPVLR	H(6)N(2)	581	TJITLVCKPGDLESAPVLR_H(6)N(2)_(N(N(H(H(H))(H(H(H))))))_P11717_MPRI_581	P11717	23771500	24280500	22716500	22195700	14603800	18289600	NA	16933700
	0.000686797	0.767214	UP	TJITLVCK	H(5)N(2)	581	TJITLVCK_H(5)N(2)_(N(N(H(H(H))(H(H)))))_P11717_MPRI_581	P11717	30727600	29576000	29090000	32936000	77562300	83698500	70551800	64871500
	0.00323045	0.867937	UP	TJITLVCKPGDLESAPVLR	H(5)N(2)	581	TJITLVCKPGDLESAPVLR_H(5)N(2)_(N(N(H(H(H))(H(H)))))_P11717_MPRI_581	P11717	17917600	17315900	NA	21761900	52254400	65514800	NA	56438300
	7.10713e-08	3.64831	UP	DAGVGFPEYQEEDJSTYNFR	H(6)N(5)A(1)	747	DAGVGFPEYQEEDJSTYNFR_H(6)N(5)A(1)_(N(N(H(H(N(H(A))))(H(N(H))(N(H))))))_P11717_MPRI_747	P11717	NA	NA	NA	NA	3551070	NA	2437410	2584500
	6.97546e-10	5.86367	UP	MSVINFECJK	H(4)N(3)A(1)	435	MSVINFECJK_H(4)N(3)A(1)_(N(N(H(H)(H(N(H(A)))))))_P11717_MPRI_435	P11717	NA	NA	NA	NA	14598100	13239600	NA	12889300
	1.48026e-09	6.91086	UP	MJFTGGDTCHK	H(9)N(2)	1312	MJFTGGDTCHK_H(9)N(2)_(N(N(H(H(H)(H(H)))(H(H(H(H)))))))_P11717_MPRI_1312	P11717	NA	NA	NA	NA	26609300	24460200	32863800	NA
ITB1	8.14934e-08	-4.3352	DOWN	EJSSEICSNNGECVCGQCVCR	H(6)N(2)	520	EJSSEICSNNGECVCGQCVCR_H(6)N(2)_(N(N(H(H(H))(H(H(H))))))_P05556_ITB1_520	P05556	1799130	NA	2722090	1937240	NA	NA	NA	NA
	0.000169984	-2.4467	DOWN	NPCTSEQJCTSPFSYK	H(8)N(2)	212	NPCTSEQJCTSPFSYK_H(8)N(2)_(N(N(H(H(H(H)))(H(H(H(H)))))))_P05556_ITB1_212	P05556	110602000	127402000	133171000	131098000	NA	21867700	29635300	30025300
	2.77672e-05	-2.43797	DOWN	KDTCTQECSYFJITK	H(8)N(2)	669	KDTCTQECSYFJITK_H(8)N(2)_(N(N(H(H(H(H)))(H(H)(H)(H)))))_P05556_ITB1_669	P05556	NA	60211600	71541000	86204400	14233400	15015100	17505900	NA
	0.000496698	-2.15772	DOWN	DTCTQECSYFJITK	H(6)N(2)	669	DTCTQECSYFJITK_H(6)N(2)_(N(N(H(H(H))(H(H(H))))))_P05556_ITB1_669	P05556	35482000	30470100	35700700	NA	8728270	10666500	NA	7780960
	0.000164007	-1.7437	DOWN	NPCTSEQJCTSPFSYK	H(7)N(2)	212	NPCTSEQJCTSPFSYK_H(7)N(2)_(N(N(H(H(H(H)))(H(H(H))))))_P05556_ITB1_212	P05556	24118800	NA	29407800	27043600	10235100	7630740	13265400	12932800
	0.00151835	0.767075	UP	NPCTSEQJCTSPFSYK	H(5)N(4)	212	NPCTSEQJCTSPFSYK_H(5)N(4)_(N(N(H(H(N(H)))(H(N(H))))))_P05556_ITB1_212	P05556	16451300	18177800	15734700	16377400	32236800	46521600	41351800	42386200
	4.80395e-08	3.49715	UP	NPCTSEQJCTSPFSYK	H(5)N(5)	212	NPCTSEQJCTSPFSYK_H(5)N(5)_(N(N(H(N)(H(N(H)))(H(N(H))))))_P05556_ITB1_212	P05556	NA	NA	NA	NA	2064230	2930530	2643390	NA
	1.54246e-07	5.10557	UP	DTCTQECSYFJITK	H(4)N(2)	669	DTCTQECSYFJITK_H(4)N(2)_(N(N(H(H)(H(H)))))_P05556_ITB1_669	P05556	NA	NA	NA	NA	9406690	8248400	4864740	10020400
LAMP1	4.58984e-09	-6.08899	DOWN	LLNINPJK	H(7)N(2)	261	LLNINPJK_H(7)N(2)_(N(N(H(H(H)(H))(H(H)(H)))))_P11279_LAMP1_261	P11279	8684020	6314380	NA	8985770	NA	NA	NA	NA
	6.44859e-10	6.11375	UP	LLNINPJK	H(8)N(2)	261	LLNINPJK_H(8)N(2)_(N(N(H(H(H(H)))(H(H)(H)(H)))))_P11279_LAMP1_261	P11279	NA	NA	NA	NA	16386000	17592000	NA	14755900
	6.37402e-08	6.16553	UP	EJTSDPSLVIAFGR	H(4)N(3)	84	EJTSDPSLVIAFGR_H(4)N(3)_(N(N(H(H)(H(N(H))))))_P11279_LAMP1_84	P11279	NA	NA	NA	NA	18274600	21320600	17292900	10606000
	1.18771e-09	6.73496	UP	GHTLTLJFTR	H(6)N(4)	103	GHTLTLJFTR_H(6)N(4)_(N(N(H(H(N(H)))(H(H(N(H)))))))_P11279_LAMP1_103	P11279	NA	NA	NA	NA	26981100	21137700	26189000	NA
	7.97147e-10	6.80634	UP	EJTSDPSLVIAFGR	H(7)N(6)	84	EJTSDPSLVIAFGR_H(7)N(6)_(N(N(H(H(N(H(N(H)))))(H(N(H(N(H))))))))_P11279_LAMP1_84	P11279	NA	NA	NA	NA	26362300	NA	28105000	24343400
	4.13212e-10	7.56425	UP	GHTLTLJFTR	H(7)N(4)	103	GHTLTLJFTR_H(7)N(4)_(N(N(H(H(H)(H))(H(N(H))(N(H))))))_P11279_LAMP1_103	P11279	NA	NA	NA	NA	40685200	NA	43373500	41650300
CDCP1	4.77557e-10	-9.15322	DOWN	GLPSLTSVSWJISVPR	H(9)N(2)	577	GLPSLTSVSWJISVPR_H(9)N(2)_(N(N(H(H(H(H(H))))(H(H(H(H)))))))_Q9H5V8_CDCP1_577	Q9H5V8	71762600	52776800	72059900	NA	NA	NA	NA	NA
	4.86163e-06	-4.43096	DOWN	QJISVTLR	H(3)N(2)	512	QJISVTLR_H(3)N(2)_(N(N(H(H)(H))))_Q9H5V8_CDCP1_512	Q9H5V8	NA	2003470	4103350	1397630	NA	NA	NA	NA
	8.01737e-05	-1.46527	DOWN	QJISVTLR	H(7)N(2)	512	QJISVTLR_H(7)N(2)_(N(N(H(H(H))(H(H(H(H)))))))_Q9H5V8_CDCP1_512	Q9H5V8	102573000	115865000	NA	103131000	47951100	59472800	51826300	47167500
	2.81052e-05	-1.36486	DOWN	TCSSJLTLTSGSK	H(5)N(4)	386	TCSSJLTLTSGSK_H(5)N(4)_(N(N(H(H(N(H)))(H(N(H))))))_Q9H5V8_CDCP1_386	Q9H5V8	30670500	28176000	35150000	27485500	14278500	17828300	18611700	NA
	5.80408e-05	-0.935934	DOWN	QJISVTLR	H(6)N(2)	512	QJISVTLR_H(6)N(2)_(N(N(H(H(H))(H(H(H))))))_Q9H5V8_CDCP1_512	Q9H5V8	56181400	61855500	63696900	61978600	49423800	46794200	43096500	41784400
HYOU1	3.17501e-07	-6.95284	DOWN	LSALDNLLJHSSMFLK	H(6)N(2)	830	LSALDNLLJHSSMFLK_H(6)N(2)_(N(N(H(H(H))(H(H)(H)))))_Q9Y4L1_HYOU1_830	Q9Y4L1	NA	26402700	9947220	10361800	NA	NA	NA	NA
	0.0135996	-1.20576	DOWN	AEPPLJASASDQGEK	H(7)N(2)	931	AEPPLJASASDQGEK_H(7)N(2)_(N(N(H(H(H))(H(H(H(H)))))))_Q9Y4L1_HYOU1_931	Q9Y4L1	59563600	59423000	66713000	66010300	NA	44469600	18663000	58859500
	0.0179819	2.0305	UP	AEPPLJASASDQGEK	H(4)N(2)	931	AEPPLJASASDQGEK_H(4)N(2)_(N(N(H(H)(H(H)))))_Q9Y4L1_HYOU1_931	Q9Y4L1	6409840	4668880	1550980	9269360	17307600	34305800	24660900	33288700
	9.50609e-07	4.77864	UP	AEPPLJASASDQGEK	H(3)N(3)	931	AEPPLJASASDQGEK_H(3)N(3)_(N(N(H(H)(H(N)))))_Q9Y4L1_HYOU1_931	Q9Y4L1	NA	NA	NA	NA	5195540	6716230	9876770	4433080
	7.38913e-06	7.18888	UP	JATLAEQAK	H(7)N(2)	869	JATLAEQAK_H(7)N(2)_(N(N(H(H(H)(H))(H(H)(H)))))_Q9Y4L1_HYOU1_869	Q9Y4L1	NA	NA	NA	NA	50753100	11937100	68469600	NA
LYAG	6.9268e-06	-6.78584	DOWN	LEJLSSSEMGYTATLTR	H(6)N(2)	140	LEJLSSSEMGYTATLTR_H(6)N(2)_(N(N(H(H(H))(H(H(H))))))_P10253_LYAG_140	P10253	NA	21022300	18264500	4102540	NA	NA	NA	NA
	0.00114734	0.827918	UP	QVVEJMTR	H(5)N(2)	390	QVVEJMTR_H(5)N(2)_(N(N(H(H)(H(H)(H)))))_P10253_LYAG_390	P10253	62583800	74743300	60069700	67561900	140690000	181725000	151338000	198111000
	0.0146055	1.19115	UP	GVFITJETGQPLIGK	H(7)N(2)	470	GVFITJETGQPLIGK_H(7)N(2)_(N(N(H(H(H))(H(H(H(H)))))))_P10253_LYAG_470	P10253	80731900	34910500	41098500	73651500	166370000	NA	208325000	187040000
	0.00015434	5.67211	UP	JNTIVNELVR	H(6)N(6)A(2)	882	JNTIVNELVR_H(6)N(6)A(2)_(N(N(H(H(N)(N(H(A))))(H(N(H))(N(H(A)))))))_P10253_LYAG_882	P10253	NA	NA	NA	NA	36995200	8289770	NA	3645350
	9.31761e-10	6.04241	UP	QVVEJMTR	H(4)N(3)	390	QVVEJMTR_H(4)N(3)_(N(N(H(H)(H(N(H))))))_P10253_LYAG_390	P10253	NA	NA	NA	NA	NA	16509100	12207700	16032000

## Sheet: Protein intenstiy
Protein IDs	Protein names	Fasta headers	Protein	LFQ intensity HCT116_1	LFQ intensity HCT116_2	LFQ intensity HCT116_3	LFQ intensity HCT116_4	LFQ intensity HCT116_P_D_1	LFQ intensity HCT116_P_D_2	LFQ intensity HCT116_P_D_3	LFQ intensity HCT116_P_D_4
SAP	P07602	Prosaposin;Saposin-A;Saposin-B-Val;Saposin-B;Saposin-C;Saposin-D	sp|P07602|SAP_HUMAN Prosaposin OS=Homo sapiens OX=9606 GN=PSAP PE=1 SV=2	2154400000	1.7582e+09	1.707e+09	1.7399e+09	2.933e+09	3.4408e+09	3.1098e+09	3.319e+09
LG3BP	Q08380	Galectin-3-binding protein	sp|Q08380|LG3BP_HUMAN Galectin-3-binding protein OS=Homo sapiens OX=9606 GN=LGALS3BP PE=1 SV=1	328100000	264060000	297550000	273470000	480040000	495310000	560060000	547180000
LAMP2	P13473	Lysosome-associated membrane glycoprotein 2	sp|P13473|LAMP2_HUMAN Lysosome-associated membrane glycoprotein 2 OS=Homo sapiens OX=9606 GN=LAMP2 PE=1 SV=2	111900000	65696000	70061000	61838000	137620000	177710000	176540000	139280000
ITA3	P26006	Integrin alpha-3;Integrin alpha-3 heavy chain;Integrin alpha-3 light chain	sp|P26006|ITA3_HUMAN Integrin alpha-3 OS=Homo sapiens OX=9606 GN=ITGA3 PE=1 SV=5	133930000	132070000	116870000	122910000	102300000	101080000	114670000	99610000
MPRI	P11717	Cation-independent mannose-6-phosphate receptor	sp|P11717|MPRI_HUMAN Cation-independent mannose-6-phosphate receptor OS=Homo sapiens OX=9606 GN=IGF2R PE=1 SV=3	74597000	80731000	90901000	75506000	97519000	117360000	103590000	107760000
ITB1	P05556	Integrin beta-1	sp|P05556|ITB1_HUMAN Integrin beta-1 OS=Homo sapiens OX=9606 GN=ITGB1 PE=1 SV=2	335010000	293270000	329940000	347370000	281140000	250430000	275740000	302370000
LAMP1	P11279	Lysosome-associated membrane glycoprotein 1	sp|P11279|LAMP1_HUMAN Lysosome-associated membrane glycoprotein 1 OS=Homo sapiens OX=9606 GN=LAMP1 PE=1 SV=3	178600000	155420000	209130000	177980000	259340000	267650000	293280000	264520000
CDCP1	Q9H5V8	CUB domain-containing protein 1	sp|Q9H5V8|CDCP1_HUMAN CUB domain-containing protein 1 OS=Homo sapiens OX=9606 GN=CDCP1 PE=1 SV=3	126780000	133370000	127460000	124680000	81355000	84265000	83840000	80641000
HYOU1	Q9Y4L1	Hypoxia up-regulated protein 1	sp|Q9Y4L1|HYOU1_HUMAN Hypoxia up-regulated protein 1 OS=Homo sapiens OX=9606 GN=HYOU1 PE=1 SV=1	234030000	256150000	280070000	258030000	252470000	246950000	258150000	267100000
LYAG	P10155	60 kDa SS-A/Ro ribonucleoprotein	sp|P10155|RO60_HUMAN 60 kDa SS-A/Ro ribonucleoprotein OS=Homo sapiens OX=9606 GN=RO60 PE=1 SV=2	223740000	175100000	187640000	203180000	186920000	231070000	235290000	223600000

## Sheet: Figure of IGP
	UP	DOWN
SAP	22	-6
LG3BP	15	-6
LAMP2	13	0
ITA3	5	-5
MPRI	5	-4
ITB1	3	-5
LAMP1	5	-1
CDCP1	0	-5
HYOU1	3	-2
LYAG	4	-1
