# Supplementary material for: Investigation on acquired palbociclib resistance by LC-MS based multi-omics analysis
Source: Front Mol Biosci. 2023 Jan 19;10:1116398. doi: 10.3389/fmolb.2023.1116398 (PMC9892630; doi:10.3389/fmolb.2023.1116398)
Supplement: Supplementary file 1 [file DataSheet1.zip › Supplementary table 2 metabolemics data.xlsx]

## Sheet: annotated_peaklist
	mz	mzmin	mzmax	rt	rtmin	rtmax	1+	2+	3+	4+	5+	6+	isotopes	adduct	pcgroup	Compound	Formula	HMDBID
1	51.6425	51.5837	51.6618	44.148	43.9748	63.5166	1.81811e+06	51702.1	41223.7	43341.2	36170.7	40633.2			208
2	52.2248	52.2248	52.2249	47.8056	47.7342	48.1452		88585.2	76551.6	34644.7	24879.1	41576.1			32
3	53.011	53.011	53.011	41.181	40.7331	41.3324		33842.6	31976.8	26959.2	27982.7	24994.6			8
4	53.8866	53.8866	53.8866	40.8435	40.7648	40.9425			988.985	20942.1	21193.7	18108.4			322
5	56.4452	56.4451	56.4452	40.8435	40.2124	41.0012		177282	193926	256641	298914	238375			311
6	59.7768	59.7763	59.7768	48.4031	48.2314	51.2616	553175	179991	142515	141501	135217	139722			33
7	77.2689	77.2577	77.269	55.4897	54.3366	56.2497		39643.8	53459.4	39653.9	44575.7	37242.2			75
8	84.0446	84.044	84.0811	54.2731	44.1091	66.5786	984380	817524	303531	382656	418375	412505			2
9	86.0966	86.0597	86.0967	52.8159	51.1862	53.0965	277822	6.77451e+06	6.40678e+06	2.96782e+06	3.04519e+06	2.88254e+06			242	Piperidine;	C5H11N;	HMDB0034301;
10	87.0556	87.055	87.1001	55.385	52.6104	56.9901	152192	71713.8	59585.2	26208.8	32896.4	40895.8			57
11	88.0396	88.039	88.0396	45.5919	44.9953	51.2616	271919	205320	208396	169074	153932	150906			11	2-Aminoacrylic acid; 3-Isoxazolidinone;	C3H5NO2;	HMDB0003609; HMDB0039426;
12	90.0552	90.0546	90.0553	54.6997	51.2616	55.054	2.73559e+06	2.78112e+06	2.62837e+06	2.46856e+06	2.5707e+06	2.51972e+06	[1][M]+		2
13	91.0545	90.9763	91.0587	54.6017	54.2731	63.7883	641905	100573	72178.9	71769.5	59780.9	71172.3	[1][M+1]+		76
14	94.9299	94.9293	94.93	63.654	62.4276	63.9472	497926	454673	419243	342356	210811	358000			88
15	96.9281	96.9274	97.0005	63.6174	63.0659	77.8672	34246.1	74760.9	65984.8	48468.8	17431.8	45091.2			96
16	102.055	102.055	102.055	44.6227	44.1091	52.3631	452491	700231	692725	519507	559473	540788			210	L-3-Aminodihydro-2(3H)-furanone; (S)-2-Azetidinecarboxylic acid; 1-Aminocyclopropanecarboxylic acid;	C4H7NO2;	HMDB0029387; HMDB0029615; HMDB0036458;
17	103.055	103.055	103.055	53.5452	53.081	53.8848		319298	317674	125233	151497	132956			64
18	104.053	104.053	104.107	53.3208	51.3886	53.6994		194290	164588	45741.4	53168.1	52858.2			243	(±)-2-Methylthiazolidine;	C4H9NS;	HMDB0031682;
19	104.993	104.992	104.993	63.9713	55.7888	64.066	2.58252e+06	489155	215753	555128	5.80431e+06	527952			92
20	106.951	106.95	106.972	63.6174	60.977	64.4829	667485	27280.3	12768.7	17042	24805.9	11808.9			3
21	108.012	108.011	108.012	52.8194	52.3631	53.0849	264946	450929	435657	567308	530265	540832			244
22	113	112.978	113	43.9944	41.5934	44.7093	54949	39372.3	40401.8	38151.9	42072.7	15852.8			205	Methylphosphate;	CH5O4P;	HMDB0061711;
23	114.091	114.066	114.092	51.825	41.2261	61.3906	541594	577225	561764	576220	502903	532980			245	2,5-Dihydro-2,4,5-trimethyloxazole; 1-Piperidinecarboxaldehyde; 2-Acetylpyrrolidine; Epsilon-caprolactam;	C6H11NO;	HMDB0031199; HMDB0031702; HMDB0037293; HMDB0062769;
24	116.035	116.034	116.035	45.5623	45.0601	51.2616	513720	423547	377903	360375	274173	256686			340
25	116.071	116.052	116.071	53.5452	47.533	67.2655	863201	292721	182299	122907	176900	179649			62	L-Proline; D-Proline; Acetamidopropanal; 4-Amino-2-methylenebutanoic acid; Pterolactam;	C5H9NO2;	HMDB0000162; HMDB0003411; HMDB0012880; HMDB0030409; HMDB0034208;
26	118.087	118.086	118.087	53.551	51.2616	53.6994	632789	1.70251e+06	1.70904e+06	1.47601e+06	1.46544e+06	1.43792e+06			67	L-Valine; Vaporole; N-Methyl-a-aminoisobutyric acid; 5-Aminopentanoic acid; Norvaline;	C5H11NO2;	HMDB0000883; HMDB0001382; HMDB0002141; HMDB0003355; HMDB0013716;
27	120.066	120.003	120.081	53.9916	53.2382	54.9927	72204.4	154542	132235	109747	472301	97553.1			58	L-Threonine; L-Homoserine; L-Allothreonine; Aminoethoxyacetic acid; Hydroxyethyl glycine;	C4H9NO3;	HMDB0000167; HMDB0000719; HMDB0004041; HMDB0060587; HMDB0061148;
28	120.967	120.966	120.967	63.654	60.977	63.9472	2.71493e+06	864184	523998	757229	1.83362e+06	762007		[M+Na]+ 97.9776	3	Phosphate;	H3O4P;	HMDB0001429;
29	122.945	122.924	122.965	63.654	60.977	63.9472	166096	179605	115670	89320.7	83134.4	78000.7		[M+Na+K]2+ 183.937	3
30	124.025	124.024	124.025	100.542	77.8672	101.96	3.70502e+06	1.5617e+06	1.69475e+06	2.13127e+06	1.95662e+06	1.48798e+06			15
31	123.98	123.98	123.98	41.3204	41.2228	41.4975		92489.6	92694.7	75216.9	79275.8	61035.3			8
32	125	124.922	125.025	55.2591	46.9835	77.8672	238367	653834	441868	625311	390044	555806			2
33	126.022	126.022	126.023	52.8228	52.3631	77.8745	8.61353e+06	1.24631e+07	1.25826e+07	1.65597e+07	1.58047e+07	1.53402e+07	[2][M]+		246	Benzyl chloride;	C7H7Cl;	HMDB0059882;
34	127.026	127.026	127.026	53.2526	52.6104	53.5452		242819	257318	342295	303837	308197	[2][M+1]+		247
35	128.018	128.017	128.018	52.8194	52.3631	53.0965	359147	547079	565327	745833	708600	690303	[2][M+2]+		248
36	129.066	129.052	129.138	54.8889	52.3631	71.1122	222010	488314	424523	288208	347451	293751			2	Dihydrothymine; Squamolone; L-Cyclo(alanylglycyl); Pyroglutamine;	C5H8N2O2;	HMDB0000079; HMDB0029874; HMDB0031547; HMDB0062558;
37	130.087	130.049	130.159	55.054	44.4896	67.0964	728051	3.89588e+06	3.59785e+06	5.45008e+06	5.8406e+06	5.1314e+06			2	Pipecolic acid; L-Pipecolic acid; N4-Acetylaminobutanal; D-Pipecolic acid; Vigabatrin;	C6H11NO2;	HMDB0000070; HMDB0000716; HMDB0004226; HMDB0005960; HMDB0015212;
38	131.034	131.034	131.035	44.187	43.6345	44.7093		41746	43181.5	25169.9	46466.6	25757.3			206	Glutaconic acid; Citraconic acid; Mesaconic acid; Itaconic acid; Gamma-delta-Dioxovaleric acid;	C5H6O4;	HMDB0000620; HMDB0000634; HMDB0000749; HMDB0002092; HMDB0013233;
39	131.082	131.068	131.162	482.182	456.728	509.21	338317	6797.86	70364	83108	86435.9	75314.6			27	L-cis-3-Amino-2-pyrrolidinecarboxylic acid; D-1-Amino-2-pyrrolidinecarboxylic acid;	C5H10N2O2;	HMDB0029396; HMDB0030405;
40	131.09	131.05	131.162	60.8414	44.4896	107.121	670104	1.35387e+06	1.23434e+06	659192	556605	568884			13	3-Methylcyclohexanethiol;	C7H14S;	HMDB0031537;
41	132.077	132.053	132.122	54.6209	43.6345	78.2694	6.59795e+06	988754	6.00964e+07	361879	32694.3	36628.9			2	Creatine; Beta-Guanidinopropionic acid;	C4H9N3O2;	HMDB0000064; HMDB0013222;
42	133.032	133.031	133.032	53.551	51.2465	53.6994	782400	913961	878629	321158	358190	319244			69	3-Methyl sulfolene;	C5H8O2S;	HMDB0059667;
43	133.098	133.06	133.134	55.054	51.2314	69.2303	1.94525e+06	2.62892e+06	2.49351e+06	2.36583e+06	2.39365e+06	352055			2	Ornithine; D-Ornithine;	C5H12N2O2;	HMDB0000214; HMDB0003374;
44	134.082	134.044	134.118	53.5941	44.9953	62.6962	274779	125420	79499.1	29758.5	37175.3	30461.5			61	L-2-Amino-5-hydroxypentanoic acid; N-Lactoyl ethanolamine; 1,4-Dideoxy-1,4-imino-D-ribitol;	C5H11NO3;	HMDB0031658; HMDB0032356; HMDB0039499;
45	135.049	135.044	135.122	45.6428	44.9953	61.1187	8.59979e+06	96333.5	106376	59504.4	65129.4	55711.5			341	Ethyl 2-mercaptopropionate; Methyl 3-mercaptobutanoate; Methyl 3-(methylthio)propanoate; Ethyl 2-(methylthio)acetate; Ethyl 3-mercaptopropanoic acid;	C5H10O2S;	HMDB0031521; HMDB0032409; HMDB0034377; HMDB0040263; HMDB0040410;
46	136.062	136.048	136.112	53.551	4.42197	72.2707	2.53481e+06	669903	1.35008e+06	358686	648280	610167			73	Adenine;	C5H5N5;	HMDB0000034;
47	136.941	136.94	136.941	63.654	62.4276	63.9472	3.10427e+07	9.56548e+06	8.81118e+06	7.16857e+06	5.20926e+06	6.41764e+06	[3][M]+	[M+K]+ 97.9776	3	Phosphate;	H3O4P;	HMDB0001429;
48	137.046	137.045	137.08	53.464	52.137	65.9181	1.34238e+06	273040	111601	358548	369854	36121			70	Hypoxanthine; Allopurinol; 1-Pentanesulfenothioic acid; Ethyl propyl disulfide; Ethyl isopropyl disulfide;	C5H4N4O; C5H12S2;	HMDB0000157; HMDB0014581; HMDB0031160; HMDB0033053; HMDB0033054;
49	137.944	137.943	138.027	63.6907	62.4276	77.8672	647733	189731	180946	135410	100795	123369	[3][M+1]+		3
50	138.067	138.052	138.092	53.7492	2.07212	65.9181	1.71978e+06	262174	272888	253985	62719.5	255795			77	Isoniazid;	C6H7N3O;	HMDB0015086;
51	138.938	138.92	138.939	63.6174	62.4276	63.9472	4.63679e+06	119896	121377	92222.4	39789	91486.7	[3][M+2]+		3
52	139.965	139.915	140.119	63.6907	42.8324	77.9292	1.23351e+06	17818.9	18788.6	10881	14099.7	11282.6			97
53	140.937	140.936	140.937	63.6174	62.702	63.9472	140475	49918.4	44682.4	39035.6	17228.1	36043.3			98
54	142.036	142.035	142.036	101.353	77.8709	103.451	2.91586e+06	1.75643e+06	1.3224e+06	2.18277e+06	2.12807e+06	1.62491e+06			18
55	142.033	142.033	142.066	44.6104	43.5692	53.6994	127026	62909.2	68258.1	112494	82208.3	71289.8			211	2-Propanoylthiazole;	C6H7NOS;	HMDB0037168;
56	143.049	143.048	143.106	53.2745	52.6104	85.6404	364706	436149	441010	536631	524063	474658			7
57	144.081	144.047	144.103	53.9382	51.2013	76.8139	412583	324657	574353	345216	256177	312789			71	6-Methylquinoline; 2-Aminonaphthalene; Quinaldine;	C10H9N;	HMDB0033115; HMDB0041802; HMDB0042004;
58	144.928	144.927	145.026	63.9025	62.4276	64.4829	1.24882e+06	1.22131e+06	662842	1.40751e+06	4.83304e+06	1.36695e+06		[M+K]+ 105.965	3
59	146.082	145.931	146.118	53.5755	43.5692	63.9472	870381	342996	294612	144917	140459	137260			72	Isobutyrylglycine; N-Butyrylglycine; Allysine; 4-Acetamidobutanoic acid; (S)-5-Amino-3-oxohexanoate;	C6H11NO3;	HMDB0000730; HMDB0000808; HMDB0001263; HMDB0003681; HMDB0012131;
60	146.926	146.926	146.981	63.8231	54.9927	63.9954	106019	81776.6	46447.5	88756.4	334441	102747			99
61	147.095	147.044	147.122	55.0042	47.9647	75.4968	67270.9	5.24079e+06	4.68339e+06	7.49527e+06	7.72482e+06	94170.7			2
62	148.005	148.003	148.038	53.2382	43.6345	53.5452	3.73188e+06	268349	281046	293427	286115	264885			249
63	148.074	148.046	148.117	48.2818	43.6345	66.5524	2.75415e+07	3.38161e+07	3.15286e+07	11876.7	2.67117e+07	29133.4			34
64	149.026	148.976	149.026	233.223	190.05	259.978	759501	6983.11	1.24151e+06	7636.34	204654	201686			21	2-Oxo-4-methylthiobutanoic acid;	C5H8O3S;	HMDB0001553;
65	149.064	149.063	149.118	49.3757	44.4896	51.2616	1.07717e+07	308656	339680	365727	283258	355450			250	3-(Methylthio)propyl acetate; Ethyl 3-mercaptobutyrate; Methyl 3-(methylthio)butanoate; Propyl 2-mercaptopropionate; 3-Mercapto-3-methylbutyl formate;	C6H12O2S;	HMDB0031717; HMDB0032271; HMDB0032410; HMDB0032495; HMDB0036193;
66	150.065	150.058	150.129	53.5755	44.4896	68.5633	5.16606e+06	3.85787e+06	3.54335e+06	1.30382e+06	1.30756e+06	1.19856e+06			68
67	151.062	151.047	151.062	53.5941	53.464	53.9916	154233	191408	179049	59991.2	70635.5	51449.9			63	7-Methylhypoxanthine; 1-Methylhypoxanthine;	C6H6N4O;	HMDB0003162; HMDB0013141;
68	152.057	152.047	152.071	53.5941	53.081	68.525	1.14823e+06	24983.5	155476	75130.1	37315.1	87006.8			59	Guanine; 2-Hydroxyadenine; 8-Hydroxyadenine;	C5H5N5O;	HMDB0000132; HMDB0000403; HMDB0000542;
69	153.054	152.935	153.139	48.4903	46.1781	73.54	2.10176e+06	310267	106116	100613	22215.2	111693			35	p-Hydroxyphenylacetic acid; 3-Hydroxyphenylacetic acid; ortho-Hydroxyphenylacetic acid; Mandelic acid; p-Anisic acid;	C8H8O3;	HMDB0000020; HMDB0000440; HMDB0000669; HMDB0000703; HMDB0001101;
70	154.059	154.047	154.068	55.3659	53.464	77.8782	546825	214604	236734	248805	220010	223138			78
71	155.043	154.991	155.054	54.2284	40.2479	58.6527	253180	17608.9	17321.9		114612				2
72	156.076	156.042	156.114	63.9472	40.6041	100.359	1.72692e+06	3.18717e+06	20673.1	21068.3	1.24693e+06	29200.2			100	L-Histidine; L-2-Amino-3-(1-pyrazolyl)propanoic acid;	C6H9N3O2;	HMDB0000177; HMDB0034267;
73	158.105	158.045	158.153	50.1692	40.7331	73.54	186034	309437	252322	149586	185366	18795.4			251
74	158.923	158.922	159.027	63.8231	53.464	64.066	830806	58820.8	42447.1	49010.1	82911.2	37556			93
75	159.077	159.065	159.092	54.6209	50.2465	54.9937	9.14534e+06	780472	796049	396961	337860	361314			2	1-(Hydroxymethyl)-5,5-dimethyl-2,4-imidazolidinedione;	C6H10N2O3;	HMDB0031670;
76	160.134	160.042	160.134	55.4724	45.3021	77.8818	3.55255e+06	2.02928e+06	1.98633e+06	2.32962e+06	2.35211e+06	2.1398e+06			57	DL-2-Aminooctanoic acid; Pregabalin;	C8H17NO2;	HMDB0000991; HMDB0014375;
77	160.902	160.901	160.902	63.654	62.9765	63.9472	4.01342e+06	4.37839e+06	3.4888e+06	4.31376e+06	4.23202e+06	4.19874e+06	[4][M]+	[M+Na]+ 137.913	3
78	161.133	161.128	161.137	60.3597	51.2616	77.8454	239926	150328	156775	84093.9	210002	74833.4			348	1-(1-Methylethenyl)-4-(1-methylethyl)benzene; 1-(1-methylethenyl)-3-(1-methylethyl)-benzene;	C12H16;	HMDB0061813; HMDB0061814;
79	161.905	161.905	161.906	63.7883	63.6174	63.9472		46414.4	30818.8	36865.3	38767.1	36660.7	[4][M+1]+		101
80	162.077	162.05	162.113	54.3883	51.2465	89.0145	136362	2.67785e+06	2.17738e+06	3.26056e+06	3.92391e+06	3.29742e+06			2	Aminoadipic acid; Acetylhomoserine; (±)-2,2'-Iminobispropanoic acid; Glutamic acid gamma-methyl ester; N-Acetylthreonine;	C6H11NO4;	HMDB0000510; HMDB0029423; HMDB0033747; HMDB0061715; HMDB0062557;
81	162.9	162.899	162.9	63.654	62.9765	63.9472	579870	615472	470227	591363	587958	550906	[4][M+2]+		3
82	163.042	163.023	163.043	144.77	119.556	186.202	27656.2	259231	504008	10865.7	147197	253470			24	1,2-Dihydroxy-3-keto-5-methylthiopentene; 1-(Methylsulfanyl)-1-oxopropan-2-yl acetate;	C6H10O3S;	HMDB0012134; HMDB0036204;
83	163.117	163.053	163.134	50.8293	16.6313	54.3366	2.78104e+06	1.3282e+06	1.17883e+06	1.1308e+06	1.08502e+06	2.05409e+06			252	(S1)-Methoxy-3-heptanethiol;	C8H18OS;	HMDB0032380;
84	164.108	163.977	164.137	52.3631	49.6956	77.8672	157569	125573	204742	38951.1	39895.4	142490			253	2,3,6,7-Tetrahydro-7-methylcyclopent[b]azepin-8(1H)-one; 2,3,4,5-Tetrahydro-6-(5-methyl-2-furanyl)pyridine; 2,3-Dihydro-5-propanoyl-1H-pyrrolizine; 5-Acetyl-2,3-dihydro-7-methyl-1H-pyrrolizine; 5-Acetyl-2,3-dihydro-6-methyl-1H-pyrrolizine;	C10H13NO;	HMDB0039661; HMDB0040015; HMDB0040022; HMDB0040023; HMDB0040024;
85	164.921	164.921	164.921	2.46527	1.52972	3.98516		144691	240142	143828	181455	142110			26
86	165.052	165.051	165.052	102.013	101.353	103.451	4.98187e+06	2.45323e+06	1.88024e+06	1.96055e+06	1.97973e+06	1.5099e+06			18
87	165.055	165.05	165.112	53.7348	4.42197	77.8709	4.72426e+06	1.19844e+06	1.15803e+06	556028	567973	538087			2	Phenylpyruvic acid; m-Coumaric acid; 4-Hydroxycinnamic acid; 2-Hydroxycinnamic acid; Enol-phenylpyruvate;	C9H8O3;	HMDB0000205; HMDB0001713; HMDB0002035; HMDB0002641; HMDB0012225;
88	166.079	166.051	166.087	53.5142	51.141	77.8672	222732	1.41413e+07	1.29357e+07	5.86981e+06	6.2079e+06	5.57067e+06			65
89	166.952	166.95	167.033	62.2905	48.4903	63.9472	507877	44631.3	33147.9	31976.1	12622.8	18949.6		[3M+H+K]2+ 97.9776	3	Phosphate;	H3O4P;	HMDB0001429;
90	167.074	167.048	167.09	54.9927	53.081	77.8745	415973	1.27179e+06	1.19102e+06	563052	552506	19945.9			66
91	169.038	168.947	169.038	63.9025	54.9927	65.3554	204540	25900.2	10767.2	29874.5	38555.1	26752			102
92	169.067	169.058	169.096	60.2975	53.464	66.0526	971939	121932	128334	16005.4	191874	12180.8			349	Capillin;	C12H8O;	HMDB0032867;
93	170.082	170.042	170.13	56.2331	45.5411	64.0589	3.05854e+06	188223	142365	1.76406e+06	1.19473e+06	2.08629e+06			9	Norepinephrine; Pyridoxine; 6-Hydroxydopamine; 5-Hydroxydopamine; 6-Acetyl-2,3-dihydro-2-(hydroxymethyl)-4(1H)-pyridinone;	C8H11NO3;	HMDB0000216; HMDB0000239; HMDB0001537; HMDB0004817; HMDB0035178;
94	173.067	172.979	173.118	62.5179	42.8548	64.5279	194489	11219.2		412376	227839	293209			86
95	174.897	174.895	174.897	63.6107	58.1722	63.9472	1.25918e+06	116225	119950	70390.5	33446.8	66766		[M+2K-H]+ 97.9776 [M+H]+ 173.89	3
96	176.103	176.04	176.14	53.0888	40.7331	55.7888	431725	2.59171e+06	2.6569e+06	2.47097e+06	2.30169e+06	2.32003e+06			254	Citrulline; Argininic acid;	C6H13N3O3;	HMDB0000904; HMDB0003148;
97	176.876	176.875	176.894	63.6045	58.1722	63.9472	7.14483e+06	7.03329e+06	17396.5	5.59281e+06	1.65872e+06	5.24538e+06		[M+K]+ 137.913	3
98	177.107	176.933	177.144	55.054	53.081	67.6099	1.50272e+06	68043.2	74410.7	42495.4	163075	14691.3			60
99	177.88	177.879	178.024	63.4716	53.464	63.9472	145668	66886.4	69236.6	48908.7	15033.4	43680.5			103
100	178.087	178.058	178.135	55.9769	43.6345	76.0225	73937.1	24339.9	35797.9	65160.1	62657.8	74045.6			330	5-Hydroxytryptophol; 1,2-Dehydrosalsolinol; Plantagonine; 2-Propenyl 2-aminobenzoate; 5-[2H-Pyrrol-4-(3H)-ylidenemethyl]-2-furanmethanol;	C10H11NO2;	HMDB0001855; HMDB0012490; HMDB0033482; HMDB0037693; HMDB0040045;
101	178.874	178.873	178.874	63.6107	62.702	63.9472	1.50637e+06	1.5295e+06	1.59703e+06	1.17906e+06	360100	1.06265e+06			3
102	179.049	179.048	179.049	44.635	44.4896	51.2616	191044	992463	901991	1.00715e+06	914004	832961	[5][M]+	[M+H-C5H8O4]+ 310.084	4	6,11-Dihydroxy-2,2-dimethylpyrano[3,2-c]xanthen-7(2H)-one;	C18H14O5;	HMDB0040357;
103	179.138	179.071	179.138	75.4092	74.4006	81.018		146221	148901	134402	141820	140014			28
104	180.053	180.003	180.053	44.0141	43.144	63.3271	566132	13924.9	30053.1	37171.5	24536	23957.8	[5][M+1]+		212	Isoxanthopterin;	C6H5N5O2;	HMDB0000704;
105	180.888	180.871	180.905	63.7395	56.8018	64.6848	86535.2	99344.2	101524	84319.6	206350	75861.2			104
106	181.05	181.045	181.101	51.6715	43.2959	53.0849	9.00541e+06	328596	205424	172389	110206	147187			298	4-Hydroxyphenylpyruvic acid; Aspirin; Caffeic acid; Monomethyl phthalate; cis-Caffeic acid;	C9H8O4;	HMDB0000707; HMDB0001879; HMDB0001964; HMDB0002130; HMDB0003501;
107	182.082	182.081	182.082	53.9382	51.1259	54.1488	9.03711e+06	6.78695e+06	6.44353e+06	2.91661e+06	3.09265e+06	2.74641e+06			74	L-Tyrosine; 4-Hydroxy-4-(3-pyridyl)-butanoic acid; L-Threo-3-Phenylserine; Beta-Tyrosine; o-Tyrosine;	C9H11NO3;	HMDB0000158; HMDB0001119; HMDB0002184; HMDB0003831; HMDB0006050;
108	183.061	183.054	183.085	63.7743	53.5568	78.8969	8.28378e+06	65320.9	57133.6	59529.7	50965.4	54364			105	Ethionamide sulphoxide;	C8H10N2OS;	HMDB0060624;
109	183.062	183.062	183.062	101.907	100.343	102.087	3404.41	1.98572e+06	1.96339e+06	1.60027e+06	2.41758e+06	1.59008e+06			361
110	184.074	184.045	184.134	51.8759	43.1383	100.932	193627	245201	239078	193248	242037	207232			255
111	184.921	184.921	185.032	64.5279	56.8018	64.9866	255848	13347.2	2370.9	13228.2	79987.6	28199.7			106
112	185.077	185.059	185.153	53.0854	17.5832	77.8745	1.05608e+06	40437.2	57634.6	84816.6	85560.7	57378			256
113	186.078	186.077	186.223	47.8056	40.7648	58.2201	89517	234485	222963	198181	25743.5	180571			36
114	187.017	186.913	187.038	63.6107	42.6851	64.4829	1.92625e+06	40834.5	26731.8	402218	7.10384e+06	356856			94
115	187.064	187.053	187.189	45.2596	27.9228	62.4276	449722	33087.4	20053.5	24806.5	96824.2	27122.6			213
116	188.071	187.957	188.144	59.868	53.5568	72.8892	69418.5	2.12836e+06	1.99651e+06	20804.1	269318	21584.7			350	Indoleacrylic acid;	C11H9NO2;	HMDB0000734;
117	188.177	188.175	188.177	88.7122	76.8139	90.1964	2.09176e+06	2.43876e+06	2.35994e+06	1.2418e+06	1.42009e+06	1.1927e+06			14	N1-Acetylspermidine; N8-Acetylspermidine;	C9H21N3O;	HMDB0001276; HMDB0002189;
118	188.955	188.953	189.001	63.6907	58.1722	63.9472	1.82016e+06	64094.7	23455.6	46142.1	53423.9	36453.2		[M+Na+NaCOOH]+ 97.9776	3	Phosphate;	H3O4P;	HMDB0001429;
119	189.088	189.052	189.18	63.6174	43.144	89.5751	169139	1.50912e+06	1.13144e+06	916517	852347	33962.7			3	N-Acetylglutamine; Glycylhydroxyproline;	C7H12N2O4;	HMDB0006029; HMDB0011173;
120	190.072	190.055	190.143	56.0013	40.2479	77.8964	250435	679403	755979	725116	732981	705885			331	Glutarylglycine; N-Acetyl-L-glutamic acid; 1-Isothiocyanato-6-(methylthio)hexane; Pyrrolidino-[1,2E]-4H-2,4-dimethyl-1,3,5-dithiazine;	C7H11NO5; C8H15NS2;	HMDB0000590; HMDB0001138; HMDB0031574; HMDB0032499;
121	190.913	190.911	190.913	63.604	60.977	63.6049	1.47575e+06	16702.1	13291	2257.03					3
122	191.067	191.041	191.134	57.1909	44.4896	65.0684	2.72923e+06	25240.8	19261.1	24498.8	32474.9	40354.9			332	L-beta-aspartyl-L-glycine; Carglumic acid; Aspartyl-Glycine; Glycyl-Aspartate; N-carbamoylglutamic Acid;	C6H10N2O5;	HMDB0011165; HMDB0015673; HMDB0028753; HMDB0028837; HMDB0062795;
123	192.907	192.907	192.91	63.604	60.977	63.6907	214893	91458.8	95484.3	56816.2	3188.85	46371.3			107
124	194.033	193.982	194.033	41.481	41.181	63.251	185669	323608	270589	226916	250355	205183		[M+H]+ 193.026	8	Phosphocreatinine;	C4H8N3O4P;	HMDB0041624;
125	195.017	195.017	195.115	41.4067	33.2556	51.1561	2.96255e+07	213882	188580	139239	137902	132905			8
126	196.879	196.877	196.879	63.6107	58.1722	63.9472	2.91484e+06	178261	130034	128507	133527	107414		[M+Na]+ 173.89	3
127	197.989	197.988	198.038	47.0367	40.7648	77.9183	303289	179190	14957.3	88317.7	13114.5	71344.2			338
128	198.086	198.053	198.127	52.7613	48.7473	57.6755	212870	152575	138452	364964	341087	281318			257
129	200.129	200.04	200.177	60.4303	42.6851	66.5786	1.05498e+06	32612.2	36470.4	14403.7	75409.4	14374.7			351	Ecgonine methyl ester; Neotussilagine; 2-octenoylglycine; 3-octenoylglycine; 4-octenoylglycine;	C10H17NO3;	HMDB0006406; HMDB0031820; HMDB0094801; HMDB0094802; HMDB0094803;
130	200.895	200.895	200.912	64.0066	60.977	64.6848	338655	59314.3	37569.5	72972.5	72382.7	88198.8			108
131	201.08	201.055	201.161	61.6506	53.9916	77.8672	467502	12665.4	22231.6	16165.3	32036.8			[M+K]+ 162.117	3	Nicotine; Anabasine; Trimethyl-2-propenylpyrazine;	C10H14N2;	HMDB0001934; HMDB0004350; HMDB0039982;
132	201.073	201.072	201.073	101.772	101.428	103.942	2.16333e+06	1.94229e+06	1.8986e+06	1.91226e+06	2.53267e+06	2.66712e+06			18
133	202.108	201.933	202.108	44.187	43.6345	58.1722	254954	159139	166255	129617	139944	111322			214
134	202.97	202.885	202.97	63.6907	31.4619	64.4829	4.40408e+06	1.06873e+06	537805	1.21624e+06	6.2377e+06	1.05035e+06		[M+2Na]2+ 359.962	3
135	203.224	203.223	203.224	63.9025	63.6174	68.525	2.4894e+06	244759	198198	189355	162762	137889			109	Spermine;	C10H26N4;	HMDB0001256;
136	203.224	203.224	203.224	29.3466	28.9866	31.4126		428041	574375	366750	461698	368659	[6][M]+		22
137	204.088	203.931	204.16	52.137	41.2261	63.9472	7.76118e+06	6.78379e+06	6.1652e+06	6.86069e+06	7.22784e+06	38052.1			7	1-Isothiocyanato-7-(methylthio)heptane; N-acetyl-L-2-aminoadipate(2-);	C9H17NS2; C8H13NO5;	HMDB0038440; HMDB0062715;
138	204.227	204.227	204.227	29.8774	28.4546	31.4126		34054.6	62974.8	40562.7	49978.7	39897	[6][M+1]+		365
139	204.948	204.927	204.969	63.6907	60.977	63.9472	8.87284e+06	305947	30631.9	216858	221020	170459		[M+Na]+ 181.959	3
140	205.098	205.065	205.127	52.7067	43.3551	53.9916	536278	591195	559952	630291	599937	556080			258	L-Tryptophan; D-Tryptophan; 3-Hydroxymethylantipyrine; Ethotoin; (±)-Tryptophan;	C11H12N2O2;	HMDB0000929; HMDB0013609; HMDB0013840; HMDB0014892; HMDB0030396;
141	206.101	206.055	206.155	56.4995	46.8658	77.8381	5.58811e+06	756620	1.12536e+06	635563	562886	597876			333	N-Methylcalystegine C1;	C8H15NO5;	HMDB0036394;
142	206.927	206.885	207.014	63.5378	56.8018	63.9472	1.69099e+06	49779	21741.1	27970.4	28862.6	25066.2		[M+Na]+ 183.937	3
143	207.055	207.05	207.208	63.4162	53.464	64.066	60266.3	18830.9	60404.5	22888.3	71105.6	17009.3			110
144	211.139	210.958	211.145	50.0126	48.1452	64.4829	195596		66660.5	58081.6	55009	29775.1			259
145	212.044	212.024	212.144	41.3204	40.7331	67.2259	628996	34612.7	15414.1	13374	30106.5	1.20094e+07		[M+2H]2+ 422.074	8	{[3,4-dihydroxy-5-(hydroxymethyl)-2-{[3,4,5-trihydroxy-6-(hydroxymethyl)oxan-2-yl]oxy}oxolan-2-yl]methoxy}sulfonic acid; {[3,4-dihydroxy-5-(hydroxymethyl)-5-{[3,4,5-trihydroxy-6-(hydroxymethyl)oxan-2-yl]oxy}oxolan-2-yl]methoxy}sulfonic acid; [4-hydroxy-2,5-bis(hydroxymethyl)-5-{[3,4,5-trihydroxy-6-(hydroxymethyl)oxan-2-yl]oxy}oxolan-3-yl]oxidanesulfonic acid; [4-hydroxy-2,5-bis(hydroxymethyl)-2-{…	C12H22O14S;	HMDB0125625; HMDB0125626; HMDB0125627; HMDB0125628;
146	212.853	212.851	212.853	63.5546	62.4276	63.6907	3.70836e+06	222386	204248	118644	36368.8	106069		[M+K]+ 173.89	3
147	213.047	213.047	213.161	41.4975	41.2261	63.251	802176	755049	659816	534027	551481	479863			8
148	214.048	214.006	214.048	41.3264	41.181	54.9927	1.10132e+06	180275	133203	125444	123917	110362			8	N-Lactoyl ethanolamine phosphate;	C5H12NO6P;	HMDB0032357;
149	214.121	214.089	214.218	92.8253	86.0986	108.964	195628	7984.86	7146.5						29
150	214.851	214.849	214.851	63.3271	62.4276	63.6907	844396	42150.5	44578.1	30809.5	7794.11	11405.1			3
151	215.071	215.048	215.14	49.599	18.2042	65.8114	116910	232844	178256	205242	223157	168100			260	Phenyl salicylate; 4'-Hydroxy-2-biphenylcarboxylic acid; 3-Phenoxybenzoic acid; 3-[(1E)-buta-1,3-dien-1-yl]-5-hydroxy-1H-isochromen-1-one;	C13H10O3;	HMDB0032018; HMDB0032583; HMDB0041807; HMDB0130049;
152	216.015	215.964	216.016	41.3324	40.7331	63.5166	661806	248932	198071	154015	157349	153287		[M+Na]+ 193.026	8	Phosphocreatinine;	C4H8N3O4P;	HMDB0041624;
153	216.064	216.062	216.064	52.1695	51.2465	52.7067	618639	834562	786144	1.74497e+06	1.54879e+06	1.40927e+06			261	Glycerylphosphorylethanolamine; sn-glycero-3-Phosphoethanolamine;	C5H14NO6P;	HMDB0000114; HMDB0059660;
154	217.048	217.047	217.123	63.8579	50.6748	65.3554	2.57198e+06	121885	83486.6	98087	257822	92551.2			111	Methoxsalen; Bergapten; 4-hydroxy-7-methyl-5H-furo[2,3-g]isochromen-5-one;	C12H8O4;	HMDB0014693; HMDB0030637; HMDB0138947;
155	218.14	217.98	218.151	51.3886	42.818	64.9149	8.03084e+06	2.00854e+06	2.15342e+06	1.57213e+06	2.05519e+06	1.74525e+06	[7][M]+		239
156	218.212	218.211	218.213	55.3387	51.1109	56.0013	1.64701e+06	104191	95160.2	99347.4	117884	144089			79
157	218.861	218.859	218.867	64.003	58.1722	64.4485	471614	44342.8	21003.2	53607.5	94060.6	47522.4		[M+2Na-H]+ 173.89	3
158	219.143	219.082	219.175	51.2242	42.7081	63.251	850624	190530	176521	168021	183924	157847	[7][M+1]+		262	(S)-3-Mercaptohexyl pentanoate; (S)-3-Methylthiohexyl butyrate;	C11H22O2S;	HMDB0038945; HMDB0038946;
159	219.948	219.946	220.019	63.6174	52.3631	63.9472	630969	159445	116556	160218	195936	120883			3
160	220.118	220.098	220.119	44.9761	43.5692	50.5405	3.16754e+06	1.7663e+06	1.55597e+06	1.27111e+06	1.64632e+06	1.20761e+06			4	Pantothenic acid;	C9H17NO5;	HMDB0000210;
161	220.903	220.901	220.903	63.6107	62.4276	63.9472	7.36996e+06	293735	257103	156506	33479.8	117618		[M+H+HCOOH]+ 173.89	3
162	221.109	221.095	221.122	46.6764	43.5692	51.2616	238795	186767	157903	171210	179752	150310			338
163	222.03	221.944	222.03	63.5053	58.1722	63.6907	65517.2	15408.2	325198	256612	143861	216149			112
164	222.901	222.899	222.901	63.604	62.4276	63.6907	1.57206e+06	60747.2	51323.2	39504.2	6034.76	21002.7		[M+K]+ 183.937	3
165	223.026	222.941	223.076	63.5053	58.1722	63.9472	234249	17520.1	61853.9	36159.4	17220.2	15301.7			113
166	226.951	226.867	226.989	63.9472	54.9927	64.066	149181			21682.1	75141.4	10958.9			114	2,5-Dichloro-4-oxohex-2-enedioate;	C6H4Cl2O5;	HMDB0060363;
167	227.176	227.175	227.177	52.8159	48.8918	53.5568	2.02538e+07	1.20921e+06	1.09621e+06	1.05175e+06	871178	915263			239
168	229.156	229.154	229.156	53.9522	51.2616	54.8885	399158	161873	162806	197638	201519	175949			80	Isoleucylproline; Leucylproline; N,​N,​N-​Trimethyl-​L-​alanyl-​L-​proline betaine;	C11H20N2O3;	HMDB0011174; HMDB0011175; HMDB0240365;
169	230.217	230.176	230.249	52.9519	48.3279	60.8813	1.94271e+06	242738	234823	253945	259026	271707			263
170	231.111	231.064	231.191	63.3336	59.7408	65.2825	157946	64686.9	57741.2	57403.9	133146	45014.9		[M+Na+HCOOH]+ 162.117	3	Nicotine; Anabasine; Trimethyl-2-propenylpyrazine;	C10H14N2;	HMDB0001934; HMDB0004350; HMDB0039982;
171	231.99	231.938	231.99	63.5053	40.7648	63.6907	479018	72064.9	85385.3	17185.8	1517.93	18601.4			3
172	232.155	232.154	232.194	51.0546	50.2881	60.8813	6.5325e+06	9.47904e+06	7.8373e+06	8.39054e+06	8.89627e+06	7.23631e+06			240	Isobutyryl-L-carnitine; Butyrylcarnitine;	C11H21NO4;	HMDB0000736; HMDB0002013;
173	233.022	232.843	233.022	63.654	60.977	63.9472	1.69811e+06	106799	34947.3	88645.2	80226.3	66768.8			3
174	233.08	233.058	233.159	50.8699	17.055	71.1122	460366	1.1112e+06	919814	920750	975148	798832			264	Cassiachromone; Dihydrocoriandrin; (2S,3S,4S)-5,7,9,11-Tridecatetrayne-1,2,3,4-tetrol; Salfredin B11; 7-hydroxy-6-(3-oxobutyl)-2H-chromen-2-one;	C13H12O4;	HMDB0030813; HMDB0033330; HMDB0038911; HMDB0041325; HMDB0128959;
175	234.026	233.954	234.026	41.2228	40.7331	62.4276	137135	86004.2	77112.2	52890.8	57695.3	49233.9		[M+2Na]2+ 422.074	8	{[3,4-dihydroxy-5-(hydroxymethyl)-2-{[3,4,5-trihydroxy-6-(hydroxymethyl)oxan-2-yl]oxy}oxolan-2-yl]methoxy}sulfonic acid; {[3,4-dihydroxy-5-(hydroxymethyl)-5-{[3,4,5-trihydroxy-6-(hydroxymethyl)oxan-2-yl]oxy}oxolan-2-yl]methoxy}sulfonic acid; [4-hydroxy-2,5-bis(hydroxymethyl)-5-{[3,4,5-trihydroxy-6-(hydroxymethyl)oxan-2-yl]oxy}oxolan-3-yl]oxidanesulfonic acid; [4-hydroxy-2,5-bis(hydroxymethyl)-2-{…	C12H22O14S;	HMDB0125625; HMDB0125626; HMDB0125627; HMDB0125628;
176	234.083	234.063	234.223	47.516	40.2124	75.4968	353540	28978.7	27913.6	39541.5	40548.2	35182.4			224
177	234.835	234.833	234.835	63.6107	60.977	63.9472	598823	82750.1	74303.2	57154.6	23144.1	58217.6		[M+Na+K-H]+ 173.89	3
178	235.078	235.056	235.13	63.5991	40.9425	64.4485	506647	132746	110634	91374.1	66736.7	69713.5			87	(2Z,4'Z)-2-(5-Methylthio-4-penten-2-ynylidene)-1,6-dioxaspiro[4.4]non-3-ene;	C13H14O2S;	HMDB0032660;
179	235.922	235.92	235.922	63.6107	62.4276	63.9472	436708	109589	116694	85869.7	21988.5	65336.6			115
180	236.916	236.833	236.917	63.604	62.4276	63.9472	2.0615e+06	568641	587256	405019	159478	340293		[M+H-C2H4]+ 263.942	3	2,3,5,7,9-Pentathiadecane 2,2-dioxide;	C5H12O2S5;	HMDB0039734;
181	238.108	238.045	238.109	50.0248	49.4141	77.8636	154294	114377	101206	200105	171182	139042			265	Salsoline-1-carboxylate; 3-Hydroxy-carbofuran; N-Lactoylphenylalanine; 3-(3,4-dihydroxyphenyl)-N-(3-oxopropyl)propanimidic acid; 1-Carboxyethylphenylalanine;	C12H15NO4;	HMDB0013067; HMDB0032775; HMDB0062175; HMDB0139939; HMDB0240628;
182	238.914	238.913	238.915	63.604	62.4276	63.9472	115608	34466.4	47550.6	26184	2372.9	26518			116
183	239.118	239.047	239.168	48.2314	7.13391	52.3631	69184.2	8.14685e+07	7.15109e+07	69427.1	154077	45163.7			37
184	240.11	240.083	240.138	48.1097	46.4101	51.2465	1.45969e+06	6.16067e+06	5.55288e+06	5.45777e+06	5.64884e+06	5.1181e+06			1	Dihydrobiopterin; 6-Lactoyltetrahydropterin; 4a-Carbinolamine tetrahydrobiopterin; O2'-4a-cyclic-tetrahydrobiopterin; 1-hydroxy-2-Oxopropyl tetrahydropterin;	C9H13N5O3;	HMDB0000038; HMDB0002065; HMDB0002215; HMDB0013031; HMDB0013642;
185	241.032	240.967	241.032	59.6705	55.7888	60.1345	357552	18725.5	17066.5	8392.38	13050.6	2757.57			352	L-Cystine;	C6H12N2O4S2;	HMDB0000192;
186	241.112	241.068	241.216	51.2465	4.42197	55.054	8.25057e+06	72334.2	49362.3	60300.4	64332.3	64763.7			266
187	242.127	241.997	242.159	54.6017	42.6851	60.977	209731	31661.3	47058.9	43105.9	52359.8	37496.3			81	Tetrahydrobiopterin;	C9H15N5O3;	HMDB0000027;
188	242.285	242.285	242.285	52.6499	52.3817	53.4832		251113	273373	254963	287885	279351			267
189	242.962	242.905	243.028	63.7395	43.9748	63.9954	125127	38504.7	14802.1	39781.8	46518.9	37784.7		[M+K]+ 203.998 [M+H-COCH2]+ 283.966	3
190	243.102	243.102	243.171	52.6499	48.4903	54.44	5.0306e+06	93717.6	99277.7	50228.4	43830.3	31875.1			299	Equol; Fenoprofen; 1-Phenyl-6,7-dihydroxy-isochroman; Phenethyl salicylate; 2,3-Dihydroxy-1,3-diphenyl-1-propanone;	C15H14O3;	HMDB0002209; HMDB0014713; HMDB0029302; HMDB0035019; HMDB0036347;
191	244.012	243.967	244.012	63.604	58.1722	64.0589	1.36753e+06	55296.3	47604.5	57501.2	39811.3	40527.4		[M+Na+NH3]+ 203.998	3
192	244.265	244.19	244.265	53.1745	46.1781	59.9806	730050	264546	262426	272388	342368	335367			268
193	244.921	244.92	244.961	63.8677	62.4276	64.0589	362450	42031.7	16009.6	43508.7	66649.7	8153.73			3
194	245.081	245.06	245.187	51.4712	40.7331	65.8114	692551	100748	75172.6	48978.1	73105.9	46580.1			269	3,3',4'5-Tetrahydroxystilbene; Suberenone; (2E,11Z)-Wyerone acid; Graveolone; 9,10-Dihydro-2,3,5,7-Phenanthrenetetrol;	C14H12O4;	HMDB0004215; HMDB0030595; HMDB0030946; HMDB0033735; HMDB0039430;
195	246.182	246.169	246.244	53.5452	49.8423	62.6962	1.01622e+07	181479	176602	142068	164402	201386			82	Lysylvaline; Valyllysine;	C11H23N3O3;	HMDB0028964; HMDB0029132;
196	247.059	246.934	247.059	44.0638	43.144	64.9149		92599.8	99436.6	123234	143192	109383			215	Glycerophosphoglycerol;	C6H15O8P;	HMDB0240316;
197	247.174	247.173	247.175	50.2723	49.8874	51.2164	1.14396e+06	1.62029e+06	1.36327e+06	1.51168e+06	1.5253e+06	1.25651e+06			270	(S)-3-Methylthiohexyl hexanoate;	C13H26O2S;	HMDB0038947;
198	249.114	249.06	249.157	52.5872	41.2261	55.7888	781155	536217	448268	346128	382387	313763			271	(+)-cis-5,6-Dihydro-5-hydroxy-4-methoxy-6-(2-phenylethyl)-2H-pyran-2-one; 7-Hydroxy-6-(methoxyacetyl)-2,2-dimethyl-2H-1-benzopyran; Citreovirenone; Prenyl cis-caffeate; 6-(3-hydroxybutyl)-7-methoxy-2H-chromen-2-one;	C14H16O4;	HMDB0029575; HMDB0029774; HMDB0033515; HMDB0041140; HMDB0128964;
199	250.095	250.093	250.16	67.8001	51.0958	77.8964	169451	275246	233041	94817.7	119156	117093			19	S-Acetyldihydrolipoamide; S-Acetyldihydrolipoamide-E;	C10H19NO2S2;	HMDB0001526; HMDB0006878;
200	250.809	250.807	250.893	63.598	62.4276	65.2825	303683	51981.8	61537.9	30055.8	144601	23872.8		[M+2K-H]+ 173.89	3
201	251.038	250.95	251.098	52.8194	52.137	68.295	638987	196968	203130	307626	249048	262675			272
202	255.099	255.062	255.244	63.153	39.1585	64.066	357619	30231	27070.3	45867.6	85991.4	10519.5			117	L-Agaridoxin; p-Hydroxyfelbamate; 2-Hydroxyfelbamate;	C11H14N2O5;	HMDB0029445; HMDB0060669; HMDB0060670;
203	257.118	257.042	257.118	52.7613	52.137	62.4276	193821	388384	358425	180733	182524	159843			7	Xenognosin A; 4-Methoxybenzyl phenylacetate; 7-Hydroxy-5-methoxyflavan; 4'-O-Methylequol; 4-[3-(2-hydroxyphenyl)prop-2-en-1-yl]-3-methoxyphenol;	C16H16O3;	HMDB0029539; HMDB0034992; HMDB0037686; HMDB0041678; HMDB0130333;
204	258.111	257.992	258.111	51.825	51.2616	58.1722	186294	5.7327e+06	5.04747e+06	1.30974e+07	1.13691e+07	1.03715e+07	[8][M]+		273	1,1'-(Tetrahydro-6a-hydroxy-2,3a,5-trimethylfuro[2,3-d]-1,3-dioxole-2,5-diyl)bis-ethanone;	C12H18O6;	HMDB0032527;
205	258.171	258.171	258.28	48.714	47.316	56.1673	802056	61422.4	112412	69983.6	32258.3	19858.4			1	2-Hexenoylcarnitine;	C13H23NO4;	HMDB0013161;
206	258.88	258.854	258.899	63.654	60.977	65.3554	597848	59699.8	57820.4	56987.3	18702.4	49087.1		[M+2K-H]+ 181.959	3
207	259.115	259.094	259.214	51.2616	3.96417	58.2201	1.87462e+06	444834	458036	1.10233e+06	923419	810896	[8][M+1]+		274
208	260.054	259.94	260.15	51.6631	43.6345	63.6907	1.17037e+06	43544.6	36317.9	53332.9	115333	92175.3			275	Glucosamine-1P; Glucosamine 6-phosphate; Aminofructose 6-phosphate;	C6H14NO8P;	HMDB0001109; HMDB0001254; HMDB0060436;
209	260.198	260.187	260.198	60.8736	48.1097	62.2482		40546.6	55306.4	29810.9	36167.4	39258.4			353	Isoleucyl-Lysine; Leucyl-Lysine; Lysylisoleucine; Lysylleucine;	C12H25N3O3;	HMDB0028912; HMDB0028934; HMDB0028954; HMDB0028955;
210	260.895	260.859	260.895	63.6174	62.702	63.9472	509450	94690.2	65065.5	64809	26322.5	46115.8			3
211	261.111	261.075	261.148	51.8124	43.2959	68.525	272184	1.0966e+06	996269	909826	936718	944989			276	Glutamylhydroxyproline; Hydroxyprolyl-Glutamate; ​gamma-Glutamylhydroxyproline; Oxypinnatanine; Celerin;	C10H16N2O6; C15H16O4;	HMDB0011161; HMDB0028862; HMDB0029150; HMDB0029403; HMDB0030110;
212	263.089	263.083	263.148	51.0294	40.7648	55.5244	1.2326e+06	951464	23529.1	794524	766549	751754			277	L-beta-aspartyl-L-glutamic acid; Aspartyl-Glutamate; Glutamylaspartic acid; gamma-Glutamylaspartic acid; N-Acetyl-serylaspartic acid;	C9H14N2O7;	HMDB0011164; HMDB0028752; HMDB0028815; HMDB0030419; HMDB0062501;
213	264.151	263.926	264.151	55.4228	54.6402	58.1722	67929.2	80014.8	86466.5	63732.4	66482	66053.8			83
214	265.113	265.111	265.113	70.8417	70.1352	75.4968	681518	455882	434693	342865	341020	295006	[9][M]+		20	Thiamine;	C12H17N4OS;	HMDB0000235;
215	266.116	266.114	266.117	70.8058	70.1352	73.54	52052	51439.2	55424.1	38499.4	33772.8	29457.6	[9][M+1]+		364	Anonaine; Eduleine; Eduline; Agaritinal;	C17H15NO2; C12H15N3O4;	HMDB0030348; HMDB0037594; HMDB0040597; HMDB0040694;
216	266.867	266.867	266.867	64.0589	63.9472	64.4863		55398.2	34387.6	76684.4	164634	96357.8			118
217	267.156	267.109	267.158	64.4485	53.464	70.2164	444840	18352.4	7469.99	7577.51	75645.8	12716.3			119
218	268.105	267.962	268.143	52.3563	51.951	63.3271	119523	190433	157957	171527	102937	146307			278	Adenosine; Deoxyguanosine; Vidarabine; Zidovudine;	C10H13N5O4;	HMDB0000050; HMDB0000085; HMDB0014340; HMDB0014638;
219	269	268.998	269	63.7743	58.1722	64.0589	445097	73075.3	18511.4	114177	5.21826e+06	104843			95
220	270.097	270.097	270.278	41.2019	40.7331	47.533	8.54835e+06	35165.4	27079.5	31023.1	31713.1	28629			302	2-{[hydroxy(2,3,4-trimethoxyphenyl)methylidene]amino}acetic acid;	C12H15NO6;	HMDB0142117;
221	270.958	270.956	271.004	63.6907	58.1722	63.9472	2.51294e+06	97944.8	34653.5	117137	59998.3	84002.3		[M+H-CH2]+ 283.966	3
222	271.076	271.076	271.282	45.9759	45.4817	65.3554	91549.4	160578	117781	54699.8	118595	58379.7			342	3-(Cystein-S-yl)acetaminophen;	C11H14N2O4S;	HMDB0240217;
223	272.018	271.961	272.019	68.4416	63.7883	75.4968	768584	114581	91320.3		41004.1				362
224	274.028	273.918	274.093	58.3829	42.6851	76.8139	154153	23588.6	12667.5						17	Chlormezanone;	C11H12ClNO3S;	HMDB0015309;
225	274.275	274.275	274.275	2.46527	2.07212	2.93946		317129	445748	320200	273603	333718			368
226	274.21	274.166	274.275	48.6853	47.3191	52.8228	3.1562e+07	176596	281136	191604	290273	120727			1
227	274.891	274.827	274.911	63.6107	62.4276	64.6848	599093	543892	53563.5	471652	305063	21904.1			120
228	275.054	275.001	275.163	45.2068	44.7555	56.8018	523838	1.51476e+06	1.29616e+06	1.15337e+06	1.1013e+06	1.05423e+06	[10][M]+		201	Paraoxon;	C10H14NO6P;	HMDB0013035;
229	275.279	275.277	275.279	52.6499	48.4903	53.5941	5.74689e+06	171548	167594	157352	154080	179591			295
230	276.057	276	276.057	45.1441	44.9953	58.1722	92028.3	81464	81038.8	73538.9	57140.6	61801.8	[10][M+1]+		203
231	276.193	276.182	276.216	43.2199	18.5386	47.6354	640137	84587.4	87918.7	258359	80378.1	101526			196
232	276.871	276.833	276.909	63.604	62.4276	63.9472	221905	121836	34489.2	101721	47615	15533.3			121
233	277.106	277.061	277.106	63.8579	40.2479	73.54	4.54683e+06	63863.1	71115.4	61497.3	38405.7	65791.8			122	gamma-Glutamylglutamic acid; Glutamylglutamic acid; Ascochitine; 10-Acetoxytoxol; Dihydromethysticin;	C10H16N2O7; C15H16O5;	HMDB0011737; HMDB0028818; HMDB0030145; HMDB0030287; HMDB0030791;
234	278.16	278.065	278.172	43.9056	42.2685	56.8018	388172	115274	122508	90793.3	108042	98909.7			196
235	280.093	280.091	280.093	52.137	51.8939	52.3631	3.7065e+06	50300.8	27338.7	192285	156650	175117			279
236	282.898	282.841	283.018	63.8579	51.2616	64.066	333470	65013.1	32814.9	146752	247886	73305.7			123
237	283.176	283.174	283.177	48.4661	46.6375	51.1561	158864	192857	63081.3	84573.5	79953.8	26401			38	Hexaethylene glycol;	C12H26O7;	HMDB0061822;
238	284.208	284.165	284.33	47.8064	3.67822	51.1711	1.48533e+08	263572	278518	371596	443825	361721			1
239	284.839	284.839	284.89	63.4716	63.0212	63.7883		21412.7	13322.9	20032.8	54926.2	21328.7			124
240	284.974	284.972	285.065	63.6907	52.3631	63.9472	1.91031e+06	560939	185821	660382	7.55569e+06	589733	[11][M]+	[M+H]+ 283.966	3
241	285.977	285.975	285.977	63.7883	62.4276	63.9472	116933	32469.3	5098.11	31657.3	437062	34302.8	[11][M+1]+		125
242	286.166	286.164	286.275	44.4443	42.6851	51.0636	3.77258e+06	300426	328390	376576	443551	367180	[12][M]+		197	10-alpha-methoxy-9,10-dihydrolysergol;	C17H22N2O2;	HMDB0060995;
243	286.932	286.93	286.99	63.6174	52.3631	63.9472	5.58356e+06	33010.6	114943	233535	455723	33008.5		[M+Na]+ 263.942	3	2,3,5,7,9-Pentathiadecane 2,2-dioxide;	C5H12O2S5;	HMDB0039734;
244	287.17	287.169	287.221	42.8989	42.6851	49.7911	9.7314e+06	31667.3	34119.4	40408.7	48846.1	45353.4	[12][M+1]+		197
245	288.291	288.204	288.291	52.2667	44.635	69.7143	1.56135e+07	9.84077e+06	1.00082e+07	1.02896e+07	1.34379e+07	9.58262e+06	[13][M]+		280
246	288.89	288.888	288.89	63.6107	62.4276	63.6907	4.37631e+06	37794.5	16046.7	14383.9		5007.93			3
247	288.93	288.928	289.142	63.6107	62.4276	75.4968	789457	35665.3	43222.6	30084.6	52271.2	19445.9			3
248	289.294	289.294	289.295	51.951	51.3886	52.3312		1.69212e+06	1.79102e+06	1.8185e+06	2.28546e+06	1.66758e+06	[13][M+1]+		281
249	290.022	289.944	290.082	44.635	41.2228	58.1722	238073	210608	155848	182447	197863	162826			4
250	290.268	290.197	290.298	49.1964	47.6354	54.3366	2.33203e+06	113643	128364	90985.3	138042	114115			6
251	290.885	290.846	290.886	63.6174	62.4276	64.9149	769641	230347	279459	178640	98133.9	147567			3
252	291.102	291.066	291.131	44.635	42.7081	53.4832	292377	395061	376375	444928	451862	50357.3			216	N-gamma-Glutamyl-S-allylcysteine; 2,3-Dihydro-2,3-dihydroxy-9-phenyl-1H-phenalen-1-one; N-gamma-Glutamyl-S-(1-propenyl)cysteine; N-gamma-Glutamyl-S-trans-(1-propenyl)cysteine;	C11H18N2O5S; C19H14O3;	HMDB0031874; HMDB0034688; HMDB0038553; HMDB0040557;
253	292.069	292.069	292.069	43.9056	43.5692	45.3021		23658.9	23885.9	43787.5	40573.2	37198.9			204
254	292.177	292.175	292.226	48.066	46.6375	51.1109	4.05139e+06	545424	571570	593302	760225	118223			1
255	292.883	292.845	292.961	63.5546	62.4276	64.0589	190588	74737	78766.3	45319.7	584180	38127.4			126
256	296.296	296.258	296.296	49.0812	47.0889	50.2565	367506	49885.5	45845	48298	66206.7	62396.1			233
257	297.16	297.146	297.241	48.714	46.4101	64.066	101891	3.68623e+06	3.88759e+06	4.00486e+06	4.04596e+06	4.36578e+06	[14][M]+		39
258	298.164	297.967	298.164	48.714	48.1097	69.071	182691	383811	362135	415502	424528	437748	[14][M+1]+		40
259	298.872	298.815	298.872	63.6907	63.604	63.9472		122078	96333.4	140314	105949	131736			127
260	299.156	299.043	299.156	48.4948	47.9647	65.8449	401651	89438.4	169167	164489	188193	164505	[14][M+2]+		41
261	300.203	300.182	300.289	48.5768	43.7474	51.2013	587717	237671	85154.7	70528.7	122213	47014.6			1
262	300.838	300.779	300.871	63.6907	51.2013	64.0589	140509	29692.9	15698.3	41472.7	33005.6	24918.7			86
263	301.091	300.946	301.143	63.7395	38.8388	64.4829	4.37501e+06	1.24362e+06	666376	1.40781e+06	3.95262e+06	1.16564e+06			3	Dimethyl fukiic acid; Salicylic acid beta-D-glucoside; (3,4,5,6-tetrahydroxyoxan-2-yl)methyl 4-hydroxybenzoate; 4-{hydroxy[(3,4,5,6-tetrahydroxyoxan-2-yl)methoxy]methylidene}cyclohexa-2,5-dien-1-one; 3,4,5-trihydroxy-6-(3-methoxyphenoxy)oxane-2-carboxylic acid;	C13H16O8;	HMDB0029497; HMDB0041271; HMDB0125107; HMDB0125177; HMDB0135642;
264	301.214	301.188	301.287	51.2314	37.2645	59.0925	767956	125697	137741	128416	131880	302953			282
265	301.951	301.949	301.951	63.654	62.4276	63.9472	302534	85076.4	40888.3	84695.3	241414	62126.2			3
266	302.198	302.144	302.268	58.1756	45.3021	83.0618	1.12402e+06	50676.8	58080.7	48948.1	43929.7	38785.9			359
267	302.307	302.304	302.307	51.6631	47.9599	53.0965	7.23535e+06	158707	187610	175173	191292	204079			240	Sphinganine;	C18H39NO2;	HMDB0000269;
268	302.906	302.904	302.906	63.654	62.4276	63.9472	8.09886e+06	359140	241372	250108	166095	178046		[M+K]+ 263.942	3	2,3,5,7,9-Pentathiadecane 2,2-dioxide;	C5H12O2S5;	HMDB0039734;
269	302.946	302.944	302.946	63.654	62.4276	63.9472	627392	182636	100177	184514	524384	163110			3
270	304.182	304.174	304.286	42.8548	17.886	51.0958	3.14579e+07	2.82143e+06	30847.5	3.43153e+06	3.86737e+06	29762.9			198
271	304.904	304.862	304.904	63.604	62.4276	63.6907	1.63815e+06	18531.6	17130.3	54281.2	25673	35730.4		[M+H-C4H8]+ 359.962	3
272	305.18	305.18	305.302	42.8364	42.6851	51.1711	2.54179e+06	384985	416744	517080	523647	493174			12
273	306.187	306.181	306.278	49.0513	42.3612	52.3631	2.69711e+06	422376	287308	176762	185368	187567			6	Halocins;	C21H23NO;	HMDB0038173;
274	306.88	306.859	306.99	62.5648	40.7331	64.8884	778017	11896.9	9551.36	18337.4	75271.6	30505.3		[3M+Na+K]2+ 183.937	3
275	307.159	307.043	307.267	49.446	18.1588	58.1722	1.38559e+07	31281.8	46229.4	72756.2	51468.5	49439.1			241
276	308.092	308.005	308.156	44.0638	42.9431	51.2616	1.0039e+07	58779.7	3.21942e+07	138551	66563	3.42905e+07		[M+2H]2+ 614.169	4	(3-hydroxy-16,17-dimethoxy-9-oxo-15-{[3,4,5-trihydroxy-6-(hydroxymethyl)oxan-2-yl]oxy}tricyclo[12.3.1.1²,⁶]nonadeca-1(17),2,4,6(19),14(18),15-hexaen-8-yl)oxidanesulfonic acid;	C27H34O14S;	HMDB0133713;
277	309.096	308.935	309.14	45.1767	44.0141	64.0589	997290	357445	297697	978239	217695	411299			4	4R,5R,6S-Trihydroxy-2-hydroxymethyl-2-cyclohexen-1-one 6-(2-hydroxy-6-methylbenzoate); 4-[3-(3,4-dihydroxyphenyl)-2-hydroxypropyl]benzene-1,2,3,5-tetrol; 5-[2-hydroxy-3-(2,4,6-trihydroxyphenyl)propyl]benzene-1,2,4-triol; 5-[2-hydroxy-3-(2,4,6-trihydroxyphenyl)propyl]benzene-1,2,3-triol;	C15H16O7;	HMDB0040692; HMDB0128179; HMDB0128184; HMDB0141543;
278	310.088	310.04	310.132	44.635	43.144	63.7883	404514	1.41076e+06	32847.1	157279	32382.1	75187.2			202	Glycodiazine;	C13H15N3O4S;	HMDB0015461;
279	311.092	310.933	311.122	44.635	44.1091	63.7883	109732	114896	125846	145694	145431	139941		[M+H]+ 310.084	4	6,11-Dihydroxy-2,2-dimethylpyrano[3,2-c]xanthen-7(2H)-one;	C18H14O5;	HMDB0040357;
280	313.214	313.213	313.275	51.0977	45.3021	51.7561	3.85276e+06	330310	286931	284836	277970	242528			297	Oseltamivir;	C16H28N2O4;	HMDB0014343;
281	315.086	315.017	315.144	60.5744	55.0147	64.066	862370	186061	124095	76461.8	61839.9	60055.4			354	4',7-Dihydroxy-2',5-dimethoxyisoflavone; Gnaphaliin; 5-Hydroxy-7,8-dimethoxyflavonol; 4',5-Dihydroxy-7,8-dimethoxyflavone; 3,4-Dihydroxycinnamoyl-(Z)-2-(3,4-dihydroxyphenyl)ethenol;	C17H14O6;	HMDB0029307; HMDB0030544; HMDB0030545; HMDB0030546; HMDB0033146;
282	316.322	316.32	316.323	51.6786	51.1109	52.8159	4.20254e+06	1.31296e+06	1.49502e+06	1.42327e+06	1.85914e+06	1.41976e+06			296
283	316.921	316.839	317.015	63.604	53.464	63.9472	5.97102e+06	35465	35891.5	28584.9	1.23773e+06	29999.2		[3M+Na]+ 97.9776	3	Phosphate;	H3O4P;	HMDB0001429;
284	317.234	317.232	317.326	50.8394	48.1097	53.9916	5.86234e+06	726466	208196	353891	333064	232388			283
285	317.925	317.923	317.925	63.6107	62.4276	63.7883	385432	119916	77069.5	86441.9	77293.7	74609.4			128
286	318.156	318.117	318.237	49.4488	40.8435	63.9472	2.09255e+06	34834.2	70240.1	15626.6	10960.2	26749.7			284
287	318.302	318.299	318.302	6.52547	1.52972	11.7236	738056	679662	728958	705079	704814	283722			25	Phytosphingosine;	C18H39NO3;	HMDB0004610;
288	318.302	318.299	318.302	51.2953	38.4671	51.9686	1.31827e+07	862990	1.0875e+06	892261	1.01059e+06	1.03011e+06	[15][M]+		285
289	318.909	318.878	318.92	63.6107	62.4276	63.9472	4.37802e+06	200828	212688	14332.4	221449	85918.2			3
290	319.113	319.074	319.224	60.0005	40.7331	64.4829	867528	136589	79856.6	68030.5	19677.2	43766.9			355
291	319.305	319.303	319.305	52.044	47.7505	52.3813	3.63072e+06	176465	143524	194388	187681	195825	[15][M+1]+		240
292	319.923	319.881	319.923	63.5053	62.4276	63.6907	193137	26324.4	10681.6	17071.7	11916.2	17967.5			129
293	320.08	320.078	320.133	66.5786	51.2465	77.8381	75766.3	77403.1	89474.9	46647.4	78729.4	52317.1			363
294	320.878	320.876	320.878	63.5053	62.4276	63.6907	1.28734e+06	59747.4	62765.7	33149.5		23473.6			3
295	320.918	320.916	321.13	63.604	51.2616	63.9472	89392.2	21328.1	17870.7	24102.3	10197.4	19862.5			130
296	322.078	322.078	322.086	39.3028	38.5238	51.2616	547407	29269.3	28189.9	36280.1	29673.6	28977			16	Beta-Citryl-L-glutamic acid;	C11H15NO10;	HMDB0013220;
297	322.834	322.834	322.874	63.9472	62.4276	64.6848	112631	17501	19512.2	49484.6	25709.6	48303.4			131
298	324.909	324.907	324.909	63.654	63.251	63.9472	192106	194075	88337.9	244693	978485	210298			87
299	325.179	325.177	325.329	63.6107	47.9599	63.9472	584243	57246.9	41018.6	35293.2	24019.8	26088.7			3	2,3-Epoxymenaquinone;	C21H24O3;	HMDB0060359;
300	326.015	325.913	326.016	59.1243	56.8018	63.7883	809417	35765.2	49944.8	39396.3	44844.9	29971.3			360
301	326.159	326.156	326.159	42.3612	42.2685	45.4771	385954	21907.9	19446.2	20776.5	26527.8	19419.3			345	Monocrotaline;	C16H23NO6;	HMDB0034363;
302	326.887	326.865	326.907	63.6174	62.702	63.9472	323261	50865.4		38922.1	124419	24354			89
303	327.203	327.195	327.344	47.8786	47.7436	63.9472	2.94875e+06	191837	23206.4	30257.6	65672.8	14390.7			1	Heptaethylene glycol;	C14H30O8;	HMDB0061835;
304	328.234	328.153	328.235	48.6454	47.3191	51.2465	347632	157497	69638	92431.1	176124	52947.9			42
305	330.074	329.915	330.075	44.635	44.0141	60.977	3.46354e+06	930322	902503	1.05467e+06	971715	1.02829e+06		[M+2Na]2+ 614.169	4	(3-hydroxy-16,17-dimethoxy-9-oxo-15-{[3,4,5-trihydroxy-6-(hydroxymethyl)oxan-2-yl]oxy}tricyclo[12.3.1.1²,⁶]nonadeca-1(17),2,4,6(19),14(18),15-hexaen-8-yl)oxidanesulfonic acid;	C27H34O14S;	HMDB0133713;
306	331.077	331.071	331.078	48.5362	43.6345	55.5244	384209	72431.4	85181.2	112973	81068.1	99920.3			43
307	331.224	331.18	331.25	50.3985	47.7505	51.6252	2.21621e+07	55690.2	62181.8	37735	30297.5	26963.2			241	Deoxycorticosterone; 17-Hydroxyprogesterone; 11a-Hydroxyprogesterone; 11beta-Hydroxyprogesterone; [10]-Dehydroshogaol;	C21H30O3;	HMDB0000016; HMDB0000374; HMDB0000920; HMDB0004031; HMDB0033126;
308	332.07	331.93	332.07	43.403	42.7081	60.977	132405	31677.2	19238.5	29151.7	22531.9	14685.9			4	Piroxicam;	C15H13N3O4S;	HMDB0014694;
309	332.318	332.317	332.33	51.032	50.2881	51.7561	5.00064e+06	137742	123860	146697	186418	158868			286
310	332.896	332.81	332.896	63.6174	60.977	64.0589	2.89484e+06	862491	914948	564985	341821	443510	[16][M]+	[3M+K]+ 97.9776	3	Phosphate;	H3O4P;	HMDB0001429;
311	333.899	333.897	333.899	63.4716	62.4276	63.6907	185479	48343.4	58739.4	33609.3	4840.26	22892	[16][M+1]+		132
312	334.894	334.892	334.894	63.6473	62.4276	63.9472	799374	235244	250388	140689	50079.7	118921	[16][M+2]+		133
313	335.075	335.066	335.108	44.8754	44.187	54.5109	80845.2	342989	246871	4.14568e+06	93210.4	223327			217	Glycerophosphoinositol; Xanthotoxol arabinoside; Hovenitin I; 7-hydroxy-6-methoxy-3-(2,3,4,5-tetrahydroxyphenyl)-3,4-dihydro-2H-1-benzopyran-4-one; 6,7-dihydroxy-3-(2,3,5-trihydroxy-4-methoxyphenyl)-3,4-dihydro-2H-1-benzopyran-4-one;	C9H19O11P; C16H14O8;	HMDB0011649; HMDB0031971; HMDB0033014; HMDB0125030; HMDB0125032;
314	335.245	335.242	335.245	49.7883	49.0513	50.6676	4.06344e+06	205280	158186	41677.3	54389	49491.1			239
315	336.108	336.049	336.142	44.635	41.7069	65.0684	214911	30114.8	16782.7	670565	193105	197385			4
316	336.892	336.892	336.988	63.4884	63.3271	63.7883		23631.5	12723.1	15256	107471	12361.7			134
317	337.103	337.053	337.211	44.6227	41.8541	77.9475	4.84782e+06			166610	17010.8	41660.5			218
318	338.808	338.807	339.02	63.7823	53.464	64.9866	174637	41666.4	43693.6	52649.8	6702.51	65812.1			135
319	339.291	339.291	339.344	46.5865	46.0108	51.1561	4.33997e+06	142895	126167	109857	105099	99378.7			338
320	340.883	340.806	340.901	63.654	58.1722	64.5279	377295	287064	188547	318503	330304	267760		[3M+Na]+ 105.965	3
321	341.005	341.005	341.005	40.9425	40.7331	41.3324		114163	121717	95855.2	126167	118568			321	D-myo-Inositol 1,4-bisphosphate; D-Fructose 2,6-bisphosphate; Fructose 1,6-bisphosphate; alpha-D-Glucose 1,6-bisphosphate; D-myo-Inositol 1,3-bisphosphate;	C6H14O12P2;	HMDB0000968; HMDB0001047; HMDB0001058; HMDB0003514; HMDB0006234;
322	341.989	341.886	341.99	63.604	60.977	64.066	838500	30996.6	28017	18700.2	11586.7	14000.2			3
323	342.862	342.839	342.881	63.604	62.9765	63.9472	191683	45218.1	28498.7	12441.7	62342.4	28166.1			136
324	344.23	344.058	344.281	48.1452	38.7994	51.2616	562678	152736	146989	114673	180666	196172			44
325	348.87	348.87	348.871	63.9025	63.7883	64.066		39681.2	6347.61	54701.8	266346	58317.8			137
326	348.992	348.928	349.073	64.4485	51.2616	64.5279	603395	58309	26344.2	28035.4	63260.4	17256			138
327	349.235	349.232	349.235	42.7516	42.2685	45.243	216599	34214	35571.8	48286.9	35951.6	32675			346	3b,15b,17a-Trihydroxy-pregnenone; 3a,21-Dihydroxy-5b-pregnane-11,20-dione; 11b,21-Dihydroxy-5b-pregnane-3,20-dione; 17alpha,21-Dihydroxypregnenolone; 7'-Carboxy-alpha-chromanol;	C21H32O4;	HMDB0000353; HMDB0006755; HMDB0006757; HMDB0006762; HMDB0012848;
328	350.23	350.23	350.341	48.5306	47.7505	49.2071	410487	470820	485158	472792	454962	432221			1
329	352.126	352.007	352.164	57.1	51.2616	63.7883	959606	3526.81		8404.99	87112.5	7586.72			334	N-Acetyl-7-O-acetylneuraminic acid; N-Acetyl-9-O-acetylneuraminic acid; N-Acetyl-4-O-acetylneuraminic acid; N-acetyl-O-acetylneuraminate;	C13H21NO10;	HMDB0000785; HMDB0000794; HMDB0000796; HMDB0060492;
330	352.271	352.189	352.356	49.4141	46.8642	51.2314	1.09592e+07	351725	300197	140656	184801	140587			241
331	353.118	353.051	353.272	45.5411	40.2479	56.9069	292436	96371.9	80121.8	277956	64439.8	22092.4			343	Penicilloic acid;	C16H20N2O5S;	HMDB0060617;
332	354.171	354.168	354.372	51.7561	47.7505	51.9686	2.74798e+06	120813	103738	74159.3	87257.6	82921.4			287	Olopatadine n-oxide;	C21H23NO4;	HMDB0060595;
333	355.021	354.917	355.021	40.7579	39.7584	60.977	674609	103682	93080.7	76927.9	100617	76817.4			304
334	356.857	356.854	356.875	63.6174	60.977	64.0589	209831	234978	207871	193663	86348.8	171464			90
335	357.349	357.224	357.349	49.1238	48.999	52.3631	216629	432821	483112	475390	512306	502637			234
336	358.352	358.297	358.353	48.2314	46.0108	49.6956		52856.8	58362.3	76270.9	75042	77405.4			45
337	359.098	359.098	359.098	43.403	42.8548	43.9748		56190.6	52925.3	39940	30301.7	21707.1			4	Dihydrocaffeic acid 3-O-glucuronide; 6-[4-(2-carboxyethyl)-2-hydroxyphenoxy]-3,4,5-trihydroxyoxane-2-carboxylic acid; 6-[5-(2-carboxyethyl)-2-hydroxyphenoxy]-3,4,5-trihydroxyoxane-2-carboxylic acid; 6-{[3-(3,4-dihydroxyphenyl)propanoyl]oxy}-3,4,5-trihydroxyoxane-2-carboxylic acid; 6-[4-(2-carboxyethyl)-3-hydroxyphenoxy]-3,4,5-trihydroxyoxane-2-carboxylic acid;	C15H18O10;	HMDB0041720; HMDB0124979; HMDB0124980; HMDB0124981; HMDB0126431;
338	362.23	362.087	362.23	42.6851	42.2685	43.7474		2.25956e+06	2.24446e+06	2.27505e+06	2.49699e+06	2.46231e+06	[17][M]+		12
339	362.328	362.304	362.329	51.1711	47.7505	51.7561	5.04298e+06	253198	285869	289835	327317	302487			288
340	363.234	363.233	363.308	42.7081	42.3248	49.0767	1.9447e+06	370945	369968	385242	388108	411339	[17][M+1]+		12
341	364.32	364.236	364.344	45.9578	42.3248	51.1109	7.45798e+06		50088.5	68224.6	30465.8	23897.2			344
342	364.844	364.844	364.902	63.7883	63.604	63.9472		93035.5	53137.3	128033	154704	16341.1			139
343	364.965	364.963	365.159	63.6907	62.4276	64.0589	1.03741e+06	117286	76712.3	54037	22667.7	10523			3
344	366.146	366.146	366.146	43.9748	43.144	45.1767		35954	47099.1	76630.2	80258.7	74197.6			219
345	366.963	366.823	366.977	63.7883	60.977	64.8884	962795	60037.5	89455.9	90793.8	27890.9	25614.2			3
346	367.141	367.131	367.182	47.6463	43.5692	56.2331	5.7441e+06	434281	487208	306579	250425	51573.5			222	7-beta-D-Glucopyranosyloxybutylidenephthalide; 3,4,5-trihydroxy-6-[4-(4-methyl-3-oxopent-1-en-1-yl)phenoxy]oxane-2-carboxylic acid;	C18H22O8;	HMDB0034752; HMDB0132950;
347	368.107	367.981	368.145	55.7908	46.4101	63.7883	223330	34251.6		32884.5	149340	30994.8			84
348	368.957	368.933	369.006	63.604	52.3631	63.9472	309478	59921.2	24301.5	56430.9	207384	33981.5			3
349	370.177	370.051	370.202	52.3631	51.0977	52.7067	3.42083e+06	263723	229335	212628	249402	250772			289	Amisulpride;	C17H27N3O4S;	HMDB0015633;
350	370.297	370.297	370.309	47.5009	46.8658	48.714	2.36231e+06	371701	296911	423295	570249	453833		[M+H-C2H4]+ 397.321	5	trans-Hexadec-2-enoyl carnitine; 9-Hexadecenoylcarnitine;	C23H43NO4;	HMDB0006317; HMDB0013207;
351	372.313	372.31	372.325	47.5491	47.316	51.1862	1.60919e+06	2.79979e+06	2.47833e+06	2.04266e+06	2.1213e+06	1.81553e+06		[M+H-C2H4]+ 399.336	5	L-Palmitoylcarnitine;	C23H45NO4;	HMDB0000222;
352	372.849	372.831	372.889	63.6174	60.977	65.8114	240227	32729.6	27077.6	76485.6	32547.6	23433.8			140
353	373.316	373.316	373.328	47.8111	47.0889	48.1097	224195	613270	556977	407915	464038	372473			46
354	374.108	374.062	374.194	57.659	40.299	77.8928	843633	13260.2	12472.4	14919.5	7895.86	13311.5			335	DIMBOA-Glc;	C15H19NO10;	HMDB0029710;
355	374.829	374.81	374.965	63.5613	58.1722	64.0589	72150.5	34675.1	29619.7	24976.8	247113	15860			141
356	376.254	376.209	376.272	48.2741	39.0992	51.0958	2.4392e+08	2.89974e+07	1.7243e+07	141423	3.69628e+07	55288			1
357	377.264	377.21	377.265	48.4031	47.533	51.0958	5.25522e+07	6.10713e+06	3.61257e+06	5.52735e+06	7.65986e+06	4.18104e+06	[18][M]+		1
358	378.265	378.134	378.27	47.8056	41.8748	50.8394	4.47534e+06	563378	186631	237279	218518	205106	[18][M+1]+		1
359	380.114	380.028	380.114	43.8611	42.6851	56.8018	333750	24151.3	25887.9	61779.4	50683.6	69460.4			199	S-Lactoylglutathione; (R)-S-lactoylglutathionate(1-);	C13H21N3O8S;	HMDB0001066; HMDB0062624;
360	380.819	380.818	380.876	63.6174	63.0659	63.9472		31309	122306	35528	51381.7	37905.2			142
361	382.816	382.816	382.868	63.7883	63.604	63.9954		43094.9	23132.7	40674.4	38627.3	45690.5			143
362	382.951	382.948	383.09	63.6174	47.0889	63.9472	1.00579e+06	233022	94069.1	268630	1.605e+06	234407	[19][M]+	[M+Na]+ 359.962	3
363	383.955	383.954	384.002	63.604	58.1722	63.9472	118915	23336.1	1344.63	21965.3	134076	21715.9	[19][M+1]+		3
364	384.313	384.312	384.325	47.7139	47.316	48.0222	289730	270878	70310.7	74196	46748.2	59160.9			225
365	384.909	384.907	384.91	63.6473	62.4276	63.9472	2.28846e+06	128064	49247.6	84056.2	90435.4	62643.1			3
366	384.95	384.946	385.13	63.6107	54.3366	77.8599	153664	34061	39005	43772	211061	38482.4	[19][M+2]+		144
367	386.161	386.046	386.161	47.5491	45.7119	53.464	207220	832070	715446	508647	601842	531541	[20][M]+		222	Methylsyringin;	C18H26O9;	HMDB0039570;
368	386.328	386.328	386.328	47.8056	47.5491	48.2726		268924	264550	218604	176712	157420			47	Pentadecanoylcarnitine;	C22H43NO4;	HMDB0062517;
369	387.164	387.028	387.164	47.5491	46.5865	56.8018	60106.3	64111.5	89129.4	53122.6	43373.8	69477.1	[20][M+1]+		226	Methylsyringin; NNAL-N-glucuronide;	C18H26O9; C16H24N3O8;	HMDB0039570; HMDB0060498;
370	389.123	389.123	389.123	57.8717	57.1	59.0925		75095.1	100007	65537.3	58867.5	58192.5			336	5-Hydroxy-3,3',4',7,8-pentamethoxyflavone; 3'-Hydroxy-4',5,6,7,8-pentamethoxyflavone; 4'-Hydroxy-3',5,6,7,8-pentamethoxyflavone; 2'-Hydroxy-3,4',5',7,8-pentamethoxyflavone; Artemetin;	C20H20O8;	HMDB0029227; HMDB0029545; HMDB0029547; HMDB0029979; HMDB0030095;
371	389.181	389.181	389.181	53.5568	53.5452	53.9128		12850.4	10973.8	59088.3	63735.1	47360.2			2	beta-D-Glucopyranosyl-11-hydroxyjasmonic acid; 7-Epi-12-hydroxyjasmonic acid glucoside; 2-[4-(3-Hydroxypropyl)-2-methoxyphenoxy]-1,3-propanediol 1-xyloside;	C18H28O9;	HMDB0039964; HMDB0040706; HMDB0041552;
372	390.214	390.214	390.214	42.2042	41.8315	42.3612		86169.6	93859.6	119872	123573	103303			300	Alfuzosin;	C19H27N5O4;	HMDB0014490;
373	390.939	390.938	390.988	63.7028	53.464	63.9472	128590	5656.93		13881.5	530832	20061.9			145
374	391.253	391.18	391.283	48.6317	41.5761	50.5405	9.98125e+07	129280	346248	221458	198765	176875			1
375	392.257	392.255	392.286	48.5768	48.1452	50.0184	2.5453e+07	118597	61233.6	64132.8	110727	40907.3			1
376	393.111	392.918	393.161	43.5781	41.3324	64.4829		11244.7	7962.35	52945	14642.4	15664.2			209	Tiotropium;	C19H22NO4S2;	HMDB0015479;
377	393.288	393.247	393.299	48.714	47.9599	64.4829	4.53713e+06	1.34389e+07	7.40912e+06	1.0519e+07	1.4357e+07	7.95869e+06		[M+H-C2H4]+ 420.311	1
378	394.291	394.288	394.303	48.84	47.9599	64.9149	2.93207e+07	2.8454e+06	1.63023e+06	2.26909e+06	3.17105e+06	1.69743e+06			6
379	396.85	396.792	397.02	63.6174	56.8018	65.8114	113089	39242.7	25993.2	43867.3	15972	40517.7			146
380	398.243	398.24	398.244	50.3816	49.4488	52.3631	482706	243529	138413	153811	267077	174413			290
381	398.328	398.304	398.329	47.6498	46.8658	51.1862	1.63481e+07	2.29159e+06	2.21474e+06	2.07878e+06	2.13967e+06	1.75175e+06	[21][M]+	[M+H]+ 397.321 [M+H-CH2]+ 411.337	5	Nb-Palmitoyltryptamine; trans-Hexadec-2-enoyl carnitine; 9-Hexadecenoylcarnitine;	C26H42N2O; C23H43NO4;	HMDB0040815; HMDB0006317; HMDB0013207;
382	398.925	398.79	398.925	63.6174	62.4276	63.9472	1.69825e+06	434112	28458.8	427277	726469	24655.1		[M+K]+ 359.962	3
383	399.146	399.116	399.247	67.0511	46.5865	77.8381	1.04745e+06	1.5245e+06	1.25369e+06	604212	675091	588168	[22][M]+		19	S-Adenosylmethionine;	C15H23N6O5S;	HMDB0001185;
384	399.332	399.307	399.332	47.747	46.8658	48.714	4.56227e+06	567777	554458	503655	495446	435311	[21][M+1]+		5
385	399.928	399.925	399.929	63.6107	60.977	63.9472	107966	37465.2	23818.6	31684.6	56816	19126.4			147
386	400.15	400.147	400.15	67.4377	66.8366	77.8454	112726	247752	188954	80508.7	87736.6	88969.1	[22][M+1]+		19	S-Adenosylmethionine;	C15H23N6O5S;	HMDB0001185;
387	400.342	400.305	400.344	47.6774	47.3191	51.1711	2.94843e+06	2.31424e+06	64362.2	1.62858e+06	1.47098e+06	21648.2		[M+H]+ 399.336	5	L-Palmitoylcarnitine;	C23H45NO4;	HMDB0000222;
388	400.883	400.881	400.884	63.5603	62.4276	63.6907	2.33588e+06	111278	77950.1	66792.4	23290.2	50128.4			3
389	401.062	400.921	401.143	63.6107	39.6612	69.0732	357249	98442.7	57103.9	83517.2	134190	77833.5			148
390	401.347	401.347	401.347	47.8786	47.3191	48.1452		546816	526577	400524	356165	294376			48
391	405.011	404.837	405.011	41.0911	40.2479	62.4276	102593	17804.4	27074	140896	81947.6	88805.8			8	Uridine 5'-diphosphate;	C9H14N2O12P2;	HMDB0000295;
392	405.261	405.259	405.262	53.5755	51.2164	53.9916	707022	112804	85004.3	65433.9	60397.6	66232.3			85	7a,12a-Dihydroxy-3-oxo-4-cholenoic acid; Lovastatin; Lucidone C;	C24H36O5;	HMDB0000447; HMDB0014372; HMDB0038152;
393	406.913	406.912	406.97	63.7028	55.7888	63.9472	115450	35753.1	5377.47	56620	60831.3	45096.1			149
394	409.273	409.191	409.274	63.6174	47.4688	63.9472	572105	276104	243850	238457	230585	183299	[23][M]+		3
395	410.028	409.975	410.028	40.893	40.2479	58.1722	91067.2	33210	42234.6	37341.7	46939.3	44015			305
396	410.277	410.274	410.277	63.654	63.251	63.9472	48682.9	52138.4	59426.8	51937.9	37589.8	43157.9	[23][M+1]+		150
397	412.344	412.32	412.344	47.533	46.1066	48.1452	3.22785e+06	67616.6	118133	104337	83448.9	71784.6		[M+H]+ 411.337	5
398	412.824	412.823	412.824	63.6174	63.5053	65.3554		27198.7	40811.2	29220.5	20753.5	28026.6			151
399	413.268	413.265	413.268	64.003	52.3631	64.066	1.67488e+06	116336	74564.9	127909	298136	111101			152	Boviquinone 4;	C26H36O4;	HMDB0030057;
400	414.272	414.214	414.36	60.1359	49.1964	64.9866	333342	16041.1	86144.5	15590.4	105780	18038.9			356
401	414.899	414.813	414.9	63.6174	62.4276	63.9472	56935.4	418977	344682	303319	239070	250861	[24][M]+		153
402	415.213	415.21	415.214	49.1964	47.7505	51.0958	5.60873e+06	182568	137850	170918	50277.6	34344.9			6	Eplerenone; Armillaripin; 4-O-Methylmelleolide; Armillarin; Clausarinol;	C24H30O6;	HMDB0014838; HMDB0030404; HMDB0037039; HMDB0039380; HMDB0041407;
403	415.902	415.899	415.903	63.4716	62.4276	63.6907	109309	31757.5	32416.7	23084.8	7248.85	17272.2	[24][M+1]+		154
404	416.897	416.855	416.898	63.5603	62.4276	63.6907	484154	104136	24894.3	86892	38204.8	74907.9	[24][M+2]+		155
405	420.972	420.971	420.972	39.348	39.0992	40.7233		1248.17	6653.66	13739.1	10123.6	14388.7			357	Inositol 1,3,4-trisphosphate; myo-Inositol 1,4,5-trisphosphate;	C6H15O15P3;	HMDB0001143; HMDB0001498;
406	421.319	421.299	421.337	48.5306	47.3587	49.6956	2.59467e+07	3.06436e+07	2.10544e+07	127893	4.83132e+07	2.8374e+07	[25][M]+	[M+H]+ 420.311	1	Gamma-linolenyl carnitine; Alpha-linolenyl carnitine;	C25H43NO4;	HMDB0006318; HMDB0006319;
407	422.108	422.108	422.108	44.5981	43.9748	45.1767		90952.8	79550.1	26843	72328.3	40547.8			198
408	422.322	422.319	422.323	48.2741	47.7505	48.714	6.61174e+06	6.929e+06	4.85675e+06	8.49357e+06	1.08493e+07	6.48487e+06	[25][M+1]+		1
409	422.886	422.886	422.887	63.6907	63.604	63.9472		113407	48155.2	116415	259103	111143			156
410	423.081	422.944	423.081	41.3264	41.181	63.7883		377289	296789	198336	200720	159068		[M+H]+ 422.074	8	{[3,4-dihydroxy-5-(hydroxymethyl)-2-{[3,4,5-trihydroxy-6-(hydroxymethyl)oxan-2-yl]oxy}oxolan-2-yl]methoxy}sulfonic acid; {[3,4-dihydroxy-5-(hydroxymethyl)-5-{[3,4,5-trihydroxy-6-(hydroxymethyl)oxan-2-yl]oxy}oxolan-2-yl]methoxy}sulfonic acid; [4-hydroxy-2,5-bis(hydroxymethyl)-5-{[3,4,5-trihydroxy-6-(hydroxymethyl)oxan-2-yl]oxy}oxolan-3-yl]oxidanesulfonic acid; [4-hydroxy-2,5-bis(hydroxymethyl)-2-{…	C12H22O14S;	HMDB0125625; HMDB0125626; HMDB0125627; HMDB0125628;
411	423.326	423.324	423.326	48.4262	47.316	49.1964	724780	821584	557004	951920	1.2306e+06	699866	[25][M+2]+		31
412	424.094	423.981	424.104	40.516	38.5238	58.1722	356132	27847.5	54858.8	30955.5	13328.8	19371.8			301
413	424.344	424.344	424.362	47.7746	46.8642	48.1452	246552	238617	218156	207143	186641	134348			227	Linoelaidylcarnitine; Linoleyl carnitine;	C25H45NO4;	HMDB0006461; HMDB0006469;
414	424.845	424.842	424.885	63.6174	62.4276	63.9472	154719	33314.7	22588.3	42467.4	66102.9	24328.7			157
415	426.36	426.357	426.36	47.6463	46.8658	51.1711	3.09459e+06	3.02838e+06	3.00593e+06	2.21308e+06	1.95834e+06	1.74351e+06			228	Oleoylcarnitine; Vaccenyl carnitine; Elaidic carnitine; 2-Hydroxyhexadecanoylcarnitine; 11Z-Octadecenylcarnitine;	C25H47NO4;	HMDB0005065; HMDB0006351; HMDB0006464; HMDB0013337; HMDB0013338;
416	427.097	426.99	427.097	44.8523	44.5981	52.3631	710535	100889	111110	63281.1	84999.5	94068.2			207	Cysteineglutathione disulfide;	C13H22N4O8S2;	HMDB0000656;
417	427.363	427.307	427.363	47.8111	47.4688	48.1452		245228	796859	596203	467115	436520			49
418	429.242	429.239	429.242	63.654	60.977	63.9472	2.27894e+06	456226	458170	423772	445478	362201	[26][M]+	[M+H-C2H4]+ 456.266	3
419	430.245	430.242	430.246	63.7395	58.1722	63.9472	586225	122623	130060	110728	109384	86863.5	[26][M+1]+		91
420	430.873	430.87	430.874	63.654	62.4276	63.9472	295296	97510.7	117005	63539.8	132429	53130.3			158
421	432.871	432.868	433.007	63.604	62.4276	63.7883	109388	44722.6	38520.1	22069	745982	8682.85			159
422	434.314	434.311	434.315	48.0628	46.9835	51.6631	5.72251e+06	1.09867e+07	6.05097e+06	9.59378e+06	6.99796e+06	6.25884e+06			1
423	434.987	434.962	434.987	40.299	39.6612	63.7883	139049	124193	126975	120749	141678	140099			23
424	435.318	435.269	435.318	46.5865	41.8315	51.6631	121948	2.61313e+06	1.49605e+06	2.23634e+06	1.85239e+06	44624.7			10
425	436.321	436.177	436.356	47.6354	42.6851	51.8939	1.45818e+06	18437.6	237320	204688	215444	206200			5
426	437.31	437.305	437.344	56.074	48.0222	64.0589	2.67713e+06		19203.5	24432.2	84856.4	50280.5			337
427	438.86	438.857	438.878	63.6174	60.977	63.9472	110036	154689	114659	149545	110006	150711			160
428	438.918	438.918	438.918	63.6907	63.604	63.9472		16820	11721.3	27337.5	72013.3	28388.9			161
429	440.84	440.815	440.859	63.6174	62.702	63.9472	108441	41674.1	30420.8	22891.2	1449.81	15015.4			162
430	441.178	441.178	441.296	51.5319	51.2616	63.6907	173142	38668.7	54696.8	131802	114174	93703.6			291
431	444.334	444.331	444.334	48.714	47.9647	49.4387	8.9417e+06	2.43344e+06	215185	145964	93125.8	135828			1
432	445.063	445.063	445.063	41.181	40.7331	41.3324		52654.8	49178.4	36430.7	30268.8	31734.8		[M+Na]+ 422.074	8	{[3,4-dihydroxy-5-(hydroxymethyl)-2-{[3,4,5-trihydroxy-6-(hydroxymethyl)oxan-2-yl]oxy}oxolan-2-yl]methoxy}sulfonic acid; {[3,4-dihydroxy-5-(hydroxymethyl)-5-{[3,4,5-trihydroxy-6-(hydroxymethyl)oxan-2-yl]oxy}oxolan-2-yl]methoxy}sulfonic acid; [4-hydroxy-2,5-bis(hydroxymethyl)-5-{[3,4,5-trihydroxy-6-(hydroxymethyl)oxan-2-yl]oxy}oxolan-3-yl]oxidanesulfonic acid; [4-hydroxy-2,5-bis(hydroxymethyl)-2-{…	C12H22O14S;	HMDB0125625; HMDB0125626; HMDB0125627; HMDB0125628;
433	446.848	446.848	446.905	63.7883	63.6174	63.9472		11338	2076.27	27943	69913.9	25818.1			163
434	447.07	447.07	447.07	44.0638	43.9748	44.6104				44441.8	60559.9	38809			220	CDP-ethanolamine;	C11H20N4O11P2;	HMDB0001564;
435	448.267	448.248	448.268	41.9658	41.7069	60.6238	298225	189832	191562	188607	222859	214670	[27][M]+		300
436	448.981	448.972	448.981	63.7028	52.3631	63.9472	155418	11260.5	2299.08	32961.4	1.40546e+06	30951.1			164
437	449.271	449.251	449.271	42.1635	41.2261	60.6238		34393.5	40351.7	36634.3	35217.8	39305.2	[27][M+1]+		323
438	449.351	449.336	449.366	47.316	46.8658	51.1711	8.93962e+06	4.96394e+06	5.41867e+06	8.73525e+06	1.31429e+07	38514.1	[28][M]+		10
439	450.354	450.354	450.354	47.3587	46.8658	47.6354		1.31412e+06	1.42821e+06	2.28891e+06	3.39186e+06	1.85003e+06	[28][M+1]+		10
440	451.357	451.316	451.358	47.4688	46.8658	47.9647		229741	179015	283265	410562	245575			229	Vitamin K1;	C31H46O2;	HMDB0003555;
441	454.872	454.834	454.892	63.6174	60.977	64.0589	182997	41427.7	30329.4	32968.6	30038.4	96212.1			165
442	456.156	456.156	456.156	39.5769	39.0992	39.9626		9795.42	14272.1	12150.1	28590.9	11455.3			358
443	456.833	456.811	456.968	63.5546	62.4276	64.0589	78800.2	45772.7	44880	13586.3	182563	34815.7			166
444	457.273	457.27	457.274	63.6473	62.4276	64.066	266751	26347	31234.5	23475.1	15825.5	30194.8		[M+H]+ 456.266	3
445	462.822	462.821	462.88	63.7883	63.5166	64.066		35889.7	24581.8	50560.2	77124.2	40434			167
446	464.954	464.952	464.955	63.654	62.4276	63.9472	274571	72402.5	20730.2	109284	1.25179e+06	93310.8			168
447	466.913	466.91	466.913	63.6107	62.4276	63.9472	1.14933e+06	59705.8	20089.9	41296.9	111967	28929.6		[M+K+NaCOOH]+ 359.962	3
448	470.866	470.808	470.867	63.4716	62.4276	64.0589	426686	50600.8	44555.9	25676.1	38205.2	27270.7			169
449	473.194	473.122	473.267	45.206	42.818	48.2755		268257	210578	30621.7	24073.5	32349.6			199
450	475.315	475.296	475.344	42.1171	41.7069	51.1109	170144	35484.2	48011.4	55303.1	43591.1	44548			301
451	477.207	477.203	477.207	48.2726	46.4101	51.2465	365678	694663	540309	486463	538577	474354	[29][M]+		50
452	478.21	478.207	478.21	48.6167	47.8056	51.2465	425203	62289.3	66174.4	61980.4	63691.8	59442.9	[29][M+1]+		51
453	478.825	478.796	478.854	63.6107	63.4716	63.9472		18815.5	38313.6	39079	24129.9	25568			170
454	479.202	479.199	479.203	49.6956	47.4688	51.2465	415296	38467.3	29037.7	25934.3	8950.57	25204.1			292
455	480.311	480.31	480.344	48.5306	47.4688	51.1862	811786	71369.3	46646.1	133708	61648.6	74924.4			52	LysoPE(0:0/18:1(11Z)); LysoPE(0:0/18:1(9Z)); LysoPE(18:1(11Z)/0:0); LysoPE(18:1(9Z)/0:0);	C23H46NO7P;	HMDB0011475; HMDB0011476; HMDB0011505; HMDB0011506;
456	480.929	480.925	480.929	63.654	62.4276	63.9472	612968	171523	68970.3	171395	659657	160159	[30][M]+	[M+Na]+ 457.939	3
457	481.932	481.932	481.933	63.7028	63.604	63.9472		15947.4	1537.57	16428.2	79494.4	15415.6	[30][M+1]+		171
458	482.887	482.884	482.887	63.5109	62.4276	63.6907	1.33801e+06	82438.3	49893.1	52652.6	44223.9	36073.8			3
459	482.927	482.923	483.138	60.977	40.299	63.6174	95071.2	30953.9	10018.8	36291.2	120112	25919.3	[30][M+2]+		172
460	483.21	483.21	483.363	48.6442	47.5491	51.1862	434318	903194	315920	319766		321210			53
461	483.994	483.887	483.994	40.893	40.2124	62.4276	145600	208575	184945	667945	668320	558154			313	Cytidine triphosphate;	C9H16N3O14P3;	HMDB0000082;
462	484.119	484.119	484.119	41.4482	41.181	41.7069		24468.5	16566.2	31157.5	20672.3	18132.9			301
463	484.978	484.842	484.998	40.9719	40.2124	63.6907	417987	354444	13108.3	49582.4	41737.4	938408	[31][M]+		317
464	485.982	485.981	485.999	40.7648	40.2124	41.3324		19235.5	14792.1	11090.7	10611	90471.6	[31][M+1]+		312
465	486.84	486.8	486.982	62.4276	40.2124	63.6907	174298	14783.6	22855.4	32808.7	25026.8	23322			173
466	488.361	488.357	488.362	48.6329	48.0222	51.1862	1.02878e+07	4.26279e+06	393560	418391	515374	456543	[32][M]+		1
467	489.117	489.114	489.117	43.9056	43.3551	51.2616	837514	6510.96	2601.43	73885.3	92869.4	65374.5			200	Citicoline;	C14H26N4O11P2;	HMDB0001413;
468	489.364	489.36	489.365	48.2726	46.8658	48.8301	3.46902e+06	1.18563e+06	101250	75961.6	145304	47232.9	[32][M+1]+		1
469	490.377	490.367	490.378	48.2755	48.1097	49.1964		81672.1	230711	389894	512427	394143			54
470	491.159	491.159	491.16	46.5865	46.4489	47.6354		83683.1	113383	98228.6	95070.9	87146.3			339	4',5,6-Trimethylscutellarein 7-glucoside; 3,4,5-trihydroxy-6-{[6-(hydroxymethyl)-5-methoxy-8-methyl-4-oxo-2-phenyl-3,4-dihydro-2H-1-benzopyran-7-yl]oxy}oxane-2-carboxylic acid; 3,4,5-trihydroxy-6-{[8-(hydroxymethyl)-5-methoxy-6-methyl-4-oxo-2-phenyl-3,4-dihydro-2H-1-benzopyran-7-yl]oxy}oxane-2-carboxylic acid; 3,4,5-trihydroxy-6-[2-(7-hydroxy-5-methoxy-6,8-dimethyl-4-oxo-3,4-dihydro-2H-1-benzopyr…	C24H26O11;	HMDB0040512; HMDB0130645; HMDB0130647; HMDB0130649; HMDB0130650;
471	491.325	491.298	491.381	48.6208	46.0108	52.8228	480085	81135.2	55686	75578	132553	101764			55
472	492.01	492.01	492.011	40.5365	40.2124	41.0012		14647.9	22275.9	31453.3	25545.2	23956.7			300	Deoxyadenosine triphosphate;	C10H16N5O12P3;	HMDB0001532;
473	493.286	493.285	493.342	48.84	47.8786	52.137		454906	183096	197389	36439.2	206517			235
474	494.326	494.323	494.327	48.4948	47.8786	51.2013	2.41821e+06	191870	151393	222497	225263	219262			56	LysoPC(16:1(9Z)/0:0);	C24H48NO7P;	HMDB0010383;
475	496.342	496.306	496.343	48.252	42.3248	51.2013	8.5772e+06	266263	235197	254323	234056	168488			1	LysoPC(16:0/0:0); LysoPC(0:0/16:0);	C24H50NO7P;	HMDB0010382; HMDB0240262;
476	496.903	496.899	496.903	63.654	62.4276	63.9472	791533	216715	127155	182280	268541	147846		[M+K]+ 457.939	3
477	498.897	498.857	498.901	63.5166	62.4276	63.9472	260696	59588.1	46368.5	37211.3	54180.4	28117			174
478	499.189	499.186	499.189	49.0283	48.5768	51.2616	1.12448e+06	58678.7	70023.1	43513	73016.2	57452.4			236
479	502.005	502.005	502.005	40.8435	40.7331	41.2228		142036	153326	517607	471516	386372	[33][M]+		318
480	503.008	502.814	503.008	40.9425	40.7648	63.5053	164283	5183.75	3421.06	31759.7	36593.6	35124.3	[33][M+1]+		308
481	503.299	503.298	503.299	41.8541	41.4975	42.2042		64092.1	74783	101397	107414	99270.8			324
482	504.89	504.89	504.89	63.7028	63.604	63.9472		46300.3	6369.92	59832.7	248864	45784.5			175
483	505.414	505.41	505.414	47.7342	47.0367	51.1259	2.50186e+07	464272	246618	349765	297348	199828			223
484	506.848	506.848	506.888	63.7028	63.604	63.9472		25853.1	4418.49	23893.2	40890	16786.2			176
485	506.96	506.959	506.96	40.299	39.2672	40.9425		12657.7	13273.8	63702.9	58426.5	47422.1			366	C.I. Acid Yellow 17; C.I. Pigment Yellow;	C16H12Cl2N4O7S2;	HMDB0032824; HMDB0037803;
486	507.344	507.327	507.357	52.0853	51.2465	53.6994	337795	380265	196413	152844	293197	154262			293
487	508.005	507.982	508.026	52.3631	39.6612	69.1897	1.19032e+06	1.02006e+06	1.19063e+06	996851	2.53114e+06	802967			7	Adenosine triphosphate; dGTP; 2-hydroxy-dATP;	C10H16N5O13P3;	HMDB0000538; HMDB0001440; HMDB0059593;
488	508.36	508.36	508.375	51.7881	51.1862	52.3813	1.62549e+06	83330.6	29900.4	38540.4	62091	39787.6			294
489	509.009	508.803	509.009	40.893	40.2124	62.9765	53486.3	638610	630845	777391	816202	700590	[34][M]+		310
490	510.01	510.01	510.01	40.8435	40.2124	41.181		153979	130594	187327	218268	166317	[34][M+1]+		309
491	512.877	512.873	512.878	63.5546	62.4276	63.7883	479464	144171	122957	117719	132159	97161.3			177
492	514.873	514.831	515.011	63.5378	62.4276	63.7883	351450	20263.4	23556.5	33770.6	386742				178
493	519.129	519.129	519.13	43.2959	43.1383	43.403		175614	173532	174750	152111	146167			196	{[4-(5,7-dihydroxy-4-oxo-3,4-dihydro-2H-1-benzopyran-2-yl)-5-hydroxy-13,13-dimethyl-8-oxatetracyclo[7.4.1.0²,�?0¹²,¹⁴]tetradeca-2(7),3,5-trien-9-yl]methoxy}sulfonic acid; {[4-(5,7-dihydroxy-4-oxo-3,4-dihydro-2H-1-benzopyran-2-yl)-5-hydroxy-9,13-dimethyl-8-oxatetracyclo[7.4.1.0²,�?0¹²,¹⁴]tetradeca-2(7),3,5-trien-13-yl]methoxy}sulfonic acid; [4-(5,7-dihydroxy-4-oxo-3,4-dihydro-2H-1-benzopyran-2-yl)…	C25H26O10S;	HMDB0132769; HMDB0132773; HMDB0132781; HMDB0132814; HMDB0132818;
494	520.864	520.864	520.881	63.6107	60.977	63.7883	166424	69072.4	36207.9	77176.7	122025	66592.7			179
495	522.358	522.354	522.358	48.2755	47.9647	51.1862	5.44601e+06	352245	288843	337734	291203	257157			1	LysoPC(18:1(9Z)/0:0); LysoPC(18:1(11Z)/0:0); LysoPC(0:0/18:1(9Z));	C26H52NO7P;	HMDB0002815; HMDB0010385; HMDB0061701;
496	522.822	522.818	522.863	63.6107	58.1722	63.9472	133492	31569.5	19082.2	27818.5	28183	20962.3			180
497	524	523.925	524.001	41.2019	40.7331	62.702	75660.8	213321	201875	472838	505500	404924			8	Guanosine triphosphate; 8-Oxo-dGTP;	C10H16N5O14P3;	HMDB0001273; HMDB0011615;
498	525.032	525.003	525.032	41.0012	40.2124	41.3324		55227.7	12335.7	65763.6	69053.3	42270.8			325
499	528.851	528.847	528.909	63.6907	62.4276	63.9472	158406	57218.4	68361.1	36788.5	88195.8	25786.9			181
500	529.987	529.974	530.036	40.7787	39.6612	76.8139	373218	213033	247725	264468	48895.5	38989.3			314
501	530.991	530.984	530.991	40.3243	39.2672	63.7883		16421.8	14031	22500.5	27100	23249.9			326
502	532.387	532.353	532.387	47.8056	46.6375	48.5306	1.33018e+07	5.41844e+06	435855	290642	321831	322479	[35][M]+		1
503	533.39	533.386	533.39	47.8786	47.5491	48.8918	4.46267e+06	1.65343e+06	123673	42483.5	35889.9	90665	[35][M+1]+		1
504	536.838	536.838	536.896	63.5546	60.977	63.6907	360234	74850.1	67126.1	61824.9	27420	65445.2			182
505	538.836	538.796	538.972	63.604	62.4276	64.0589	170953	20081	8635.2	28274.3	72136.6	20424.5			183
506	542.071	542.07	542.071	43.403	42.7081	44.1091		50183.8	29605.1	68363.3	49932.5	66783			221
507	544.826	544.825	544.883	63.7028	63.5166	63.9472		10981.5	2075.03	21119.5	50700.3	20620.3			184
508	545.961	545.953	545.962	63.654	39.0992	63.9472		79501.4	77087.7	67161	13398.1	45305.6			185
509	546.193	546.188	546.279	47.5491	45.7119	51.2465	104085	591819	538763	660302	620111	550904			230	Doxorubicinol; Doxorubicinol aglycone;	C27H31NO11;	HMDB0041884; HMDB0060823;
510	546.958	546.958	546.959	63.7883	63.4716	63.9472		18134.1		16949.5	665781	21660			186
511	547.196	547.195	547.196	47.1977	46.8658	47.6354		109660	110021	102279	110943	95677.8			10
512	551.969	551.969	551.97	38.8315	38.5238	40.299		21545.5	20324.4	20329.6	23828.4	24754.2			30
513	552.812	552.812	552.87	63.5053	62.4276	63.6907	168187	46533	52250.6	40587.8	2134.59	41198.4			187
514	553.063	553.063	553.064	40.3496	39.7584	40.7926		57513.7	88457.8	117960	115108	109674			303
515	561.352	561.352	561.352	41.481	41.2261	41.5761		73178.7	70300.1	72066.6	67349.8	69083.3			327
516	561.925	561.925	561.925	40.8435	40.2124	41.0012		87541.7	65984.9	86015	96679.8	86754.9			306
517	562.932	562.928	562.933	63.604	62.4276	63.7883	189390	50101.3	8465.48	53224.1	372800	41094.4			188
518	564.89	564.886	564.912	63.5109	62.4276	63.604	666739	28645.1		22208.4	38960.8	16032.2		[M+K+NaCOOH]+ 457.939	3
519	565.92	565.92	565.921	40.299	39.6612	40.7233		25690.7	20478.1	13040.8	23218.5	15645.7			367
520	568.786	568.786	568.843	63.3271	62.4276	63.9472	273730	18405.5	17234.6	7788.01		11538.2			189
521	576.413	576.409	576.414	48.0222	47.4688	51.1711	1.22327e+07	5.41525e+06	447259	305932	350451	346122	[36][M]+		1	3-Hexaprenyl-4-hydroxy-5-methoxybenzoic acid; 2-Hexaprenyl-3-methyl-5-hydroxy-6-methoxy-1,4-benzoquinone; Campesteryl ferulate;	C38H56O4;	HMDB0000977; HMDB0006820; HMDB0036285;
522	577.417	577.412	577.417	48.2535	47.4688	48.9661	2.42504e+06	1.72055e+06	122637	76536.2	53812.4	93623.1	[36][M+1]+		1
523	578.906	578.902	578.907	63.604	62.4276	63.7883	296966	72111.1	21957.1	62572.5	186832	58765.7			190
524	580.864	580.86	580.905	63.5109	62.4276	63.6907	669830	27076.5	24898.3	23503.5	29539.5	14903.6			3
525	586.894	586.893	586.894	63.7883	63.6174	63.9472		6780.69		19148.7	219249	21705.6			191
526	594.88	594.876	594.881	63.5546	62.4276	63.7883	248449	63370.5	47299.7	62265.4	96925.3	37768.8			192
527	596.878	596.834	597.014	63.6473	62.4276	63.7883	426637	17670.2	15205	19916.5	97006.3	10728.3			193
528	598.071	598.071	598.071	40.3496	40.2124	40.7233		8720.66		62371.4	42072.3	32442.9			307
529	602.868	602.867	602.868	63.7028	63.604	63.9472		25302.9	4569.19	28262.9	105605	23534.7			194
530	604.22	604.22	604.22	41.7069	41.3204	41.9658		45110.1	66179.9	32690	59083.3	15321.6			300
531	608.092	608.087	608.092	41.3204	40.7331	51.2616	128203	384300	351274	507527	457377	422368	[37][M]+	[M+K]+ 569.128 [M+Na]+ 585.102 [M+H]+ 607.084	8	Uridine diphosphate-N-acetylglucosamine; Uridine diphosphate-N-acetylgalactosamine; UDP-N-acetyl-D-mannosamine; UDP-N-acetyl-alpha-D-galactosamine;	C17H27N3O17P2;	HMDB0000290; HMDB0000304; HMDB0013112; HMDB0060522;
532	609.095	609.095	609.095	41.2228	40.7331	41.3324		58885.3	49703.9	89392.1	78756.1	74751.6	[37][M+1]+		8
533	613.162	613.157	613.162	40.893	40.2479	51.2616	324209	321936	307864	557915	523673	473864	[38][M]+		319
534	614.166	614.165	614.166	40.8435	40.2124	41.0012		57254.9	54370.4	125094	108769	87331.4	[38][M+1]+		315
535	615.157	614.946	615.158	40.893	40.2124	63.7883		75642.8	60825	73878.7	71555.7	58348.1	[38][M+2]+		316
536	615.178	615.177	615.178	44.0638	43.9748	44.187	5512.65	138719	157256	232671	182981	163123		[M+H]+ 614.169	4	(3-hydroxy-16,17-dimethoxy-9-oxo-15-{[3,4,5-trihydroxy-6-(hydroxymethyl)oxan-2-yl]oxy}tricyclo[12.3.1.1²,⁶]nonadeca-1(17),2,4,6(19),14(18),15-hexaen-8-yl)oxidanesulfonic acid;	C27H34O14S;	HMDB0133713;
537	616.171	616.16	616.182	42.4286	40.2124	44.0638		30465.1	16119	47534.5	33976.9	14010.8			347
538	620.44	620.435	620.44	47.8494	46.9835	48.6329	1.10415e+07	4.59694e+06	361145	236391	271510	293917	[39][M]+		1	PA(8:0/22:0); PA(16:0/14:0); PA(20:0/10:0); PA(22:0/8:0); PA(10:0/i-20:0);	C33H65O8P;	HMDB0114772; HMDB0114833; HMDB0115058; HMDB0115269; HMDB0115619;
539	621.443	621.439	621.443	48.0399	47.4688	48.7473	1.78498e+06	1.56432e+06	134595	53142.5	27140.7	70786.4	[39][M+1]+		1	Fasciculic acid A; (3b,7b,22x)-Cucurbita-5,24-diene-3,7,23-triol 7-glucoside; Soyasapogenol B 24-O-b-D-glucoside; Ginsenoside Rh4;	C36H60O8;	HMDB0036439; HMDB0037034; HMDB0039520; HMDB0041534;
540	625.118	625.118	625.118	41.181	40.7331	41.3324		24889.2	24314.8	51615.2	35731.5	35456.5		[M+K+NH3]+ 569.128 [M+Na+NH3]+ 585.102 [M+H+NH3]+ 607.084	8	Uridine diphosphate-N-acetylglucosamine; Uridine diphosphate-N-acetylgalactosamine; UDP-N-acetyl-D-mannosamine; UDP-N-acetyl-alpha-D-galactosamine;	C17H27N3O17P2;	HMDB0000290; HMDB0000304; HMDB0013112; HMDB0060522;
541	634.815	634.815	634.832	63.604	62.4276	63.9472	216844	33744.9	25360.3	30210.1		25146.1			195
542	655.059	655.059	655.059	44.0141	43.7474	44.1091		82504	72842.6	53366.7	57190.9	31212			200
543	664.119	664.114	664.12	44.411	44.0141	45.0025	387516	1.57478e+06	1.54541e+06	1.63799e+06	1.53171e+06	1.39595e+06	[40][M]+		4
544	664.466	664.456	664.466	47.7856	47.3587	48.1496	2.61721e+06	3.20288e+06	248556	161455	155669	179969			231
545	665.118	665.103	665.124	44.0141	40.2124	45.1767	83152.5	351971	328071	336354	320714	329351	[40][M+1]+		4
546	666.135	666.107	666.135	40.8435	40.2124	41.0012		120449	100797	102463	62465.6	75050.4			320	NADH;	C21H29N7O14P2;	HMDB0001487;
547	688.159	688.159	688.159	40.3496	40.2124	40.7926		103265	82073.8	58993.4	53117.6	45508.2			328	Dephospho-CoA;	C21H35N7O13P2S;	HMDB0001373;
548	708.492	708.487	708.493	47.7976	46.4516	48.2314	3.78867e+06	1.96137e+06	129540	81183.6	65180.8	90270.6			1
549	719.042	719.042	719.042	40.8435	40.7331	41.2228		59864.4	53902.1	56171.8	56075.3	44439.9			8
550	744.086	744.086	744.086	40.7233	40.2124	40.7926		30299	26278.2	33293.2	28504.2	31159.2			329	NADP;	C21H28N7O17P3;	HMDB0000217;
551	752.519	752.518	752.556	47.4688	46.9835	48.4903	2.95852e+06	1.09723e+06	65174.9	16651.1	21369.8	29512			232	PC(14:0/20:5(5Z,8Z,11Z,14Z,17Z)); PC(14:1(9Z)/20:4(5Z,8Z,11Z,14Z)); PC(14:1(9Z)/20:4(8Z,11Z,14Z,17Z)); PC(16:1(9Z)/18:4(6Z,9Z,12Z,15Z)); PC(18:4(6Z,9Z,12Z,15Z)/16:1(9Z));	C42H74NO8P;	HMDB0007885; HMDB0007916; HMDB0007917; HMDB0008009; HMDB0008233;
552	768.542	768.541	768.588	48.9661	40.6041	51.1561	1.07062e+07	239757	44822.7	135135	231378	55463.3			237
553	796.573	796.545	796.62	48.9946	47.0367	49.1964	1.0984e+07	193900	57459.3	204339	281851	116827			238
