# Supplementary material for: Investigation on acquired palbociclib resistance by LC-MS based multi-omics analysis
Source: Front Mol Biosci. 2023 Jan 19;10:1116398. doi: 10.3389/fmolb.2023.1116398 (PMC9892630; doi:10.3389/fmolb.2023.1116398)
Supplement: Supplementary file 1 [file DataSheet1.zip › Supplementary table 3 Intactglycopeptides.xlsx]

## Sheet: Sheet1
IGPs	HTC116 cell_1	HTC116 cell_2	HTC116 cell_3	HTC116 cell_4	HCT116 PD-R cell_1	HCT116 PD-R cell_2	HCT116 PD-R cell_3	HCT116 PD-R cell_4
HLJSSHPR_H(8)N(2)_(N(N(H(H(H(H)))(H(H)(H)(H)))))_Q5JTV8_TOIP1_399	87905000	99869600	30703700	58493200	42503200	44884300	87166600	78907700
HLJSSHPR_H(7)N(2)_(N(N(H(H(H))(H(H(H(H)))))))_Q5JTV8_TOIP1_399	25772400	35773000	6207400	28430600	27990100	42442100	12163600	46243700
HLJSSHPR_H(8)N(2)_(N(N(H(H(H(H)))(H(H)(H(H))))))_Q5JTV8_TOIP1_399	N/A	N/A	N/A	N/A	10808900	N/A	N/A	N/A
LASCJK_H(9)N(2)_(N(N(H(H)(H(H(H))(H(H(H(H))))))))_Q6P4Q7_CNNM4_55	N/A	N/A	N/A	N/A	671690	N/A	5337440	N/A
JSTYSR_H(7)N(2)_(N(N(H(H(H))(H(H)(H(H))))))_Q9Y251_HPSE_162	N/A	N/A	N/A	N/A	3789940	N/A	N/A	N/A
VPESENJK_H(5)N(2)_(N(N(H(H(H))(H(H)))))_Q5JRA6_TGO1_246	N/A	N/A	N/A	N/A	1581870	N/A	N/A	N/A
AAJGSLR_H(8)N(2)_(N(N(H(H)(H(H(H(H(H(H)))))))))_P11279_LAMP1_322	N/A	N/A	N/A	N/A	349908000	N/A	N/A	N/A
AAJGSLR_H(4)N(2)_(N(N(H(H)(H(H)))))_P11279_LAMP1_322	N/A	22415700	21558100	N/A	24789100	N/A	23896400	N/A
AAJGSLR_H(5)N(2)_(N(N(H(H(H))(H(H)))))_P11279_LAMP1_322	N/A	N/A	125071000	N/A	83418800	97863600	107850000	72216800
IJSTEAR_H(6)N(2)_(N(N(H(H(H))(H(H(H))))))_Q6PK18_OGFD3_215	N/A	9598100	N/A	N/A	17116400	N/A	N/A	N/A
KDJTTVTR_H(4)N(3)A(1)_(N(N(H(H)(H(N(H(A)))))))_P11279_LAMP1_249	N/A	N/A	13699600	N/A	32924000	N/A	N/A	N/A
KDJTTVTR_H(4)N(3)_(N(N(H(H)(H(N(H))))))_P11279_LAMP1_249	1463530	N/A	N/A	N/A	4699770	4482220	6735450	N/A
KDJTTVTR_H(5)N(3)F(1)_(N(N(H(H(H))(H(N(H)(F))))))_P11279_LAMP1_249	N/A	N/A	N/A	N/A	2348770	N/A	N/A	N/A
SLSJSTAR_H(3)N(2)_(N(N(H(H)(H))))_P50454_SERPH_120	1592480	1991440	3368500	2573610	2599110	3400260	4890910	1402300
SLSJSTAR_H(8)N(2)_(N(N(H(H(H))(H(H(H(H(H))))))))_P50454_SERPH_120	N/A	N/A	N/A	N/A	364415000	N/A	N/A	N/A
SLSJSTAR_H(9)N(2)_(N(N(H(H(H(H(H))))(H(H(H(H)))))))_P50454_SERPH_120	N/A	N/A	N/A	N/A	42787000	N/A	N/A	N/A
SLSJSTAR_H(7)N(2)_(N(N(H(H(H))(H(H(H(H)))))))_P50454_SERPH_120	N/A	N/A	N/A	N/A	66886200	N/A	N/A	N/A
SLSJSTAR_H(5)N(2)_(N(N(H(H(H))(H(H)))))_P50454_SERPH_120	N/A	N/A	N/A	17757200	50926600	53610000	77646900	58575000
SLSJSTAR_H(4)N(2)_(N(N(H(H)(H)(H))))_P50454_SERPH_120	N/A	9759560	N/A	4331720	19147600	23034700	N/A	N/A
JVTHHVSVTK_H(6)N(2)_(N(N(H(H(H))(H(H)(H)))))_O94901_SUN1_588	N/A	47845200	62002400	59225800	35804900	28190000	48889900	34133200
SLSJSTAR_H(6)N(2)_(N(N(H(H(H))(H(H)(H)))))_P50454_SERPH_120	79335000	79358400	56186800	N/A	72305000	145205000	290206000	N/A
SLSJSTAR_H(3)N(6)F(4)_(N(N(H(H(N(F))(N(F)))(H(N(F))(N(F))))))_P50454_SERPH_120	N/A	N/A	N/A	N/A	128223	N/A	N/A	N/A
SLSJSTAR_H(4)N(2)_(N(N(H(H)(H(H)))))_P50454_SERPH_120	10600000	N/A	N/A	14340800	19147600	23034700	24990800	20628000
LIDNJK_H(9)N(2)_(N(N(H(H(H(H)))(H(H)(H(H(H)))))))_P07602_SAP_332	N/A	N/A	N/A	N/A	7856440	8332510	N/A	7638340
KDJTTVTR_H(5)N(4)A(1)F(1)_(N(F)(N(H(H(N(H)))(H(N(H(A)))))))_P11279_LAMP1_249	10175900	N/A	N/A	N/A	16000000	N/A	N/A	15478100
LIDNJK_H(8)N(2)_(N(N(H(H(H(H)))(H(H(H(H)))))))_P07602_SAP_332	N/A	N/A	N/A	19523100	9860910	N/A	N/A	N/A
LIDNJK_H(7)N(2)_(N(N(H(H(H))(H(H(H(H)))))))_P07602_SAP_332	66513500	66047200	59523500	71640900	12181400	14719600	14725500	14274300
IJTTADEK_H(9)N(2)_(N(N(H(H(H(H(H))))(H(H(H(H)))))))_O14672_ADA10_278	N/A	N/A	N/A	N/A	24841200	N/A	N/A	N/A
IJTTADEK_H(4)N(2)_(N(N(H(H)(H(H)))))_O14672_ADA10_278	N/A	N/A	N/A	N/A	236435	N/A	N/A	N/A
LSDTTSQSJSTAK_H(6)N(2)_(N(N(H(H(H))(H(H(H))))))_P07942_LAMB1_1279	N/A	N/A	N/A	N/A	4015950	N/A	N/A	4060330
IJTTADEK_H(6)N(2)_(N(N(H(H(H))(H(H)(H)))))_O14672_ADA10_278	1729720	1625460	1842160	5413620	1093360	N/A	11902200	N/A
IJTTADEK_H(8)N(2)_(N(N(H(H(H(H)))(H(H)(H(H))))))_O14672_ADA10_278	N/A	N/A	N/A	N/A	4739570	N/A	N/A	N/A
PJMSASCK_H(8)N(2)_(N(N(H(H(H(H)))(H(H(H(H)))))))_P07602_SAP_101	N/A	N/A	N/A	10815700	3884690	N/A	N/A	4757940
PJMSASCK_H(8)N(2)_(N(N(H(H(H(H)))(H(H)(H(H))))))_P07602_SAP_101	N/A	N/A	N/A	N/A	3884690	3877500	N/A	N/A
LIDNJK_H(6)N(2)_(N(N(H(H(H))(H(H)(H)))))_P07602_SAP_332	1432870	1580240	348717000	918340	158277000	441365	156859000	179989000
LSDTTSQSJSTAK_H(5)N(2)_(N(N(H(H(H))(H(H)))))_P07942_LAMB1_1279	N/A	N/A	N/A	N/A	3909890	N/A	4264490	3685920
DJTTVTR_H(3)N(2)_(N(N(H(H)(H))))_P11279_LAMP1_249	11144700	N/A	1063440	9220230	10979200	14806600	N/A	15453900
LIDNJK_H(6)N(2)_(N(N(H(H(H))(H(H(H))))))_P07602_SAP_332	265093000	1580240	N/A	448321000	158277000	N/A	N/A	179989000
LIDNJK_H(4)N(2)_(N(N(H(H)(H(H)))))_P07602_SAP_332	N/A	4316430	N/A	11192400	2265310	2038570	2326360	153778000
LIDNJK_H(5)N(2)_(N(N(H(H)(H(H(H))))))_P07602_SAP_332	180629000	N/A	N/A	198623000	112609000	N/A	134376000	121986000
ILJGSNK_H(9)N(2)_(N(N(H(H(H(H(H))))(H(H(H(H)))))))_Q9UBV2_SE1L1_195	N/A	N/A	N/A	N/A	33437100	N/A	38296600	33484900
ILJGSNK_H(8)N(2)_(N(N(H(H(H))(H(H(H))(H(H))))))_Q9UBV2_SE1L1_195	N/A	N/A	N/A	N/A	10323800	N/A	N/A	N/A
PJMSASCK_H(6)N(2)_(N(N(H(H(H))(H(H(H))))))_P07602_SAP_101	N/A	N/A	N/A	N/A	2543600	2612350	N/A	2956280
QJSSFTEK_H(9)N(2)_(N(N(H(H(H)(H))(H(H)(H(H(H)))))))_Q9BZC7_ABCA2_628	N/A	N/A	N/A	N/A	2079800	N/A	N/A	N/A
GJVTQHVQGHR_H(6)N(5)A(1)_(N(N(H(H(N(H(A))))(H(N(H))(N(H))))))_Q15043_S39AE_77	N/A	N/A	N/A	N/A	2318060	N/A	N/A	N/A
FVJDTK_H(9)N(2)_(N(N(H(H(H(H)))(H(H(H(H(H))))))))_P33527_MRP1_354;157	N/A	N/A	N/A	7751730	1944470	N/A	N/A	N/A
IJTTADEK_H(5)N(2)_(N(N(H(H(H))(H(H)))))_O14672_ADA10_278	N/A	N/A	N/A	N/A	10528000	N/A	N/A	N/A
FVJDTK_H(8)N(2)_(N(N(H(H(H(H)))(H(H)(H)(H)))))_P33527_MRP1_354;157	8772790	9271940	N/A	N/A	3060730	N/A	N/A	N/A
DJTTVTR_H(5)N(4)_(N(N(H(H(H))(H(N)(N(H))))))_P11279_LAMP1_249	N/A	N/A	N/A	N/A	13746000	N/A	N/A	N/A
KDJTTVTR_H(5)N(4)A(2)_(N(N(H(H(N(H(A))))(H(N(H(A)))))))_P11279_LAMP1_249	N/A	8909580	N/A	N/A	16584300	23649200	34978800	N/A
DJTTVTR_H(4)N(3)_(N(N(H(H)(H(N(H))))))_P11279_LAMP1_249	N/A	N/A	N/A	9642550	15371200	N/A	N/A	N/A
GPGIKPJQTSK_H(6)N(2)_(N(N(H(H(H))(H(H(H))))))_P15586_GNS_362	N/A	9756800	8656900	N/A	13996400	N/A	16652000	N/A
PJMSASCK_H(5)N(2)_(N(N(H(H)(H(H(H))))))_P07602_SAP_101	N/A	N/A	N/A	N/A	17182900	N/A	N/A	N/A
PJMSASCK_H(5)N(4)_(N(N(H(H)(H(N(H))(N(H))))))_P07602_SAP_101	N/A	N/A	N/A	N/A	2433840	N/A	N/A	N/A
LIDNJK_H(4)N(2)_(N(N(H(H)(H)(H))))_P07602_SAP_332	88616300	4279570	74882400	369000	110032000	154496000	89093500	2342290
JNSIPDK_H(8)N(2)_(N(N(H(H(H(H)))(H(H)(H)(H)))))_Q08431_MFGM_238	N/A	N/A	N/A	N/A	1251300	N/A	N/A	N/A
LIDNJKTEK_H(3)N(2)_(N(N(H(H)(H))))_P07602_SAP_332	N/A	N/A	N/A	N/A	1042720	N/A	1387650	1259840
PJMSASCK_H(4)N(2)_(N(N(H(H)(H(H)))))_P07602_SAP_101	1476840	5044640	N/A	N/A	7941070	11010600	N/A	10217400
JATGDYK_H(5)N(4)A(1)_(N(N(H(H(N(H)))(H(N(H(A)))))))_Q13740_CD166_306	N/A	5746770	N/A	N/A	4478030	N/A	N/A	N/A
PJMSASCK_H(3)N(2)_(N(N(H(H)(H))))_P07602_SAP_101	869338	5056180	724915	182992000	153126000	927728	85531200	182358000
LIDNJK_H(3)N(2)_(N(N(H(H)(H))))_P07602_SAP_332	790535	87838500	1671030	2249260	37869800	41882900	10531500	970522
PJMSASCK_H(4)N(3)_(N(N(H(H(H))(H(N)))))_P07602_SAP_101	N/A	N/A	N/A	N/A	32680700	3538060	N/A	N/A
PJMSASCK_H(4)N(3)_(N(N(H(H)(H(N(H))))))_P07602_SAP_101	11891400	9805990	2253080	12642600	32680700	1263710	35456000	36766800
AMSSJETAAYK_H(9)N(2)_(N(N(H(H(H(H)))(H(H)(H(H(H)))))))_Q8TCJ2_STT3B_641	N/A	N/A	N/A	N/A	5718010	N/A	N/A	N/A
AMSSJETAAYK_H(8)N(2)_(N(N(H(H(H(H)))(H(H)(H(H))))))_Q8TCJ2_STT3B_641	N/A	N/A	N/A	N/A	1270930	N/A	N/A	42967700
AMSSJETAAYK_H(8)N(2)_(N(N(H(H(H(H)))(H(H)(H)(H)))))_Q8TCJ2_STT3B_641	N/A	N/A	N/A	N/A	1270930	N/A	N/A	N/A
PJMSASCK_H(5)N(4)_(N(N(H(H(N(H)))(H(N(H))))))_P07602_SAP_101	N/A	N/A	N/A	N/A	7940900	10344700	9990890	8378650
JFTMNEK_H(6)N(2)_(N(N(H(H(H))(H(H(H))))))_Q92820_GGH_203	2409380	N/A	N/A	N/A	3986010	4188210	4241640	3720100
YIHQJYTK_H(9)N(2)_(N(N(H(H(H(H)))(H(H(H(H(H))))))))_Q02809_PLOD1_538	N/A	N/A	N/A	N/A	49022200	N/A	N/A	N/A
YIHQJYTK_H(7)N(2)_(N(N(H(H(H))(H(H(H(H)))))))_Q02809_PLOD1_538	2583350	4103600	N/A	1618200	6040870	5622100	2818860	6182230
LIDNJK_H(5)N(4)A(4)_(N(N(H(H(N(A)(H(A))))(H(N(A)(H(A)))))))_P07602_SAP_332	N/A	N/A	N/A	N/A	1016360	N/A	N/A	N/A
YIHQJYTK_H(8)N(2)_(N(N(H(H(H(H)))(H(H(H(H)))))))_Q02809_PLOD1_538	55874800	N/A	N/A	N/A	12614100	N/A	N/A	N/A
AGHFQJTSSPSAR_H(5)N(2)_(N(N(H(H)(H(H(H))))))_P36941_TNR3_177	N/A	N/A	N/A	N/A	883284	N/A	751152	N/A
LIDNJK_H(5)N(2)_(N(N(H(H(H))(H(H)))))_P07602_SAP_332	180629000	1824750	175235000	4461270	1504180	127087000	134376000	121986000
SHTJTSHVMQYGJK_H(9)N(4)_(N(N(H(H(H)(H))(H(N(H(H)))(N(H(H)))))))_Q99538_LGMN_272	N/A	N/A	N/A	N/A	14238000	N/A	10811900	16105800
JFTMNEK_H(5)N(2)_(N(N(H(H)(H(H(H))))))_Q92820_GGH_203	N/A	N/A	N/A	N/A	4539090	4086310	N/A	N/A
JDTLQEAK_H(5)N(2)_(N(N(H(H)(H(H)(H)))))_Q92896_GSLG1_786	N/A	N/A	N/A	N/A	2273000	N/A	2221730	N/A
DJTTVTR_H(3)N(3)_(N(N(H(H)(H(N)))))_P11279_LAMP1_249	N/A	N/A	N/A	N/A	3233230	N/A	N/A	N/A
LIDNJK_H(5)N(4)A(3)F(2)_(N(N(H(H(N(F)(H(A))))(H(N(F)(H(A(A))))))))_P07602_SAP_332	N/A	N/A	N/A	N/A	2103280	N/A	N/A	1210430
ENQJHSYSLK_H(9)N(2)_(N(N(H(H(H(H)))(H(H(H))(H(H))))))_P06756_ITAV_945	N/A	N/A	N/A	N/A	6115090	N/A	N/A	N/A
YIHQJYTK_H(5)N(2)_(N(N(H(H)(H(H(H))))))_Q02809_PLOD1_538	N/A	N/A	N/A	N/A	8828850	N/A	817485	N/A
HIJLTK_H(9)N(2)_(N(N(H(H(H(H)))(H(H(H))(H(H))))))_Q8N2E2_VWDE_703	N/A	N/A	N/A	N/A	4156960	N/A	N/A	N/A
HIJLTK_H(8)N(2)_(N(N(H(H(H(H)))(H(H)(H(H))))))_Q8N2E2_VWDE_703	2100720	N/A	N/A	3408280	2585090	3985230	3031790	4916990
JATLAEQAK_H(9)N(2)_(N(N(H(H(H(H)))(H(H)(H(H)(H))))))_Q9Y4L1_HYOU1_869	N/A	N/A	N/A	198764000	20006300	N/A	N/A	N/A
JATLAEQAK_H(8)N(2)_(N(N(H(H(H(H)))(H(H)(H(H))))))_Q9Y4L1_HYOU1_869	N/A	N/A	N/A	56406300	63779600	N/A	356268000	N/A
HIJLTK_H(5)N(2)_(N(N(H(H)(H(H)(H)))))_Q8N2E2_VWDE_703	819650	1025360	N/A	N/A	1230340	N/A	1275680	1543810
SHTJTSHVMQYGJK_H(6)N(4)_(N(N(H(N)(H(H)(H))(H(N(H))))))_Q99538_LGMN_263	N/A	N/A	N/A	N/A	1062360	N/A	425229	N/A
JATLAEQAK_H(8)N(2)_(N(N(H(H(H(H)))(H(H)(H)(H)))))_Q9Y4L1_HYOU1_869	N/A	226569000	N/A	56406300	344965000	N/A	N/A	N/A
JATLAEQAK_H(7)N(2)_(N(N(H(H)(H(H)(H(H(H)))))))_Q9Y4L1_HYOU1_869	N/A	38583400	N/A	37276700	50753100	N/A	N/A	N/A
JATLAEQAK_H(5)N(2)_(N(N(H(H)(H(H(H))))))_Q9Y4L1_HYOU1_869	20904800	25940900	N/A	24888200	27301400	28778400	607488	25837600
JATLAEQAK_H(4)N(2)_(N(N(H(H)(H)(H))))_Q9Y4L1_HYOU1_869	7324450	9245060	10660300	8541000	8448690	8775080	11584600	8785880
GYPCGGJK_H(5)N(4)A(1)_(N(N(H(H(N(H)))(H(N(H(A)))))))_P11717_MPRI_2085	N/A	N/A	N/A	8376260	12892600	N/A	N/A	10913300
YPHNHHVVJNTLEGJCSSK_H(11)N(8)_(N(N(H(N)(H(N(H(H)))(N(H(H))))(H(N(H(H)))(N(H(N(H))))))))_P15586_GNS_117	N/A	N/A	N/A	N/A	11702000	N/A	N/A	N/A
ENQJHSYSLK_H(5)N(2)_(N(N(H(H)(H(H(H))))))_P06756_ITAV_945	N/A	N/A	N/A	N/A	14235400	14846300	N/A	N/A
JATLAEQAK_H(6)N(2)_(N(N(H(H(H))(H(H(H))))))_Q9Y4L1_HYOU1_869	30593000	71533300	33942400	N/A	65896200	74029500	61656600	N/A
MFSJCSK_H(5)N(2)_(N(N(H(H)(H(H(H))))))_P78536_ADA17_452	N/A	N/A	N/A	N/A	4235330	N/A	N/A	N/A
LIDNJK_H(4)N(3)A(1)_(N(N(H(H)(H(N(H(A)))))))_P07602_SAP_332	58290400	46754700	64452200	62963000	24388200	24098400	20870700	23656800
JATLAEQAK_H(7)N(2)_(N(N(H(H(H(H)))(H(H(H))))))_Q9Y4L1_HYOU1_869	N/A	N/A	45767200	N/A	50753100	N/A	68469600	N/A
JATLAEQAK_H(6)N(2)_(N(N(H(H(H))(H(H)(H)))))_Q9Y4L1_HYOU1_869	N/A	31994700	N/A	N/A	65896200	25250000	61656600	24243700
LLJGSQR_H(6)N(2)_(N(N(H(H(H))(H(H(H))))))_Q32P28_P3H1_467	N/A	N/A	N/A	N/A	40928200	50257800	42062900	44794900
JATLAEQAK_H(7)N(2)_(N(N(H(H(H)(H))(H(H)(H)))))_Q9Y4L1_HYOU1_869	N/A	N/A	N/A	N/A	50753100	11937100	68469600	N/A
PJMSASCK_H(4)N(3)A(1)_(N(N(H(H)(H(N(H(A)))))))_P07602_SAP_101	29737200	36477000	28001500	46180100	57283000	31258600	49427100	61150500
PJMSASCK_H(6)N(3)_(N(N(H(H(H(H)))(H(N(H))))))_P07602_SAP_101	N/A	N/A	N/A	N/A	3607410	N/A	N/A	N/A
PJMSASCK_H(6)N(5)A(1)_(N(N(H(H(N(H(A))))(H(N(H))(N(H))))))_P07602_SAP_101	N/A	N/A	N/A	N/A	2283750	3477660	12203400	N/A
JATLAEQAK_H(5)N(2)_(N(N(H(H)(H(H)(H)))))_Q9Y4L1_HYOU1_869	17734100	N/A	27238300	N/A	51506500	N/A	37391800	50626000
JATLAEQAK_H(4)N(2)_(N(N(H(H)(H(H)))))_Q9Y4L1_HYOU1_869	7649400	9245060	60336500	N/A	26504400	31647400	11584600	8785880
ENQJHSYSLK_H(5)N(4)_(N(N(H(H(N(H)))(H(N(H))))))_P06756_ITAV_945	N/A	N/A	N/A	N/A	7458430	N/A	N/A	N/A
GTJYTVR_H(8)N(2)_(N(N(H(H(H(H)))(H(H(H(H)))))))_P07942_LAMB1_677	N/A	N/A	N/A	N/A	9545620	N/A	N/A	N/A
LLJGSQR_H(5)N(2)_(N(N(H(H)(H(H)(H)))))_Q32P28_P3H1_467	N/A	N/A	N/A	N/A	101878000	76507600	N/A	29584700
JATLAEQAK_H(3)N(2)_(N(N(H(H)(H))))_Q9Y4L1_HYOU1_869	3254550	3277330	4406890	4030250	1434370	4666510	5925440	5184900
INEVJK_H(3)N(2)_(N(N(H(H)(H))))_Q8WWZ4_ABCAA_1112	N/A	N/A	N/A	N/A	1578620	N/A	N/A	N/A
LLJGSQR_H(5)N(2)_(N(N(H(H(H))(H(H)))))_Q32P28_P3H1_467	N/A	N/A	N/A	N/A	101878000	N/A	36403200	N/A
VESGEJCSSPAPR_H(5)N(2)_(N(N(H(H)(H(H)(H)))))_Q14643_ITPR1_2512	N/A	N/A	1532690	N/A	5911850	N/A	N/A	4748550
SHTJTSHVMQYGJK_H(12)N(2)_(N(N(H(H(H)(H(H)))(H(H(H(H(H(H(H))))))))))_Q99538_LGMN_263	N/A	N/A	N/A	N/A	5499970	N/A	N/A	N/A
DQGSAYAJR_H(5)N(4)A(1)_(N(N(H(H(N(H)))(H(N(H(A)))))))_Q5ZPR3_CD276_309	5652950	N/A	N/A	N/A	13549300	N/A	19348100	N/A
PJMSASCK_H(5)N(4)A(1)_(N(N(H(H(N(H)))(H(N(H(A)))))))_P07602_SAP_101	N/A	6844900	N/A	N/A	18136400	31438100	N/A	N/A
JETHSICTACDESCK_H(8)N(2)_(N(N(H(H(H))(H(H(H))(H(H))))))_Q6UXH1_CREL2_190	N/A	31766400	N/A	N/A	18799300	N/A	N/A	N/A
JETHSICTACDESCK_H(5)N(2)_(N(N(H(H)(H(H(H))))))_Q6UXH1_CREL2_190	8242950	7907730	9920250	9805190	21474600	N/A	24390900	24401600
JETHSICTACDESCK_H(7)N(2)_(N(N(H(H(H)(H))(H(H)(H)))))_Q6UXH1_CREL2_190	N/A	N/A	N/A	N/A	19100500	N/A	N/A	N/A
DJTTVTR_H(6)N(5)A(2)_(N(N(H(H(N(H(A))))(H(N(H))(N(H(A)))))))_P11279_LAMP1_249	34613500	35272000	35032700	N/A	8693340	N/A	64894500	46339200
GIJESYK_H(7)N(2)_(N(N(H(H(H))(H(H(H(H)))))))_P50897_PPT1_212	21927700	N/A	N/A	35880400	14620800	16892100	N/A	N/A
JETHSICTACDESCK_H(6)N(2)_(N(N(H(H(H))(H(H)(H)))))_Q6UXH1_CREL2_190	25141900	43001500	1086010	N/A	30137900	N/A	N/A	9967210
IADJHTPK_H(7)N(2)_(N(N(H(H(H))(H(H(H(H)))))))_P63165_SUMO1_74	N/A	N/A	N/A	N/A	4030310	N/A	N/A	N/A
IADJHTPK_H(9)N(2)_(N(N(H(H(H)(H))(H(H)(H(H(H)))))))_P63165_SUMO1_74	N/A	N/A	N/A	N/A	225277000	N/A	N/A	N/A
IADJHTPK_H(6)N(2)_(N(N(H(H(H))(H(H)(H)))))_P63165_SUMO1_74	8448880	12857400	18635700	10346300	12535600	N/A	N/A	N/A
IADJHTPK_H(8)N(2)_(N(N(H(H(H)(H))(H(H)(H(H))))))_P63165_SUMO1_74	N/A	N/A	N/A	N/A	93332700	N/A	N/A	N/A
IADJHTPK_H(5)N(2)_(N(N(H(H)(H(H)(H)))))_P63165_SUMO1_74	N/A	8341820	8368480	N/A	6285170	8340340	10389200	8966310
IADJHTPK_H(4)N(2)_(N(N(H(H)(H(H)))))_P63165_SUMO1_74	N/A	4020700	N/A	N/A	3701500	4704490	5698290	N/A
LKVPESENJK_H(8)N(2)_(N(N(H(H(H(H)))(H(H)(H)(H)))))_Q5JRA6_TGO1_246	17843900	19493400	18561100	23091000	11747200	21608000	15089200	N/A
JETHSICTACDESCK_H(5)N(2)_(N(N(H(H(H))(H(H)))))_Q6UXH1_CREL2_190	N/A	N/A	N/A	9805190	21325200	20674200	24390900	24401600
GIJESYK_H(6)N(2)_(N(N(H(H(H))(H(H(H))))))_P50897_PPT1_212	N/A	14833900	17572700	20492700	12250100	N/A	12294500	N/A
GIJESYK_H(4)N(2)_(N(N(H(H)(H(H)))))_P50897_PPT1_212	3859340	4171220	N/A	3100180	1604880	3187430	1460980	3683690
NLJMSR_H(9)N(2)_(N(N(H(H(H))(H(H)(H(H(H(H))))))))_P38571_LICH_273;240	N/A	N/A	N/A	15973600	31074500	N/A	N/A	N/A
JETHSICTACDESCK_H(4)N(2)_(N(N(H(H)(H)(H))))_Q6UXH1_CREL2_190	4539260	6454230	6228030	N/A	7233100	4039360	N/A	6280250
LLHAYJR_H(10)N(2)_(N(N(H(H(H(H)))(H(H)(H(H)(H(H)))))))_Q13214_SEM3B_124	N/A	N/A	N/A	N/A	2200640	N/A	N/A	N/A
NLJMSR_H(8)N(2)_(N(N(H(H(H(H)))(H(H)(H(H))))))_P38571_LICH_273;240	129672000	N/A	129452000	N/A	136765000	N/A	116594000	N/A
NLJMSR_H(8)N(2)_(N(N(H(H(H(H)))(H(H)(H)(H)))))_P38571_LICH_273;240	N/A	N/A	N/A	140791000	136765000	N/A	N/A	N/A
CHEGJGTFECGACR_H(4)N(2)_(N(N(H(H)(H(H)))))_P05556_ITB1_481	N/A	N/A	N/A	N/A	1531160	N/A	N/A	N/A
JDTLQEAK_H(4)N(4)A(1)_(N(N(H(H(N))(H(N(H(A)))))))_Q92896_GSLG1_786	4028760	5281170	N/A	5989880	5031910	5913440	6424630	5437430
NLJMSR_H(6)N(2)_(N(N(H(H(H))(H(H(H))))))_P38571_LICH_273;240	N/A	N/A	N/A	N/A	2749100	N/A	2819130	N/A
NLJMSR_H(7)N(2)_(N(N(H(H)(H(H(H(H(H))))))))_P38571_LICH_273;240	N/A	N/A	N/A	N/A	26051000	N/A	N/A	N/A
NLJMSR_H(4)N(2)_(N(N(H(H)(H)(H))))_P38571_LICH_273;240	N/A	N/A	N/A	1106340	922276	N/A	N/A	849570
NLJMSR_H(5)N(2)_(N(N(H(H(H))(H(H)))))_P38571_LICH_273;240	2133240	2167120	N/A	2157130	1883900	N/A	N/A	1997160
GIPVJK_H(8)N(2)_(N(N(H(H(H(H)))(H(H)(H)(H)))))_Q5T601_AGRF1_437	4467900	N/A	N/A	N/A	2029980	1675000	N/A	N/A
JDTLQEAK_H(5)N(4)A(1)_(N(N(H(H(N(H)))(H(N(H(A)))))))_Q92896_GSLG1_786	N/A	N/A	3972420	12690400	2597900	N/A	1220710	N/A
SLTTSLHJK_H(5)N(2)_(N(N(H(H)(H(H)(H)))))_Q92673_SORL_1894	N/A	N/A	N/A	N/A	2953590	3088360	N/A	N/A
JLSVDGK_H(9)N(2)_(N(N(H(H(H(H)))(H(H(H(H(H))))))))_Q9NYQ6_CELR1_1623	N/A	N/A	N/A	N/A	3579610	6298050	N/A	N/A
LKVPESENJK_H(6)N(2)_(N(N(H(H(H))(H(H(H))))))_Q5JRA6_TGO1_246	N/A	N/A	N/A	N/A	15530200	N/A	N/A	17068500
JMTISR_H(9)N(2)_(N(N(H(H(H))(H(H(H))(H(H(H)))))))_P06756_ITAV_554	N/A	N/A	N/A	N/A	7611230	N/A	N/A	N/A
JMTISR_H(9)N(2)_(N(N(H(H(H))(H(H(H(H(H(H)))))))))_P06756_ITAV_554	N/A	N/A	N/A	N/A	7611230	N/A	7561660	N/A
GIJESYK_H(5)N(2)_(N(N(H(H)(H(H(H))))))_P50897_PPT1_212	N/A	18296900	17135200	N/A	17662700	8392150	N/A	N/A
YPAJCTVR_H(9)N(2)_(N(N(H(H)(H(H(H(H(H(H(H))))))))))_Q9BRN9_TM2D3_157	N/A	N/A	N/A	N/A	6723130	N/A	N/A	N/A
NLJMSR_H(7)N(2)_(N(N(H(H(H))(H(H(H(H)))))))_P38571_LICH_273;240	N/A	N/A	N/A	N/A	25571600	N/A	29282300	29479900
JMTISR_H(8)N(2)_(N(N(H(H(H(H)))(H(H)(H(H))))))_P06756_ITAV_554	N/A	N/A	N/A	N/A	5368450	N/A	N/A	N/A
ALMJGSESR_H(5)N(2)_(N(N(H(H)(H(H)(H)))))_P35613_BASI_268	N/A	3000110	N/A	N/A	13939600	16202700	17470600	20986900
YPAJCTVR_H(8)N(2)_(N(N(H(H(H))(H(H(H(H(H))))))))_Q9BRN9_TM2D3_157	N/A	N/A	N/A	N/A	18123600	N/A	N/A	N/A
GPTJJTCVVR_H(8)N(2)_(N(N(H(H)(H(H(H))(H(H(H)))))))_Q8TEM1_PO210_1441	N/A	N/A	N/A	N/A	35146600	39106200	N/A	N/A
JNSMCTTMR_H(6)N(2)_(N(N(H(H(H))(H(H)(H)))))_Q9UHN6_CEIP2_636	N/A	N/A	N/A	N/A	1200960	N/A	N/A	2444680
GPTJJTCVVR_H(5)N(2)_(N(N(H(H)(H(H)(H)))))_Q8TEM1_PO210_1441	1941390	1889890	2554940	N/A	2275630	N/A	3439700	2884730
GPTJJTCVVR_H(4)N(2)_(N(N(H(H)(H(H)))))_Q8TEM1_PO210_1441	1521750	N/A	N/A	N/A	3614440	938244	N/A	2446770
JYTADYDK_H(9)N(2)_(N(N(H(H(H(H)))(H(H(H(H(H))))))))_O94905_ERLN2_106;108	N/A	N/A	N/A	177835000	100716000	N/A	123347000	N/A
NLJMSR_H(6)N(2)_(N(N(H(H(H))(H(H)(H)))))_P38571_LICH_273;240	N/A	3102530	2908450	2592080	3176000	5125180	4493460	N/A
ALMJGSESR_H(4)N(2)_(N(N(H(H)(H(H)))))_P35613_BASI_268	N/A	1567280	N/A	1449790	13742300	N/A	15354800	22071900
JYTADYDK_H(6)N(2)_(N(N(H(H)(H(H)(H)(H)))))_O94905_ERLN2_106;108	N/A	N/A	15497500	14906700	12996900	N/A	N/A	36880800
JYTADYDK_H(7)N(2)_(N(N(H(H(H))(H(H)(H)(H)))))_O94905_ERLN2_106;108	N/A	N/A	N/A	N/A	36927100	39955300	N/A	N/A
YPAJCTVR_H(7)N(2)_(N(N(H(H(H))(H(H(H(H)))))))_Q9BRN9_TM2D3_157	N/A	N/A	N/A	N/A	4882340	N/A	5042840	N/A
JYTADYDK_H(9)N(2)_(N(N(H(H(H(H)))(H(H(H))(H(H))))))_O94905_ERLN2_106;108	N/A	N/A	N/A	N/A	100716000	N/A	N/A	N/A
AMSSJETAAYK_H(9)N(2)_(N(N(H(H)(H(H(H(H(H(H(H))))))))))_Q8TCJ2_STT3B_641	N/A	N/A	N/A	N/A	130367000	N/A	N/A	N/A
JYTADYDK_H(5)N(2)_(N(N(H(H(H))(H(H)))))_O94905_ERLN2_106;108	8812010	10635300	8977840	N/A	9650240	389006	14267200	N/A
JYTADYDK_H(4)N(2)_(N(N(H(H)(H(H)))))_O94905_ERLN2_106;108	10660800	3153210	2716580	3471880	2959040	1093170	4734660	3167320
AMSSJETAAYK_H(6)N(2)_(N(N(H(H(H))(H(H)(H)))))_Q8TCJ2_STT3B_641	1301600	9489220	7762190	6194400	8096830	2819870	9885290	9198040
AMSSJETAAYK_H(4)N(2)_(N(N(H(H)(H(H)))))_Q8TCJ2_STT3B_641	3227340	3359860	3079790	2226000	2678080	2528050	3192480	3662390
JYTADYDK_H(8)N(2)_(N(N(H(H(H(H)))(H(H)(H)(H)))))_O94905_ERLN2_106;108	98896300	115327000	114720000	10438900	147647000	138432000	159405000	N/A
PTLGPGJR_H(8)N(2)_(N(N(H(H(H(H)))(H(H(H(H)))))))_P04920_B3A2_882	N/A	N/A	N/A	N/A	8814360	N/A	N/A	N/A
IADJHTPK_H(5)N(2)_(N(N(H(H(H))(H(H)))))_P63165_SUMO1_74	6875040	11335900	13374100	N/A	13502800	13466200	N/A	N/A
AMSSJETAAYK_H(3)N(2)_(N(N(H(H)(H))))_Q8TCJ2_STT3B_641	N/A	22499800	991957	N/A	1405630	N/A	N/A	N/A
AMSSJETAAYK_H(8)N(2)_(N(N(H(H)(H(H(H))(H(H(H)))))))_Q8TCJ2_STT3B_641	N/A	N/A	N/A	N/A	33700900	N/A	N/A	N/A
AMSSJETAAYK_H(5)N(2)_(N(N(H(H)(H(H)(H)))))_Q8TCJ2_STT3B_641	9610420	5588060	5149150	4525680	4448600	4089590	5565770	6348270
GPTJJTCVVR_H(7)N(2)_(N(N(H(H(H))(H(H(H(H)))))))_Q8TEM1_PO210_1441	12022500	N/A	N/A	13232900	18609200	N/A	19606100	20786600
JYTSIK_H(8)N(2)_(N(N(H(H(H(H)))(H(H(H(H)))))))_Q9NRR4_RNC_383	N/A	N/A	N/A	N/A	1479380	N/A	N/A	N/A
ENQJHSYSLK_H(5)N(4)A(1)_(N(N(H(H(N(H)))(H(N(H(A)))))))_P06756_ITAV_945	N/A	N/A	N/A	N/A	4980740	N/A	N/A	N/A
YPAJCTVR_H(6)N(2)_(N(N(H(H(H))(H(H)(H)))))_Q9BRN9_TM2D3_157	1267900	N/A	N/A	N/A	2681470	N/A	4000690	3682230
YEQLQJETR_H(9)N(2)_(N(N(H(H(H(H)))(H(H)(H(H(H)))))))_P11117_PPAL_167	N/A	N/A	N/A	N/A	5097730	N/A	N/A	N/A
HJLTITQGK_H(12)N(2)_(N(N(H(H(H)(H(H(H))))(H(H(H(H(H(H)))))))))_P06213_INSR_445	N/A	N/A	N/A	N/A	412547	N/A	N/A	N/A
YEQLQJETR_H(8)N(2)_(N(N(H(H(H(H)))(H(H(H(H)))))))_P11117_PPAL_167	N/A	N/A	12209200	21409000	28829300	N/A	N/A	N/A
JYTADYDK_H(8)N(2)_(N(N(H(H(H))(H(H(H))(H(H))))))_O94905_ERLN2_106;108	N/A	N/A	N/A	N/A	147647000	N/A	N/A	N/A
JYTADYDK_H(7)N(2)_(N(N(H(H(H(H)))(H(H(H))))))_O94905_ERLN2_106;108	25646800	N/A	3218640	19338000	36927100	39955300	N/A	2904520
VELJTSR_H(9)N(2)_(N(N(H(H(H(H)))(H(H)(H(H(H)))))))_P78357_CNTP1_843	N/A	N/A	N/A	N/A	19162800	N/A	N/A	N/A
YEQLQJETR_H(7)N(2)_(N(N(H(H(H))(H(H(H(H)))))))_P11117_PPAL_167	N/A	7084660	7963080	9681830	12274800	N/A	N/A	N/A
JYTADYDK_H(6)N(2)_(N(N(H(H(H))(H(H)(H)))))_O94905_ERLN2_106;108	14910400	18628600	N/A	30250300	30110300	12115800	23211200	36880800
JVSVAEGK_H(5)N(4)A(1)_(N(N(H(H(N(H)))(H(N(H(A)))))))_Q9P2B2_FPRP_286	3753570	3372250	3973120	N/A	4449380	N/A	N/A	N/A
JYTADYDK_H(6)N(2)_(N(N(H(H(H))(H(H(H))))))_O94905_ERLN2_106;108	16004600	14714200	2378720	N/A	30110300	31546500	36895100	36880800
PJMSASCK_H(6)N(6)A(2)_(N(N(H(H(N)(N(H(A))))(H(N(H))(N(H(A)))))))_P07602_SAP_101	N/A	N/A	N/A	N/A	5527400	N/A	N/A	N/A
AMSSJETAAYK_H(7)N(2)_(N(N(H(H(H))(H(H(H(H)))))))_Q8TCJ2_STT3B_641	N/A	5307770	6190350	4581970	1866310	6218820	6864910	N/A
AGHFQJTSSPSAR_H(5)N(4)A(2)_(N(N(H(H(N(H(A))))(H(N(H(A)))))))_P36941_TNR3_177	N/A	N/A	3430020	N/A	3657460	N/A	N/A	N/A
JNSWVK_H(4)N(5)_(N(N(H(H(N)(N))(H(N(H))))))_Q9P2B2_FPRP_525	3636890	N/A	N/A	N/A	1398320	N/A	2098670	3550140
PJFTDCNR_H(8)N(2)_(N(N(H(H)(H(H)(H(H(H(H))))))))_O14672_ADA10_551	N/A	N/A	N/A	N/A	2740200	N/A	2941140	N/A
YEQLQJETR_H(6)N(2)_(N(N(H(H(H))(H(H(H))))))_P11117_PPAL_167	N/A	N/A	N/A	N/A	4916690	5941670	1988960	5217690
SELVJETR_H(7)N(2)_(N(N(H(H(H))(H(H(H(H)))))))_Q9UGT4_SUSD2_162	N/A	N/A	5698640	5860190	4919310	5742370	N/A	4623620
JQTNLER_H(5)N(4)A(2)_(N(N(H(H(N(H(A))))(H(N(H(A)))))))_Q8NBJ4_GOLM1_144	8137990	N/A	11246900	7993460	6620830	N/A	9625890	N/A
JLTPSSPK_H(6)N(2)_(N(N(H(H(H))(H(H(H))))))_Q96F46_I17RA_67	4477630	3858190	4921430	3904400	1727270	2018940	1782550	1582000
VVDDVSJQTSCR_H(9)N(2)_(N(N(H(H(H))(H(H(H(H(H(H)))))))))_O75462_CRLF1_292	N/A	N/A	N/A	N/A	2942020	N/A	N/A	N/A
JQTNLER_H(4)N(5)A(2)_(N(N(H(N)(H(N))(H(N(H(A(A))))))))_Q8NBJ4_GOLM1_144	1847350	14003900	16194600	23903600	17500400	20191300	21216100	18437300
VVDDVSJQTSCR_H(8)N(2)_(N(N(H(H(H(H)))(H(H)(H)(H)))))_O75462_CRLF1_292	N/A	N/A	N/A	N/A	4218150	N/A	7461940	N/A
PJMSASCK_H(5)N(4)A(2)_(N(N(H(H(N(H(A))))(H(N(H(A)))))))_P07602_SAP_101	3968200	5260130	4905950	N/A	5807640	N/A	6422740	4623800
SELVJETR_H(6)N(2)_(N(N(H(H(H))(H(H)(H)))))_Q9UGT4_SUSD2_162	4799780	4962760	4910740	5631350	5064090	5759200	4728740	4891940
DJTTVTR_H(6)N(5)A(3)_(N(N(H(H(N(H(A))))(H(N(H(A)))(N(H(A)))))))_P11279_LAMP1_249	N/A	3143610	N/A	N/A	10229700	4597780	5784350	N/A
YEQLQJETR_H(5)N(2)_(N(N(H(H(H))(H(H)))))_P11117_PPAL_167	1407500	1613440	1596080	10429600	18756200	1857020	2606540	20599200
JYTADYDK_H(4)N(2)_(N(N(H(H)(H)(H))))_O94905_ERLN2_106;108	3052090	2950620	N/A	N/A	6126690	2141400	6106900	3167320
LJSSTIK_H(5)N(4)A(2)F(3)_(N(N(H(H(N(F)(H(F))))(H(N(F)(H(A(A))))))))_P13473_LAMP2_275	2697750	967572	N/A	3002380	2014140	2705260	N/A	N/A
CHEGJGTFECGACR_H(7)N(6)A(1)_(N(N(H(H(N(H))(N(H)))(H(N(H))(N(H(A)))))))_P05556_ITB1_481	9575450	N/A	N/A	8121720	7185650	N/A	N/A	N/A
VEQVVKPPQJK_H(9)N(2)_(N(N(H(H(H)(H(H)))(H(H(H(H)))))))_P15514_AREG_113	4881650	N/A	N/A	N/A	3593920	2917560	N/A	4170070
VEQVVKPPQJK_H(8)N(2)_(N(N(H(H(H(H)))(H(H)(H)(H)))))_P15514_AREG_113	7810560	8316450	N/A	7129980	2981400	2879790	N/A	3238550
VVDDVSJQTSCR_H(6)N(2)_(N(N(H(H(H))(H(H)(H)))))_O75462_CRLF1_292	N/A	N/A	N/A	N/A	3353350	N/A	N/A	N/A
VEQVVKPPQJK_H(10)N(2)_(N(N(H(H(H(H(H))))(H(H(H))(H(H))))))_P15514_AREG_113	N/A	N/A	N/A	N/A	1347240	N/A	N/A	N/A
SELVJETR_H(6)N(3)_(N(N(H(H(H)(H))(H(N(H))))))_Q9UGT4_SUSD2_162	N/A	28479800	30973200	N/A	10623200	N/A	N/A	42297500
JDTLQEAK_H(6)N(4)A(1)F(1)_(N(N(H(H(N(H(H))))(H(N(F)(H(A)))))))_Q92896_GSLG1_786	N/A	N/A	9674890	8762580	14135100	14010400	18571800	N/A
HTNMJLTQLK_H(8)N(2)_(N(N(H(H(H(H)))(H(H)(H)(H)))))_Q15165_PON2_254	196164000	N/A	232107000	210975000	9268300	338222000	326374000	344922000
SELVJETR_H(5)N(2)_(N(N(H(H)(H(H)(H)))))_Q9UGT4_SUSD2_162	N/A	N/A	N/A	N/A	55640700	N/A	N/A	76108200
VJNTAVIEK_H(5)N(2)_(N(N(H(H(H))(H(H)))))_Q9H330_TM245_551	N/A	N/A	N/A	N/A	3383200	4356260	N/A	3804720
JVTMGQSSAR_H(5)N(4)A(1)_(N(N(H(H(N(H)))(H(N(H(A)))))))_P48960_AGRE5_371	N/A	12367500	10529400	7284500	6874540	N/A	7103970	1836390
VJNTAVIEK_H(6)N(2)_(N(N(H(H(H))(H(H)(H)))))_Q9H330_TM245_551	2702410	3503070	N/A	2647080	3271220	3521260	4543420	3365580
JQSLPSSER_H(5)N(4)A(1)_(N(N(H(H(N(H)))(H(N(H(A)))))))_P13688_CEAM1_363	N/A	N/A	N/A	N/A	2657880	N/A	N/A	N/A
JDTLQEAK_H(5)N(5)A(1)F(1)_(N(N(H(H(N(F)))(H(N(H))(N(H(A)))))))_Q92896_GSLG1_786	4693550	5539470	N/A	N/A	17245700	N/A	24741300	N/A
VJNTAVIEK_H(6)N(2)_(N(N(H(H(H))(H(H(H))))))_Q9H330_TM245_551	4128090	3503070	N/A	2647080	3271220	3521260	3625280	3365580
VJNTAVIEK_H(4)N(2)_(N(N(H(H)(H(H)))))_Q9H330_TM245_551	1751260	1676750	1878540	4603220	7378230	N/A	3372780	6785170
LJSSTIK_H(6)N(5)A(1)_(N(N(H(H(N(H(A))))(H(N(H))(N(H))))))_P13473_LAMP2_275	46466500	47916200	38106100	43342700	71686100	69108000	79484800	78766100
VVDDVSJQTSCR_H(5)N(2)_(N(N(H(H)(H(H)(H)))))_O75462_CRLF1_292	N/A	N/A	N/A	N/A	2578990	N/A	N/A	3183290
MJFTGGDTCHK_H(9)N(2)_(N(N(H(H(H)(H(H)))(H(H(H(H)))))))_P11717_MPRI_1312	N/A	N/A	N/A	N/A	26609300	24460200	32863800	N/A
MJFTGGDTCHK_H(8)N(2)_(N(N(H(H(H(H)))(H(H)(H)(H)))))_P11717_MPRI_1312	N/A	58341600	N/A	N/A	81736100	N/A	N/A	N/A
VJETEMDIAK_H(6)N(2)_(N(N(H(H(H))(H(H)(H)))))_O75629_CREG1_160	24992600	28153200	38441400	39610500	3772070	152151000	104922000	4009340
MJFTGGDTCHK_H(8)N(2)_(N(N(H(H)(H(H(H(H(H(H)))))))))_P11717_MPRI_1312	N/A	N/A	N/A	N/A	81736100	N/A	N/A	N/A
VVDDVSJQTSCR_H(4)N(2)_(N(N(H(H)(H(H)))))_O75462_CRLF1_292	N/A	N/A	N/A	N/A	1977410	N/A	N/A	N/A
MJFTGGDTCHK_H(7)N(2)_(N(N(H(H)(H(H(H))(H(H))))))_P11717_MPRI_1312	N/A	N/A	N/A	N/A	32112600	N/A	N/A	N/A
SELVJETR_H(5)N(4)_(N(N(H(H(N(H)))(H(N(H))))))_Q9UGT4_SUSD2_162	4226750	4317710	4411430	N/A	9645490	10593500	8247520	10064600
DVECGEGHFCHDJQTCCR_H(8)N(2)_(N(N(H(H)(H(H(H(H(H(H)))))))))_P28799_GRN_530	N/A	N/A	N/A	N/A	752752	N/A	N/A	N/A
JDTLQEAK_H(5)N(4)A(2)_(N(N(H(H(N(H(A))))(H(N(H(A)))))))_Q92896_GSLG1_786	20127100	20173200	19117300	18480100	24541600	30674600	38047500	28591400
AAALDGDPGAGPGDHJR_H(10)N(2)_(N(N(H(H)(H(H(H(H(H(H(H(H)))))))))))_Q8N3Y3_LARG2_80	N/A	N/A	N/A	N/A	3138090	N/A	N/A	N/A
IVJYSR_H(9)N(2)_(N(N(H(H(H)(H))(H(H(H))(H(H))))))_Q04656_ATP7A_1458	N/A	N/A	N/A	19196500	14472200	N/A	N/A	N/A
NJHTASILDR_H(9)N(2)_(N(N(H(H(H(H)))(H(H)(H(H)(H))))))_P08962_CD63_130	N/A	79991000	N/A	N/A	24575000	N/A	N/A	N/A
VVJSTTGPGEHLR_H(9)N(2)_(N(N(H(H)(H(H)(H(H(H(H(H)))))))))_P07996_TSP1_1067	N/A	N/A	N/A	N/A	1434740	N/A	N/A	N/A
VJETEMDIAK_H(5)N(2)_(N(N(H(H(H))(H(H)))))_O75629_CREG1_160	N/A	N/A	N/A	N/A	2062790	2821340	N/A	N/A
JCSFQPER_H(5)N(2)_(N(N(H(H(H))(H(H)))))_O15031_PLXB2_844	N/A	N/A	N/A	N/A	4683170	6054340	N/A	5579010
LJSSTIK_H(5)N(4)A(1)_(N(N(H(H(N(H)))(H(N(H(A)))))))_P13473_LAMP2_275	4949600	N/A	6001110	N/A	25163300	28148400	1961540	35433800
JDTLQEAK_H(6)N(5)A(2)_(N(N(H(H(N(H(A))))(H(N(H))(N(H(A)))))))_Q92896_GSLG1_786	4814090	5385990	N/A	N/A	3801920	3850530	N/A	4301560
MJFTGGDTCHK_H(6)N(2)_(N(N(H(H)(H(H)(H(H))))))_P11717_MPRI_1312	N/A	N/A	N/A	N/A	1742560	N/A	N/A	N/A
MJFTGGDTCHK_H(6)N(2)_(N(N(H(H(H))(H(H(H))))))_P11717_MPRI_1312	368050	3445470	N/A	N/A	10141200	N/A	11044200	14023200
DAGVVCTJETR_H(9)N(2)_(N(N(H(H)(H(H(H))(H(H(H(H))))))))_Q08380_LG3BP_125	N/A	N/A	52037300	N/A	61086000	N/A	N/A	N/A
LJSSTIK_H(4)N(3)_(N(N(H(H)(H(N(H))))))_P13473_LAMP2_275	N/A	N/A	N/A	N/A	1893960	N/A	6130920	N/A
AJATIEVK_H(4)N(5)_(N(N(H(H(N)(N))(H(N(H))))))_Q9Y639_NPTN_229	N/A	N/A	N/A	N/A	923368	N/A	N/A	N/A
DAGVVCTJETR_H(8)N(2)_(N(N(H(H(H(H)))(H(H(H(H)))))))_Q08380_LG3BP_125	33812800	N/A	N/A	26721500	23301300	22175800	41030200	628448
LJSSTIK_H(4)N(3)A(1)_(N(N(H(H)(H(N(H(A)))))))_P13473_LAMP2_275	N/A	2406450	N/A	N/A	4842960	7358510	5760010	7489300
DAGVVCTJETR_H(9)N(2)_(N(N(H(H(H)(H))(H(H)(H(H(H)))))))_Q08380_LG3BP_125	N/A	N/A	N/A	N/A	61086000	N/A	N/A	N/A
AJATIEVK_H(8)N(2)_(N(N(H(H(H(H)))(H(H(H(H)))))))_Q9Y639_NPTN_229	N/A	N/A	N/A	N/A	14647400	17594300	N/A	N/A
DAGVVCTJETR_H(6)N(2)_(N(N(H(H(H))(H(H)(H)))))_Q08380_LG3BP_125	11280200	12436600	8725990	4794170	3498050	3461760	20774400	15976300
DAGVVCTJETR_H(5)N(2)_(N(N(H(H)(H(H(H))))))_Q08380_LG3BP_125	N/A	N/A	6715460	N/A	4514410	N/A	N/A	N/A
DAGVVCTJETR_H(4)N(2)_(N(N(H(H)(H)(H))))_Q08380_LG3BP_125	3253350	N/A	3799780	2586680	2299980	1438050	N/A	1056040
LGVIEDHSJR_H(8)N(2)_(N(N(H(H(H))(H(H)(H(H(H)))))))_Q58FF3_ENPLL_159;502	N/A	N/A	N/A	N/A	5698210	N/A	N/A	N/A
GVYELTHNJK_H(6)N(2)_(N(N(H(H(H))(H(H)(H)))))_Q7Z388_D19L4_123	N/A	N/A	N/A	N/A	10347400	14702600	N/A	N/A
DGTPLSDGQSJHTVSSK_H(8)N(2)_(N(N(H(H(H(H)))(H(H)(H)(H)))))_Q13308_PTK7_175	N/A	N/A	17794600	N/A	6741770	N/A	N/A	N/A
MJFTGGDTCHK_H(5)N(2)_(N(N(H(H(H))(H(H)))))_P11717_MPRI_1312	3329520	N/A	N/A	N/A	8529350	N/A	8453950	9547390
QVVEJMTR_H(7)N(2)_(N(N(H(H(H))(H(H(H(H)))))))_P10253_LYAG_390	N/A	N/A	N/A	N/A	2706070	N/A	2427790	N/A
JSTAVWR_H(8)N(2)_(N(N(H(H(H))(H(H)(H)(H(H))))))_Q6UW63_PLGT2_302	N/A	N/A	13654000	N/A	5533650	N/A	N/A	N/A
VVAJGTGTQGQLK_H(5)N(2)_(N(N(H(H(H))(H(H)))))_P08236_BGLR_272	N/A	N/A	3165620	N/A	6864440	8994930	12486400	N/A
JDTLQEAK_H(4)N(3)A(1)_(N(N(H(H)(H(N(H(A)))))))_Q92896_GSLG1_786	N/A	1904880	N/A	1674340	1806280	N/A	2430290	N/A
DAGVVCTJETR_H(7)N(6)_(N(N(H(H(N(H(N(H)))))(H(N(H(N(H))))))))_Q08380_LG3BP_125	N/A	N/A	N/A	N/A	18104300	N/A	24753600	13670800
QVVEJMTR_H(6)N(2)_(N(N(H(H(H))(H(H)(H)))))_P10253_LYAG_390	1408760	N/A	N/A	N/A	4152600	N/A	N/A	N/A
JDTLQEAK_H(4)N(5)A(2)_(N(N(H(N)(H(N))(H(N(H(A(A))))))))_Q92896_GSLG1_786	8923000	10945600	9313850	33659900	33017800	2762820	19485100	16765800
JFTMNEK_H(9)N(2)_(N(N(H(H(H(H)))(H(H)(H(H(H)))))))_Q92820_GGH_203	N/A	N/A	13512100	N/A	5639910	N/A	5405390	N/A
DAGVVCTJETR_H(7)N(2)_(N(N(H(H(H))(H(H(H(H)))))))_Q08380_LG3BP_125	15447200	4724570	23392200	N/A	23313100	1959240	25034100	15702000
JFTMNEK_H(10)N(2)_(N(N(H(H(H(H)))(H(H)(H(H(H(H))))))))_Q92820_GGH_203	N/A	N/A	N/A	N/A	1468560	N/A	N/A	N/A
GIJESYK_H(5)N(3)A(1)_(N(N(H(H(H))(H(N(H(A)))))))_P50897_PPT1_212	N/A	N/A	N/A	N/A	4378010	N/A	N/A	N/A
JFTMNEK_H(8)N(2)_(N(N(H(H)(H(H(H))(H(H(H)))))))_Q92820_GGH_203	N/A	N/A	N/A	N/A	2678290	N/A	N/A	N/A
DAGVVCTJETR_H(4)N(2)_(N(N(H(H)(H(H)))))_Q08380_LG3BP_125	N/A	3619900	N/A	N/A	1383730	41635300	2473350	2106630
AJATIEVK_H(6)N(2)_(N(N(H(H(H))(H(H(H))))))_Q9Y639_NPTN_229	3714290	N/A	7868260	4810000	3369590	N/A	3849720	5464650
VVAJGTGTQGQLK_H(4)N(2)_(N(N(H(H)(H)(H))))_P08236_BGLR_272	N/A	N/A	N/A	N/A	2999200	4075830	5612100	N/A
JSTAYFR_H(8)N(2)_(N(N(H(H(H(H)))(H(H)(H)(H)))))_Q8NBL1_PGLT1_204	N/A	N/A	N/A	N/A	13360100	N/A	N/A	N/A
QVVEJMTR_H(6)N(3)_(N(N(H(H(H(H)))(H(N(H))))))_P10253_LYAG_390	N/A	N/A	N/A	N/A	2266600	N/A	N/A	N/A
JFTMNEK_H(7)N(2)_(N(N(H(H(H)(H))(H(H(H))))))_Q92820_GGH_203	N/A	16062100	24384600	N/A	51655700	N/A	N/A	55821000
LGVIEDHSJR_H(6)N(2)_(N(N(H(H(H))(H(H(H))))))_Q58FF3_ENPLL_159;502	N/A	N/A	N/A	5511590	6929620	N/A	N/A	9957040
JFTMNEK_H(5)N(2)_(N(N(H(H)(H(H)(H)))))_Q92820_GGH_203	42362900	785433	39534700	636013	2349180	1153030	3175610	4278390
QVVEJMTR_H(5)N(2)_(N(N(H(H)(H(H)(H)))))_P10253_LYAG_390	62583800	74743300	60069700	67561900	140690000	181725000	151338000	198111000
JVSVAEGK_H(6)N(5)A(2)_(N(N(H(H(N(H(A))))(H(N(H))(N(H(A)))))))_Q9P2B2_FPRP_286	N/A	N/A	N/A	N/A	2263200	N/A	3724770	N/A
CQEAIJATCK_H(5)N(4)A(1)_(N(N(H(H(N(H)))(H(N(H(A)))))))_P78536_ADA17_539	5325900	7106750	7903670	N/A	2243340	N/A	N/A	9506060
DAGVVCTJETR_H(5)N(2)_(N(N(H(H(H))(H(H)))))_Q08380_LG3BP_125	647247	14370100	6715460	5867970	43784000	3465440	5984990	4248320
DAGVVCTJETR_H(6)N(2)_(N(N(H(H(H))(H(H(H))))))_Q08380_LG3BP_125	8123620	7903360	N/A	14324600	21318200	23159600	5812620	4358630
VVAJGTGTQGQLK_H(3)N(2)_(N(N(H(H)(H))))_P08236_BGLR_272	1811070	N/A	N/A	1225770	1715670	3123190	2989260	2791220
DGTPLSDGQSJHTVSSK_H(5)N(2)_(N(N(H(H(H))(H(H)))))_Q13308_PTK7_175	N/A	N/A	N/A	N/A	8081190	9948530	N/A	11162400
JATEAAWR_H(5)N(2)_(N(N(H(H)(H(H)(H)))))_P20933_ASPG_38	N/A	N/A	N/A	N/A	1062540	N/A	N/A	N/A
JSTAVWR_H(6)N(2)_(N(N(H(H(H))(H(H)(H)))))_Q6UW63_PLGT2_302	4438780	3349360	N/A	N/A	4199170	5189440	5087090	5347870
IJITAK_H(8)N(2)_(N(N(H(H(H(H)))(H(H)(H(H))))))_Q7Z7M9_GALT5_395	1917020	N/A	N/A	N/A	2740530	2674540	N/A	2450240
FJSSSSSLEEK_H(8)N(2)_(N(N(H(H(H))(H(H(H))(H(H))))))_Q9H173_SIL1_193	N/A	N/A	N/A	N/A	4177100	N/A	N/A	N/A
LGVIEDHSJR_H(5)N(2)_(N(N(H(H(H))(H(H)))))_Q58FF3_ENPLL_159;502	N/A	N/A	N/A	N/A	4030780	4243700	N/A	3760140
AJATIEVK_H(5)N(2)_(N(N(H(H)(H(H)(H)))))_Q9Y639_NPTN_229	N/A	5327820	N/A	4662060	7967640	N/A	N/A	N/A
JFTMNEK_H(6)N(2)_(N(N(H(H)(H(H)(H)(H)))))_Q92820_GGH_203	N/A	N/A	79106600	N/A	96820800	N/A	N/A	N/A
JFTMNEK_H(4)N(2)_(N(N(H(H)(H)(H))))_Q92820_GGH_203	N/A	1544750	622436	2514700	3151840	N/A	3170360	3348270
JFTMNEK_H(6)N(2)_(N(N(H(H(H))(H(H)(H)))))_Q92820_GGH_203	89135100	2333700	N/A	2298110	96820800	94812500	87800300	103235000
JFTMNEK_H(6)N(7)A(3)F(3)_(N(N(H(N)(H(N(F))(N(F)(H(A))))(H(N(H(A)))(N(F)(H(A)))))))_Q92820_GGH_203	N/A	N/A	N/A	N/A	2236690	N/A	N/A	N/A
QVVEJMTR_H(4)N(2)_(N(N(H(H)(H(H)))))_P10253_LYAG_390	17709300	17612300	16305500	18378900	23327400	34189600	20806800	N/A
DGTPLSDGQSJHTVSSK_H(4)N(2)_(N(N(H(H)(H(H)))))_Q13308_PTK7_175	N/A	1136750	N/A	N/A	8691870	N/A	9911720	N/A
FJSSSSSLEEK_H(7)N(2)_(N(N(H(H(H)(H))(H(H(H))))))_Q9H173_SIL1_193	N/A	N/A	N/A	N/A	5300520	N/A	5739820	N/A
HJLTITQGK_H(6)N(5)A(1)_(N(N(H(H(N(H(A))))(H(N(H))(N(H))))))_P06213_INSR_445	N/A	N/A	N/A	N/A	4827080	6222530	N/A	4755870
VJGSCEDVDECATGGR_H(8)N(2)_(N(N(H(H(H(H)))(H(H(H(H)))))))_Q8N2S1_LTBP4_352	N/A	N/A	4468870	N/A	3634150	N/A	N/A	N/A
JSTAYFR_H(6)N(2)_(N(N(H(H(H))(H(H(H))))))_Q8NBL1_PGLT1_204	N/A	N/A	N/A	831157	8814490	10004700	N/A	N/A
FJSSSSSLEEK_H(6)N(2)_(N(N(H(H(H))(H(H(H))))))_Q9H173_SIL1_193	12805600	14247700	N/A	N/A	11707000	N/A	N/A	N/A
AJATIEVK_H(4)N(2)_(N(N(H(H)(H(H)))))_Q9Y639_NPTN_229	1590670	3115360	2234490	N/A	4627760	4277470	3614040	4864110
NJQTECFNHVR_H(4)N(5)A(1)_(N(N(H(H(N)(N))(H(N(H(A)))))))_Q9NTN9_SEM4G_111	N/A	N/A	N/A	N/A	3886360	N/A	N/A	N/A
QVVEJMTR_H(3)N(2)_(N(N(H(H)(H))))_P10253_LYAG_390	6437480	228135000	53615300	70485100	101401000	136315000	1184760	8251600
JFTMNEK_H(3)N(2)_(N(N(H(H)(H))))_Q92820_GGH_203	17680700	20472000	1291780	7378450	1146160	12298300	2048520	2818000
DAGVVCTJETR_H(4)N(3)_(N(N(H(H)(H(N(H))))))_Q08380_LG3BP_125	N/A	N/A	N/A	N/A	8588330	N/A	7399390	8607720
JFTMNEK_H(4)N(2)_(N(N(H(H)(H(H)))))_Q92820_GGH_203	3004520	12801700	804419	8768030	938825	2015240	474806	996749
DAGVVCTJETR_H(3)N(4)_(N(N(H(H(N))(H(N)))))_Q08380_LG3BP_125	N/A	N/A	N/A	N/A	3079310	2871870	N/A	N/A
DAGVVCTJETR_H(3)N(2)_(N(N(H(H)(H))))_Q08380_LG3BP_125	17009200	22054100	5339400	19778700	20842100	35376900	21102300	2546090
FJSSSSSLEEK_H(5)N(2)_(N(N(H(H(H))(H(H)))))_Q9H173_SIL1_193	2296910	N/A	2421300	N/A	6084330	8496570	N/A	N/A
EQYIHEJYSR_H(9)N(2)_(N(N(H(H(H))(H(H(H(H(H(H)))))))))_O60568_PLOD3_548	N/A	N/A	N/A	N/A	21018800	N/A	N/A	N/A
LSJLTR_H(9)N(2)_(N(N(H(H(H)(H))(H(H(H))(H(H))))))_P57075_UBS3A_208	12747500	N/A	16488400	N/A	11933400	N/A	N/A	N/A
JMTISR_H(5)N(4)A(1)_(N(N(H(H(N(H)))(H(N(H(A)))))))_P06756_ITAV_554	N/A	N/A	16265200	14823500	14399900	N/A	22287600	19990500
EQYIHEJYSR_H(8)N(2)_(N(N(H(H(H(H)))(H(H)(H)(H)))))_O60568_PLOD3_548	88516900	84869500	N/A	N/A	86044800	87219600	N/A	N/A
EQYIHEJYSR_H(8)N(2)_(N(N(H(H(H(H)))(H(H(H(H)))))))_O60568_PLOD3_548	88516900	N/A	N/A	106014000	86044800	N/A	N/A	96081000
FJSSSSSLEEK_H(4)N(2)_(N(N(H(H)(H(H)))))_Q9H173_SIL1_193	N/A	N/A	N/A	3344990	5495090	N/A	N/A	N/A
EQYIHEJYSR_H(7)N(2)_(N(N(H(H(H))(H(H(H(H)))))))_O60568_PLOD3_548	18903500	N/A	23793600	N/A	22036900	22471200	N/A	22376000
EQYIHEJYSR_H(7)N(2)_(N(N(H(H(H)(H))(H(H(H))))))_O60568_PLOD3_548	N/A	N/A	23793600	N/A	22036900	N/A	24711600	N/A
JNSWVK_H(5)N(4)A(1)_(N(N(H(H(N(H)))(H(N(H(A)))))))_Q9P2B2_FPRP_525	4948170	6819590	N/A	6748210	6842240	N/A	3687590	8950200
EADJHTAFIR_H(8)N(2)_(N(N(H(H(H(H)))(H(H)(H)(H)))))_Q92545_TM131_290	16630000	17936300	21816300	N/A	1078410	9841760	11818700	N/A
EQYIHEJYSR_H(6)N(2)_(N(N(H(H(H))(H(H(H))))))_O60568_PLOD3_548	22832400	25618700	N/A	32405300	73984800	78443700	80990900	78280600
EQYIHEJYSR_H(6)N(2)_(N(N(H(H)(H(H(H(H)))))))_O60568_PLOD3_548	N/A	N/A	N/A	N/A	73984800	N/A	N/A	N/A
SELVJETR_H(5)N(4)A(1)_(N(N(H(H(N(H)))(H(N(H(A)))))))_Q9UGT4_SUSD2_162	N/A	N/A	N/A	N/A	5062910	N/A	N/A	5780200
IVJESHLDK_H(9)N(2)_(N(N(H(H)(H(H(H(H)))(H(H(H)))))))_O43303_CP110_257	N/A	N/A	N/A	N/A	30328100	N/A	N/A	N/A
EQYIHEJYSR_H(5)N(2)_(N(N(H(H(H))(H(H)))))_O60568_PLOD3_548	8644040	N/A	N/A	N/A	31931100	N/A	N/A	42841100
SISEJATATAAPK_H(8)N(2)_(N(N(H(H)(H(H(H(H(H(H)))))))))_Q9UBS9_SUCO_530	N/A	N/A	N/A	N/A	1397940	N/A	N/A	N/A
GYYJQSEDGSHTLQR_H(7)N(2)_(N(N(H(H(H(H)))(H(H(H))))))_P10321_HLAC_110	N/A	N/A	N/A	N/A	8096500	N/A	N/A	N/A
GYYJQSEDGSHTLQR_H(9)N(2)_(N(N(H(H(H(H)))(H(H)(H(H)(H))))))_P10321_HLAC_110	N/A	N/A	N/A	N/A	54388500	N/A	N/A	N/A
GYYJQSEDGSHTLQR_H(6)N(2)_(N(N(H(H(H))(H(H(H))))))_P10321_HLAC_110	3691910	5479900	5524870	4466250	1034440	24305900	23100100	1125650
YHYJGTFEDGK_H(8)N(2)_(N(N(H(H(H(H)))(H(H)(H(H))))))_Q96AY3_FKB10_70	N/A	N/A	N/A	51358500	56110000	N/A	N/A	N/A
YHYJGTFEDGK_H(8)N(2)_(N(N(H(H(H(H)))(H(H(H(H)))))))_Q96AY3_FKB10_70	N/A	N/A	N/A	51358500	56110000	N/A	N/A	N/A
YHYJGTFEDGK_H(7)N(2)_(N(N(H(H(H(H)))(H(H(H))))))_Q96AY3_FKB10_70	16561500	17006900	N/A	N/A	26187400	31759500	32449700	30344400
GYYJQSEDGSHTLQR_H(5)N(4)A(2)_(N(N(H(H(N(H(A))))(H(N(H(A)))))))_P10321_HLAC_110	N/A	N/A	3998730	3700420	464208	8224540	N/A	N/A
JFTVACQHR_H(6)N(5)A(1)_(N(N(H(H(N(H(A))))(H(N(H))(N(H))))))_P08581_MET_785	5373050	N/A	N/A	N/A	2731650	N/A	N/A	N/A
LJITCESSK_H(8)N(2)_(N(N(H(H(H(H)))(H(H(H(H)))))))_Q4KMQ2_ANO6_361	15821100	N/A	N/A	16571800	6443090	N/A	N/A	N/A
DGTPLSDGQSJHTVSSK_H(7)N(6)A(1)_(N(N(H(H(N(H))(N(H)))(H(N(H))(N(H(A)))))))_Q13308_PTK7_175	N/A	N/A	N/A	N/A	3117430	N/A	N/A	N/A
JFTVACQHR_H(5)N(4)A(1)_(N(N(H(H(N(H)))(H(N(H(A)))))))_P08581_MET_785	70488000	60342500	80512900	64961500	28051800	36341300	N/A	34356400
JLTLER_H(9)N(2)_(N(N(H(H(H)(H))(H(H(H))(H(H))))))_Q7Z4K8_TRI46_150;198	N/A	N/A	18145800	14359000	10536500	N/A	N/A	N/A
JLTLER_H(8)N(2)_(N(N(H(H(H(H)))(H(H(H(H)))))))_Q7Z4K8_TRI46_150;198	19844500	N/A	N/A	N/A	19231200	N/A	N/A	N/A
LJITCESSK_H(7)N(2)_(N(N(H(H(H(H)))(H(H(H))))))_Q4KMQ2_ANO6_361	N/A	22740300	N/A	N/A	20835400	N/A	21963700	N/A
JLTLER_H(8)N(2)_(N(N(H(H(H))(H(H(H(H(H))))))))_Q7Z4K8_TRI46_150;198	N/A	N/A	N/A	N/A	19231200	N/A	N/A	21580000
PVJVCVGK_H(8)N(2)_(N(N(H(H(H(H)))(H(H(H(H)))))))_Q9H6U8_ALG9_465	N/A	N/A	N/A	N/A	2262560	N/A	N/A	N/A
LJITCESSK_H(7)N(2)_(N(N(H(H(H)(H))(H(H(H))))))_Q4KMQ2_ANO6_361	16780200	N/A	N/A	N/A	20835400	24783600	N/A	N/A
EJGTDTVQEEEESPAEGSK_H(9)N(2)_(N(N(H(H(H(H(H))))(H(H(H(H)))))))_Q9Y4L1_HYOU1_596	N/A	N/A	N/A	N/A	23790000	N/A	2117670	N/A
GYYJQSEDGSHTLQR_H(8)N(2)F(1)_(N(F)(N(H(H)(H(H)(H(H(H(H))))))))_P10321_HLAC_110	N/A	N/A	3523720	3915480	5127260	5873740	N/A	4687750
YHYJGTFEDGK_H(6)N(2)_(N(N(H(H(H))(H(H(H))))))_Q96AY3_FKB10_70	N/A	21870900	25782600	N/A	58687200	61262800	N/A	62323300
JLTLER_H(8)N(2)_(N(N(H(H(H(H)))(H(H)(H)(H)))))_Q7Z4K8_TRI46_150;198	19844500	22540800	24298900	N/A	19231200	20799100	N/A	N/A
LJITCESSK_H(10)N(7)F(3)_(N(N(H(H(N(H(H)))(N(F)(H(F))))(H(N(H(H)))(N(H(N(H)(F))))))))_Q4KMQ2_ANO6_361	N/A	N/A	N/A	N/A	2657080	N/A	N/A	N/A
EJGTDTVQEEEESPAEGSK_H(8)N(2)_(N(N(H(H(H(H)))(H(H)(H)(H)))))_Q9Y4L1_HYOU1_596	12000500	N/A	12371500	13888200	5208100	N/A	N/A	N/A
YHYJGTFEDGK_H(5)N(2)_(N(N(H(H)(H(H(H))))))_Q96AY3_FKB10_70	N/A	3759550	N/A	N/A	243526	N/A	20178600	864668
YHYJGTFEDGK_H(5)N(2)_(N(N(H(H(H))(H(H)))))_Q96AY3_FKB10_70	5834440	N/A	5550000	N/A	753813	565304	N/A	N/A
EJGTDTVQEEEESPAEGSK_H(7)N(2)_(N(N(H(H(H))(H(H(H(H)))))))_Q9Y4L1_HYOU1_596	518574000	5358700	810803000	768838000	287452000	545143	N/A	N/A
JLTALR_H(9)N(2)_(N(N(H(H(H)(H))(H(H(H))(H(H))))))_Q13753_LAMC2_342	N/A	15000400	N/A	N/A	7857080	N/A	N/A	N/A
YJCSIESPR_H(8)N(2)_(N(N(H(H)(H(H(H(H(H(H)))))))))_O00469_PLOD2_696	N/A	25109000	N/A	N/A	7341280	N/A	N/A	N/A
GYYJQSEDGSHTLQR_H(5)N(2)_(N(N(H(H(H))(H(H)))))_P10321_HLAC_110	N/A	2592820	4775360	N/A	5620030	6999800	2040340	N/A
EJGTDTVQEEEESPAEGSK_H(7)N(2)_(N(N(H(H(H(H)))(H(H(H))))))_Q9Y4L1_HYOU1_596	N/A	N/A	1592840	N/A	287452000	N/A	N/A	N/A
LJITCESSK_H(6)N(2)_(N(N(H(H(H))(H(H)(H)))))_Q4KMQ2_ANO6_361	N/A	N/A	16471600	18716900	19945600	24476900	1528760	N/A
EJGTDTVQEEEESPAEGSK_H(5)N(2)_(N(N(H(H(H))(H(H)))))_Q9Y4L1_HYOU1_596	76445900	15048900	1573700	70182200	255159	2075760	28500900	N/A
JLTALR_H(8)N(2)_(N(N(H(H(H(H)))(H(H)(H)(H)))))_Q13753_LAMC2_342	N/A	N/A	N/A	N/A	2706910	N/A	N/A	N/A
GYYJQSEDGSHTLQR_H(6)N(2)_(N(N(H(H)(H(H(H(H)))))))_P10321_HLAC_110	N/A	N/A	5524870	N/A	21571500	N/A	N/A	N/A
YJCSIESPR_H(7)N(2)_(N(N(H(H(H))(H(H(H(H)))))))_O00469_PLOD2_696	N/A	N/A	4425230	N/A	3168350	5014950	N/A	3110260
EJGTDTVQEEEESPAEGSK_H(5)N(2)_(N(N(H(H)(H(H)(H)))))_Q9Y4L1_HYOU1_596	2072810	N/A	1286550	N/A	2642280	N/A	N/A	N/A
SISEJATATAAPK_H(4)N(2)_(N(N(H(H)(H)(H))))_Q9UBS9_SUCO_530	N/A	N/A	N/A	N/A	884364	N/A	N/A	N/A
GYYJQSEDGSHTLQR_H(4)N(2)_(N(N(H(H)(H(H)))))_P10321_HLAC_110	3528660	N/A	1411790	N/A	1088070	375943	N/A	N/A
DGTPLSDGQSJHTVSSK_H(5)N(4)A(1)_(N(N(H(H(N(H)))(H(N(H(A)))))))_Q13308_PTK7_175	6829330	N/A	12566200	N/A	19579200	N/A	22379400	2887920
EJGTDTVQEEEESPAEGSK_H(6)N(2)_(N(N(H(H(H))(H(H(H))))))_Q9Y4L1_HYOU1_596	N/A	952058	N/A	532558000	30689500	N/A	751693	N/A
LNPGJYTAR_H(5)N(2)_(N(N(H(H)(H(H(H))))))_P08069_IGF1R_900	N/A	N/A	N/A	N/A	2931940	N/A	N/A	N/A
JISQDLEK_H(6)N(2)_(N(N(H(H(H))(H(H(H))))))_P11047_LAMC1_1241	N/A	N/A	2077110	1592340	5246710	N/A	6078920	N/A
EEQFJSTYR_H(4)N(4)_(N(N(H(H(N))(H(N(H))))))_P01861_IGHG4_177	25233200	29615000	41612400	41719100	29176200	33142500	N/A	29511800
DGTPLSDGQSJHTVSSK_H(4)N(5)A(1)_(N(N(H(H(N)(N))(H(N(H(A)))))))_Q13308_PTK7_175	N/A	10639200	9016020	8216720	12300600	N/A	13928100	14322700
LJITCESSK_H(5)N(2)_(N(N(H(H(H))(H(H)))))_Q4KMQ2_ANO6_361	N/A	2714970	N/A	N/A	4448380	N/A	4283490	6391490
EEQFJSTYR_H(3)N(3)_(N(N(H(H)(H(N)))))_P01861_IGHG4_177	N/A	N/A	13301400	N/A	10514100	11249100	N/A	12479700
SALJASDNLK_H(8)N(2)_(N(N(H(H(H(H)))(H(H)(H)(H)))))_Q9UBS9_SUCO_236	N/A	N/A	N/A	N/A	1013260	N/A	N/A	N/A
EEQFJSTYR_H(5)N(4)F(1)_(N(F)(N(H(H(N(H)))(H(N(H))))))_P01861_IGHG4_177	N/A	175619000	292652000	119664000	185389000	146242000	146859000	183984000
YJCSIESPR_H(6)N(2)_(N(N(H(H(H))(H(H(H))))))_O00469_PLOD2_696	N/A	N/A	4374400	3309130	2848750	2877990	3068050	3539270
EEQFJSTYR_H(4)N(3)F(1)_(N(F)(N(H(H)(H(N(H))))))_P01861_IGHG4_177	N/A	N/A	33956000	26225200	21025700	18308700	N/A	21207100
NJHTASILDR_H(6)N(5)A(2)F(3)_(N(N(H(H(N(F)(H(A))))(H(N(H)(F))(N(F)(H(A)))))))_P08962_CD63_130	N/A	N/A	N/A	N/A	2435410	N/A	2754950	N/A
EEQFJSTYR_H(3)N(3)F(1)_(N(F)(N(H(H)(H(N)))))_P01861_IGHG4_177	30881600	27354400	47141600	39571900	28811300	24468500	23088900	27464900
NJHTASILDR_H(5)N(4)A(2)F(3)_(N(N(H(H(N(F)(H(F))))(H(N(F)(H(A(A))))))))_P08962_CD63_130	N/A	N/A	N/A	N/A	1216170	N/A	1653920	N/A
DGTPLSDGQSJHTVSSK_H(3)N(6)F(2)_(N(N(H(H(N)(N(F)))(H(N)(N(F))))))_Q13308_PTK7_175	N/A	N/A	N/A	N/A	5306770	N/A	N/A	N/A
NJHTASILDR_H(6)N(5)A(1)_(N(N(H(H(N(H(A))))(H(N(H))(N(H))))))_P08962_CD63_130	N/A	N/A	N/A	9012030	53565800	53745400	60757600	53361100
EEQFJSTYR_H(3)N(4)_(N(N(H(H(N))(H(N)))))_P01861_IGHG4_177	9587430	11126200	15313400	19745700	11469300	14404700	6949760	12206900
EJGTDTVQEEEESPAEGSK_H(5)N(2)_(N(N(H(H)(H(H(H))))))_Q9Y4L1_HYOU1_596	12952700	N/A	19868600	N/A	44928200	122116000	N/A	140431000
YJCSIESPR_H(5)N(2)_(N(N(H(H)(H(H(H))))))_O00469_PLOD2_696	N/A	N/A	N/A	2812640	2212620	N/A	N/A	3591100
SECHFFJGTER_H(9)N(2)_(N(N(H(H(H))(H(H(H))(H(H(H)))))))_P79483_DRB3_48	N/A	N/A	16901400	N/A	11528400	N/A	N/A	N/A
NJHTASILDR_H(5)N(4)A(1)_(N(N(H(H(N(H)))(H(N(H(A)))))))_P08962_CD63_130	N/A	N/A	8676270	N/A	41607600	39603300	42511500	36469700
NJHTASILDR_H(7)N(6)A(1)_(N(N(H(H(N(H))(N(H)))(H(N(H))(N(H(A)))))))_P08962_CD63_130	N/A	N/A	N/A	N/A	37149400	N/A	N/A	43300300
MQJDSILK_H(10)N(2)_(N(N(H(H(H(H)))(H(H(H))(H(H(H)))))))_Q5JTV8_TOIP1_303	N/A	N/A	N/A	N/A	1321220	N/A	N/A	N/A
NJHTASILDR_H(5)N(3)A(1)_(N(N(H(H(H))(H(N(H(A)))))))_P08962_CD63_130	N/A	N/A	N/A	N/A	2204900	1699500	N/A	N/A
ISSLQTTEKJDTVAGQGER_H(8)N(2)_(N(N(H(H(H(H)))(H(H(H(H)))))))_P06756_ITAV_874	8115560	N/A	N/A	N/A	4378160	N/A	N/A	N/A
EEQFJSTYR_H(4)N(4)F(1)_(N(F)(N(H(H(N))(H(N(H))))))_P01861_IGHG4_177	152266000	137397000	252661000	232924000	124693000	141307000	126185000	N/A
DYYLJK_H(9)N(2)_(N(N(H(H(H(H(H))))(H(H(H(H)))))))_P42892_ECE1_270	N/A	N/A	N/A	11100200	3539070	N/A	N/A	N/A
EEQFJSTYR_H(3)N(4)F(1)_(N(F)(N(H(H(N))(H(N)))))_P01861_IGHG4_177	N/A	54035400	71569500	84079500	47181200	52370600	N/A	30324700
MAAALJATGR_H(9)N(2)_(N(N(H(H(H(H)))(H(H(H(H(H))))))))_P17050_NAGAB_177	N/A	N/A	N/A	N/A	4046040	N/A	3206760	N/A
EJGTDTVQEEEESPAEGSK_H(4)N(2)_(N(N(H(H)(H)(H))))_Q9Y4L1_HYOU1_596	N/A	N/A	19718000	N/A	4712440	23737900	N/A	N/A
JQSVPLSCCR_H(6)N(3)_(N(N(H(H(H)(H))(H(N(H))))))_O60637_TSN3_167	N/A	N/A	N/A	N/A	7632660	N/A	N/A	N/A
DAGVVCTJETR_H(4)N(3)A(1)_(N(N(H(H)(H(N(H(A)))))))_Q08380_LG3BP_125	2819930	N/A	N/A	2980930	4357310	7734550	6253400	N/A
JISQDLEK_H(5)N(2)_(N(N(H(H)(H(H)(H)))))_P11047_LAMC1_1241	N/A	2594030	N/A	N/A	3883220	N/A	N/A	N/A
DAGVVCTJETR_H(6)N(5)A(1)_(N(N(H(H(N(H(A))))(H(N(H))(N(H))))))_Q08380_LG3BP_125	N/A	N/A	N/A	N/A	29101500	N/A	35696000	N/A
JQSVPLSCCR_H(5)N(2)_(N(N(H(H(H))(H(H)))))_O60637_TSN3_167	N/A	N/A	3706190	N/A	19131000	N/A	20340700	20089700
EQQLESCACJETDJSCK_H(6)N(5)A(1)_(N(N(H(H(N(H(A))))(H(N(H))(N(H))))))_P78536_ADA17_594	N/A	N/A	1702180	N/A	3260980	3166440	2773290	3082820
DYYLJK_H(8)N(2)_(N(N(H(H(H(H)))(H(H)(H)(H)))))_P42892_ECE1_270	N/A	N/A	4999620	N/A	2072940	N/A	N/A	N/A
JQSVPLSCCR_H(6)N(5)_(N(N(H(H(N(H)))(H(N(H(N(H))))))))_O60637_TSN3_167	N/A	N/A	N/A	N/A	2954520	N/A	N/A	3155990
JQSVPLSCCR_H(7)N(4)_(N(N(H(H(H)(H))(H(N(H))(N(H))))))_O60637_TSN3_167	N/A	N/A	N/A	N/A	711385	N/A	N/A	929048
PIJTTGTLKPDDR_H(9)N(2)_(N(N(H(H(H(H)))(H(H)(H(H)(H))))))_Q92542_NICA_264	N/A	N/A	7820150	N/A	2247920	N/A	N/A	N/A
SYHJQTISFR_H(9)N(2)_(N(N(H(H(H(H)))(H(H)(H(H)(H))))))_Q68CR1_SE1L3_382	N/A	N/A	N/A	29357900	6796210	N/A	N/A	N/A
MAAALJATGR_H(7)N(2)_(N(N(H(H(H))(H(H(H(H)))))))_P17050_NAGAB_177	3359010	3310040	N/A	N/A	4849100	N/A	N/A	4952770
NJISLVK_H(9)N(2)_(N(N(H(H(H)(H))(H(H)(H(H(H)))))))_Q9UHN6_CEIP2_914	N/A	N/A	N/A	N/A	14913700	N/A	N/A	N/A
EEQFJSTYR_H(4)N(5)F(1)_(N(F)(N(H(N)(H(N))(H(N(H))))))_P01861_IGHG4_177	N/A	N/A	54430500	80791500	37064000	N/A	7173270	N/A
EJGTDTVQEEEESPAEGSK_H(3)N(2)_(N(N(H(H)(H))))_Q9Y4L1_HYOU1_596	10351900	7675500	N/A	12115900	9758750	1017530	1776940	5355400
QVVEJMTR_H(4)N(3)A(1)_(N(N(H(H)(H(N(H(A)))))))_P10253_LYAG_390	N/A	N/A	N/A	N/A	8406830	N/A	N/A	N/A
SYHJQTISFR_H(8)N(2)_(N(N(H(H(H(H)))(H(H(H(H)))))))_Q68CR1_SE1L3_382	7796080	N/A	N/A	N/A	4500120	N/A	5625330	N/A
EQQLESCACJETDJSCK_H(5)N(4)A(1)_(N(N(H(H(N(H)))(H(N(H(A)))))))_P78536_ADA17_594	N/A	N/A	N/A	N/A	1616090	N/A	N/A	N/A
JQSVPLSCCR_H(5)N(3)_(N(H)(N(H(H)(H(N(H))))))_O60637_TSN3_167	2580390	2036950	1981600	N/A	9012060	11104200	12979500	20217900
JQSVPLSCCR_H(5)N(4)_(N(N(H(H(N(H)))(H(N(H))))))_O60637_TSN3_167	N/A	N/A	N/A	N/A	9081660	9231760	N/A	N/A
JQSVPLSCCR_H(3)N(2)_(N(N(H(H)(H))))_O60637_TSN3_167	N/A	N/A	N/A	N/A	1044160	3623120	1764240	1676190
NIETJYTR_H(6)N(4)F(1)_(N(N(H(H(H))(H(N(H))(N(H)(F))))))_O75503_CLN5_255	N/A	N/A	N/A	N/A	2483100	N/A	N/A	N/A
AEPPLJASASDQGEK_H(8)N(2)_(N(N(H(H)(H(H(H))(H(H(H)))))))_Q9Y4L1_HYOU1_931	N/A	N/A	N/A	200651000	75589100	66995100	N/A	N/A
AEPPLJASASDQGEK_H(8)N(2)_(N(N(H(H(H(H)))(H(H)(H)(H)))))_Q9Y4L1_HYOU1_931	152641000	141865000	171563000	57057900	75589100	N/A	99266100	118116000
JISQDLEK_H(4)N(2)_(N(N(H(H)(H)(H))))_P11047_LAMC1_1241	3537420	N/A	N/A	N/A	2248910	3485340	N/A	N/A
EEQFJSTYR_H(3)N(4)F(1)_(N(F)(N(H(H)(N)(H(N)))))_P01861_IGHG4_177	N/A	N/A	2493570	N/A	2145940	3956440	N/A	5363910
JQSVPLSCCR_H(5)N(4)_(N(N(H(H(N))(H(N(H(H)))))))_O60637_TSN3_167	N/A	N/A	N/A	N/A	2885290	N/A	8866810	N/A
PIJTTGTLKPDDR_H(7)N(2)_(N(N(H(H(H)(H))(H(H(H))))))_Q92542_NICA_264	N/A	N/A	N/A	N/A	1718510	N/A	N/A	N/A
AEPPLJASASDQGEK_H(7)N(2)_(N(N(H(H(H(H)))(H(H(H))))))_Q9Y4L1_HYOU1_931	59563600	N/A	N/A	66010300	51949200	N/A	117156000	58859500
ISSLQTTEKJDTVAGQGER_H(5)N(2)_(N(N(H(H(H))(H(H)))))_P06756_ITAV_874	N/A	N/A	N/A	N/A	3409150	2716130	N/A	N/A
JLSDSLAR_H(8)N(2)_(N(N(H(H(H))(H(H)(H(H(H)))))))_Q9UJ14_GGT7_586	N/A	N/A	N/A	N/A	9434140	N/A	N/A	N/A
AJATIEVK_H(5)N(4)A(1)_(N(N(H(H(N(H)))(H(N(H(A)))))))_Q9Y639_NPTN_229	N/A	N/A	N/A	N/A	5449330	3132340	N/A	N/A
MAAALJATGR_H(6)N(2)_(N(N(H(H(H))(H(H(H))))))_P17050_NAGAB_177	N/A	2775190	N/A	N/A	4406630	N/A	1210850	N/A
TAJHSAPSLENSVQPGK_H(8)N(2)_(N(N(H(H(H(H)))(H(H)(H(H))))))_Q9UJ14_GGT7_523	N/A	N/A	N/A	N/A	2736060	1994490	N/A	N/A
JQSVPLSCCR_H(4)N(3)_(N(N(H(H)(N)(H(H)))))_O60637_TSN3_167	N/A	N/A	N/A	N/A	6576430	N/A	N/A	N/A
AEPPLJASASDQGEK_H(5)N(2)_(N(N(H(H)(H(H)(H)))))_Q9Y4L1_HYOU1_931	N/A	94176600	110734000	1311180	534619	N/A	210977000	N/A
JQSVPLSCCR_H(4)N(3)_(N(N(H(H)(H(N(H))))))_O60637_TSN3_167	N/A	N/A	N/A	N/A	5186140	6705830	6729480	7343170
AEPPLJASASDQGEK_H(8)N(2)_(N(N(H(H)(H(H(H(H(H(H)))))))))_Q9Y4L1_HYOU1_931	N/A	N/A	N/A	N/A	27399100	N/A	N/A	N/A
TAJHSAPSLENSVQPGK_H(8)N(2)_(N(N(H(H(H(H)))(H(H)(H)(H)))))_Q9UJ14_GGT7_523	N/A	N/A	N/A	3847360	2736060	N/A	N/A	N/A
JQSVPLSCCR_H(4)N(2)_(N(N(H(H)(H)(H))))_O60637_TSN3_167	N/A	N/A	N/A	N/A	2648290	N/A	N/A	N/A
AEPPLJASASDQGEK_H(6)N(2)_(N(N(H(H)(H(H(H(H)))))))_Q9Y4L1_HYOU1_931	271385000	N/A	N/A	N/A	208161000	222217000	N/A	N/A
AEPPLJASASDQGEK_H(6)N(2)_(N(N(H(H(H))(H(H(H))))))_Q9Y4L1_HYOU1_931	271385000	7700190	2541160	1353000	159809000	4814310	6881100	152828000
MAAALJATGR_H(5)N(2)_(N(N(H(H)(H(H)(H)))))_P17050_NAGAB_177	13885100	14305100	12149200	13173500	31162000	36270900	34673600	41431100
AEPPLJASASDQGEK_H(3)N(2)_(N(N(H(H)(H))))_Q9Y4L1_HYOU1_931	2967640	3732580	3466080	5167990	5692800	1316830	7342790	5423750
AEPPLJASASDQGEK_H(4)N(2)_(N(N(H(H)(H(H)))))_Q9Y4L1_HYOU1_931	6409840	4668880	1550980	9269360	17307600	34305800	24660900	33288700
NIETJYTR_H(5)N(4)A(1)_(N(N(H(H(N(H)))(H(N(H(A)))))))_O75503_CLN5_255	N/A	N/A	N/A	N/A	23794400	6487120	N/A	N/A
NTNENPQECFJASK_H(5)N(4)_(N(N(H(H(N(H)))(H(N(H))))))_Q13433_S39A6_266	10425600	N/A	N/A	10579100	6081400	N/A	8548900	N/A
AEPPLJASASDQGEK_H(5)N(2)_(N(N(H(H(H))(H(H)))))_Q9Y4L1_HYOU1_931	3358830	3089050	N/A	93092400	133607000	1609830	210977000	2933810
NTNENPQECFJASK_H(5)N(4)_(N(N(H(H)(H(N(H))(N(H))))))_Q13433_S39A6_266	N/A	N/A	N/A	N/A	6081400	N/A	N/A	N/A
MJITVK_H(9)N(2)_(N(N(H(H)(H(H)(H(H(H(H(H)))))))))_P26006_ITA3_107	35786500	N/A	N/A	N/A	31709400	N/A	N/A	N/A
TAJHSAPSLENSVQPGK_H(5)N(2)_(N(N(H(H)(H(H)(H)))))_Q9UJ14_GGT7_523	N/A	N/A	N/A	N/A	5830580	N/A	N/A	N/A
EERPLJASALK_H(8)N(2)_(N(N(H(H(H(H)))(H(H)(H)(H)))))_O14657_TOR1B_64	29963100	N/A	N/A	N/A	3479360	N/A	N/A	N/A
TCSSJLTLTSGSK_H(5)N(4)_(N(N(H(H(N(H)))(H(N(H))))))_Q9H5V8_CDCP1_386	30670500	28176000	35150000	27485500	14278500	17828300	18611700	N/A
MJITVK_H(6)N(2)_(N(N(H(H(H))(H(H)(H)))))_P26006_ITA3_107	4399830	4110870	4570930	4072510	3773540	1770360	4900580	2587890
AEPPLJASASDQGEK_H(4)N(2)_(N(N(H(H)(H)(H))))_Q9Y4L1_HYOU1_931	25636800	4668880	28181200	26654800	31778200	5299180	11855600	N/A
MJITVK_H(6)N(2)_(N(N(H(H(H))(H(H(H))))))_P26006_ITA3_107	4399830	N/A	4570930	N/A	3773540	9170960	4900580	11802400
AEPPLJASASDQGEK_H(3)N(4)_(N(N(H(H(N))(H(N)))))_Q9Y4L1_HYOU1_931	N/A	N/A	N/A	N/A	2940270	N/A	N/A	N/A
MJITVK_H(7)N(2)_(N(N(H(H(H))(H(H(H(H)))))))_P26006_ITA3_107	3105830	1717450	2253260	2012810	1639070	3542480	2136280	1333330
TCSSJLTLTSGSK_H(4)N(3)_(N(N(H(H)(H(N(H))))))_Q9H5V8_CDCP1_386	N/A	N/A	2409660	N/A	1093750	N/A	N/A	20916900
MJITVK_H(8)N(2)_(N(N(H(H(H(H)))(H(H(H(H)))))))_P26006_ITA3_107	21981100	N/A	N/A	N/A	21995400	26600100	22526900	N/A
MJITVK_H(5)N(2)_(N(N(H(H(H))(H(H)))))_P26006_ITA3_107	N/A	1624780	2505370	N/A	1901590	8397190	2122420	1413480
KEJSSEICSNNGECVCGQCVCR_H(8)N(2)_(N(N(H(H(H))(H(H(H))(H(H))))))_P05556_ITB1_520	13146300	N/A	N/A	N/A	4040200	N/A	N/A	N/A
MJITVK_H(7)N(6)_(N(N(H(H(N(H(N(H)))))(H(N(H(N(H))))))))_P26006_ITA3_107	N/A	N/A	10728400	N/A	13435600	13426600	N/A	N/A
GIGJWSDSK_H(9)N(2)_(N(N(H(H(H)(H(H)))(H(H)(H(H))))))_Q92673_SORL_1733	N/A	N/A	N/A	N/A	1580040	N/A	N/A	N/A
KEJSSEICSNNGECVCGQCVCR_H(7)N(2)_(N(N(H(H(H)(H))(H(H)(H)))))_P05556_ITB1_520	N/A	N/A	N/A	N/A	1204760	N/A	N/A	N/A
MJITVK_H(6)N(5)_(N(N(H(H(N(H)))(H(N(H(N(H))))))))_P26006_ITA3_107	1404250	2008460	6105570	N/A	2162710	9337590	4220140	10773000
JASCHFQGVINR_H(7)N(2)_(N(N(H(H(H)(H))(H(H(H))))))_Q9NRD9_DUOX1_342	N/A	N/A	N/A	N/A	866661	N/A	N/A	N/A
AEPPLJASASDQGEK_H(3)N(3)_(N(N(H(H)(H(N)))))_Q9Y4L1_HYOU1_931	N/A	N/A	N/A	N/A	5195540	6716230	9876770	4433080
MAAALJATGR_H(3)N(2)_(N(N(H(H)(H))))_P17050_NAGAB_177	5625140	N/A	1355430	2856430	3446480	N/A	N/A	N/A
DLVVQQAGTJK_H(5)N(2)_(N(N(H(H)(H(H)(H)))))_P25942_TNR5_180	N/A	N/A	N/A	N/A	3573480	N/A	3704610	N/A
SAJASFNIK_H(9)N(2)_(N(N(H(H(H)(H(H)))(H(H(H(H)))))))_Q13308_PTK7_116	3881170	N/A	N/A	N/A	1356550	N/A	N/A	N/A
PLJASALK_H(9)N(2)_(N(N(H(H(H(H)))(H(H)(H(H)(H))))))_O14657_TOR1B_64	N/A	14212200	N/A	N/A	4236920	5613330	N/A	5898930
JFTMNEK_H(4)N(3)A(1)_(N(N(H(H)(H(N(H(A)))))))_Q92820_GGH_203	N/A	N/A	N/A	N/A	2464350	N/A	N/A	N/A
DLVVQQAGTJK_H(5)N(4)_(N(N(H(H(N))(H(N(H(H)))))))_P25942_TNR5_180	N/A	N/A	N/A	N/A	5449000	5988230	N/A	N/A
SAJASFNIK_H(8)N(2)_(N(N(H(H(H))(H(H(H(H(H))))))))_Q13308_PTK7_116	N/A	N/A	N/A	N/A	4051430	N/A	N/A	N/A
DLVVQQAGTJK_H(4)N(3)_(N(N(H(H)(H(N(H))))))_P25942_TNR5_180	N/A	N/A	2557160	1580270	789067	2644950	3252660	1903450
VJNTLSSQISR_H(8)N(2)_(N(N(H(H(H(H)))(H(H(H(H)))))))_P11047_LAMC1_1107	N/A	12485300	N/A	N/A	6096390	6172560	2817940	N/A
PLJASALK_H(8)N(2)_(N(N(H(H(H(H)))(H(H(H(H)))))))_O14657_TOR1B_64	N/A	N/A	N/A	N/A	29001700	N/A	17588900	N/A
LKPLFJK_H(8)N(2)_(N(N(H(H(H(H)))(H(H)(H)(H)))))_P20645_MPRD_57	N/A	140336000	183985000	N/A	74917600	19746400	63196800	N/A
EAGJHTSGAGLVQIJK_H(8)N(7)_(N(N(H(H(N(H))(N(H)))(H(N(H))(N(H(N(H))))))))_P20645_MPRD_83	N/A	N/A	N/A	N/A	6977780	8166590	N/A	N/A
DLGPTLAJSTHHNVR_H(9)N(2)_(N(N(H(H(H(H)))(H(H(H(H(H))))))))_P04062_GLCM_309	N/A	N/A	N/A	N/A	2125880	N/A	N/A	N/A
DLGPTLAJSTHHNVR_H(8)N(2)_(N(N(H(H(H)(H))(H(H(H(H)))))))_P04062_GLCM_309	N/A	N/A	N/A	N/A	4486650	N/A	N/A	5915460
DLVVQQAGTJK_H(4)N(4)_(N(N(H(H(N))(H(N(H))))))_P25942_TNR5_180	N/A	N/A	N/A	N/A	1261660	3185260	3914270	N/A
TSJSSQVSNEQDKIDAYK_H(7)N(2)_(N(N(H(H(H))(H(H(H(H)))))))_Q5JRA6_TGO1_250	2800060	3641060	N/A	N/A	5297200	7119680	7444420	8036420
LKPLFJK_H(7)N(2)_(N(N(H(H(H))(H(H(H(H)))))))_P20645_MPRD_57	19154500	42294300	7910820	45870500	10073900	44247800	20353300	4079530
NJHTASILDR_H(8)N(7)A(2)_(N(N(H(H(N(H))(N(H(A))))(H(N(H))(N(H(N(H(A)))))))))_P08962_CD63_130	N/A	N/A	N/A	N/A	18611100	N/A	N/A	N/A
EAGJHTSGAGLVQIJK_H(10)N(2)_(N(N(H(H)(H(H(H(H)))(H(H(H(H))))))))_P20645_MPRD_83	N/A	N/A	N/A	N/A	2649730	N/A	N/A	N/A
AJHSGAVVLLK_H(7)N(2)_(N(N(H(H(H))(H(H(H(H)))))))_P23229_ITA6_323	N/A	13357000	17120700	15439800	4601930	5932310	5227890	5818370
VJNTLSSQISR_H(6)N(2)_(N(N(H(H(H))(H(H)(H)))))_P11047_LAMC1_1107	5948140	6609980	7204510	7600140	3179170	N/A	3107370	2837210
DVJCSVMGPQEK_H(7)N(2)_(N(N(H(H(H)(H))(H(H(H))))))_P53634_CATC_53	N/A	N/A	N/A	1984470	2658900	N/A	N/A	N/A
PVCAQGCVJGSCVEPDHCR_H(8)N(2)_(N(N(H(H(H(H)))(H(H)(H)(H)))))_Q7Z7M0_MEGF8_2229	N/A	N/A	N/A	N/A	359969	N/A	N/A	N/A
PLJASALK_H(6)N(2)_(N(N(H(H(H))(H(H(H))))))_O14657_TOR1B_64	870659	N/A	N/A	N/A	3162960	N/A	N/A	2630710
YEQGTGCWQGPJR_H(7)N(2)_(N(N(H(H(H)(H))(H(H(H))))))_P14314_GLU2B_476	N/A	N/A	N/A	N/A	3306300	N/A	N/A	N/A
EAGJHTSGAGLVQIJK_H(8)N(2)_(N(N(H(H(H))(H(H)(H(H(H)))))))_P20645_MPRD_83	N/A	N/A	N/A	N/A	3313230	N/A	N/A	N/A
EAGJHTSGAGLVQIJK_H(8)N(2)_(N(N(H(H(H(H)))(H(H)(H)(H)))))_P20645_MPRD_83	N/A	N/A	19222100	16894900	3313230	N/A	4624280	3240980
DLGPTLAJSTHHNVR_H(6)N(2)_(N(N(H(H(H))(H(H)(H)))))_P04062_GLCM_309	N/A	N/A	N/A	N/A	2090630	N/A	N/A	N/A
FVLQJASR_H(6)N(2)_(N(N(H(H(H))(H(H(H))))))_Q9NXH8_TOR4A_314	N/A	N/A	N/A	N/A	977419	N/A	2024740	N/A
FVLQJASR_H(8)N(2)_(N(N(H(H)(H(H(H))(H(H(H)))))))_Q9NXH8_TOR4A_314	N/A	N/A	N/A	N/A	39729600	N/A	N/A	N/A
DGTPLSDGQSJHTVSSK_H(5)N(4)A(2)_(N(N(H(H(N(H(A))))(H(N(H(A)))))))_Q13308_PTK7_175	N/A	N/A	7381830	N/A	10570300	N/A	N/A	8875910
LKPLFJK_H(6)N(2)_(N(N(H(H(H))(H(H)(H)))))_P20645_MPRD_57	N/A	34059400	21919400	24436900	15418200	21081800	10072200	N/A
MJITVK_H(5)N(4)_(N(N(H(H(N(H)))(H(N(H))))))_P26006_ITA3_107	N/A	5482590	4942810	4998770	5537840	5158420	5329590	6601990
FVLQJASR_H(5)N(2)_(N(N(H(H)(H(H)(H)))))_Q9NXH8_TOR4A_314	N/A	N/A	N/A	N/A	1697180	N/A	N/A	N/A
TSJSSQVSNEQDKIDAYK_H(5)N(2)_(N(N(H(H)(H(H)(H)))))_Q5JRA6_TGO1_250	N/A	N/A	N/A	N/A	8035870	N/A	N/A	N/A
DGTPLSDGQSJHTVSSK_H(4)N(5)A(2)_(N(N(H(N)(H(N))(H(N(H(A(A))))))))_Q13308_PTK7_175	4926290	4457060	N/A	6749780	6809630	N/A	N/A	7684930
AJHSGAVVLLK_H(6)N(2)_(N(N(H(H(H))(H(H(H))))))_P23229_ITA6_323	90912600	88243400	N/A	N/A	51433000	70738800	9122230	59143400
GIGJWSDSK_H(5)N(2)_(N(N(H(H)(H(H(H))))))_Q92673_SORL_1733	N/A	N/A	N/A	5265300	6204090	N/A	N/A	N/A
VJNTLSSQISR_H(5)N(2)_(N(N(H(H)(H(H(H))))))_P11047_LAMC1_1107	N/A	N/A	N/A	N/A	2773590	N/A	3103140	2971620
DLGPTLAJSTHHNVR_H(5)N(2)_(N(N(H(H)(H(H(H))))))_P04062_GLCM_309	N/A	N/A	N/A	N/A	6683230	N/A	N/A	N/A
VJNTLSSQISR_H(5)N(2)_(N(N(H(H)(H(H)(H)))))_P11047_LAMC1_1107	N/A	N/A	N/A	N/A	2773590	N/A	N/A	N/A
LKPLFJK_H(6)N(3)_(N(N(H(H(H(H)))(H(N(H))))))_P20645_MPRD_57	5005090	15447200	12106900	15087000	13786000	16429400	18699400	N/A
JCSFEDDNIR_H(6)N(2)_(N(N(H(H(H))(H(H(H))))))_Q4G148_GXLT1_387	N/A	N/A	2479720	N/A	3386810	N/A	N/A	N/A
AJHSGAVVLLK_H(4)N(2)_(N(N(H(H)(H)(H))))_P23229_ITA6_323	N/A	N/A	N/A	4060500	1198730	2475130	N/A	2216330
LKPLFJK_H(5)N(2)_(N(N(H(H(H))(H(H)))))_P20645_MPRD_57	1658570	29634800	8923860	N/A	15771400	N/A	4749790	22804000
YHVLHIJTTK_H(6)N(3)A(1)_(N(N(H(H(H)(H))(H(N(H(A)))))))_Q7LGA3_HS2ST_108	N/A	N/A	N/A	N/A	1445930	N/A	N/A	N/A
NJHTASILDR_H(6)N(4)A(1)F(1)_(N(N(H(H(N(H(H))))(H(N(F)(H(A)))))))_P08962_CD63_130	N/A	N/A	N/A	N/A	4045230	3724030	N/A	N/A
GASJLTWR_H(7)N(2)_(N(N(H(H(H))(H(H(H(H)))))))_P15586_GNS_405	N/A	N/A	N/A	8540820	13610400	16857000	14959900	14821200
VJNTLSSQISR_H(4)N(2)_(N(N(H(H)(H)(H))))_P11047_LAMC1_1107	N/A	N/A	N/A	N/A	4404800	N/A	3380530	N/A
YHVLHIJTTK_H(5)N(4)A(1)_(N(N(H(H(H))(H(N)(N(H(A)))))))_Q7LGA3_HS2ST_108	N/A	6000840	6607910	N/A	5447860	5806570	N/A	N/A
LKPLFJK_H(4)N(2)_(N(N(H(H)(H)(H))))_P20645_MPRD_57	4223520	1816130	N/A	N/A	2486880	N/A	N/A	N/A
LKPLFJK_H(3)N(2)_(N(N(H(H)(H))))_P20645_MPRD_57	2691350	3210090	N/A	N/A	962020	5246240	N/A	6553630
AJHSGAVVLLK_H(5)N(2)_(N(N(H(H(H))(H(H)))))_P23229_ITA6_323	N/A	7269130	N/A	N/A	4553760	N/A	N/A	N/A
EAGJHTSGAGLVQIJK_H(6)N(5)_(N(N(H(H(N(H)))(H(N(H(N(H))))))))_P20645_MPRD_83	7759190	27230000	31864800	1930790	34654000	N/A	13969100	N/A
AJHSGAVVLLK_H(5)N(2)_(N(N(H(H)(H(H(H))))))_P23229_ITA6_323	7465110	N/A	N/A	6934310	4553760	N/A	3063770	N/A
EGDJITLK_H(6)N(5)A(1)_(N(N(H(H(N(H(A))))(H(N(H))(N(H))))))_Q13740_CD166_265	3517720	N/A	29138400	N/A	3483710	22264600	26231600	N/A
EAGJHTSGAGLVQIJK_H(5)N(4)_(N(N(H(H(H))(H(N)(N(H))))))_P20645_MPRD_83	N/A	N/A	N/A	N/A	21095600	N/A	N/A	N/A
JQSVPLSCCR_H(6)N(3)A(1)_(N(N(H(H)(H(H)(H(N(H(A))))))))_O60637_TSN3_167	N/A	N/A	N/A	N/A	1408680	N/A	N/A	N/A
EAGJHTSGAGLVQIJK_H(5)N(2)_(N(N(H(H(H))(H(H)))))_P20645_MPRD_83	N/A	N/A	N/A	N/A	4758590	N/A	4024090	N/A
NTNENPQECFJASK_H(7)N(6)A(1)_(N(N(H(H(N(H))(N(H)))(H(N(H))(N(H(A)))))))_Q13433_S39A6_266	N/A	N/A	N/A	N/A	1600950	N/A	N/A	N/A
GASJLTWR_H(6)N(2)_(N(N(H(H(H))(H(H)(H)))))_P15586_GNS_405	28942100	31406800	N/A	N/A	32755300	39847100	N/A	N/A
CVAFJGSVK_H(5)N(2)_(N(N(H(H(H))(H(H)))))_Q99571_P2RX4_153	N/A	N/A	N/A	N/A	2462530	N/A	1973260	N/A
GASJLTWR_H(6)N(2)_(N(N(H(H(H))(H(H(H))))))_P15586_GNS_405	N/A	N/A	38418600	32483900	32755300	N/A	25402300	32303500
DVJCSVMGPQEK_H(4)N(3)_(N(N(H(H)(H(N(H))))))_P53634_CATC_53	N/A	N/A	N/A	N/A	2926250	3676240	3147310	N/A
JITLDCAR_H(5)N(2)_(N(N(H(H(H))(H(H)))))_Q13683_ITA7_989	N/A	N/A	N/A	N/A	1903230	3111120	N/A	2395430
RPJQSQPLPPSSLQR_H(8)N(2)_(N(N(H(H(H(H)))(H(H)(H)(H)))))_Q92542_NICA_417	15399200	18082000	24244500	20907000	5982450	7404500	7137220	5622890
KEJSSEICSNNGECVCGQCVCR_H(8)N(7)A(1)_(N(N(H(H(N(H(A))))(H(N(H(N(H(N(H(N(H))))))))))))_P05556_ITB1_520	N/A	N/A	N/A	N/A	1889550	3209840	N/A	N/A
LJITQEGPK_H(8)N(2)_(N(N(H(H(H))(H(H(H))(H(H))))))_Q5NDL2_EOGT_354	5098000	N/A	N/A	N/A	1953490	N/A	N/A	N/A
LJLTTDPK_H(9)N(2)_(N(N(H(H(H(H)))(H(H)(H(H)(H))))))_Q92896_GSLG1_165	N/A	N/A	N/A	N/A	3813970	N/A	N/A	N/A
DVJCSVMGPQEK_H(3)N(2)_(N(N(H(H)(H))))_P53634_CATC_53	11398900	13818400	14651100	13721000	18366300	26242000	18806000	23974700
LJLTTDPK_H(8)N(2)_(N(N(H(H(H(H)))(H(H(H(H)))))))_Q92896_GSLG1_165	N/A	N/A	N/A	N/A	4462220	N/A	N/A	3859670
KEJSSEICSNNGECVCGQCVCR_H(7)N(6)A(1)_(N(N(H(H(N(H))(N(H)))(H(N(H))(N(H(A)))))))_P05556_ITB1_520	N/A	3450680	N/A	N/A	9279620	9172240	N/A	N/A
PSDTAJSSNQDALSSJTSLK_H(10)N(2)_(N(N(H(H(H))(H(H)(H(H(H(H(H)))))))))_Q8N4V1_MMGT1_108	N/A	N/A	N/A	N/A	437119	N/A	N/A	N/A
GASJLTWR_H(5)N(2)_(N(N(H(H(H))(H(H)))))_P15586_GNS_405	4950870	N/A	4188690	N/A	6561690	10348300	N/A	N/A
DJLTAFQK_H(9)N(2)_(N(N(H(H(H(H(H))))(H(H(H(H)))))))_Q9NYU1_UGGG2_286	N/A	N/A	N/A	N/A	1718300	N/A	N/A	N/A
NTNENPQECFJASK_H(6)N(5)A(1)_(N(N(H(H(N(H(A))))(H(N(H))(N(H))))))_Q13433_S39A6_266	7390410	7282100	14988700	N/A	5423540	6726350	7443390	N/A
HTNMJLTQLK_H(3)N(2)_(N(N(H(H)(H))))_Q15165_PON2_254	N/A	N/A	N/A	N/A	4770500	3893960	4318600	4031360
NTNENPQECFJASK_H(5)N(4)A(1)_(N(N(H(H(N(H)))(H(N(H(A)))))))_Q13433_S39A6_266	45361900	52407600	56030200	51171000	34590300	40174600	51206000	38375100
HTNMJLTQLK_H(7)N(2)_(N(N(H(H(H))(H(H(H(H)))))))_Q15165_PON2_254	N/A	22451300	25694400	1600340	50017300	31225600	55972000	4810980
HTNMJLTQLK_H(5)N(2)_(N(N(H(H)(H(H)(H)))))_Q15165_PON2_254	N/A	4867150	10820100	N/A	12683100	9867490	12995900	10860600
HTNMJLTQLK_H(6)N(2)_(N(N(H(H(H))(H(H)(H)))))_Q15165_PON2_254	N/A	2984450	4706140	N/A	7641110	7675340	7190710	6328280
HTNMJLTQLK_H(4)N(2)_(N(N(H(H)(H(H)))))_Q15165_PON2_254	N/A	N/A	N/A	N/A	6930190	4560060	7126360	N/A
NAJGSYTCEECDSSCVGCTGEGPGNCK_H(8)N(2)_(N(N(H(H(H(H)))(H(H(H(H)))))))_Q6UXH1_CREL2_251	N/A	N/A	N/A	N/A	2626490	N/A	N/A	N/A
JNSNNFDLNR_H(6)N(3)A(1)_(N(N(H(H)(H(H)(H(N(H(A))))))))_O75976_CBPD_626	12221700	10377200	17123300	11100000	9527570	N/A	N/A	9316420
RPJQSQPLPPSSLQR_H(6)N(2)_(N(N(H(H(H))(H(H(H))))))_Q92542_NICA_417	N/A	N/A	N/A	N/A	7121270	1723650	N/A	N/A
LJITQEGPK_H(6)N(2)_(N(N(H(H(H))(H(H)(H)))))_Q5NDL2_EOGT_354	N/A	N/A	N/A	N/A	7600270	N/A	9856080	N/A
DSEAFCHAJCSGPAPAAKPDPDGGR_H(8)N(2)_(N(N(H(H(H(H)))(H(H)(H)(H)))))_Q92791_SC65_79	N/A	11873000	N/A	13193200	8853210	8355290	15663600	6982020
SJLTVLR_H(9)N(2)_(N(N(H(H(H))(H(H(H(H(H(H)))))))))_P18084_ITB5_705	N/A	N/A	N/A	N/A	9841450	N/A	N/A	N/A
TVLEJSTSYEEAK_H(5)N(2)_(N(N(H(H)(H(H)(H)))))_Q13510_ASAH1_259	N/A	N/A	N/A	101846000	279170	2069810	N/A	195007000
TVLEJSTSYEEAK_H(4)N(2)_(N(N(H(H)(H(H)))))_Q13510_ASAH1_259	7308030	9378450	8048670	2135530	6075940	6809170	8032710	8029420
TVLEJSTSYEEAK_H(7)N(2)_(N(N(H(H(H))(H(H(H(H)))))))_Q13510_ASAH1_259	N/A	N/A	N/A	N/A	43248100	N/A	N/A	N/A
DSEAFCHAJCSGPAPAAKPDPDGGR_H(7)N(2)_(N(N(H(H(H))(H(H(H(H)))))))_Q92791_SC65_79	N/A	N/A	N/A	1990750	1471080	N/A	N/A	369554
TVLEJSTSYEEAK_H(3)N(2)_(N(N(H(H)(H))))_Q13510_ASAH1_259	N/A	N/A	N/A	N/A	1674390	1177780	2577650	2697660
NAJGSYTCEECDSSCVGCTGEGPGNCK_H(7)N(2)_(N(N(H(H(H))(H(H(H(H)))))))_Q6UXH1_CREL2_251	N/A	N/A	N/A	N/A	1265590	N/A	N/A	N/A
TCSSJLTLTSGSK_H(6)N(4)F(1)_(N(N(H(H(H))(H(N(H))(N(H)(F))))))_Q9H5V8_CDCP1_386	N/A	17583600	18498400	N/A	14145200	17713100	22183600	N/A
SJLTVLR_H(8)N(2)_(N(N(H(H(H(H)))(H(H)(H)(H)))))_P18084_ITB5_705	N/A	5335180	N/A	N/A	3112560	N/A	N/A	N/A
TVLEJSTSYEEAK_H(6)N(2)_(N(N(H(H(H))(H(H)(H)))))_Q13510_ASAH1_259	N/A	29850600	N/A	N/A	62092400	N/A	53706500	44067400
NAJGSYTCEECDSSCVGCTGEGPGNCK_H(6)N(2)_(N(N(H(H(H))(H(H(H))))))_Q6UXH1_CREL2_251	N/A	N/A	N/A	N/A	3456250	N/A	N/A	N/A
DSEAFCHAJCSGPAPAAKPDPDGGR_H(6)N(2)_(N(N(H(H(H))(H(H(H))))))_Q92791_SC65_79	N/A	N/A	N/A	N/A	5672890	N/A	N/A	N/A
DLVVQQAGTJK_H(6)N(4)F(1)_(N(N(H(H(H))(H(N(H))(N(H)(F))))))_P25942_TNR5_180	8286230	10927300	N/A	N/A	20213300	19799000	N/A	N/A
HLLEJSTASVSEAER_H(7)N(2)_(N(N(H(H(H))(H(H(H(H)))))))_P42892_ECE1_166	N/A	N/A	N/A	13773800	4982380	4227420	3840300	N/A
NAJGSYTCEECDSSCVGCTGEGPGNCK_H(5)N(2)_(N(N(H(H(H))(H(H)))))_Q6UXH1_CREL2_251	N/A	N/A	N/A	N/A	12625700	N/A	6897370	N/A
TVLEJSTSYEEAK_H(5)N(2)_(N(N(H(H(H))(H(H)))))_Q13510_ASAH1_259	70525500	52208300	N/A	1259200	195501000	N/A	5870420	771058
LJITQEGPK_H(5)N(2)_(N(N(H(H)(H(H)(H)))))_Q5NDL2_EOGT_354	N/A	8039870	9070830	9633140	10916500	18506400	12983500	N/A
VJETEMDIAK_H(7)N(2)_(N(N(H(H(H))(H(H(H(H)))))))_O75629_CREG1_160	N/A	N/A	N/A	5228760	41565800	33726700	N/A	N/A
TCSSJLTLTSGSK_H(5)N(4)A(1)_(N(N(H(H(N(H)))(H(N(H(A)))))))_Q9H5V8_CDCP1_386	74699600	78904100	97890100	78133400	77245900	N/A	82664300	74002800
VJETEMDIAK_H(4)N(2)_(N(N(H(H)(H(H)))))_O75629_CREG1_160	6624010	3304630	3916140	2955580	8567070	29508000	9589650	9967210
VJETEMDIAK_H(6)N(2)_(N(N(H(H(H))(H(H(H))))))_O75629_CREG1_160	N/A	28153200	N/A	N/A	108512000	3890150	3275480	4009340
TVJVSVPK_H(8)N(2)_(N(N(H(H(H))(H(H)(H(H(H)))))))_Q96KA5_CLP1L_91	N/A	N/A	N/A	N/A	25560200	N/A	N/A	N/A
LJLTTDPK_H(5)N(3)_(N(N(H(H(H))(H(N(H))))))_Q92896_GSLG1_165	N/A	N/A	3543870	3412000	2245670	N/A	2219950	2663790
VJETEMDIAK_H(3)N(2)_(N(N(H(H)(H))))_O75629_CREG1_160	1592380	N/A	N/A	N/A	3156710	3119380	5098210	3458130
DLVVQQAGTJK_H(5)N(4)A(1)_(N(N(H(H(N(H)))(H(N(H(A)))))))_P25942_TNR5_180	53873300	51013600	77320700	71934300	86369800	86301700	14274100	88364300
VJETEMDIAK_H(5)N(2)_(N(N(H(H)(H(H)(H)))))_O75629_CREG1_160	14066200	15223400	16082900	18877800	70436100	2698450	2066440	2849180
TVJVSVPK_H(8)N(2)_(N(N(H(H(H(H)))(H(H(H(H)))))))_Q96KA5_CLP1L_91	N/A	N/A	N/A	N/A	25560200	27436700	N/A	25144000
TVJVSVPK_H(7)N(2)_(N(N(H(H(H))(H(H(H(H)))))))_Q96KA5_CLP1L_91	44002100	46716300	56167600	58995400	33784200	32591300	34526200	28322000
VLEAVJGTDAR_H(5)N(4)A(1)_(N(N(H(H(N(H)))(H(N(H(A)))))))_O60487_MPZL2_39	N/A	10054800	10494000	N/A	17534400	3906860	21244600	N/A
DJLTAFQK_H(5)N(2)_(N(N(H(H)(H(H(H))))))_Q9NYU1_UGGG2_286	N/A	N/A	N/A	N/A	6975020	8168020	6040760	6138100
VJETEMDIAK_H(5)N(2)_(N(N(H(H)(H(H(H))))))_O75629_CREG1_160	N/A	N/A	N/A	N/A	69175800	79303300	55072500	N/A
DLVVQQAGTJK_H(4)N(4)A(1)_(N(N(H(H(N))(H(N(H(A)))))))_P25942_TNR5_180	N/A	N/A	N/A	1530070	8137570	N/A	N/A	N/A
TVJVSVPK_H(6)N(2)_(N(N(H(H(H))(H(H)(H)))))_Q96KA5_CLP1L_91	N/A	76912400	4366650	82294500	86504800	N/A	87774100	68965500
TVJVSVPK_H(4)N(2)_(N(N(H(H)(H)(H))))_Q96KA5_CLP1L_91	2103190	N/A	7463390	2674960	6691070	3893060	593117	2888880
EAGJHTSGAGLVQIJK_H(8)N(7)F(2)_(N(N(H(H(N(H))(N(H(N(H)))))(H(N(H)(F))(N(H)(F))))))_P20645_MPRD_83	N/A	N/A	N/A	N/A	10511800	N/A	N/A	N/A
TVJVSVPK_H(6)N(2)_(N(N(H(H(H))(H(H(H))))))_Q96KA5_CLP1L_91	3862550	3524390	N/A	4143360	86504800	82027900	2077570	68965500
TVJVSVPK_H(4)N(2)_(N(N(H(H)(H(H)))))_Q96KA5_CLP1L_91	2103190	2250490	N/A	N/A	6691070	N/A	7746180	2888880
SHGCTAEGLCCHSECLGJCSQPDDPTK_H(6)N(2)_(N(N(H(H(H))(H(H)(H)))))_P06213_INSR_242	425443	N/A	N/A	N/A	8317470	N/A	N/A	10138800
TVJVSVPK_H(5)N(2)_(N(N(H(H)(H(H(H))))))_Q96KA5_CLP1L_91	1986500	N/A	2175230	776040	65902500	77888700	N/A	N/A
TVJVSVPK_H(5)N(2)_(N(N(H(H(H))(H(H)))))_Q96KA5_CLP1L_91	27278300	1345650	26616800	26127600	65902500	77888700	1105260	78891900
TVJVSVPK_H(3)N(2)_(N(N(H(H)(H))))_Q96KA5_CLP1L_91	1550790	N/A	N/A	1671910	1460340	N/A	1003840	N/A
EJSSEICSNNGECVCGQCVCR_H(8)N(2)_(N(N(H(H(H))(H(H)(H)(H(H))))))_P05556_ITB1_520	N/A	N/A	N/A	N/A	1977050	N/A	N/A	N/A
SJLTVLR_H(5)N(4)_(N(N(H(H(N(H)))(H(N(H))))))_P18084_ITB5_705	N/A	N/A	N/A	N/A	6136740	N/A	N/A	N/A
QVLJITDK_H(9)N(2)_(N(N(H(H(H)(H))(H(H(H(H(H))))))))_P22223_CADH3_566	N/A	N/A	N/A	N/A	1444550	N/A	N/A	N/A
DLGPTLAJSTHHNVR_H(4)N(3)_(N(N(H(H(H))(H(N)))))_P04062_GLCM_309	N/A	N/A	N/A	N/A	4108220	3811030	3888280	N/A
EJATTDLLTK_H(9)N(2)_(N(N(H(H)(H(H)(H(H(H(H(H)))))))))_P28799_GRN_265	5065680	N/A	N/A	N/A	3056420	N/A	2386530	N/A
DLGPTLAJSTHHNVR_H(4)N(3)A(1)_(N(N(H(H)(H(N(H(A)))))))_P04062_GLCM_309	N/A	11042400	11187500	11213000	24815900	22452800	24421100	21251000
EJATTDLLTK_H(8)N(2)_(N(N(H(H(H(H)))(H(H(H(H)))))))_P28799_GRN_265	N/A	N/A	12083800	N/A	6630600	6695780	N/A	N/A
EAGJHTSGAGLVQIJK_H(6)N(5)A(1)_(N(N(H(H(N(H(A))))(H(N(H))(N(H))))))_P20645_MPRD_83	5337020	20678200	57995900	5746870	10505200	72666600	78395800	3638310
DLGPTLAJSTHHNVR_H(3)N(2)_(N(N(H(H)(H))))_P04062_GLCM_309	2185320	2854950	N/A	N/A	2803160	2414690	2297710	1168080
JITSWK_H(4)N(4)A(1)_(N(N(H(H(N))(H(N(H(A)))))))_Q7LGA3_HS2ST_127	5681570	5694040	7129880	6394930	6875160	8198930	6324900	7026910
TJITLVCK_H(8)N(2)_(N(N(H(H(H(H)))(H(H(H(H)))))))_P11717_MPRI_581	N/A	N/A	N/A	9262390	2585480	N/A	N/A	N/A
EAGJHTSGAGLVQIJK_H(5)N(4)A(2)F(3)_(N(N(H(H(N(F)(H(F))))(H(N(F)(H(A(A))))))))_P20645_MPRD_83	N/A	N/A	N/A	N/A	7184190	N/A	N/A	N/A
GJITEYQCHQYITK_H(9)N(2)_(N(N(H(H(H(H)))(H(H(H))(H(H))))))_Q92896_GSLG1_210	N/A	N/A	N/A	N/A	4257660	N/A	N/A	N/A
ALSPJSTISSAPK_H(8)N(2)_(N(N(H(H(H))(H(H)(H)(H(H))))))_Q9UH99_SUN2_636	N/A	N/A	N/A	N/A	8411930	N/A	N/A	N/A
VTGLJCTTNHPINPK_H(6)N(4)A(1)_(N(N(H(H(H))(H(N(H))(N(H(A)))))))_P08648_ITA5_868	10790300	10800700	N/A	10790600	9952180	8479840	10121900	7522150
GJITEYQCHQYITK_H(8)N(2)_(N(N(H(H)(H(H)(H(H(H(H))))))))_Q92896_GSLG1_210	N/A	N/A	N/A	N/A	3467300	N/A	N/A	N/A
ALSPJSTISSAPK_H(5)N(2)_(N(N(H(H)(H(H(H))))))_Q9UH99_SUN2_636	19712500	N/A	N/A	N/A	539650	N/A	N/A	N/A
JSSISF_H(4)N(3)A(1)_(N(N(H(H)(H(N(H(A)))))))_Q9C0H9_SRCN1_1178	N/A	N/A	N/A	N/A	6917120	N/A	N/A	N/A
JASSEYSGTYSCTVR_H(5)N(3)A(1)_(N(N(H(H(H))(H(N(H(A)))))))_P78310_CXAR_201	4244540	4088630	6092260	4789220	2573310	3687140	3367050	N/A
EDNPDKNPEAPLJVSR_H(8)N(2)_(N(N(H(H(H))(H(H(H))(H(H))))))_O75326_SEM7A_258	N/A	N/A	N/A	N/A	1989120	N/A	N/A	N/A
ALSPJSTISSAPK_H(8)N(2)_(N(N(H(H(H(H)))(H(H)(H)(H)))))_Q9UH99_SUN2_636	N/A	N/A	33074400	N/A	8411930	N/A	N/A	7825080
SAJASFNIK_H(6)N(5)A(1)_(N(N(H(H(N(H(A))))(H(N(H))(N(H))))))_Q13308_PTK7_116	16978800	N/A	17199400	N/A	19246200	20212300	35721200	30124100
JTTSVWYTSK_H(5)N(2)_(N(N(H(H)(H(H)(H)))))_P04066_FUCO_382	4057070	N/A	4919190	N/A	8899210	N/A	8290180	N/A
JISQVLEK_H(5)N(2)_(N(N(H(H)(H(H)(H)))))_O14672_ADA10_439	8883380	8460530	9132790	45999200	11673200	114371000	14011300	12425100
JQTLAGEYFHK_H(10)N(2)_(N(N(H(H(H(H)))(H(H(H))(H(H(H)))))))_Q68CR1_SE1L3_818	N/A	N/A	N/A	N/A	4322630	N/A	N/A	N/A
JQTLAGEYFHK_H(9)N(2)_(N(N(H(H(H(H)))(H(H)(H(H)(H))))))_Q68CR1_SE1L3_818	N/A	N/A	36491800	N/A	12494200	N/A	N/A	N/A
JISQVLEK_H(9)N(2)_(N(N(H(H)(H(H)(H(H(H(H(H)))))))))_O14672_ADA10_439	N/A	N/A	N/A	N/A	25334400	N/A	22601900	N/A
LLNINPJK_H(9)N(8)_(N(N(H(H(N(H(N(H(N(H)))))))(H(N(H(N(H(N(H))))))))))_P11279_LAMP1_261	15380900	14846200	18886300	14939900	21438500	20817900	25313000	20082400
JISQVLEK_H(7)N(2)_(N(N(H(H(H))(H(H(H(H)))))))_O14672_ADA10_439	43379100	2771950	2238790	2447810	30789400	37505500	35086300	32506100
EAGJHTSGAGLVQIJK_H(6)N(4)F(1)_(N(N(H(H(H))(H(N(H))(N(H)(F))))))_P20645_MPRD_83	10133200	10968500	N/A	N/A	17689800	N/A	20689400	N/A
ALSPJSTISSAPK_H(7)N(2)_(N(N(H(H(H))(H(H(H(H)))))))_Q9UH99_SUN2_636	26187500	19164100	23758300	28485300	13056500	N/A	10591100	N/A
JISQVLEK_H(6)N(2)_(N(N(H(H(H))(H(H)(H)))))_O14672_ADA10_439	5997570	5681560	7075220	6558570	4891340	4012950	5531260	121079000
TJITLVCK_H(7)N(2)_(N(N(H(H(H))(H(H(H(H)))))))_P11717_MPRI_581	12307500	12654200	N/A	12410500	1866120	N/A	N/A	N/A
DVJCSVMGPQEK_H(5)N(4)A(1)_(N(N(H(H(N(H)))(H(N(H(A)))))))_P53634_CATC_53	N/A	N/A	N/A	N/A	7785050	N/A	7627300	5964780
MJITVK_H(5)N(4)A(2)F(3)_(N(N(H(H(N(F)(H(F))))(H(N(F)(H(A(A))))))))_P26006_ITA3_107	N/A	N/A	N/A	N/A	560636	N/A	N/A	N/A
DGSDEPGTAACPJGSFHCTNTGYK_H(9)N(2)_(N(N(H(H)(H(H(H(H)))(H(H(H)))))))_P14314_GLU2B_72	N/A	N/A	N/A	N/A	1913430	N/A	N/A	N/A
EAGJHTSGAGLVQIJK_H(6)N(5)A(1)_(N(N(H(N)(H(N(H(H))))(H(N(H(A)))))))_P20645_MPRD_83	N/A	N/A	N/A	N/A	78691300	N/A	N/A	N/A
JISQVLEK_H(5)N(2)_(N(N(H(H(H))(H(H)))))_O14672_ADA10_439	8883380	8460530	9132790	9448540	11673200	4905340	14011300	104961000
DGSDEPGTAACPJGSFHCTNTGYK_H(8)N(2)_(N(N(H(H)(H(H(H))(H(H(H)))))))_P14314_GLU2B_72	2372340	N/A	N/A	N/A	4072610	N/A	N/A	N/A
SAJASFNIK_H(5)N(6)A(1)_(N(N(H(N)(H(N(H)))(H(N)(N(H(A)))))))_Q13308_PTK7_116	N/A	N/A	N/A	N/A	6393170	N/A	N/A	5375810
JISQVLEK_H(9)N(2)_(N(N(H(H(H(H)))(H(H)(H(H)(H))))))_O14672_ADA10_439	27945900	N/A	N/A	N/A	25334400	25037600	N/A	N/A
JISQVLEK_H(8)N(2)_(N(N(H(H(H))(H(H)(H(H(H)))))))_O14672_ADA10_439	39150000	N/A	N/A	N/A	36317300	N/A	N/A	N/A
JISQVLEK_H(3)N(2)_(N(N(H(H)(H))))_O14672_ADA10_439	N/A	N/A	554844	N/A	431475	378270	N/A	N/A
TFLHYDCGJK_H(5)N(4)A(1)_(N(N(H(H(N(H)))(H(N(H(A)))))))_Q5VY80_ULBP6_68;68	4408490	N/A	7100000	N/A	4521320	4329890	5238840	3312870
VTGLJCTTNHPINPK_H(5)N(4)A(1)_(N(N(H(H(N(H)))(H(N(H(A)))))))_P08648_ITA5_868	N/A	N/A	N/A	N/A	2381310	N/A	2823020	N/A
MJITVK_H(6)N(7)A(1)_(N(N(H(N)(H(N)(N(H)))(H(N(H))(N(H(A)))))))_P26006_ITA3_107	N/A	N/A	N/A	N/A	2261900	N/A	N/A	N/A
ALSPJSTISSAPK_H(6)N(2)_(N(N(H(H(H))(H(H)(H)))))_Q9UH99_SUN2_636	36616000	24939800	N/A	N/A	35442600	N/A	26571600	N/A
EDNPDKNPEAPLJVSR_H(6)N(2)_(N(N(H(H)(H(H)(H(H))))))_O75326_SEM7A_258	N/A	N/A	N/A	N/A	2538300	N/A	N/A	N/A
EAGJHTSGAGLVQIJK_H(5)N(4)_(N(N(H(H(N(H)))(H(N(H))))))_P20645_MPRD_83	20050100	21442300	23453300	18410600	2549790	17813100	21130100	19917500
JISQVLEK_H(6)N(2)_(N(N(H(H(H))(H(H(H))))))_O14672_ADA10_439	5997570	117971000	128071000	6558570	4891340	4012950	5531260	5399360
EAGJHTSGAGLVQIJK_H(5)N(4)A(1)_(N(N(H(H(N(H)))(H(N(H(A)))))))_P20645_MPRD_83	54502500	N/A	64325200	67275400	98618700	100898000	2218860	21920400
LLNINPJK_H(8)N(7)_(N(N(H(H(N(H))(N(H)))(H(N(H))(N(H(N(H))))))))_P11279_LAMP1_261	101616000	102511000	N/A	125353000	154046000	157019000	177532000	122191000
TJITLVCK_H(6)N(2)_(N(N(H(H(H))(H(H(H))))))_P11717_MPRI_581	N/A	N/A	39104300	40294900	20588000	N/A	N/A	20260000
TLSPTGJISSAPK_H(8)N(2)_(N(N(H(H(H(H)))(H(H)(H(H))))))_O94901_SUN1_732	N/A	N/A	N/A	23834300	8940410	N/A	N/A	N/A
EAGJHTSGAGLVQIJK_H(5)N(3)A(1)_(N(N(H(H(H))(H(N(H(A)))))))_P20645_MPRD_83	N/A	N/A	N/A	N/A	1001250	N/A	N/A	N/A
DGSDEPGTAACPJGSFHCTNTGYK_H(6)N(2)_(N(N(H(H(H))(H(H)(H)))))_P14314_GLU2B_72	20397000	19633300	23184500	24616900	22933100	26723900	27346000	21674600
LLNINPJK_H(7)N(6)_(N(N(H(H(N(H(N(H)))))(H(N(H(N(H))))))))_P11279_LAMP1_261	2373810	14464400	18610700	416030000	2302860	3714880	5111340	3764770
EDNPDKNPEAPLJVSR_H(5)N(2)_(N(N(H(H)(H(H)(H)))))_O75326_SEM7A_258	N/A	N/A	N/A	N/A	3347600	3245570	4056310	N/A
TLSPTGJISSAPK_H(7)N(2)_(N(N(H(H(H))(H(H(H(H)))))))_O94901_SUN1_732	8322970	8150880	8177390	28485300	6942000	7330810	N/A	N/A
DVJCSVMGPQEK_H(4)N(3)A(1)_(N(N(H(H)(H(N(H(A)))))))_P53634_CATC_53	N/A	N/A	N/A	N/A	3629980	N/A	N/A	N/A
EEQFJSTFR_H(3)N(4)F(1)_(N(F)(N(H(H(N))(H(N)))))_P01859_IGHG2_176	N/A	N/A	N/A	N/A	4710750	N/A	N/A	N/A
ALSPJSTISSAPK_H(5)N(2)_(N(N(H(H)(H(H)(H)))))_Q9UH99_SUN2_636	1936630	1567930	2309020	2498960	33912600	34032200	33163000	31612800
EAGJHTSGAGLVQIJK_H(4)N(3)A(1)_(N(N(H(H)(H(N(H(A)))))))_P20645_MPRD_83	N/A	1892190	N/A	2143990	3692740	N/A	4437700	3738840
JTSWDNAGFK_H(8)N(2)_(N(N(H(H)(H(H(H))(H(H(H)))))))_P78536_ADA17_264	N/A	N/A	N/A	N/A	6843420	N/A	N/A	N/A
TJITLVCK_H(5)N(2)_(N(N(H(H(H))(H(H)))))_P11717_MPRI_581	30727600	29576000	29090000	32936000	77562300	83698500	70551800	64871500
DGSDEPGTAACPJGSFHCTNTGYK_H(5)N(2)_(N(N(H(H(H))(H(H)))))_P14314_GLU2B_72	N/A	N/A	N/A	N/A	7540420	N/A	N/A	N/A
HMLALAPJSTAR_H(5)N(4)_(N(N(H(H(N(H)))(H(N(H))))))_Q92508_PIEZ1_2331	N/A	N/A	2598970	N/A	4043810	N/A	4392510	N/A
QVLJITDK_H(5)N(2)_(N(N(H(H)(H(H(H))))))_P22223_CADH3_566	N/A	N/A	N/A	N/A	11673200	N/A	N/A	N/A
SAJASFNIK_H(5)N(4)A(1)_(N(N(H(H(N(H)))(H(N(H(A)))))))_Q13308_PTK7_116	N/A	N/A	8812990	N/A	18953200	19031300	5586360	15107500
LLNINPJK_H(6)N(5)_(N(N(H(H(N(H)))(H(N(H(N(H))))))))_P11279_LAMP1_261	1779660	2350280	2203870	2868540	3766370	2787250	4798750	3259170
TLSPTGJISSAPK_H(6)N(2)_(N(N(H(H(H))(H(H)(H)))))_O94901_SUN1_732	N/A	14317900	36235000	35938500	39090300	39886400	35720800	33424800
LDJYSTQELGK_H(7)N(5)F(1)_(N(N(H(N)(H(N(H(H))))(H(N(F)(H(H)))))))_P21589_5NTD_333	N/A	N/A	N/A	N/A	4153710	N/A	N/A	N/A
MJITVK_H(6)N(5)A(1)_(N(N(H(H(N(H(A))))(H(N(H))(N(H))))))_P26006_ITA3_107	N/A	15588900	20031400	15361800	23542900	6524230	30599200	22763400
VWQGHAJASFCPHGYGCR_H(9)N(2)_(N(N(H(H(H(H)))(H(H(H))(H(H))))))_O15230_LAMA5_1330	N/A	N/A	N/A	N/A	1569610	N/A	N/A	N/A
JISQVLEK_H(4)N(2)_(N(N(H(H)(H(H)))))_O14672_ADA10_439	6440410	1748670	1897920	2284070	5601080	1010370	6100670	7028940
TLSPTGJISSAPK_H(4)N(2)_(N(N(H(H)(H(H)))))_O94901_SUN1_732	N/A	N/A	N/A	10326100	10200900	1415710	10293300	N/A
JTSWDNAGFK_H(7)N(2)_(N(N(H(H(H))(H(H(H(H)))))))_P78536_ADA17_264	4748550	N/A	N/A	N/A	5707940	5779450	N/A	N/A
VQPFJVTQGK_H(7)N(6)_(N(N(H(H(N(H(N(H)))))(H(N(H(N(H))))))))_P13473_LAMP2_356	N/A	N/A	N/A	N/A	5933910	N/A	N/A	N/A
JISQVLEK_H(4)N(2)_(N(N(H(H)(H)(H))))_O14672_ADA10_439	4420390	N/A	5217500	N/A	5601080	3715040	6100670	3939050
TJITLVCK_H(5)N(2)_(N(N(H(H)(H(H(H))))))_P11717_MPRI_581	N/A	N/A	29090000	N/A	77562300	83698500	70551800	1975460
JISQVLEK_H(7)N(2)_(N(N(H(H(H(H)))(H(H(H))))))_O14672_ADA10_439	2953720	44607700	2082400	50211500	4898620	33888400	N/A	29050700
CATVTEJATGDLATSR_H(8)N(2)_(N(N(H(H(H(H)))(H(H(H(H)))))))_O43291_SPIT2_94	N/A	N/A	N/A	N/A	1805010	N/A	2283130	N/A
JTSWDNAGFK_H(7)N(2)_(N(N(H(H(H)(H))(H(H)(H)))))_P78536_ADA17_264	N/A	N/A	N/A	N/A	5707940	N/A	N/A	N/A
CVAFJGSVK_H(6)N(3)A(1)_(N(N(H(H)(H(H)(H(N(H(A))))))))_Q99571_P2RX4_153	N/A	N/A	N/A	N/A	1549720	N/A	N/A	N/A
MJITVK_H(5)N(4)A(1)_(N(N(H(H(N(H)))(H(N(H(A)))))))_P26006_ITA3_107	4280760	3741720	7745670	5309530	4247120	N/A	N/A	3745740
LLNINPJK_H(10)N(2)_(N(N(H(H(H(H)))(H(H(H(H(H(H)))))))))_P11279_LAMP1_261	N/A	N/A	N/A	N/A	2553370	2209900	N/A	N/A
EJATTDLLTK_H(5)N(2)_(N(N(H(H(H))(H(H)))))_P28799_GRN_265	N/A	N/A	N/A	N/A	5765190	7559710	N/A	10771900
TLSPTGJISSAPK_H(5)N(2)_(N(N(H(H(H))(H(H)))))_O94901_SUN1_732	7113350	7473900	3008200	8954740	20314800	21079700	N/A	18014200
LLNINPJK_H(4)N(4)_(N(N(H(H(N))(H(N(H))))))_P11279_LAMP1_261	2300950	2038580	3931840	N/A	4483500	5631370	5126340	4803990
LLNINPJK_H(6)N(6)_(N(N(H(H(N)(N(H)))(H(N(H))(N(H))))))_P11279_LAMP1_261	30819700	30852200	34788100	33891000	41787100	44087000	52242800	41971700
LLNINPJK_H(5)N(4)_(N(N(H(H(N(H)))(H(N(H))))))_P11279_LAMP1_261	348234	16398500	20259300	19856700	457093	31675700	38679700	31196400
YHVLHIJTTK_H(4)N(5)A(2)_(N(N(H(N)(H(N))(H(N(H(A(A))))))))_Q7LGA3_HS2ST_108	N/A	N/A	N/A	N/A	17634600	6272560	7265740	14807300
LKPLFJK_H(5)N(3)A(1)_(N(N(H(H(H))(H(N(H(A)))))))_P20645_MPRD_57	N/A	N/A	N/A	N/A	3069710	N/A	8269710	N/A
VQPFJVTQGK_H(7)N(2)_(N(N(H(H(H))(H(H(H(H)))))))_P13473_LAMP2_356	2011180	N/A	N/A	N/A	4409810	3039340	N/A	N/A
PFJLSQGK_H(5)N(4)F(1)_(N(N(H(H(H)(H))(H(N)(N(F))))))_Q9ULW0_TPX2_308	N/A	N/A	N/A	N/A	9350860	N/A	N/A	N/A
HLLEJSTASVSEAER_H(5)N(4)A(1)_(N(N(H(H(N(H)))(H(N(H(A)))))))_P42892_ECE1_166	9700490	9473640	10889100	12111000	13229300	9317430	8898140	10283800
PFJLSQGK_H(5)N(4)F(1)_(N(N(H(H(N(H)))(H(N(H(F)))))))_Q9ULW0_TPX2_308	N/A	N/A	N/A	N/A	9350860	N/A	N/A	N/A
JTSWDNAGFK_H(6)N(2)_(N(N(H(H(H))(H(H)(H)))))_P78536_ADA17_264	1412040	N/A	4051940	N/A	4835480	3541700	N/A	3846300
NWJASFAGK_H(8)N(2)_(N(N(H(H(H)(H))(H(H)(H(H))))))_Q9UI42_CBPA4_260	N/A	N/A	N/A	N/A	13981200	N/A	N/A	N/A
LLNINPJK_H(8)N(2)_(N(N(H(H(H(H)))(H(H)(H)(H)))))_P11279_LAMP1_261	N/A	N/A	N/A	N/A	16386000	17592000	N/A	14755900
TWTJYTQCNVNTHEK_H(5)N(4)A(1)_(N(N(H(H(N(H)))(H(N(H(A)))))))_Q16602_CALRL_123	N/A	N/A	N/A	N/A	1476230	1887270	N/A	N/A
NWJASFAGK_H(7)N(2)_(N(N(H(H(H)(H))(H(H(H))))))_Q9UI42_CBPA4_260	N/A	N/A	N/A	N/A	7279810	N/A	N/A	N/A
VQPFJVTQGK_H(6)N(2)_(N(N(H(H(H))(H(H(H))))))_P13473_LAMP2_356	N/A	2662390	3820680	1700130	4173620	4542710	N/A	3705260
EJSSEICSNNGECVCGQCVCR_H(7)N(6)A(1)_(N(N(H(H(N(H))(N(H)))(H(N(H))(N(H(A)))))))_P05556_ITB1_520	N/A	N/A	N/A	N/A	726435	N/A	N/A	N/A
JTSWDNAGFK_H(5)N(2)_(N(N(H(H)(H(H)(H)))))_P78536_ADA17_264	1454790	N/A	2547670	1533490	30076000	N/A	29481000	27678700
VQPFJVTQGK_H(6)N(3)_(N(N(H(H(H(H)))(H(N(H))))))_P13473_LAMP2_356	8962920	8751560	8035050	8617210	13402800	13706200	16107300	N/A
PFJLSQGK_H(4)N(5)F(1)_(N(N(H(N)(H(H))(H(N)(N(F))))))_Q9ULW0_TPX2_308	N/A	N/A	N/A	N/A	19169000	N/A	20260600	17281600
LEJWTDASR_H(5)N(4)A(1)_(N(N(H(H(N(H)))(H(N(H(A)))))))_Q9P2B2_FPRP_618	N/A	N/A	N/A	N/A	7573720	N/A	N/A	7073240
LLNINPJK_H(5)N(6)_(N(N(H(H(N(H(N))))(H(N(H(N)))))))_P11279_LAMP1_261	N/A	N/A	N/A	N/A	6357870	N/A	N/A	N/A
JISQVLEK_H(4)N(4)F(4)_(N(F)(N(H(H(N(F)))(H(N(F)(H(F)))))))_O14672_ADA10_439	51352400	33136500	N/A	N/A	10979300	N/A	N/A	N/A
VQPFJVTQGK_H(5)N(4)_(N(N(H(H(N))(H(H)(H)(N)))))_P13473_LAMP2_356	N/A	N/A	N/A	N/A	14909500	N/A	N/A	N/A
PFJLSQGK_H(3)N(6)F(1)_(N(N(H(H(N)(N))(H(N)(N(F))))))_Q9ULW0_TPX2_308	N/A	N/A	N/A	N/A	19342700	2182350	30705100	N/A
DLVVQQAGTJK_H(5)N(4)A(2)_(N(N(H(H(N(H(A))))(H(N(H(A)))))))_P25942_TNR5_180	2383060	N/A	N/A	N/A	4392240	N/A	N/A	N/A
LDJYSTQELGK_H(5)N(4)A(1)_(N(N(H(H(N(H)))(H(N(H(A)))))))_P21589_5NTD_333	N/A	N/A	N/A	N/A	18905500	N/A	24885500	N/A
VQPFJVTQGK_H(3)N(2)_(N(N(H(H)(H))))_P13473_LAMP2_356	7125900	1726150	2202130	2240820	4181830	5885780	2410270	5156520
VQPFJVTQGK_H(4)N(2)_(N(N(H(H)(H)(H))))_P13473_LAMP2_356	N/A	N/A	N/A	N/A	2485830	2537680	N/A	2228410
NWJASFAGK_H(6)N(2)_(N(N(H(H(H))(H(H(H))))))_Q9UI42_CBPA4_260	N/A	N/A	N/A	N/A	9937030	N/A	N/A	N/A
VQPFJVTQGK_H(4)N(3)_(N(N(H(H)(H(N(H))))))_P13473_LAMP2_356	7571950	7829160	10213800	9390550	1785410	14511900	2745910	5488720
AAIPSALDTJSSK_H(7)N(6)_(N(N(H(H(N(H(N(H)))))(H(N(H(N(H))))))))_Q08380_LG3BP_551	N/A	N/A	N/A	N/A	53840200	66156900	62790700	N/A
NWJASFAGK_H(6)N(2)_(N(N(H(H(H))(H(H)(H)))))_Q9UI42_CBPA4_260	19562700	17748900	18424900	15371400	9937030	12111600	N/A	12750400
IJATDADEPNTLNSK_H(5)N(4)A(1)_(N(N(H(H(N(H)))(H(N(H(A)))))))_Q14126_DSG2_182	6276800	7120100	6551000	4486290	7997460	8272930	8191010	8648570
VIYJLTEK_H(9)N(2)_(N(N(H(H)(H(H(H(H)))(H(H(H)))))))_Q969V3_NCLN_428	N/A	N/A	N/A	N/A	19854300	N/A	N/A	N/A
IDSTGJVTNELR_H(9)N(2)_(N(N(H(H(H(H)))(H(H(H(H(H))))))))_O75882_ATRN_416	N/A	N/A	N/A	N/A	6112010	N/A	N/A	N/A
LLNINPJK_H(6)N(2)_(N(N(H(H(H))(H(H)(H)))))_P11279_LAMP1_261	N/A	8788140	N/A	9952580	12392300	N/A	N/A	N/A
QJISVTLR_H(8)N(2)_(N(N(H(H(H(H)))(H(H)(H)(H)))))_Q9H5V8_CDCP1_512	58525100	57305400	16320700	N/A	25584100	N/A	N/A	28684900
JFSSCSAEDFEK_H(8)N(2)_(N(N(H(H)(H(H(H(H(H(H)))))))))_Q13443_ADAM9_381	N/A	N/A	N/A	N/A	4247130	N/A	N/A	N/A
VQPFJVTQGK_H(5)N(2)_(N(N(H(H(H))(H(H)))))_P13473_LAMP2_356	48185300	48405600	49154600	45525900	134838000	149543000	115749000	1519880
AAIPSALDTJSSK_H(10)N(2)_(N(N(H(H(H))(H(H(H(H(H(H(H))))))))))_Q08380_LG3BP_551	N/A	17766200	N/A	N/A	18793300	N/A	N/A	N/A
GKDLDTDFTNJASQPETK_H(5)N(4)A(1)_(N(N(H(H(N(H)))(H(N(H(A)))))))_O75976_CBPD_1070	N/A	N/A	N/A	N/A	4377990	N/A	N/A	4297630
QJISVTLR_H(8)N(2)_(N(N(H(H(H))(H(H(H))(H(H))))))_Q9H5V8_CDCP1_512	N/A	N/A	N/A	N/A	25584100	N/A	N/A	N/A
VQPFJVTQGK_H(4)N(2)_(N(N(H(H)(H(H)))))_P13473_LAMP2_356	N/A	N/A	N/A	N/A	2485830	2537680	2895950	3243940
AAIPSALDTJSSK_H(7)N(2)_(N(N(H(H(H(H)))(H(H(H))))))_Q08380_LG3BP_551	N/A	N/A	N/A	N/A	2860310	25241200	N/A	N/A
VIYJLTEK_H(8)N(2)_(N(N(H(H(H)(H))(H(H)(H(H))))))_Q969V3_NCLN_428	N/A	N/A	N/A	N/A	37876700	N/A	N/A	N/A
AAIPSALDTJSSK_H(9)N(2)_(N(N(H(H(H(H(H))))(H(H(H(H)))))))_Q08380_LG3BP_551	N/A	N/A	N/A	N/A	71270400	N/A	110870000	N/A
AAIPSALDTJSSK_H(4)N(2)_(N(N(H(H)(H)(H))))_Q08380_LG3BP_551	N/A	1333050	2280820	N/A	1044550	43655400	37290400	47005300
AAIPSALDTJSSK_H(6)N(2)_(N(N(H(H(H))(H(H(H))))))_Q08380_LG3BP_551	7478410	17718900	N/A	9824960	3875680	38408100	6791270	4879160
WGHJITEFQQR_H(9)N(2)_(N(N(H(H(H(H)))(H(H)(H(H)(H))))))_Q96HE7_ERO1A_280	N/A	N/A	732268000	557941000	425036000	N/A	N/A	N/A
VQPFJVTQGK_H(5)N(3)_(N(N(H(H(H))(H(N(H))))))_P13473_LAMP2_356	N/A	3312900	N/A	N/A	7281430	9071100	3615160	8473000
LLNINPJK_H(6)N(3)_(N(N(H(H(H)(H))(H(N(H))))))_P11279_LAMP1_261	82954300	109498000	86439200	N/A	99340500	107782000	112466000	94137000
VQPFJVTQGK_H(5)N(4)_(N(N(H(H(N(H)))(H(N(H))))))_P13473_LAMP2_356	N/A	4423060	7871400	6373680	14909500	18976200	20799100	20190500
HGLESASDHHGJFSITMR_H(5)N(2)_(N(N(H(H(H))(H(H)))))_Q9H7M9_VISTA_128	10055900	N/A	N/A	N/A	5735460	N/A	N/A	N/A
AAIPSALDTJSSK_H(7)N(2)_(N(N(H(H(H)(H))(H(H(H))))))_Q08380_LG3BP_551	N/A	N/A	38960600	N/A	1427880	N/A	53785000	43652000
WGHJITEFQQR_H(7)N(2)_(N(N(H(H(H(H)))(H(H(H))))))_Q96HE7_ERO1A_280	N/A	N/A	36446900	N/A	1394420	N/A	N/A	69260300
JFSSCSAEDFEK_H(7)N(2)_(N(N(H(H(H))(H(H(H(H)))))))_Q13443_ADAM9_381	N/A	N/A	N/A	N/A	2634660	N/A	N/A	N/A
VIYJLTEK_H(6)N(2)_(N(N(H(H(H))(H(H(H))))))_Q969V3_NCLN_428	10158000	64631600	N/A	11260300	3965910	91837600	7839350	N/A
AAIPSALDTJSSK_H(8)N(2)_(N(N(H(H)(H(H(H(H(H(H)))))))))_Q08380_LG3BP_551	N/A	N/A	N/A	N/A	49634200	N/A	N/A	67440900
QJISVTLR_H(7)N(2)_(N(N(H(H(H))(H(H(H(H)))))))_Q9H5V8_CDCP1_512	102573000	115865000	N/A	103131000	47951100	59472800	51826300	47167500
LLNINPJK_H(5)N(2)_(N(N(H(H)(H(H(H))))))_P11279_LAMP1_261	N/A	N/A	N/A	5037410	4843600	N/A	8931060	5193500
EEAMLYHJQTAELR_H(9)N(2)_(N(N(H(H(H)(H))(H(H)(H(H(H)))))))_Q92791_SC65_361	N/A	N/A	N/A	N/A	8773410	N/A	N/A	N/A
WGHJITEFQQR_H(8)N(2)_(N(N(H(H(H(H)))(H(H)(H(H))))))_Q96HE7_ERO1A_280	N/A	N/A	104486000	N/A	145547000	N/A	186697000	N/A
LLNINPJK_H(6)N(4)_(N(N(H(H(N(H)))(H(H(N(H)))))))_P11279_LAMP1_261	8169260	N/A	10040000	N/A	6324050	9328610	10180600	1415840
AAIPSALDTJSSK_H(5)N(2)_(N(N(H(H)(H(H)(H)))))_Q08380_LG3BP_551	25272200	N/A	N/A	N/A	4157570	N/A	84410500	N/A
VIYJLTEK_H(7)N(2)_(N(N(H(H(H)(H))(H(H)(H)))))_Q969V3_NCLN_428	N/A	N/A	N/A	N/A	23819700	25305300	27830700	N/A
VQPFJVTQGK_H(4)N(4)_(N(N(H(H(N))(H(N(H))))))_P13473_LAMP2_356	N/A	N/A	N/A	N/A	847806	N/A	N/A	N/A
LAJNTHQHVFDDLR_H(5)N(4)A(1)_(N(N(H(H(N(H)))(H(N(H(A)))))))_Q99523_SORT_98	N/A	N/A	N/A	2763230	2547500	4022530	3859070	3264460
LLNINPJK_H(5)N(3)_(N(H)(N(H(H)(H(N(H))))))_P11279_LAMP1_261	78395000	N/A	97293200	1890440	127914000	127913000	1778550	3238420
LLNINPJK_H(5)N(5)_(N(N(H(H(N(H)))(H(N)(N(H))))))_P11279_LAMP1_261	5721940	3833910	N/A	6297830	24272200	N/A	3970440	N/A
EEAMLYHJQTAELR_H(8)N(2)_(N(N(H(H(H(H)))(H(H)(H)(H)))))_Q92791_SC65_361	N/A	13196500	15659000	N/A	14359000	N/A	N/A	N/A
AAIPSALDTJSSK_H(6)N(5)_(N(N(H(H(N(H)))(H(N(H(N(H))))))))_Q08380_LG3BP_551	16293400	N/A	23956700	N/A	50638800	3146920	68466000	57261400
LJLTTDPK_H(6)N(3)A(1)_(N(N(H(H)(H(H)(H(N(H(A))))))))_Q92896_GSLG1_165	7266540	7079030	8792200	8454400	5480920	7488880	10628300	7226820
SJVTLTLR_H(8)N(2)_(N(N(H(H(H(H)))(H(H)(H)(H)))))_Q96F46_I17RA_265	N/A	N/A	N/A	N/A	3484710	N/A	N/A	N/A
VIYJLTEK_H(7)N(2)_(N(N(H(H(H)(H))(H(H(H))))))_Q969V3_NCLN_428	4666380	N/A	N/A	N/A	23819700	N/A	27830700	N/A
AAIPSALDTJSSK_H(7)N(2)_(N(N(H(H)(H(H(H))(H(H))))))_Q08380_LG3BP_551	N/A	N/A	N/A	N/A	35976200	19278000	3728970	N/A
AAIPSALDTJSSK_H(5)N(4)_(N(N(H(H(N(H)))(H(N(H))))))_Q08380_LG3BP_551	4317250	N/A	N/A	N/A	2771430	N/A	41370700	1823460
AAIPSALDTJSSK_H(8)N(2)_(N(N(H(H(H(H)))(H(H(H(H)))))))_Q08380_LG3BP_551	N/A	95733000	112863000	N/A	49634200	74905600	955114	67440900
LLNINPJK_H(4)N(3)_(N(N(H(H(H))(H(N)))))_P11279_LAMP1_261	N/A	N/A	9060330	N/A	15778400	18599100	24271600	20223500
JFSSCSAEDFEK_H(6)N(2)_(N(N(H(H)(H(H)(H(H))))))_Q13443_ADAM9_381	N/A	N/A	N/A	N/A	5389070	N/A	N/A	N/A
LLNINPJK_H(3)N(2)_(N(N(H(H)(H))))_P11279_LAMP1_261	3134610	2730050	2745660	2917560	1646980	3105460	6111150	5527380
LLNINPJK_H(5)N(2)_(N(N(H(H(H))(H(H)))))_P11279_LAMP1_261	166776000	4831980	174378000	167431000	362410000	5548200	347158000	369519000
WGHJITEFQQR_H(7)N(2)_(N(N(H(H(H))(H(H(H(H)))))))_Q96HE7_ERO1A_280	35427100	596831	1893790	1607080	75784700	66792100	70186800	2919580
WGHJITEFQQR_H(8)N(2)_(N(N(H(H)(H(H(H(H(H(H)))))))))_Q96HE7_ERO1A_280	N/A	N/A	N/A	N/A	145547000	N/A	186697000	N/A
EEAMLYHJQTAELR_H(7)N(2)_(N(N(H(H(H)(H))(H(H(H))))))_Q92791_SC65_361	N/A	N/A	N/A	N/A	3278670	N/A	N/A	N/A
LLNINPJK_H(4)N(3)_(N(N(H(H)(H(N(H))))))_P11279_LAMP1_261	9294970	7946130	3309300	9272270	15778400	1970410	1909580	188523000
SCVAVTSAQPQJMSR_H(5)N(4)A(1)_(N(N(H(H(N(H)))(H(N(H(A)))))))_O15031_PLXB2_528	N/A	N/A	1638270	N/A	1564280	N/A	N/A	N/A
LLNINPJK_H(4)N(2)_(N(N(H(H)(H)(H))))_P11279_LAMP1_261	6980120	7489450	6581520	7840310	7488540	1195090	12877300	1244890
FINYJQTVSR_H(9)N(2)_(N(N(H(H(H(H)))(H(H)(H(H)(H))))))_Q8N766_EMC1_913	56193100	N/A	N/A	N/A	64507400	N/A	75672000	N/A
LLNINPJK_H(3)N(3)_(N(N(H(H)(H(N)))))_P11279_LAMP1_261	1717420	2436330	2267860	N/A	3198850	4603560	2102700	1484300
IDSTGJVTNELR_H(6)N(2)_(N(N(H(H(H))(H(H)(H)))))_O75882_ATRN_416	2456400	N/A	3284340	N/A	2676760	N/A	N/A	1793560
VIYJLTEK_H(6)N(2)_(N(N(H(H)(H(H)(H)(H)))))_Q969V3_NCLN_428	10158000	N/A	12181300	66462600	85182600	N/A	N/A	85544700
QJISVTLR_H(6)N(2)_(N(N(H(H(H))(H(H(H))))))_Q9H5V8_CDCP1_512	56181400	61855500	63696900	61978600	49423800	46794200	43096500	41784400
AILJISK_H(9)N(2)_(N(N(H(H(H(H)))(H(H)(H(H)(H))))))_Q9H9K5_MER34_390	N/A	18476200	24872100	23885300	6989570	N/A	N/A	N/A
FINYJQTVSR_H(8)N(2)_(N(N(H(H(H(H)))(H(H)(H)(H)))))_Q8N766_EMC1_913	21454600	26675700	28632000	N/A	23891900	N/A	N/A	19853500
FINYJQTVSR_H(7)N(2)_(N(N(H(H(H))(H(H(H(H)))))))_Q8N766_EMC1_913	4038600	N/A	3378620	3028440	1811740	1542890	1424510	N/A
NWJASFAGK_H(5)N(2)_(N(N(H(H)(H(H)(H)))))_Q9UI42_CBPA4_260	N/A	N/A	N/A	N/A	8222880	6428050	2964370	N/A
LLNINPJK_H(5)N(2)_(N(N(H(H)(H(H)(H)))))_P11279_LAMP1_261	N/A	162024000	N/A	N/A	362410000	398814000	5907860	2221680
WGHJITEFQQR_H(6)N(2)_(N(N(H(H(H))(H(H)(H)))))_Q96HE7_ERO1A_280	N/A	N/A	3121700	138172000	370519000	2458740	364896000	N/A
LJLTTDPK_H(5)N(3)A(1)_(N(N(H(H(H))(H(N(H(A)))))))_Q92896_GSLG1_165	6398460	7813560	9493900	7287340	11679900	12613700	9469690	11223700
WGHJITEFQQR_H(5)N(2)_(N(N(H(H(H))(H(H)))))_Q96HE7_ERO1A_280	5062710	4765340	4893910	4054840	1680010	19299200	1821380	N/A
LJLTTDPK_H(6)N(3)A(1)_(N(N(H(H(H(H)))(H(N(H(A)))))))_Q92896_GSLG1_165	N/A	N/A	N/A	N/A	7152380	N/A	N/A	N/A
WGHJITEFQQR_H(6)N(2)_(N(N(H(H(H))(H(H(H))))))_Q96HE7_ERO1A_280	121867000	3278240	145533000	138172000	370519000	42721100	364896000	317821000
TCSSJLTLTSGSK_H(5)N(4)A(2)_(N(N(H(H(N(H(A))))(H(N(H(A)))))))_Q9H5V8_CDCP1_386	7035060	7596010	N/A	N/A	7348640	9148020	15950000	5739520
JFSSCSAEDFEK_H(5)N(2)_(N(N(H(H(H))(H(H)))))_Q13443_ADAM9_381	N/A	N/A	24268900	22345400	49154800	N/A	N/A	N/A
EEAMLYHJQTAELR_H(6)N(2)_(N(N(H(H(H))(H(H(H))))))_Q92791_SC65_361	N/A	N/A	6472880	N/A	7008170	N/A	N/A	N/A
CCGAAJYTDWEK_H(7)N(6)_(N(N(H(H(N(H(N(H)))))(H(N(H(N(H))))))))_P08962_CD63_150	N/A	N/A	N/A	N/A	2812200	N/A	2964670	N/A
AILJISK_H(8)N(2)_(N(N(H(H(H(H)))(H(H)(H)(H)))))_Q9H9K5_MER34_390	N/A	N/A	14375500	N/A	4395400	N/A	5723590	3352850
JFSSCSAEDFEK_H(4)N(2)_(N(N(H(H)(H(H)))))_Q13443_ADAM9_381	1747470	N/A	2828110	2649900	160398	5191730	2683740	N/A
NWJASFAGK_H(4)N(2)_(N(N(H(H)(H)(H))))_Q9UI42_CBPA4_260	N/A	N/A	N/A	N/A	2419710	N/A	N/A	N/A
AAIPSALDTJSSK_H(7)N(2)_(N(N(H(H(H))(H(H(H(H)))))))_Q08380_LG3BP_551	33259700	3181540	4180150	16881600	35976200	2518420	N/A	1440210
IDSTGJVTNELR_H(5)N(2)_(N(N(H(H(H))(H(H)))))_O75882_ATRN_416	N/A	N/A	2407110	1128600	6105000	N/A	6248600	N/A
LJLTTDPK_H(4)N(4)A(1)_(N(N(H(H(N))(H(N(H(A)))))))_Q92896_GSLG1_165	N/A	N/A	N/A	N/A	20738200	N/A	N/A	N/A
VIYJLTEK_H(5)N(2)_(N(N(H(H(H))(H(H)))))_Q969V3_NCLN_428	53177300	4813620	N/A	65343000	101384000	132587000	N/A	11629200
QJISVTLR_H(5)N(2)_(N(N(H(H)(H(H(H))))))_Q9H5V8_CDCP1_512	N/A	N/A	3626660	44845700	48229600	69084200	1464170	1349410
AAIPSALDTJSSK_H(6)N(2)_(N(N(H(H)(H(H)(H)(H)))))_Q08380_LG3BP_551	N/A	N/A	N/A	N/A	36610600	38408100	N/A	34633200
LJLTTDPK_H(4)N(4)F(2)_(N(N(H(H(H))(H(N(F))(N(F))))))_Q92896_GSLG1_165	N/A	N/A	N/A	N/A	50384800	N/A	N/A	N/A
JFSSCSAEDFEK_H(5)N(2)_(N(N(H(H)(H(H(H))))))_Q13443_ADAM9_381	19834400	N/A	2202010	N/A	49154800	46984800	N/A	N/A
EAGJHTSGAGLVQIJK_H(7)N(5)A(1)F(1)_(N(N(H(N)(H(H)(H))(H(N(H)(F))(N(H(A)))))))_P20645_MPRD_83	N/A	N/A	N/A	N/A	11680200	N/A	N/A	N/A
EAGJHTSGAGLVQIJK_H(7)N(5)A(1)F(1)_(N(N(H(N)(H(H)(H))(H(N(H)(F))(N(H(A)))))))_P20645_MPRD_94	N/A	N/A	N/A	N/A	11680200	N/A	N/A	N/A
LJLTTDPK_H(4)N(3)A(1)_(N(N(H(H)(H(N(H(A)))))))_Q92896_GSLG1_165	4331150	3757850	5858430	6578740	7269360	7748220	5752580	6224670
TASVSIJQTEPPK_H(5)N(4)A(1)_(N(N(H(H(N(H)))(H(N(H(A)))))))_P29317_EPHA2_435	N/A	N/A	N/A	N/A	19682400	21570300	24412000	N/A
NPCTSEQJCTSPFSYK_H(7)N(6)_(N(N(H(H(N(H(N(H)))))(H(N(H(N(H))))))))_P05556_ITB1_212	14456300	9845300	20077000	18804700	17944900	17495000	20563400	18261500
EASIVGEJETYPR_H(9)N(2)_(N(N(H(H)(H(H)(H(H(H(H(H)))))))))_Q9UBV2_SE1L1_608	N/A	N/A	77346200	N/A	53962100	N/A	75827000	28175900
EASIVGEJETYPR_H(7)N(2)_(N(N(H(H(H(H)))(H(H(H))))))_Q9UBV2_SE1L1_608	N/A	N/A	N/A	N/A	1835030	1636650	N/A	2974250
WGHJITEFQQR_H(5)N(2)_(N(N(H(H)(H(H(H))))))_Q96HE7_ERO1A_280	5062710	4765340	N/A	N/A	15069200	21439400	12989700	22345800
AAIPSALDTJSSK_H(4)N(3)_(N(N(H(H)(H(N(H))))))_Q08380_LG3BP_551	4497710	N/A	N/A	N/A	2558140	20832900	3707620	3071100
EASIVGEJETYPR_H(7)N(2)_(N(N(H(H(H)(H))(H(H)(H)))))_Q9UBV2_SE1L1_608	N/A	N/A	N/A	N/A	1835030	N/A	N/A	N/A
ALSJISLR_H(9)N(2)_(N(N(H(H)(H(H(H))(H(H(H(H))))))))_O15031_PLXB2_127	N/A	N/A	N/A	N/A	1584200	N/A	N/A	N/A
EASIVGEJETYPR_H(8)N(2)_(N(N(H(H(H(H)))(H(H(H(H)))))))_Q9UBV2_SE1L1_608	2307140	12848600	19724400	N/A	18686300	N/A	27424100	N/A
AAIPSALDTJSSK_H(5)N(2)_(N(N(H(H(H))(H(H)))))_Q08380_LG3BP_551	7534160	2027690	N/A	22329300	88425600	16289000	2881500	95466500
IJTTADEKDPTNPFR_H(10)N(2)_(N(N(H(H(H)(H))(H(H(H(H(H(H)))))))))_O14672_ADA10_278	N/A	N/A	N/A	N/A	3535860	N/A	N/A	N/A
IJTTADEKDPTNPFR_H(9)N(2)_(N(N(H(H(H(H)))(H(H)(H(H(H)))))))_O14672_ADA10_278	N/A	N/A	N/A	N/A	299657000	N/A	N/A	N/A
IJTTADEKDPTNPFR_H(5)N(2)_(N(N(H(H(H))(H(H)))))_O14672_ADA10_278	5303910	N/A	N/A	N/A	2451630	37658100	N/A	N/A
NPCTSEQJCTSPFSYK_H(9)N(2)_(N(N(H(H)(H(H(H(H)))(H(H(H)))))))_P05556_ITB1_212	N/A	N/A	N/A	N/A	9448270	N/A	N/A	N/A
IJTTADEKDPTNPFR_H(6)N(2)_(N(N(H(H)(H(H)(H(H))))))_O14672_ADA10_278	N/A	N/A	N/A	N/A	2707350	N/A	N/A	N/A
NPCTSEQJCTSPFSYK_H(8)N(2)_(N(N(H(H)(H(H(H(H(H(H)))))))))_P05556_ITB1_212	N/A	N/A	N/A	N/A	26951200	N/A	N/A	N/A
GJITEYQCHQYITK_H(5)N(4)A(1)_(N(N(H(H(H))(H(N)(N(H(A)))))))_Q92896_GSLG1_210	N/A	N/A	N/A	N/A	5123730	N/A	6682450	N/A
QVYJLTVR_H(9)N(2)_(N(N(H(H(H))(H(H)(H(H(H(H))))))))_Q14517_FAT1_998	N/A	N/A	N/A	N/A	22233100	N/A	N/A	24777700
LLNINPJK_H(4)N(3)F(1)_(N(F)(N(H(H)(H(N(H))))))_P11279_LAMP1_261	N/A	N/A	N/A	N/A	4563310	N/A	N/A	N/A
NPCTSEQJCTSPFSYK_H(8)N(2)_(N(N(H(H(H(H)))(H(H)(H(H))))))_P05556_ITB1_212	1399250	N/A	N/A	131098000	26951200	N/A	N/A	30025300
VJETEMDIAK_H(4)N(2)_(N(N(H(H)(H)(H))))_O75629_CREG1_160	4583390	N/A	3225810	N/A	7532640	N/A	8270770	1281370
VIYJLTEK_H(4)N(2)_(N(N(H(H)(H(H)))))_Q969V3_NCLN_428	1814470	7614610	N/A	1075620	4163230	1765660	1887140	2104300
IJTTADEKDPTNPFR_H(8)N(2)_(N(N(H(H(H(H)))(H(H)(H)(H)))))_O14672_ADA10_278	16232100	18284400	18778500	19068900	26698400	26221500	N/A	24298700
GJITEYQCHQYITK_H(4)N(5)A(1)_(N(N(H(H(N)(N))(H(N(H(A)))))))_Q92896_GSLG1_210	7340280	N/A	N/A	N/A	6278730	N/A	N/A	N/A
SAJASFNIK_H(7)N(6)A(2)_(N(N(H(H(N(H))(N(H(A))))(H(N(H))(N(H(A)))))))_Q13308_PTK7_116	N/A	N/A	N/A	N/A	9374180	5077990	N/A	N/A
NPCTSEQJCTSPFSYK_H(8)N(2)_(N(N(H(H)(H(H)(H(H(H(H))))))))_P05556_ITB1_212	N/A	N/A	133171000	N/A	26951200	N/A	N/A	N/A
JVTAQICIDK_H(9)N(2)_(N(N(H(H(H(H)))(H(H)(H(H)(H))))))_P12109_CO6A1_804	N/A	N/A	N/A	N/A	2061700	N/A	N/A	N/A
LJLTTDPK_H(5)N(4)A(1)_(N(N(H(H(N(H)))(H(N(H(A)))))))_Q92896_GSLG1_165	33259700	30568500	38960600	38634000	6714230	25102900	N/A	7223070
AAIPSALDTJSSK_H(3)N(2)_(N(N(H(H)(H))))_Q08380_LG3BP_551	20979600	3809260	15847400	21993400	2577790	2021970	2928480	2527850
GJITEYQCHQYITK_H(3)N(6)F(2)_(N(N(H(H(N)(N))(H(N(F))(N(F))))))_Q92896_GSLG1_210	N/A	N/A	N/A	N/A	18452600	N/A	18524800	N/A
FINYJQTVSR_H(5)N(2)_(N(N(H(H)(H(H(H))))))_Q8N766_EMC1_913	N/A	3276040	3431660	N/A	10205600	N/A	N/A	N/A
SJLTVLR_H(5)N(4)A(1)_(N(N(H(H(N(H)))(H(N(H(A)))))))_P18084_ITB5_705	N/A	N/A	N/A	N/A	31181700	N/A	N/A	N/A
EAGJHTSGAGLVQIJK_H(5)N(4)A(2)_(N(N(H(H(N(H(A))))(H(N(H(A)))))))_P20645_MPRD_83	8694740	8599480	9139370	11024700	23329800	21560800	11993000	19672900
NPCTSEQJCTSPFSYK_H(7)N(2)_(N(N(H(H(H(H)))(H(H(H))))))_P05556_ITB1_212	24118800	N/A	29407800	27043600	10235100	7630740	13265400	12932800
JHSCSEGQISIFR_H(9)N(2)_(N(N(H(H(H(H)))(H(H)(H(H(H)))))))_O75882_ATRN_731	N/A	N/A	N/A	N/A	6643950	N/A	N/A	N/A
IJTTADEKDPTNPFR_H(7)N(2)_(N(N(H(H(H))(H(H(H(H)))))))_O14672_ADA10_278	N/A	N/A	3346090	N/A	10197100	11912900	14044700	5486160
IJTTADEKDPTNPFR_H(6)N(2)_(N(N(H(H(H))(H(H(H))))))_O14672_ADA10_278	N/A	N/A	2555610	4412440	4774080	5441880	4446920	6605360
NPCTSEQJCTSPFSYK_H(6)N(2)_(N(N(H(H(H))(H(H(H))))))_P05556_ITB1_212	836654	1130870	15659500	15384700	3029220	12090000	N/A	N/A
AILJISK_H(5)N(2)_(N(N(H(H)(H(H)(H)))))_Q9H9K5_MER34_390	N/A	N/A	N/A	N/A	1676450	N/A	N/A	N/A
JHSCSEGQISIFR_H(8)N(2)_(N(N(H(H(H(H)))(H(H(H(H)))))))_O75882_ATRN_731	N/A	N/A	N/A	N/A	15759300	N/A	N/A	N/A
GISYQMFGJHSK_H(9)N(2)_(N(N(H(H(H)(H(H)))(H(H)(H(H))))))_Q14517_FAT1_2325	N/A	N/A	42624600	N/A	25308600	N/A	N/A	N/A
GISYQMFGJHSK_H(9)N(2)_(N(N(H(H(H(H)))(H(H)(H(H)(H))))))_Q14517_FAT1_2325	46262900	N/A	N/A	N/A	25308600	N/A	N/A	N/A
SJLTVLR_H(5)N(3)A(1)_(N(N(H(H(H))(H(N(H(A)))))))_P18084_ITB5_705	N/A	7970350	N/A	7814840	11955500	N/A	N/A	10436900
NPCTSEQJCTSPFSYK_H(5)N(4)_(N(N(H(H(N(H)))(H(N(H))))))_P05556_ITB1_212	16451300	18177800	15734700	16377400	32236800	46521600	41351800	42386200
IAPASJVSHTVVLR_H(9)N(2)_(N(N(H(H(H))(H(H(H(H(H(H)))))))))_P43308_SSRB_88	N/A	N/A	760762000	N/A	1108760000	N/A	1350920000	1442220000
JITSWK_H(4)N(5)A(2)_(N(N(H(N)(H(N))(H(N(H(A(A))))))))_Q7LGA3_HS2ST_127	N/A	N/A	N/A	N/A	4183060	N/A	5649820	N/A
IAPASJVSHTVVLR_H(7)N(2)_(N(N(H(H(H(H)))(H(H(H))))))_P43308_SSRB_88	N/A	N/A	N/A	N/A	25624500	N/A	N/A	N/A
IAPASJVSHTVVLR_H(9)N(2)_(N(N(H(H(H)(H))(H(H(H))(H(H))))))_P43308_SSRB_88	N/A	622853000	N/A	804811000	1108760000	1623800000	1350920000	1442220000
IJTTADEKDPTNPFR_H(5)N(2)_(N(N(H(H)(H(H(H))))))_O14672_ADA10_278	N/A	4599750	N/A	6353790	28568700	N/A	N/A	31400700
IAPASJVSHTVVLR_H(10)N(2)_(N(N(H(H(H))(H(H(H(H)))(H(H(H)))))))_P43308_SSRB_88	10332100	N/A	13718900	N/A	3911560	N/A	N/A	N/A
EQIJITLDHR_H(10)N(2)_(N(N(H(H(H(H)))(H(H(H(H(H(H)))))))))_Q02809_PLOD1_197	N/A	N/A	N/A	N/A	13920900	N/A	N/A	N/A
GISYQMFGJHSK_H(8)N(2)_(N(N(H(H(H))(H(H(H(H(H))))))))_Q14517_FAT1_2325	N/A	N/A	N/A	N/A	19052100	N/A	N/A	N/A
IAPASJVSHTVVLR_H(7)N(2)_(N(N(H(H(H))(H(H(H(H)))))))_P43308_SSRB_88	13273900	17449300	20276800	21208600	25624500	35952300	30239100	35745700
IAPASJVSHTVVLR_H(6)N(2)_(N(N(H(H(H))(H(H(H))))))_P43308_SSRB_88	3923810	6162790	N/A	5152310	6717480	17922800	12063000	12292200
IQQESLGSAPLMGDDHPJASR_H(6)N(2)_(N(N(H(H(H))(H(H)(H)))))_Q5JRA6_TGO1_589	N/A	7114740	N/A	N/A	3864090	35947600	3122680	31124600
GISYQMFGJHSK_H(8)N(2)_(N(N(H(H(H(H)))(H(H)(H)(H)))))_Q14517_FAT1_2325	26428500	28893300	N/A	N/A	19052100	25465600	26211400	28203200
IAPASJVSHTVVLR_H(8)N(2)_(N(N(H(H(H(H)))(H(H)(H(H))))))_P43308_SSRB_88	N/A	N/A	N/A	178540000	320866000	428070000	N/A	N/A
IAPASJVSHTVVLR_H(5)N(2)_(N(N(H(H)(H(H)(H)))))_P43308_SSRB_88	2613950	3738560	1903780	7338090	5270080	10303600	N/A	8300740
IAPASJVSHTVVLR_H(7)N(7)A(1)F(1)_(N(N(H(N)(H(N(H))(N(H)(F)))(H(N(H))(N(H(A)))))))_P43308_SSRB_88	N/A	N/A	N/A	N/A	1052780	N/A	N/A	N/A
IAPASJVSHTVVLR_H(5)N(2)_(N(N(H(H)(H(H(H))))))_P43308_SSRB_88	15435100	3738560	14299800	1937330	5270080	10303600	13579200	8300740
EAIJITLDHK_H(9)N(2)_(N(N(H(H(H(H(H))))(H(H(H(H)))))))_O00469_PLOD2_209	N/A	N/A	N/A	N/A	9455980	N/A	N/A	N/A
EASIVGEJETYPR_H(5)N(2)_(N(N(H(H)(H(H)(H)))))_Q9UBV2_SE1L1_608	N/A	N/A	N/A	N/A	4367390	N/A	1807150	N/A
IAPASJVSHTVVLR_H(9)N(2)_(N(N(H(H(H(H)))(H(H(H(H(H))))))))_P43308_SSRB_88	18555400	N/A	N/A	804811000	1108760000	1623800000	1350920000	1442220000
IAPASJVSHTVVLR_H(9)N(2)_(N(N(H(H(H)(H))(H(H)(H(H(H)))))))_P43308_SSRB_88	N/A	N/A	N/A	N/A	1108760000	N/A	1350920000	N/A
IAPASJVSHTVVLR_H(8)N(2)_(N(N(H(H(H)(H))(H(H)(H(H))))))_P43308_SSRB_88	137320000	138911000	N/A	N/A	320866000	N/A	N/A	341717000
NPCTSEQJCTSPFSYK_H(5)N(2)_(N(N(H(H)(H(H)(H)))))_P05556_ITB1_212	7841000	9927860	N/A	N/A	30783600	36405500	37035900	5405730
PKPPKJESLETYPVMK_H(5)N(4)A(1)_(N(N(H(H(N(H)))(H(N(H(A)))))))_P05026_AT1B1_193	N/A	N/A	N/A	N/A	3349410	2858930	N/A	N/A
EQIJITLDHR_H(9)N(2)_(N(N(H(H(H(H)))(H(H(H))(H(H))))))_Q02809_PLOD1_197	N/A	N/A	N/A	N/A	33983400	N/A	N/A	N/A
NPCTSEQJCTSPFSYK_H(4)N(2)_(N(N(H(H)(H)(H))))_P05556_ITB1_212	1460460	N/A	N/A	N/A	10324600	8610670	10201300	N/A
TGALTVQJTTQLR_H(10)N(2)_(N(N(H(H)(H(H(H(H)))(H(H(H(H))))))))_Q14517_FAT1_1940	N/A	N/A	N/A	N/A	3389620	N/A	N/A	N/A
TGALTVQJTTQLR_H(9)N(2)_(N(N(H(H(H(H)))(H(H)(H(H)(H))))))_Q14517_FAT1_1940	N/A	N/A	N/A	66232100	34109900	N/A	N/A	N/A
IAPASJVSHTVVLR_H(8)N(2)_(N(N(H(H(H)(H))(H(H(H(H)))))))_P43308_SSRB_88	N/A	N/A	N/A	N/A	320866000	428070000	N/A	N/A
TGALTVQJTTQLR_H(9)N(2)_(N(N(H(H(H(H)))(H(H(H(H(H))))))))_Q14517_FAT1_1940	N/A	N/A	N/A	N/A	34109900	N/A	N/A	N/A
JVTAQICIDK_H(6)N(2)_(N(N(H(H(H))(H(H)(H)))))_P12109_CO6A1_804	N/A	N/A	N/A	2880680	2862370	N/A	N/A	N/A
EINSLJLTESHNSR_H(5)N(4)A(1)_(N(N(H(H(N(H)))(H(N(H(A)))))))_P23229_ITA6_930	N/A	25743200	N/A	N/A	7304850	7681680	N/A	N/A
NPCTSEQJCTSPFSYK_H(5)N(5)_(N(N(H(N)(H(N(H)))(H(N(H))))))_P05556_ITB1_212	N/A	N/A	N/A	N/A	2064230	2930530	2643390	N/A
JVTAQICIDK_H(6)N(2)_(N(N(H(H(H))(H(H(H))))))_P12109_CO6A1_804	N/A	N/A	N/A	N/A	2862370	N/A	N/A	N/A
IAPASJVSHTVVLR_H(8)N(2)_(N(N(H(H(H))(H(H(H(H(H))))))))_P43308_SSRB_88	N/A	N/A	N/A	N/A	320866000	N/A	N/A	N/A
NPCTSEQJCTSPFSYK_H(4)N(4)_(N(N(H(H(N))(H(N(H))))))_P05556_ITB1_212	8377990	7892630	7123310	N/A	9589620	10740100	9161390	7757800
LJSTHCQDIJECAMPGVCR_H(10)N(2)_(N(N(H(H(H(H(H))))(H(H(H))(H(H))))))_Q9NS15_LTBP3_349	N/A	N/A	N/A	N/A	1259070	N/A	N/A	N/A
EQIJITLDHR_H(8)N(2)_(N(N(H(H(H(H)))(H(H)(H)(H)))))_Q02809_PLOD1_197	26528100	29854600	27049800	32316500	14184600	14328400	N/A	14241200
NPCTSEQJCTSPFSYK_H(5)N(2)_(N(N(H(H(H))(H(H)))))_P05556_ITB1_212	7841000	N/A	1196430	8641870	30783600	36405500	37035900	34997200
IAPASJVSHTVVLR_H(8)N(2)_(N(N(H(H(H(H)))(H(H)(H)(H)))))_P43308_SSRB_88	137320000	138911000	166486000	178540000	320866000	428070000	369308000	341717000
LJSTHCQDIJECAMPGVCR_H(9)N(2)_(N(N(H(H(H(H)))(H(H(H(H(H))))))))_Q9NS15_LTBP3_349	N/A	N/A	N/A	N/A	8206580	8787760	N/A	5771000
SAJASFNIK_H(6)N(5)A(2)_(N(N(H(H(N(H(A))))(H(N(H))(N(H(A)))))))_Q13308_PTK7_116	9604680	N/A	N/A	N/A	12973500	N/A	20212900	14257600
TGALTVQJTTQLR_H(8)N(2)_(N(N(H(H(H(H)))(H(H)(H)(H)))))_Q14517_FAT1_1940	N/A	33459100	N/A	36961000	20004100	N/A	26306200	24066500
NPCTSEQJCTSPFSYK_H(4)N(3)_(N(N(H(H)(H(N(H))))))_P05556_ITB1_212	N/A	N/A	N/A	N/A	7342970	7924910	N/A	N/A
LJSTHCQDIJECAMPGVCR_H(8)N(2)_(N(N(H(H(H(H)))(H(H)(H(H))))))_Q9NS15_LTBP3_349	N/A	N/A	N/A	N/A	3520740	N/A	N/A	4110050
NPCTSEQJCTSPFSYK_H(4)N(2)_(N(N(H(H)(H(H)))))_P05556_ITB1_212	N/A	2125380	N/A	2491320	9428360	8610670	8879100	9142970
GLJLTEDTYKPR_H(9)N(2)_(N(N(H(H(H(H)))(H(H(H))(H(H))))))_Q08380_LG3BP_398	N/A	N/A	N/A	N/A	167910000	N/A	N/A	N/A
ALPGGADJASVASGAAASPGPQR_H(8)N(2)_(N(N(H(H(H(H)))(H(H(H(H)))))))_O95502_NPTXR_42	N/A	2910980	3120850	N/A	1124180	N/A	N/A	1233820
GLJLTEDTYKPR_H(9)N(2)_(N(N(H(H(H))(H(H(H))(H(H(H)))))))_Q08380_LG3BP_398	N/A	N/A	N/A	N/A	167910000	N/A	N/A	177004000
IAPASJVSHTVVLR_H(6)N(2)_(N(N(H(H(H))(H(H)(H)))))_P43308_SSRB_88	5498850	N/A	N/A	7504950	6404280	17922800	N/A	12292200
GLJLTEDTYKPR_H(9)N(2)_(N(N(H(H(H(H(H))))(H(H(H(H)))))))_Q08380_LG3BP_398	N/A	N/A	N/A	N/A	167910000	N/A	179568000	N/A
AJYTILK_H(5)N(4)A(1)_(N(N(H(H(N(H)))(H(N(H(A)))))))_Q02487_DSC2_392	N/A	N/A	N/A	N/A	1960000	N/A	1677580	2068380
TGALTVQJTTQLR_H(7)N(2)_(N(N(H(H(H))(H(H(H(H)))))))_Q14517_FAT1_1940	N/A	N/A	N/A	N/A	3866030	3551590	N/A	N/A
GLJLTEDTYKPR_H(8)N(2)_(N(N(H(H(H(H)))(H(H)(H)(H)))))_Q08380_LG3BP_398	116691000	N/A	138016000	133956000	116589000	115156000	N/A	102678000
FTFTSHTPGEHQICLHSJSTK_H(6)N(2)_(N(N(H(H(H))(H(H(H))))))_Q9BVK6_TMED9_125	15050600	15625700	15878100	12396900	25078800	28905700	23829700	N/A
GLJLTEDTYKPR_H(8)N(2)_(N(N(H(H(H))(H(H(H))(H(H))))))_Q08380_LG3BP_398	N/A	N/A	N/A	N/A	6506120	N/A	N/A	N/A
GLJLTEDTYKPR_H(8)N(2)_(N(N(H(H)(H(H(H))(H(H(H)))))))_Q08380_LG3BP_398	N/A	N/A	N/A	N/A	6506120	N/A	120723000	N/A
GLJLTEDTYKPR_H(6)N(7)F(2)_(N(N(H(N)(H(N(H))(N(F)))(H(N(H))(N(H)(F))))))_Q08380_LG3BP_398	N/A	N/A	N/A	N/A	2617270	N/A	N/A	N/A
FTFTSHTPGEHQICLHSJSTK_H(7)N(2)_(N(N(H(H(H))(H(H(H(H)))))))_Q9BVK6_TMED9_125	N/A	N/A	10822600	N/A	7194760	8062200	8451180	8175880
FSGVJDTDFR_H(9)N(2)_(N(N(H(H(H(H)))(H(H(H))(H(H))))))_Q9UKY4_POMT2_583	N/A	N/A	3475360	N/A	3332080	N/A	N/A	N/A
FTFTSHTPGEHQICLHSJSTK_H(5)N(2)_(N(N(H(H(H))(H(H)))))_Q9BVK6_TMED9_125	N/A	10181300	N/A	9872780	13247900	18922600	N/A	1772640
GHAHLAALVNHESYJFSHR_H(6)N(3)A(1)_(N(N(H(H)(H(H)(H(N(H(A))))))))_Q96RQ1_ERGI2_212	2188000	3009910	5743000	2549850	2867360	4080650	3845400	4884330
FTFTSHTPGEHQICLHSJSTK_H(4)N(2)_(N(N(H(H)(H(H)))))_Q9BVK6_TMED9_125	N/A	3598670	1867180	3254020	6512070	7979810	1547640	5539310
JVSCLWCNTNK_H(8)N(2)_(N(N(H(H(H(H)))(H(H)(H)(H)))))_P53801_PTTG_54	1622600	N/A	N/A	N/A	2999030	N/A	N/A	N/A
FTFTSHTPGEHQICLHSJSTK_H(8)N(2)_(N(N(H(H)(H(H)(H(H(H(H))))))))_Q9BVK6_TMED9_125	23732500	N/A	N/A	N/A	16891000	N/A	N/A	N/A
JITSWK_H(4)N(5)A(1)F(2)_(N(N(H(H(N(H(A))))(H(N(F))(N(F))))))_Q7LGA3_HS2ST_127	N/A	N/A	N/A	N/A	1422290	N/A	N/A	N/A
GLJLTEDTYKPR_H(8)N(2)_(N(N(H(H(H(H)))(H(H)(H(H))))))_Q08380_LG3BP_398	116691000	135014000	138016000	133956000	116589000	N/A	120723000	N/A
LJSTHCQDIJECAMPGVCR_H(5)N(2)_(N(N(H(H)(H(H)(H)))))_Q9NS15_LTBP3_349	N/A	N/A	N/A	N/A	4949000	N/A	N/A	N/A
JVSCLWCNTNK_H(7)N(2)_(N(N(H(H(H))(H(H(H(H)))))))_P53801_PTTG_54	29529400	N/A	29716300	33343600	44702900	42118700	58276600	57376300
GHAHLAALVNHESYJFSHR_H(5)N(3)A(1)_(N(N(H(H(H))(H(N(H(A)))))))_Q96RQ1_ERGI2_212	6883960	5816280	5990060	8323770	9229030	11045000	8923500	7916630
GISYQMFGJHSK_H(5)N(2)_(N(N(H(H)(H(H(H))))))_Q14517_FAT1_2325	N/A	N/A	N/A	N/A	6663470	7727820	6139710	5902010
MJITVK_H(6)N(5)A(2)_(N(N(H(H(N(H(A))))(H(N(H))(N(H(A)))))))_P26006_ITA3_107	22627200	2742390	28422500	N/A	49301500	12610300	9933620	11260700
FTFTSHTPGEHQICLHSJSTK_H(3)N(5)_(N(N(H(H(N))(H(N(N))))))_Q9BVK6_TMED9_125	N/A	N/A	N/A	N/A	8092880	N/A	N/A	N/A
LLNINPJK_H(5)N(4)A(2)F(3)_(N(N(H(H(N(F)(H(F))))(H(N(F)(H(A(A))))))))_P11279_LAMP1_261	N/A	N/A	76668900	77043200	108970000	108099000	139965000	102078000
FTFTSHTPGEHQICLHSJSTK_H(3)N(4)_(N(N(H(H(N))(H(N)))))_Q9BVK6_TMED9_125	27973700	N/A	27375400	N/A	30307400	42744100	49509900	9187190
PGJLSRPPPVVVPHQPR_H(9)N(2)_(N(N(H(H(H))(H(H(H))(H(H(H)))))))_Q9BU23_LMF2_489	N/A	N/A	69581000	85668500	12166300	N/A	N/A	N/A
PGJLSRPPPVVVPHQPR_H(9)N(2)_(N(N(H(H(H(H)))(H(H(H))(H(H))))))_Q9BU23_LMF2_489	N/A	N/A	N/A	N/A	12166300	N/A	N/A	90027800
FTFTSHTPGEHQICLHSJSTK_H(5)N(2)_(N(N(H(H)(H(H(H))))))_Q9BVK6_TMED9_125	7308430	10181300	4606270	9872780	13247900	N/A	1929190	11717100
LLNINPJK_H(6)N(5)A(1)_(N(N(H(H(N(H(A))))(H(N(H))(N(H))))))_P11279_LAMP1_261	2494430	2805950	81763500	32060200	3993830	3576350	121909000	3288800
JVSCLWCNTNK_H(5)N(2)_(N(N(H(H)(H(H)(H)))))_P53801_PTTG_54	16181100	1640230	2024980	1655130	3268150	4342020	66461800	4463630
JVSCLWCNTNK_H(3)N(2)_(N(N(H(H)(H))))_P53801_PTTG_54	N/A	N/A	N/A	1874910	5236220	3171070	2569170	2217020
PGJLSRPPPVVVPHQPR_H(8)N(2)_(N(N(H(H(H(H)))(H(H)(H)(H)))))_Q9BU23_LMF2_489	12110600	12017400	N/A	15809200	28444900	N/A	38874500	3219030
LJSTHCQDIJECAMPGVCR_H(4)N(2)_(N(N(H(H)(H(H)))))_Q9NS15_LTBP3_349	N/A	N/A	N/A	N/A	6132780	N/A	N/A	N/A
PGJLSRPPPVVVPHQPR_H(8)N(2)_(N(N(H(H(H))(H(H(H(H(H))))))))_Q9BU23_LMF2_489	N/A	N/A	16015700	N/A	28444900	N/A	N/A	N/A
TGALTVQJTTQLR_H(5)N(2)_(N(N(H(H)(H(H(H))))))_Q14517_FAT1_1940	N/A	N/A	N/A	N/A	18543300	N/A	N/A	N/A
JFTAADWGQSR_H(8)N(2)_(N(N(H(H(H(H)))(H(H(H(H)))))))_P12109_CO6A1_212	4336610	N/A	9514890	N/A	3925430	N/A	N/A	N/A
ELAVPDGYTJR_H(10)N(2)_(N(N(H(H(H(H(H))))(H(H(H))(H(H))))))_P26006_ITA3_86	N/A	4510400	N/A	N/A	8541960	N/A	N/A	N/A
JITIVTGAPR_H(10)N(2)_(N(N(H(H(H(H)))(H(H)(H(H)(H(H)))))))_P26006_ITA3_265	N/A	N/A	N/A	N/A	8080150	N/A	N/A	N/A
VASVININPJTTHSTGSCR_H(7)N(6)_(N(N(H(H(N(H(N(H)))))(H(N(H(N(H))))))))_P13473_LAMP2_257	N/A	N/A	58876600	N/A	82760600	90413700	159325000	74617800
FTFTSHTPGEHQICLHSJSTK_H(3)N(3)_(N(N(H(H)(H(N)))))_Q9BVK6_TMED9_125	9647150	9850900	12583300	N/A	8172030	14221200	8537050	N/A
EQIJITLDHR_H(5)N(2)_(N(N(H(H(H))(H(H)))))_Q02809_PLOD1_197	N/A	N/A	N/A	N/A	4570330	N/A	N/A	N/A
JITIVTGAPR_H(9)N(2)_(N(N(H(H)(H(H(H(H(H(H(H))))))))))_P26006_ITA3_265	N/A	N/A	N/A	N/A	14377000	N/A	N/A	N/A
ELAVPDGYTJR_H(9)N(2)_(N(N(H(H(H)(H))(H(H)(H(H(H)))))))_P26006_ITA3_86	N/A	12281400	N/A	N/A	12839000	N/A	N/A	N/A
GLJLTEDTYKPR_H(6)N(2)_(N(N(H(H(H))(H(H(H))))))_Q08380_LG3BP_398	N/A	2182340	17796100	N/A	31976200	1510700	15890300	26447400
QLVHSFAEGQDQGSAYAJR_H(5)N(4)A(1)_(N(N(H(H(N(H)))(H(N(H(A)))))))_Q5ZPR3_CD276_91	4949120	4581920	N/A	N/A	7338820	7611730	5173620	6225790
JITIVTGAPR_H(6)N(2)_(N(N(H(H(H))(H(H)(H)))))_P26006_ITA3_265	N/A	2301020	N/A	N/A	1889130	2472410	1516180	8468060
VASVININPJTTHSTGSCR_H(6)N(5)_(N(N(H(H(N(H)))(H(N(H(N(H))))))))_P13473_LAMP2_257	4888800	5222710	31569200	24889500	7409580	80790500	101034000	7703660
TCDWLPKPJMSASCK_H(4)N(3)_(N(N(H(H)(N)(H(H)))))_P07602_SAP_101	N/A	N/A	N/A	N/A	3632120	N/A	N/A	N/A
GLJLTEDTYKPR_H(5)N(2)_(N(N(H(H)(H(H)(H)))))_Q08380_LG3BP_398	16139000	N/A	N/A	N/A	27356100	N/A	20236900	32269800
LLNINPJK_H(7)N(5)F(1)_(N(N(H(N)(H(N(H(H))))(H(N(F)(H(H)))))))_P11279_LAMP1_261	N/A	N/A	N/A	N/A	8220120	N/A	13714700	N/A
JVSCLWCNTNK_H(6)N(2)_(N(N(H(H(H))(H(H)(H)))))_P53801_PTTG_54	15278500	16042000	22331500	17206200	50137400	35729700	2275950	N/A
SJHTGFLHMDCEIK_H(6)N(3)_(N(N(H(H(H(H)))(H(N(H))))))_Q6PJF5_RHDF2_584	N/A	N/A	N/A	1758200	1377130	2579860	N/A	N/A
ELAVPDGYTJR_H(8)N(2)_(N(N(H(H(H(H)))(H(H)(H)(H)))))_P26006_ITA3_86	14058700	13558800	19807900	16663500	15362000	15807800	N/A	N/A
TGALTVQJTTQLR_H(4)N(2)_(N(N(H(H)(H(H)))))_Q14517_FAT1_1940	N/A	N/A	N/A	N/A	6580530	N/A	3620080	N/A
JVSCLWCNTNK_H(6)N(3)_(N(N(H(H(H)(H))(H(N(H))))))_P53801_PTTG_54	N/A	N/A	N/A	N/A	15668100	10944300	N/A	1945340
GLJLTEDTYKPR_H(4)N(2)_(N(N(H(H)(H(H)))))_Q08380_LG3BP_398	967763	N/A	N/A	N/A	298020	N/A	246136	117228
JVSCLWCNTNK_H(6)N(3)_(N(N(H(N)(H(H))(H(H)(H)))))_P53801_PTTG_54	N/A	N/A	N/A	N/A	15668100	N/A	N/A	N/A
FTFTSHTPGDHQICLHSJSTR_H(8)N(2)_(N(N(H(H(H(H)))(H(H)(H(H))))))_Q7Z7H5_TMED4_117	N/A	N/A	N/A	6130500	3216610	N/A	N/A	N/A
JGTAWIYTSEK_H(8)N(2)_(N(N(H(H(H)(H))(H(H)(H(H))))))_Q13563_PKD2_362	N/A	N/A	N/A	N/A	2090760	N/A	N/A	N/A
VASVININPJTTHSTGSCR_H(9)N(2)_(N(N(H(H(H))(H(H(H(H(H(H)))))))))_P13473_LAMP2_257	N/A	N/A	N/A	N/A	2037540	N/A	N/A	N/A
MJITVK_H(6)N(5)A(1)F(2)_(N(N(H(H(N(H)(F)))(H(N(F)(H(N(H(A)))))))))_P26006_ITA3_107	N/A	N/A	N/A	N/A	6171360	N/A	N/A	N/A
TGALTVQJTTQLR_H(4)N(2)_(N(N(H(H)(H)(H))))_Q14517_FAT1_1940	N/A	N/A	N/A	N/A	6580530	7289770	N/A	5051590
GLJLTEDTYKPR_H(5)N(2)_(N(N(H(H)(H(H(H))))))_Q08380_LG3BP_398	N/A	N/A	17290700	13904100	27356100	N/A	N/A	N/A
SJHTGFLHMDCEIK_H(5)N(2)_(N(N(H(H(H))(H(H)))))_Q6PJF5_RHDF2_584	N/A	9011060	N/A	6294290	9291460	15842000	N/A	9416230
VASVININPJTTHSTGSCR_H(8)N(2)_(N(N(H(H(H(H)))(H(H)(H)(H)))))_P13473_LAMP2_257	N/A	N/A	N/A	2669810	8107820	N/A	N/A	N/A
SJHTGFLHMDCEIK_H(5)N(2)_(N(N(H(H)(H(H)(H)))))_Q6PJF5_RHDF2_584	8725370	N/A	6055500	N/A	9291460	N/A	N/A	N/A
TCDWLPKPJMSASCK_H(3)N(2)_(N(N(H(H)(H))))_P07602_SAP_101	16787300	17233600	12827200	19572900	16149900	24199600	12091500	22596300
AAIPSALDTJSSK_H(7)N(6)A(1)_(N(N(H(H(N(H))(N(H)))(H(N(H))(N(H(A)))))))_Q08380_LG3BP_551	N/A	N/A	N/A	N/A	18920900	N/A	23457500	18558600
VQPFJVTQGK_H(6)N(5)A(1)_(N(N(H(H(N(H(A))))(H(N(H))(N(H))))))_P13473_LAMP2_356	10431400	N/A	11036600	13289300	35341400	33763400	41263200	1799410
LLNINPJK_H(6)N(4)F(1)_(N(N(H(H(H))(H(N(H))(N(H)(F))))))_P11279_LAMP1_261	N/A	N/A	N/A	N/A	16167800	N/A	N/A	N/A
GNPAAYGITVTNHPMJK_H(9)N(2)_(N(N(H(H(H(H)))(H(H)(H(H)(H))))))_Q9BZC7_ABCA2_1775	5018870	N/A	6598580	N/A	5262430	N/A	N/A	5192860
VASVININPJTTHSTGSCR_H(6)N(6)_(N(N(H(H(N)(N(H)))(H(N(H))(N(H))))))_P13473_LAMP2_257	N/A	N/A	7666340	8208700	5602380	N/A	N/A	N/A
FTFTSHTPGDHQICLHSJSTR_H(6)N(2)_(N(N(H(H(H))(H(H(H))))))_Q7Z7H5_TMED4_117	2799260	3839820	3301280	2797810	5181080	7701660	6529710	6130160
JFTAADWGQSR_H(6)N(2)_(N(N(H(H(H))(H(H)(H)))))_P12109_CO6A1_212	N/A	N/A	N/A	N/A	2229760	N/A	N/A	N/A
KDTCTQECSYFJITK_H(9)N(2)_(N(N(H(H(H)(H))(H(H(H))(H(H))))))_P05556_ITB1_669	N/A	N/A	N/A	N/A	15996500	N/A	20075700	N/A
KDTCTQECSYFJITK_H(7)N(2)_(N(N(H(H(H(H)))(H(H(H))))))_P05556_ITB1_669	N/A	N/A	N/A	N/A	12906400	N/A	N/A	N/A
KDTCTQECSYFJITK_H(8)N(2)_(N(N(H(H(H(H)))(H(H)(H)(H)))))_P05556_ITB1_669	N/A	60211600	71541000	86204400	14233400	15015100	17505900	N/A
LVGGPVAGGDPJQTIR_H(8)N(2)_(N(N(H(H(H(H)))(H(H)(H)(H)))))_O15230_LAMA5_95	N/A	N/A	N/A	N/A	2489920	N/A	N/A	N/A
JISGVVLADHSGAFHNK_H(9)N(2)_(N(N(H(H(H)(H))(H(H(H(H(H))))))))_Q92542_NICA_435	29445500	N/A	N/A	N/A	7306660	N/A	N/A	N/A
JISGVVLADHSGAFHNK_H(9)N(2)_(N(N(H(H(H(H)))(H(H(H(H(H))))))))_Q92542_NICA_435	N/A	N/A	N/A	N/A	11795200	N/A	11617400	12353500
JVSCLWCNTNK_H(4)N(2)_(N(N(H(H)(H(H)))))_P53801_PTTG_54	N/A	N/A	N/A	1858700	5765500	3203860	9325120	10052300
VASVININPJTTHSTGSCR_H(5)N(4)_(N(N(H(H(N(H)))(H(N(H))))))_P13473_LAMP2_257	N/A	10289600	N/A	1396420	37885800	5003510	36525700	4166300
JISGVVLADHSGAFHNK_H(8)N(2)_(N(N(H(H(H(H)))(H(H)(H(H))))))_Q92542_NICA_435	N/A	31173400	N/A	N/A	29774500	N/A	35246500	N/A
VQPFJVTQGK_H(6)N(3)F(1)_(N(N(H(H(H)(H))(H(N(H)(F))))))_P13473_LAMP2_356	N/A	N/A	N/A	N/A	2336540	2654220	2847470	N/A
VQPFJVTQGK_H(6)N(3)A(1)_(N(N(H(H)(H(H)(H(N(H(A))))))))_P13473_LAMP2_356	N/A	N/A	N/A	N/A	62925700	N/A	N/A	N/A
AJLTWSVK_H(7)N(2)_(N(N(H(H(H))(H(H(H(H)))))))_O00754_MA2B1_367	5370740	4057350	5993990	5468450	8045750	6719960	7712570	7066840
VASVININPJTTHSTGSCR_H(5)N(5)_(N(N(H(H(N))(H(N(H))(N(H))))))_P13473_LAMP2_257	N/A	N/A	N/A	N/A	14579200	5386150	N/A	N/A
JATVVWMK_H(5)N(4)_(N(N(H(H(N(H)))(H(N(H))))))_Q13740_CD166_361	5084410	5116940	8067360	5637380	6494210	5739280	5894190	4117310
VQPFJVTQGK_H(5)N(4)A(1)_(N(N(H(H(N(H)))(H(N(H(A)))))))_P13473_LAMP2_356	58461300	56769700	19296100	17063700	147517000	149128000	193647000	144353000
JISGVVLADHSGAFHNK_H(6)N(2)_(N(N(H(H(H))(H(H(H))))))_Q92542_NICA_435	1311770	14236500	1160990	13906000	975515	1225090	N/A	1071110
LEJITTGTYTIHAQK_H(9)N(2)_(N(N(H(H(H)(H(H)))(H(H)(H(H))))))_Q15155_NOMO1_369;369;369	N/A	N/A	N/A	N/A	24671900	N/A	N/A	N/A
ELAVPDGYTJR_H(7)N(2)_(N(N(H(H(H)(H))(H(H(H))))))_P26006_ITA3_86	N/A	N/A	N/A	N/A	4108460	N/A	N/A	N/A
JISGVVLADHSGAFHNK_H(8)N(2)_(N(N(H(H(H(H)))(H(H)(H)(H)))))_Q92542_NICA_435	31500000	N/A	37644300	N/A	29774500	N/A	N/A	N/A
LEJITTGTYTIHAQK_H(8)N(2)_(N(N(H(H(H))(H(H)(H(H(H)))))))_Q15155_NOMO1_369;369;369	N/A	N/A	N/A	N/A	120692000	N/A	N/A	N/A
JISGVVLADHSGAFHNK_H(7)N(2)_(N(N(H(H(H))(H(H(H(H)))))))_Q92542_NICA_435	N/A	N/A	13183500	N/A	15301500	N/A	N/A	N/A
JITIVTGAPR_H(8)N(2)_(N(N(H(H(H(H)))(H(H)(H)(H)))))_P26006_ITA3_265	N/A	N/A	N/A	6200730	1621060	N/A	N/A	N/A
JYTLWR_H(7)N(2)_(N(N(H(H(H))(H(H(H(H)))))))_Q9UBR2_CATZ_184	N/A	N/A	N/A	N/A	13622500	14138400	11306500	N/A
LLNINPJK_H(6)N(3)A(1)_(N(N(H(H)(H(H)(H(N(H(A))))))))_P11279_LAMP1_261	3470320	19353700	20899600	20374000	24800800	21687500	36948000	27766100
LEJITTGTYTIHAQK_H(6)N(2)_(N(N(H(H(H))(H(H(H))))))_Q15155_NOMO1_369;369;369	20828500	13089800	N/A	32817700	29993600	74691400	10095500	N/A
LEJITTGTYTIHAQK_H(8)N(2)_(N(N(H(H)(H(H)(H(H(H(H))))))))_Q15155_NOMO1_369;369;369	203700000	N/A	N/A	N/A	120692000	126257000	N/A	N/A
LEJITTGTYTIHAQK_H(6)N(2)_(N(N(H(H(H))(H(H)(H)))))_Q15155_NOMO1_369;369;369	N/A	30420600	48340200	43991200	28672300	77232200	73839000	3699910
LEJITTGTYTIHAQK_H(5)N(2)_(N(N(H(H(H))(H(H)))))_Q15155_NOMO1_369;369;369	2676640	4042980	2746760	3968170	985279	N/A	2518920	2688110
KIPAIJQTITEANEK_H(8)N(2)_(N(N(H(H(H(H)))(H(H)(H)(H)))))_P11047_LAMC1_1395	21284500	24285800	26388800	28860100	5338060	8211520	6924500	8049570
KDTCTQECSYFJITK_H(6)N(2)_(N(N(H(H(H))(H(H)(H)))))_P05556_ITB1_669	N/A	N/A	N/A	N/A	20186600	20184500	N/A	N/A
JITIVTGAPR_H(5)N(4)_(N(N(H(H(N(H)))(H(N(H))))))_P26006_ITA3_265	27912200	30783300	24133600	32863600	27815900	32622000	33839500	32622500
LJLTTDPK_H(5)N(6)A(2)_(N(N(H(H(N)(N(H(A))))(H(N)(N(H(A)))))))_Q92896_GSLG1_165	N/A	N/A	5318420	N/A	5409020	N/A	5626680	N/A
LEJITTGTYTIHAQK_H(7)N(2)_(N(N(H(H(H))(H(H(H(H)))))))_Q15155_NOMO1_369;369;369	45151200	46292100	53248300	53153400	55179900	61726700	59119900	56782800
JITIVTGAPR_H(4)N(3)_(N(N(H(H)(H(N(H))))))_P26006_ITA3_265	20687900	5737920	25425600	19655200	5630230	6814090	7030260	6242090
JISGVVLADHSGAFHNK_H(7)N(2)_(N(N(H(H(H(H)))(H(H(H))))))_Q92542_NICA_435	12403500	N/A	12128100	12470100	15301500	16617500	11762800	17185900
VFGSQJLTTVK_H(9)N(2)_(N(N(H(H(H)(H(H)))(H(H(H(H)))))))_Q9Y4L1_HYOU1_515	N/A	N/A	365759000	N/A	247757000	N/A	N/A	N/A
JISGVVLADHSGAFHNK_H(4)N(2)_(N(N(H(H)(H(H)))))_Q92542_NICA_435	931552	2057700	N/A	N/A	2360130	N/A	915398	N/A
VFGSQJLTTVK_H(6)N(2)_(N(N(H(H(H))(H(H(H))))))_Q9Y4L1_HYOU1_515	29678600	34096100	40106600	24907600	20074300	37313000	8339020	29345900
VFGSQJLTTVK_H(8)N(2)_(N(N(H(H(H(H)))(H(H)(H)(H)))))_Q9Y4L1_HYOU1_515	121284000	104579000	78588700	89513900	91465100	108529000	176572000	N/A
LLNINPJK_H(5)N(4)A(1)_(N(N(H(H(N(H)))(H(N(H(A)))))))_P11279_LAMP1_261	27526000	37005100	24382100	22235500	82791900	99676100	2313150	123925000
VFGSQJLTTVK_H(7)N(2)_(N(N(H(H(H)(H))(H(H(H))))))_Q9Y4L1_HYOU1_515	15595800	N/A	N/A	N/A	12420900	38440000	40736400	80021500
VFGSQJLTTVK_H(5)N(2)_(N(N(H(H(H))(H(H)))))_Q9Y4L1_HYOU1_515	12507200	N/A	N/A	32111000	34894500	851560	103057000	N/A
VQPFJVTQGK_H(5)N(3)A(1)_(N(N(H(H(H))(H(N(H(A)))))))_P13473_LAMP2_356	10040900	18954900	19885300	19742900	35572900	660301	520972	42058200
KDTCTQECSYFJITK_H(5)N(4)_(N(N(H(H(N(H)))(H(N(H))))))_P05556_ITB1_669	N/A	12508700	12508300	12803500	17373500	21095500	19994500	N/A
VFGSQJLTTVK_H(4)N(2)_(N(N(H(H)(H(H)))))_Q9Y4L1_HYOU1_515	15891800	14716600	16955500	17368200	24023200	27098100	30233300	26035400
JISGVVLADHSGAFHNK_H(6)N(2)_(N(N(H(H(H))(H(H)(H)))))_Q92542_NICA_435	15769900	934902	N/A	13906000	19943400	N/A	14691900	N/A
JITIVTGAPR_H(4)N(5)_(N(N(H(H(N)(N))(H(N(H))))))_P26006_ITA3_265	16877800	13955600	17718600	17056800	8146010	4284340	10600300	N/A
VFGSQJLTTVK_H(9)N(2)_(N(N(H(H(H)(H))(H(H)(H(H(H)))))))_Q9Y4L1_HYOU1_515	N/A	N/A	N/A	N/A	247757000	N/A	N/A	N/A
VFGSQJLTTVK_H(3)N(2)_(N(N(H(H)(H))))_Q9Y4L1_HYOU1_515	5578510	3372250	5985800	4121000	2405940	7063490	3384480	4224420
AAIPSALDTJSSK_H(6)N(5)A(1)_(N(N(H(H(N(H(A))))(H(N(H))(N(H))))))_Q08380_LG3BP_551	N/A	N/A	7061160	N/A	66352700	72898000	60683500	71727200
LEJITTGTYTIHAQK_H(3)N(2)_(N(N(H(H)(H))))_Q15155_NOMO1_369;369;369	N/A	N/A	N/A	N/A	2830880	N/A	161274	N/A
VQPFJVTQGK_H(6)N(3)A(1)_(N(N(H(H(H)(H))(H(N(H(A)))))))_P13473_LAMP2_356	N/A	N/A	37499900	36452400	2321190	N/A	74379700	N/A
VASVININPJTTHSTGSCR_H(5)N(2)_(N(N(H(H)(H(H(H))))))_P13473_LAMP2_257	N/A	N/A	N/A	N/A	3639550	4608380	3955390	N/A
AJLTWSVK_H(6)N(2)_(N(N(H(H(H))(H(H(H))))))_O00754_MA2B1_367	7362570	N/A	6786140	N/A	7468600	7873550	N/A	6876940
JITIVTGAPR_H(5)N(2)_(N(N(H(H(H))(H(H)))))_P26006_ITA3_265	16917100	N/A	N/A	16933400	37674900	N/A	11714100	N/A
JYTLWR_H(6)N(2)_(N(N(H(H(H))(H(H(H))))))_Q9UBR2_CATZ_184	33518500	31645900	N/A	32106500	34465000	33431900	27741200	35187200
LEJITTGTYTIHAQK_H(5)N(2)_(N(N(H(H)(H(H)(H)))))_Q15155_NOMO1_369;369;369	2676640	N/A	2746760	N/A	699677	1673530	2518920	N/A
JVSCLWCNTNK_H(4)N(2)_(N(N(H(H)(H)(H))))_P53801_PTTG_54	N/A	N/A	N/A	N/A	4706750	N/A	1183140	5551320
ELAVPDGYTJR_H(5)N(2)_(N(N(H(H)(H(H(H))))))_P26006_ITA3_86	N/A	N/A	N/A	N/A	11139900	11456300	7528490	11874700
JISGVVLADHSGAFHNK_H(3)N(2)_(N(N(H(H)(H))))_Q92542_NICA_435	N/A	N/A	N/A	N/A	1953400	3037020	1022460	1732580
LLNINPJK_H(5)N(3)F(1)_(N(N(H(H(H))(H(N(H)(F))))))_P11279_LAMP1_261	N/A	4066920	6339730	N/A	9176220	9995110	N/A	N/A
KDTCTQECSYFJITK_H(5)N(2)_(N(N(H(H)(H(H(H))))))_P05556_ITB1_669	3791630	N/A	N/A	N/A	13582700	15917700	16865000	17517900
VFGSQJLTTVK_H(7)N(2)_(N(N(H(H(H))(H(H(H(H)))))))_Q9Y4L1_HYOU1_515	15595800	16465300	19543900	18834400	33564000	38440000	80182700	36886100
VFGSQJLTTVK_H(8)N(2)_(N(N(H(H(H))(H(H)(H)(H(H))))))_Q9Y4L1_HYOU1_515	N/A	N/A	N/A	N/A	211567000	N/A	N/A	N/A
KDVJYTQIVVDR_H(9)N(2)_(N(N(H(H(H(H)))(H(H(H(H(H))))))))_Q92854_SEM4D_419	N/A	N/A	N/A	N/A	96719700	N/A	N/A	N/A
VQPFJVTQGK_H(4)N(4)A(1)_(N(N(H(H(N))(H(N(H(A)))))))_P13473_LAMP2_356	3390090	N/A	4047610	N/A	2633940	3964120	7861260	4544690
LLNINPJK_H(5)N(3)A(1)_(N(N(H(H(H))(H(N(H(A)))))))_P11279_LAMP1_261	18735000	24776200	28988900	24057400	35690200	34493600	41189600	31650200
VFGSQJLTTVK_H(4)N(2)_(N(N(H(H)(H)(H))))_Q9Y4L1_HYOU1_515	15891800	N/A	N/A	N/A	24023200	N/A	N/A	26035400
SWVQGJLTACGR_H(9)N(2)_(N(N(H(H(H(H)))(H(H)(H(H(H)))))))_Q5JU69_TOR2A_149;149	N/A	1745260	3428870	5654990	4725880	N/A	N/A	5772150
JITIVTGAPR_H(6)N(2)_(N(N(H(H(H))(H(H(H))))))_P26006_ITA3_265	2397850	2301020	1929610	2131490	9436740	9610050	9368460	1425900
VASVININPJTTHSTGSCR_H(4)N(2)_(N(N(H(H)(H(H)))))_P13473_LAMP2_257	N/A	N/A	N/A	N/A	1642390	1949900	1207220	N/A
JISGVVLADHSGAFHNK_H(5)N(2)_(N(N(H(H)(H(H)(H)))))_Q92542_NICA_435	N/A	N/A	N/A	N/A	5577520	7080290	N/A	N/A
LEJITTGTYTIHAQK_H(5)N(2)_(N(N(H(H)(H(H(H))))))_Q15155_NOMO1_369;369;369	2676640	25949700	25700200	364214	74512700	1673530	72857100	76582300
VQPFJVTQGK_H(4)N(3)A(1)_(N(N(H(H)(H(N(H(A)))))))_P13473_LAMP2_356	19959200	24097400	22151600	26138100	45708100	49190400	59817500	48174200
VQPFJVTQGK_H(4)N(3)_(N(N(H(H)(N)(H(H)))))_P13473_LAMP2_356	N/A	N/A	N/A	N/A	9007450	N/A	N/A	N/A
EAGJHTSGAGLVQIJK_H(6)N(5)A(2)F(2)_(N(N(H(H(N(F)(H(A))))(H(N(H)(F))(N(H(A)))))))_P20645_MPRD_83	N/A	N/A	N/A	N/A	11220000	N/A	N/A	9071900
ELISJASDALDK_H(8)N(2)_(N(N(H(H(H(H)))(H(H)(H)(H)))))_P08238_HS90B_46;107	N/A	N/A	N/A	N/A	1954160	N/A	1094470	N/A
AAIPSALDTJSSK_H(5)N(4)A(1)_(N(N(H(H(N(H)))(H(N(H(A)))))))_Q08380_LG3BP_551	N/A	N/A	N/A	N/A	72959300	50069500	88435300	82050500
LLNINPJK_H(4)N(4)A(1)_(N(N(H(H)(H(N)(N(H(A)))))))_P11279_LAMP1_261	N/A	N/A	N/A	N/A	2894710	N/A	N/A	N/A
GJITEYQCHQYITK_H(4)N(5)A(2)_(N(N(H(N)(H(N))(H(N(H(A(A))))))))_Q92896_GSLG1_210	N/A	222345	6844830	N/A	20589900	N/A	8109390	6969320
VASVININPJTTHSTGSCR_H(3)N(3)_(N(N(H(H)(H(N)))))_P13473_LAMP2_257	3551660	3556000	N/A	N/A	3837890	4315670	N/A	3600490
GJITEYQCHQYITK_H(3)N(6)F(4)_(N(N(H(H(N(F))(N(F)))(H(N(F))(N(F))))))_Q92896_GSLG1_210	N/A	N/A	N/A	N/A	53831500	N/A	N/A	51224000
KDTCTQECSYFJITK_H(4)N(2)_(N(N(H(H)(H(H)))))_P05556_ITB1_669	N/A	N/A	N/A	N/A	10428400	N/A	N/A	15001700
LJLTTDPK_H(5)N(4)A(2)_(N(N(H(H(N(H(A))))(H(N(H(A)))))))_Q92896_GSLG1_165	33688700	30622900	31352800	33671000	49818100	122721000	57647000	46680100
VJSTELFHVDR_H(9)N(2)_(N(N(H(H(H(H)))(H(H)(H(H)(H))))))_Q7Z7M0_MEGF8_421	N/A	N/A	N/A	N/A	11860400	N/A	N/A	N/A
VJSTELFHVDR_H(9)N(2)_(N(N(H(H)(H(H)(H(H(H(H(H)))))))))_Q7Z7M0_MEGF8_421	N/A	N/A	N/A	N/A	11860400	15279200	N/A	N/A
VASVININPJTTHSTGSCR_H(3)N(2)_(N(N(H(H)(H))))_P13473_LAMP2_257	9230690	10034000	8887960	7247370	10674700	13896500	11113900	15244300
LLNINPJK_H(4)N(3)A(1)_(N(N(H(H)(H(N(H(A)))))))_P11279_LAMP1_261	32788800	30244100	37741100	29515000	55805400	54424800	56091300	53978200
JITIVTGAPR_H(4)N(2)_(N(N(H(H)(H)(H))))_P26006_ITA3_265	N/A	N/A	N/A	N/A	4847910	6513350	N/A	5396920
NPCTSEQJCTSPFSYK_H(6)N(5)A(1)_(N(N(H(H(N(H(A))))(H(N(H))(N(H))))))_P05556_ITB1_212	N/A	27973300	31309200	28464100	25465700	26777900	27244500	12221400
JYTLWR_H(5)N(2)_(N(N(H(H)(H(H(H))))))_Q9UBR2_CATZ_184	N/A	10481600	5111850	N/A	6737610	7636100	N/A	N/A
DLMVIJR_H(9)N(2)_(N(N(H(H(H)(H(H)))(H(H(H(H)))))))_Q96KA5_CLP1L_229	N/A	N/A	N/A	N/A	2649420	N/A	N/A	N/A
LEJITTGTYTIHAQK_H(3)N(4)_(N(N(H(H(N))(H(N)))))_Q15155_NOMO1_369;369;369	N/A	N/A	N/A	N/A	1811150	N/A	2020930	1785770
CCGAAJYTDWEK_H(6)N(5)A(1)_(N(N(H(H(N(H(A))))(H(N(H))(N(H))))))_P08962_CD63_150	N/A	N/A	N/A	N/A	6673270	8019800	N/A	10600900
LJLTTDPK_H(4)N(5)A(2)_(N(N(H(N)(H(N))(H(N(H(A(A))))))))_Q92896_GSLG1_165	18104100	16974800	20220200	3171180	25953700	30368000	34829000	29501200
DLMVIJR_H(8)N(2)_(N(N(H(H(H))(H(H)(H(H(H)))))))_Q96KA5_CLP1L_229	N/A	N/A	N/A	N/A	127750000	N/A	N/A	N/A
DLMVIJR_H(5)N(2)_(N(N(H(H)(H(H)(H)))))_Q96KA5_CLP1L_229	3153240	5341740	N/A	5388330	3531780	N/A	N/A	4033460
DLMVIJR_H(6)N(2)_(N(N(H(H(H))(H(H)(H)))))_Q96KA5_CLP1L_229	N/A	16567500	N/A	3958320	7467620	4113130	N/A	3654880
GJSTHGCSSEETFLIDCR_H(8)N(2)_(N(N(H(H(H(H)))(H(H(H(H)))))))_Q03405_UPAR_222	23308000	4804030	20071000	17793000	3746130	N/A	N/A	6892090
EJGTDTVQEEEESPAEGSKDEPGEQVELK_H(5)N(2)_(N(N(H(H)(H(H)(H)))))_Q9Y4L1_HYOU1_596	N/A	N/A	N/A	N/A	4500760	4925970	N/A	N/A
FLSYJVTR_H(6)N(2)_(N(N(H(H(H))(H(H(H))))))_Q8NBL1_PGLT1_373	N/A	N/A	N/A	N/A	12213500	N/A	N/A	N/A
NPCTSEQJCTSPFSYK_H(5)N(4)A(1)_(N(N(H(H(N(H)))(H(N(H(A)))))))_P05556_ITB1_212	27024800	24333700	34568600	26145000	63035900	57395600	64732700	25013800
SAEGTFFIJK_H(9)N(2)_(N(N(H(H(H(H)))(H(H(H(H(H))))))))_P06865_HEXA_157	23881700	N/A	N/A	N/A	26214500	N/A	N/A	N/A
GHAHLAALVNHESYJFSHR_H(6)N(4)F(3)_(N(F)(N(H(H(N(H(F))))(H(N(H(H)(F)))))))_Q96RQ1_ERGI2_212	N/A	N/A	N/A	N/A	3831790	N/A	N/A	N/A
SAEGTFFIJK_H(8)N(2)_(N(N(H(H(H(H)))(H(H)(H)(H)))))_P06865_HEXA_157	N/A	N/A	62150800	N/A	115524000	119303000	N/A	N/A
SAEGTFFIJK_H(6)N(2)_(N(N(H(H(H))(H(H(H))))))_P06865_HEXA_157	N/A	N/A	N/A	N/A	5059680	3912350	N/A	12883800
SAEGTFFIJK_H(5)N(2)_(N(N(H(H)(H(H)(H)))))_P06865_HEXA_157	4319340	N/A	N/A	N/A	6308040	N/A	N/A	5061590
SAEGTFFIJK_H(4)N(2)_(N(N(H(H)(H(H)))))_P06865_HEXA_157	N/A	N/A	N/A	N/A	1375970	N/A	2179570	N/A
GJSTHGCSSEETFLIDCR_H(6)N(2)_(N(N(H(H(H))(H(H(H))))))_Q03405_UPAR_222	3421950	N/A	N/A	4809610	2801080	N/A	1235600	2856520
SAEGTFFIJK_H(8)N(2)_(N(N(H(H(H(H)))(H(H(H(H)))))))_P06865_HEXA_157	N/A	N/A	N/A	N/A	115524000	N/A	N/A	113604000
GQTEIQVNCPPAVTEJK_H(5)N(3)_(N(N(H(H(H))(H(N(H))))))_Q16563_SYPL1_71	N/A	N/A	N/A	N/A	2827730	3314280	N/A	N/A
VASVININPJTTHSTGSCR_H(6)N(5)A(2)F(3)_(N(N(H(H(N(F)(H(A))))(H(N(H)(F))(N(F)(H(A)))))))_P13473_LAMP2_257	N/A	N/A	N/A	N/A	305894	N/A	N/A	294152
SAEGTFFIJK_H(7)N(2)_(N(N(H(H(H))(H(H(H(H)))))))_P06865_HEXA_157	44770300	33239300	47686900	N/A	79893400	85436600	78843800	69064200
GHTLTLJFTR_H(9)N(2)_(N(N(H(H(H)(H(H)))(H(H(H(H)))))))_P11279_LAMP1_103	N/A	N/A	N/A	N/A	8761510	N/A	N/A	N/A
SAEGTFFIJK_H(5)N(2)_(N(N(H(H(H))(H(H)))))_P06865_HEXA_157	N/A	3144280	N/A	4375090	4192930	12106300	14959100	N/A
GLJLTEDTYKPR_H(7)N(6)A(1)_(N(N(H(H(N(H))(N(H)))(H(N(H))(N(H(A)))))))_Q08380_LG3BP_398	N/A	N/A	N/A	N/A	33799000	35069500	N/A	28550700
AGFEAVEJGTVCR_H(5)N(4)A(1)_(N(N(H(H(N(H)))(H(N(H(A)))))))_P29323_EPHB2_265	N/A	N/A	N/A	N/A	2577800	N/A	N/A	N/A
GHAHLAALVNHESYJFSHR_H(5)N(4)A(2)_(N(N(H(H(N(H(A))))(H(N(H(A)))))))_Q96RQ1_ERGI2_212	N/A	N/A	6789480	N/A	9347050	7689330	2521540	1512210
HRPTAGAFJHSDLDAELR_H(6)N(5)A(2)_(N(N(H(H(N(H(A))))(H(N(H))(N(H(A)))))))_P09758_TACD2_168	N/A	N/A	N/A	N/A	10687100	9733470	N/A	10759500
ENVGIYJLSK_H(9)N(2)_(N(N(H(H)(H(H(H(H)))(H(H(H)))))))_Q15155_NOMO1_618;618;618	N/A	N/A	N/A	N/A	43615700	N/A	N/A	N/A
GHTLTLJFTR_H(7)N(2)_(N(N(H(H(H))(H(H(H(H)))))))_P11279_LAMP1_103	21106500	N/A	101477000	121563000	116727000	133561000	15676900	110692000
GHTLTLJFTR_H(6)N(2)_(N(N(H(H(H))(H(H(H))))))_P11279_LAMP1_103	1129740	60555500	N/A	N/A	1090530	13097500	44693400	54422500
GHTLTLJFTR_H(3)N(2)_(N(N(H(H)(H))))_P11279_LAMP1_103	N/A	N/A	N/A	1403690	1462100	4222780	N/A	N/A
GHTLTLJFTR_H(5)N(2)_(N(N(H(H(H))(H(H)))))_P11279_LAMP1_103	75215900	72507300	N/A	39813000	1708430	78398600	2457060	67352800
GHTLTLJFTR_H(7)N(4)_(N(N(H(H(H)(H))(H(N(H))(N(H))))))_P11279_LAMP1_103	N/A	N/A	N/A	N/A	40685200	N/A	43373500	41650300
GHTLTLJFTR_H(6)N(2)_(N(N(H(H)(H(H(H(H)))))))_P11279_LAMP1_103	N/A	N/A	787840	N/A	64294100	N/A	N/A	N/A
GLJLTEDTYKPR_H(6)N(5)A(1)_(N(N(H(H(N(H(A))))(H(N(H))(N(H))))))_Q08380_LG3BP_398	N/A	N/A	N/A	N/A	32770200	27249500	N/A	6980420
IADDKYJDTFWK_H(9)N(2)_(N(N(H(H(H)(H(H)))(H(H(H(H)))))))_P14625_ENPL_481	N/A	N/A	N/A	N/A	3821470	N/A	N/A	N/A
TVPPMVJVTR_H(8)N(2)_(N(N(H(H(H(H)))(H(H)(H)(H)))))_Q29983_MICA_210	48366100	N/A	57384200	N/A	13363600	N/A	N/A	N/A
VJLTLR_H(5)N(4)A(3)F(2)_(N(N(H(H(N(F)(H(A))))(H(N(F)(H(A(A))))))))_Q99519_NEUR1_343	N/A	N/A	N/A	1381060	1521900	N/A	5065640	N/A
IADDKYJDTFWK_H(8)N(2)_(N(N(H(H(H(H)))(H(H)(H)(H)))))_P14625_ENPL_481	18357600	18191200	20390000	23605700	7236070	N/A	N/A	N/A
GHTLTLJFTR_H(6)N(3)_(N(N(H(H(H(H)))(H(N(H))))))_P11279_LAMP1_103	190828000	N/A	202205000	198122000	383291000	355786000	366721000	N/A
TMFJSTDIK_H(5)N(3)A(1)_(N(N(H(H(H))(H(N(H(A)))))))_Q96K49_TM87B_68	N/A	N/A	N/A	1551590	3892590	3589780	N/A	1833870
ENVGIYJLSK_H(8)N(2)_(N(N(H(H(H(H)))(H(H)(H)(H)))))_Q15155_NOMO1_618;618;618	N/A	35090100	43252100	37076200	40569600	N/A	N/A	N/A
GHTLTLJFTR_H(6)N(4)_(N(N(H(H(N(H)))(H(H(N(H)))))))_P11279_LAMP1_103	N/A	N/A	N/A	N/A	26981100	21137700	26189000	N/A
GHTLTLJFTR_H(6)N(2)_(N(N(H(H)(H(H)(H)(H)))))_P11279_LAMP1_103	N/A	N/A	N/A	N/A	63203600	N/A	N/A	N/A
GHTLTLJFTR_H(4)N(2)_(N(N(H(H)(H(H)))))_P11279_LAMP1_103	3368250	N/A	3107790	N/A	22040800	6795150	5257250	5688510
GHTLTLJFTR_H(5)N(2)_(N(N(H(H)(H(H(H))))))_P11279_LAMP1_103	N/A	N/A	33857400	N/A	71826700	78398600	N/A	N/A
GHTLTLJFTR_H(5)N(3)_(N(H)(N(H(H)(H(N(H))))))_P11279_LAMP1_103	N/A	4402530	36241200	42563400	1838260	4406370	51562500	73800600
GQTEIQVNCPPAVTEJK_H(8)N(7)A(1)F(5)_(N(N(H(H(N(H)(F))(N(F)(H(F))))(H(N(H)(F))(N(H(N(F)(H(A)))))))))_Q16563_SYPL1_71	N/A	N/A	N/A	N/A	5370720	3010460	N/A	N/A
JTTIFLK_H(6)N(5)A(1)_(N(N(H(H(N(H(A))))(H(N(H))(N(H))))))_Q8NBN3_TM87A_62	N/A	10397900	N/A	9052280	14836200	N/A	N/A	1742400
ALSJISLR_H(5)N(4)A(1)_(N(N(H(H(N(H)))(H(N(H(A)))))))_O15031_PLXB2_127	N/A	N/A	N/A	N/A	11805700	N/A	N/A	N/A
JHSCSEGQISIFR_H(5)N(4)A(1)_(N(N(H(H(N(H)))(H(N(H(A)))))))_O75882_ATRN_731	N/A	N/A	5088240	6262940	3966360	N/A	N/A	N/A
ENVGIYJLSK_H(7)N(2)_(N(N(H(H(H))(H(H(H(H)))))))_Q15155_NOMO1_618;618;618	N/A	26687800	N/A	N/A	55244400	51656100	N/A	N/A
ELAVPDGYTJR_H(6)N(5)A(1)_(N(N(H(H(N(H(A))))(H(N(H))(N(H))))))_P26006_ITA3_86	39945700	N/A	N/A	N/A	44525300	N/A	N/A	4516260
ENVGIYJLSK_H(5)N(2)_(N(N(H(H(H))(H(H)))))_Q15155_NOMO1_618;618;618	5497230	N/A	5336460	2422110	1785570	16098200	11730100	15316600
JATALYHVEAFK_H(9)N(2)_(N(N(H(H(H(H)))(H(H(H(H(H))))))))_Q9UNW1_MINP1_242	17372800	N/A	N/A	21612900	4156120	N/A	N/A	N/A
FVHVJTSAVLK_H(9)N(2)_(N(N(H(H(H(H)))(H(H)(H(H(H)))))))_Q9Y6A1_POMT1_471	N/A	N/A	N/A	N/A	4427050	N/A	N/A	N/A
VFPQVJVTK_H(6)N(2)_(N(N(H(H(H))(H(H(H))))))_P54802_ANAG_261	4727150	N/A	4279540	4671720	6637520	6315530	4853060	6007960
GLJLTEDTYKPR_H(5)N(4)A(1)_(N(N(H(H(N(H)))(H(N(H(A)))))))_Q08380_LG3BP_398	N/A	N/A	N/A	N/A	11176600	10793200	N/A	7143840
GHTLTLJFTR_H(4)N(2)_(N(N(H(H)(H)(H))))_P11279_LAMP1_103	N/A	N/A	5280780	N/A	22040800	N/A	N/A	6847980
LSITJETFR_H(9)N(2)_(N(N(H(H(H))(H(H(H(H(H(H)))))))))_Q9BX74_TM2D1_197	N/A	10352400	N/A	N/A	10131400	N/A	N/A	N/A
TCDWLPKPJMSASCK_H(4)N(3)A(1)_(N(N(H(H)(H(N(H(A)))))))_P07602_SAP_101	4693930	152485000	128739000	6603910	9970470	11291000	275452000	7327030
ENVGIYJLSK_H(6)N(2)_(N(N(H(H(H))(H(H)(H)))))_Q15155_NOMO1_618;618;618	42975400	41681300	5955060	2776060	82945100	93827300	2501760	80958400
JATALYHVEAFK_H(8)N(2)_(N(N(H(H(H(H)))(H(H(H(H)))))))_Q9UNW1_MINP1_242	N/A	29951100	20867900	N/A	9708970	10313900	N/A	N/A
FJHTCLTFTTR_H(6)N(3)A(1)_(N(N(H(H)(H(H)(H(N(H(A))))))))_Q5R3F8_PPR29_371	N/A	N/A	N/A	N/A	1894100	N/A	N/A	N/A
VASVININPJTTHSTGSCR_H(5)N(4)A(2)F(3)_(N(N(H(H(N(F)(H(F))))(H(N(F)(H(A(A))))))))_P13473_LAMP2_257	N/A	N/A	N/A	N/A	74935500	N/A	521559	1739470
FVHVJTSAVLK_H(8)N(2)_(N(N(H(H(H(H)))(H(H)(H)(H)))))_Q9Y6A1_POMT1_471	N/A	N/A	N/A	N/A	3746770	4586520	N/A	N/A
ENVGIYJLSK_H(4)N(2)_(N(N(H(H)(H(H)))))_Q15155_NOMO1_618;618;618	N/A	N/A	N/A	N/A	1983750	N/A	N/A	1776600
AJTTQPGIVEGGQVLK_H(8)N(2)_(N(N(H(H(H(H)))(H(H(H(H)))))))_P06756_ITAV_74	N/A	N/A	N/A	N/A	5488540	N/A	N/A	N/A
EJATVPENEEEIIR_H(8)N(2)_(N(N(H(H(H(H)))(H(H(H(H)))))))_Q8IWB1_IPRI_27	11266300	1690420	N/A	12378500	7543150	N/A	N/A	N/A
VASVININPJTTHSTGSCR_H(6)N(5)A(1)_(N(N(H(H(N(H(A))))(H(N(H))(N(H))))))_P13473_LAMP2_257	N/A	N/A	8602160	4494180	28999200	29659000	39756800	1062950
LSITJETFR_H(8)N(2)_(N(N(H(H(H(H)))(H(H)(H)(H)))))_Q9BX74_TM2D1_197	N/A	N/A	7239150	N/A	26514200	24118000	N/A	23339600
IAPASJVSHTVVLRPLK_H(9)N(2)_(N(N(H(H(H(H)))(H(H(H(H(H))))))))_P43308_SSRB_88	N/A	N/A	N/A	N/A	252626000	N/A	N/A	N/A
VASVININPJTTHSTGSCR_H(6)N(5)F(2)_(N(N(H(H(N(H)))(H(N(F)(H(N(H)(F))))))))_P13473_LAMP2_257	N/A	N/A	N/A	N/A	64859000	N/A	N/A	N/A
IAPASJVSHTVVLRPLK_H(7)N(2)_(N(N(H(H(H))(H(H(H(H)))))))_P43308_SSRB_88	2551160	N/A	2602010	N/A	9405510	9571900	N/A	6958390
IAPASJVSHTVVLRPLK_H(6)N(2)_(N(N(H(H(H))(H(H)(H)))))_P43308_SSRB_88	N/A	N/A	N/A	N/A	10308100	N/A	N/A	N/A
IAPASJVSHTVVLRPLK_H(8)N(2)_(N(N(H(H(H))(H(H(H))(H(H))))))_P43308_SSRB_88	N/A	N/A	N/A	N/A	32509400	N/A	N/A	N/A
IAPASJVSHTVVLRPLK_H(5)N(2)_(N(N(H(H(H))(H(H)))))_P43308_SSRB_88	N/A	N/A	N/A	N/A	1979730	N/A	N/A	N/A
JATALYHVEAFK_H(6)N(2)_(N(N(H(H(H))(H(H)(H)))))_Q9UNW1_MINP1_242	N/A	31085500	N/A	N/A	25919100	N/A	24963500	35562100
KDTCTQECSYFJITK_H(7)N(6)A(1)_(N(N(H(H(N(H))(N(H)))(H(N(H))(N(H(A)))))))_P05556_ITB1_669	N/A	N/A	N/A	N/A	5237360	N/A	N/A	N/A
GEYFVJVTTR_H(8)N(2)_(N(N(H(H(H(H)))(H(H)(H)(H)))))_P17301_ITA2_1074	N/A	N/A	N/A	10716000	9716080	N/A	N/A	N/A
IAPASJVSHTVVLRPLK_H(6)N(2)_(N(N(H(H(H))(H(H(H))))))_P43308_SSRB_88	3157840	N/A	N/A	5556740	10308100	11576500	10549400	8763040
KJITDLVEGAK_H(5)N(4)A(1)_(N(N(H(H(N(H)))(H(N(H(A)))))))_Q8IWA5_CTL2_200	N/A	N/A	N/A	N/A	3118450	N/A	N/A	N/A
GLJLTEDTYKPR_H(4)N(3)A(1)_(N(N(H(H)(H(N(H(A)))))))_Q08380_LG3BP_398	7149740	6783070	7280600	7663010	6995390	8765280	10043700	8625320
TSIPTINMEJK_H(9)N(2)_(N(N(H(H)(H(H(H))(H(H(H(H))))))))_P26006_ITA3_969	N/A	N/A	N/A	N/A	10065700	N/A	N/A	N/A
QYLGJSTYLDDHGPPPSK_H(6)N(3)A(1)_(N(N(H(H)(H(H)(H(N(H(A))))))))_Q9Y2C2_UST_84	N/A	N/A	N/A	N/A	15897600	13258400	11352500	N/A
GEYFVJVTTR_H(7)N(2)_(N(N(H(H(H))(H(H(H(H)))))))_P17301_ITA2_1074	54946600	44311900	N/A	N/A	40954400	N/A	N/A	45157800
AJTTQPGIVEGGQVLK_H(5)N(4)_(N(N(H(H(N(H)))(H(N(H))))))_P06756_ITAV_74	N/A	17034700	16772500	N/A	21297000	20677400	26717800	25901200
VASVININPJTTHSTGSCR_H(5)N(4)A(1)_(N(N(H(H(N(H)))(H(N(H(A)))))))_P13473_LAMP2_257	N/A	N/A	N/A	N/A	15563200	13983200	16077300	15750800
ELAVPDGYTJR_H(5)N(4)A(1)_(N(N(H(H(N(H)))(H(N(H(A)))))))_P26006_ITA3_86	41929000	N/A	46048500	N/A	40856000	42126500	43937500	N/A
TSIPTINMEJK_H(8)N(2)_(N(N(H(H)(H(H)(H(H(H(H))))))))_P26006_ITA3_969	N/A	N/A	N/A	N/A	8545400	N/A	N/A	N/A
GEYFVJVTTR_H(5)N(2)_(N(N(H(H)(H(H)(H)))))_P17301_ITA2_1074	116622000	6738570	N/A	N/A	12339400	8541020	N/A	152968000
LQFDDJGTYTCQVK_H(5)N(2)_(N(N(H(H(H))(H(H)))))_O60487_MPZL2_118	N/A	4456280	N/A	N/A	10860900	9474700	N/A	10455600
GYJVTYWR_H(6)N(2)_(N(N(H(H(H))(H(H(H))))))_P32004_L1CAM_849	3339550	N/A	N/A	N/A	3610340	N/A	N/A	N/A
TYJASVLPVR_H(8)N(2)_(N(N(H(H(H(H)))(H(H)(H)(H)))))_Q96S52_PIGS_370	15281000	14428800	N/A	20562900	5220960	3513050	N/A	3737400
KDTCTQECSYFJITK_H(6)N(5)A(1)_(N(N(H(H(N(H(A))))(H(N(H))(N(H))))))_P05556_ITB1_669	18336100	15171600	N/A	N/A	36337100	N/A	41295600	N/A
AJTTQPGIVEGGQVLK_H(5)N(3)_(N(H)(N(H(H)(H(N(H))))))_P06756_ITAV_74	N/A	24909100	30590500	25141800	30825900	7406040	36487300	33624300
IQQESLGSAPLMGDDHPJASR_H(8)N(2)_(N(N(H(H(H(H)))(H(H)(H)(H)))))_Q5JRA6_TGO1_589	N/A	19100700	N/A	N/A	12895000	N/A	N/A	N/A
JVSCLWCNTNK_H(6)N(3)A(1)_(N(N(H(H)(H(H)(H(N(H(A))))))))_P53801_PTTG_54	N/A	N/A	2167880	N/A	8452590	9832860	8457400	5963770
IQQESLGSAPLMGDDHPJASR_H(8)N(2)_(N(N(H(H(H(H)))(H(H)(H(H))))))_Q5JRA6_TGO1_589	N/A	N/A	N/A	N/A	12895000	14029300	N/A	N/A
GEYFVJVTTR_H(6)N(3)_(N(N(H(H(H)(H))(H(N(H))))))_P17301_ITA2_1074	13586900	8244640	N/A	N/A	19695100	N/A	N/A	N/A
AJTTQPGIVEGGQVLK_H(5)N(2)_(N(N(H(H(H))(H(H)))))_P06756_ITAV_74	N/A	N/A	N/A	N/A	6851060	7352650	4943620	7222530
JATVVWMK_H(6)N(5)A(1)_(N(N(H(H(N(H(A))))(H(N(H))(N(H))))))_Q13740_CD166_361	N/A	N/A	N/A	N/A	7123810	19680700	N/A	N/A
AJTTQPGIVEGGQVLK_H(4)N(2)_(N(N(H(H)(H)(H))))_P06756_ITAV_74	N/A	N/A	N/A	N/A	3343280	N/A	N/A	N/A
GEYFVJVTTR_H(6)N(2)_(N(N(H(H(H))(H(H(H))))))_P17301_ITA2_1074	N/A	11681500	N/A	N/A	19358500	N/A	28914300	N/A
GEYFVJVTTR_H(5)N(2)_(N(N(H(H(H))(H(H)))))_P17301_ITA2_1074	N/A	104573000	111990000	7527390	1713040	4877400	128063000	N/A
IQQESLGSAPLMGDDHPJASR_H(7)N(2)_(N(N(H(H(H))(H(H(H(H)))))))_Q5JRA6_TGO1_589	N/A	8364940	N/A	7229130	7011800	9364930	8225590	8534450
JITIVTGAPR_H(6)N(5)A(1)_(N(N(H(N)(H(N(H(H))))(H(N(H(A)))))))_P26006_ITA3_265	N/A	N/A	N/A	N/A	40572100	N/A	N/A	N/A
AJTTQPGIVEGGQVLK_H(4)N(3)_(N(N(H(H)(H(N(H))))))_P06756_ITAV_74	12587100	12281300	12826800	N/A	8834640	12928600	13800800	12913400
DSLSIJATNIK_H(7)N(2)_(N(N(H(H(H))(H(H(H(H)))))))_P00533_EGFR_352	N/A	N/A	N/A	N/A	7636860	8024100	8539700	7946000
MJITVK_H(7)N(6)A(3)_(N(N(H(H(N(H))(N(H(A))))(H(N(H(A)))(N(H(A)))))))_P26006_ITA3_107	N/A	N/A	N/A	N/A	4757540	N/A	4488000	N/A
IQQESLGSAPLMGDDHPJASR_H(6)N(2)_(N(N(H(H(H))(H(H(H))))))_Q5JRA6_TGO1_589	25269500	1752180	29845600	29737500	26996300	N/A	30725500	31124600
TYJASVLPVR_H(6)N(2)_(N(N(H(H(H))(H(H(H))))))_Q96S52_PIGS_370	N/A	29118200	N/A	N/A	28919200	35592200	7822640	N/A
YJGTVGLWR_H(9)N(2)_(N(N(H(H)(H(H)(H(H(H(H(H)))))))))_Q9NY35_CLDN1_72	N/A	N/A	N/A	N/A	16503000	N/A	N/A	N/A
PSFHHHSFWVJISJCSPTSGK_H(9)N(2)_(N(N(H(H(H(H)))(H(H)(H(H)(H))))))_Q9H5V8_CDCP1_639	N/A	3908750	N/A	N/A	2464340	N/A	N/A	N/A
SQJDTVTPDVWYTSKPK_H(5)N(2)_(N(N(H(H)(H(H)(H)))))_Q9BTY2_FUCO2_377	N/A	N/A	3323030	N/A	5704990	9256910	7269630	N/A
PSFHHHSFWVJISJCSPTSGK_H(8)N(2)_(N(N(H(H(H(H)))(H(H(H(H)))))))_Q9H5V8_CDCP1_639	N/A	N/A	N/A	N/A	3704580	N/A	N/A	N/A
GEYFVJVTTR_H(5)N(3)_(N(H)(N(H(H)(H(N(H))))))_P17301_ITA2_1074	11158900	N/A	12133700	N/A	4767580	N/A	13872600	N/A
FVJSTGYLTEAEK_H(6)N(2)_(N(N(H(H(H))(H(H)(H)))))_Q8NBK3_SUMF1_141	N/A	N/A	N/A	6902020	6600440	N/A	N/A	12085200
FVJSTGYLTEAEK_H(6)N(2)_(N(N(H(H)(H(H(H(H)))))))_Q8NBK3_SUMF1_141	N/A	N/A	N/A	N/A	10690200	N/A	N/A	N/A
FVJSTGYLTEAEK_H(6)N(2)_(N(N(H(H(H))(H(H(H))))))_Q8NBK3_SUMF1_141	7192490	8862760	9778920	N/A	10690200	7282860	8419050	N/A
KDTCTQECSYFJITK_H(5)N(4)A(1)_(N(N(H(H(N(H)))(H(N(H(A)))))))_P05556_ITB1_669	112834000	109225000	104367000	102975000	36372700	194327000	162218000	174494000
DSLSIJATNIK_H(6)N(2)_(N(N(H(H(H))(H(H(H))))))_P00533_EGFR_352	N/A	69089800	72965200	64702400	51818900	56255300	45668500	52695100
DSLSIJATNIK_H(4)N(2)_(N(N(H(H)(H)(H))))_P00533_EGFR_352	N/A	N/A	N/A	2841880	1717730	11313700	1645610	N/A
GQTEIQVNCPPAVTEJK_H(7)N(4)A(1)_(N(N(H(H(H)(H))(H(N(H))(N(H(A)))))))_Q16563_SYPL1_71	6498380	10012700	11857400	9483580	8062380	N/A	10557800	9043610
GQTEIQVNCPPAVTEJK_H(7)N(3)F(1)_(N(F)(N(H(H(H)(H))(H(N(H(H)))))))_Q16563_SYPL1_71	N/A	N/A	13336900	8922240	12661800	15792900	14299900	12123000
IQQESLGSAPLMGDDHPJASR_H(5)N(2)_(N(N(H(H)(H(H(H))))))_Q5JRA6_TGO1_589	8193950	9037450	10137300	10011300	17793300	N/A	N/A	21109500
TYJASVLPVR_H(5)N(2)_(N(N(H(H(H))(H(H)))))_Q96S52_PIGS_370	18324800	17467200	18070700	17950200	29302200	44127000	28142400	34168400
JITIVTGAPR_H(5)N(4)A(1)_(N(N(H(H(N(H)))(H(N(H(A)))))))_P26006_ITA3_265	234228000	223713000	91548900	257999000	211638000	233360000	242009000	91443900
JISFMVK_H(5)N(2)_(N(N(H(H)(H(H)(H)))))_O14672_ADA10_267	N/A	N/A	N/A	N/A	3377520	5457870	N/A	5507010
LGIYADVGJK_H(4)N(3)A(1)_(N(N(H(H)(H(N(H(A)))))))_P06280_AGAL_139	N/A	N/A	N/A	N/A	3621870	N/A	N/A	N/A
TSIPTINMEJK_H(5)N(2)_(N(N(H(H)(H(H(H))))))_P26006_ITA3_969	N/A	N/A	N/A	N/A	35545100	N/A	N/A	N/A
GQTEIQVNCPPAVTEJK_H(6)N(3)A(1)_(N(N(H(H)(H(H)(H(N(H(A))))))))_Q16563_SYPL1_71	52010200	50856700	N/A	54584300	64253200	77194000	80257700	57979700
TSIPTINMEJK_H(5)N(2)_(N(N(H(H)(H(H)(H)))))_P26006_ITA3_969	12466400	N/A	N/A	13577500	9512420	46262700	39360400	N/A
FVJSTGYLTEAEK_H(5)N(2)_(N(N(H(H(H))(H(H)))))_Q8NBK3_SUMF1_141	N/A	N/A	N/A	N/A	7123270	N/A	N/A	8884700
GQTEIQVNCPPAVTEJK_H(6)N(3)F(1)_(N(N(H(H(H)(H))(H(N(H)(F))))))_Q16563_SYPL1_71	N/A	N/A	N/A	N/A	3529380	N/A	N/A	N/A
DSLSIJATNIK_H(5)N(2)_(N(N(H(H)(H(H)(H)))))_P00533_EGFR_352	56555200	34346700	39419400	35630800	43570800	65961700	50274400	55993600
FANEYPJITR_H(5)N(4)A(1)_(N(N(H(H(N(H)))(H(N(H(A)))))))_O75976_CBPD_522	N/A	N/A	N/A	N/A	18440100	N/A	25978400	N/A
GQTEIQVNCPPAVTEJK_H(5)N(4)A(1)_(N(N(H(H(N(H)))(H(N(H(A)))))))_Q16563_SYPL1_71	N/A	5642110	8644020	N/A	10189900	N/A	15121100	N/A
GSLSYLJVTR_H(9)N(2)_(N(N(H(H)(H(H(H(H(H(H(H))))))))))_P07339_CATD_263	N/A	N/A	N/A	N/A	2459590	N/A	N/A	N/A
DSLSIJATNIK_H(5)N(2)_(N(N(H(H(H))(H(H)))))_P00533_EGFR_352	N/A	N/A	N/A	N/A	43570800	N/A	N/A	N/A
JATVVWMK_H(5)N(4)A(1)_(N(N(H(H(N(H)))(H(N(H(A)))))))_Q13740_CD166_361	36279500	33859700	35445300	N/A	35402300	44467400	41374500	34286800
IYIPLJK_H(9)N(2)_(N(N(H(H(H(H)))(H(H(H))(H(H))))))_Q92542_NICA_45	N/A	N/A	N/A	N/A	98148300	N/A	N/A	N/A
IYIPLJK_H(10)N(2)_(N(N(H(H(H(H)))(H(H(H))(H(H(H)))))))_Q92542_NICA_45	N/A	N/A	N/A	N/A	2415330	N/A	N/A	N/A
GQTEIQVNCPPAVTEJK_H(5)N(3)A(1)_(N(N(H(H(H))(H(N(H(A)))))))_Q16563_SYPL1_71	17745300	19576500	N/A	17601400	22207300	26445900	28756700	23049000
IYIPLJK_H(9)N(2)_(N(N(H(H(H))(H(H(H))(H(H(H)))))))_Q92542_NICA_45	91583800	N/A	N/A	N/A	98148300	N/A	N/A	N/A
TSIPTINMEJK_H(4)N(2)_(N(N(H(H)(H(H)))))_P26006_ITA3_969	N/A	N/A	N/A	N/A	6420920	9011040	N/A	5775430
CCGAAJYTDWEK_H(6)N(5)A(2)_(N(N(H(H(N(H(A))))(H(N(H))(N(H(A)))))))_P08962_CD63_150	N/A	N/A	N/A	N/A	3868000	N/A	N/A	N/A
FTFTSHTPGDHQICLHSJSTR_H(5)N(4)A(1)F(2)_(N(N(H(H(N(H)(F)))(H(N(F)(H(A)))))))_Q7Z7H5_TMED4_117	N/A	N/A	N/A	N/A	7836870	N/A	N/A	N/A
JITIVTGAPR_H(3)N(3)_(N(N(H(H)(H(N)))))_P26006_ITA3_265	1393600	5853780	4804250	5952240	5072920	6118580	6914830	5930300
IYIPLJK_H(5)N(4)A(3)_(N(N(H(H(N(H(A))))(H(N(H(A(A))))))))_Q92542_NICA_45	N/A	N/A	N/A	3171540	3731630	N/A	N/A	N/A
TVTISDHGTVTYJGSICGDDQNGPK_H(3)N(2)_(N(N(H(H)(H))))_P13473_LAMP2_75	15730200	N/A	13276700	N/A	22746900	20519200	22293900	19805800
GSLSYLJVTR_H(7)N(2)_(N(N(H(H(H))(H(H(H(H)))))))_P07339_CATD_263	N/A	N/A	N/A	N/A	25221300	14252000	12673100	13574000
DSLSIJATNIK_H(4)N(2)_(N(N(H(H)(H(H)))))_P00533_EGFR_352	N/A	N/A	N/A	N/A	6770250	N/A	7617450	9951290
IYIPLJK_H(8)N(2)_(N(N(H(H(H))(H(H)(H(H(H)))))))_Q92542_NICA_45	N/A	N/A	N/A	N/A	118250000	N/A	N/A	N/A
IYIPLJK_H(6)N(2)_(N(N(H(H(H))(H(H)(H)))))_Q92542_NICA_45	3253650	6717490	N/A	7514380	3825500	3109410	6153430	N/A
LSQGJTTLSINPVK_H(6)N(2)_(N(N(H(H(H))(H(H(H))))))_P13688_CEAM1_378	N/A	N/A	N/A	N/A	14012100	17932200	N/A	16660000
CNMIJGTDGDSFHPLITK_H(8)N(2)_(N(N(H(H(H(H)))(H(H)(H(H))))))_Q14108_SCRB2_249	N/A	N/A	7557330	N/A	11249400	13805700	13478200	22110500
IYIPLJK_H(5)N(2)_(N(N(H(H(H))(H(H)))))_Q92542_NICA_45	N/A	N/A	3335250	N/A	3165910	2816640	6941200	N/A
CNMIJGTDGDSFHPLITK_H(8)N(2)_(N(N(H(H(H(H)))(H(H)(H)(H)))))_Q14108_SCRB2_249	N/A	N/A	N/A	N/A	11249400	13805700	13478200	13192700
DMJQTLGDJITVK_H(6)N(2)_(N(N(H(H(H))(H(H(H))))))_Q8TCT8_SPP2A_149	N/A	N/A	N/A	N/A	2298480	N/A	N/A	N/A
IYIPLJK_H(8)N(2)_(N(N(H(H(H(H)))(H(H)(H)(H)))))_Q92542_NICA_45	N/A	88144600	96024200	N/A	118250000	N/A	162042000	119943000
IYIPLJK_H(7)N(2)_(N(N(H(H(H))(H(H(H(H)))))))_Q92542_NICA_45	10769500	3710300	6404880	N/A	14048000	13902000	13849900	3452360
GSLSYLJVTR_H(6)N(2)_(N(N(H(H(H))(H(H)(H)))))_P07339_CATD_263	39507000	N/A	46741100	53841700	59569700	N/A	41491500	N/A
IVDVJLTSEGK_H(5)N(4)A(1)_(N(N(H(H(N(H)))(H(N(H(A)))))))_Q9HD45_TM9S3_174	N/A	N/A	N/A	N/A	19493300	N/A	3082690	18332900
LSQGJTTLSINPVK_H(5)N(2)_(N(N(H(H(H))(H(H)))))_P13688_CEAM1_378	N/A	N/A	N/A	N/A	17720700	N/A	21558500	N/A
LLNJLTSIK_H(9)N(2)_(N(N(H(H(H)(H(H)))(H(H)(H(H))))))_P11047_LAMC1_650	N/A	N/A	N/A	N/A	8684240	N/A	N/A	N/A
JESLETYPVMK_H(7)N(6)A(1)_(N(N(H(H(N(H))(N(H)))(H(N(H))(N(H(A)))))))_P05026_AT1B1_193	N/A	N/A	587158	N/A	1663220	N/A	N/A	N/A
LLNJLTSIK_H(9)N(2)_(N(N(H(H)(H(H(H(H)))(H(H(H)))))))_P11047_LAMC1_650	N/A	N/A	N/A	N/A	8684240	N/A	N/A	N/A
DMJQTLGDJITVK_H(5)N(2)_(N(N(H(H(H))(H(H)))))_Q8TCT8_SPP2A_149	N/A	N/A	4048290	N/A	3735350	N/A	N/A	N/A
SDAVSHTGJYTCEVTELTR_H(8)N(2)_(N(N(H(H(H(H)))(H(H)(H)(H)))))_Q08722_CD47_111	N/A	N/A	11593000	N/A	2169050	N/A	N/A	N/A
JHSIFLADINQER_H(6)N(2)_(N(N(H(H(H))(H(H)(H)))))_P50897_PPT1_197	N/A	N/A	N/A	3419510	15633600	23852500	N/A	1047010
DCVLQCEEQJCSGGALNHFR_H(6)N(2)_(N(N(H(H(H))(H(H(H))))))_Q96FM1_PGAP3_40	N/A	N/A	N/A	4526900	7086400	10196200	8678570	6601060
JHSIFLADINQER_H(5)N(4)_(N(N(H(H(N(H)))(H(N(H))))))_P50897_PPT1_197	N/A	N/A	N/A	N/A	2281050	3249630	N/A	N/A
IYIPLJK_H(6)N(2)_(N(N(H(H(H))(H(H(H))))))_Q92542_NICA_45	N/A	5502320	N/A	9103800	5386460	N/A	N/A	2415190
SDAVSHTGJYTCEVTELTR_H(6)N(5)_(N(N(H(H(N(H)))(H(N(H(N(H))))))))_Q08722_CD47_111	N/A	4094620	N/A	N/A	11626800	13842800	6865950	3753700
GSLSYLJVTR_H(5)N(2)_(N(N(H(H(H))(H(H)))))_P07339_CATD_263	46085900	N/A	31763400	N/A	39285700	N/A	24510500	47622700
JVSTNVFFK_H(9)N(2)_(N(N(H(H(H(H)))(H(H(H(H(H))))))))_Q6YHK3_CD109_337	N/A	N/A	N/A	N/A	5192860	N/A	N/A	N/A
AAIPSALDTJSSK_H(5)N(4)A(2)_(N(N(H(H(N(H(A))))(H(N(H(A)))))))_Q08380_LG3BP_551	N/A	N/A	N/A	N/A	5853980	N/A	N/A	N/A
TCDWLPKPJMSASCK_H(7)N(6)_(N(N(H(H(N(H(N(H)))))(H(N(H(N(H))))))))_P07602_SAP_101	N/A	N/A	N/A	N/A	20180400	26918900	17202100	N/A
JHTWLPVSDDACYR_H(9)N(2)_(N(N(H(H(H(H(H))))(H(H(H(H)))))))_P15529_MCP_83	N/A	N/A	2191920	3526790	2558460	N/A	N/A	N/A
FQVJNTRPPHVQLLR_H(9)N(2)_(N(N(H(H(H(H)))(H(H)(H(H)(H))))))_P35475_IDUA_372	N/A	22576000	N/A	N/A	45993400	N/A	42065600	N/A
JVSTNVFFK_H(8)N(2)_(N(N(H(H(H(H)))(H(H(H(H)))))))_Q6YHK3_CD109_337	N/A	8351260	N/A	N/A	6100860	N/A	7123090	N/A
TCDWLPKPJMSASCK_H(6)N(5)_(N(N(H(H(N(H)))(H(N(H(N(H))))))))_P07602_SAP_101	N/A	N/A	N/A	N/A	52965400	72630300	54242600	59637500
JHSIFLADINQER_H(5)N(2)_(N(N(H(H)(H(H)(H)))))_P50897_PPT1_197	N/A	N/A	10794000	N/A	7435800	N/A	N/A	N/A
FQVJNTRPPHVQLLR_H(9)N(2)_(N(N(H(H(H(H)))(H(H)(H(H(H)))))))_P35475_IDUA_372	N/A	N/A	N/A	N/A	45993400	N/A	N/A	N/A
IJITEMYK_H(8)N(2)_(N(N(H(H(H(H)))(H(H(H(H)))))))_Q6ZMP0_THSD4_441	N/A	N/A	N/A	N/A	3159960	N/A	N/A	N/A
VIVEGQNAHGEGYVJVTVKPEPR_H(4)N(4)A(1)_(N(N(H(H(N))(H(N(H(A)))))))_Q8IZA0_K319L_395	N/A	N/A	N/A	N/A	5355620	N/A	5960200	N/A
JHSIFLADINQER_H(4)N(3)_(N(N(H(H)(H(N(H))))))_P50897_PPT1_197	N/A	N/A	N/A	N/A	4007930	9111130	N/A	15273000
GQTEIQVNCPPAVTEJK_H(8)N(7)A(2)_(N(N(H(H(N(H))(N(H(A))))(H(N(H))(N(H(N(H(A)))))))))_Q16563_SYPL1_71	N/A	N/A	N/A	N/A	4710870	N/A	N/A	N/A
TCDWLPKPJMSASCK_H(8)N(2)_(N(N(H(H(H(H)))(H(H)(H)(H)))))_P07602_SAP_101	N/A	14306100	N/A	16957500	16701600	N/A	16010100	N/A
TCDWLPKPJMSASCK_H(5)N(4)_(N(N(H(H(N(H)))(H(N(H))))))_P07602_SAP_101	N/A	N/A	N/A	N/A	55949900	87109500	59589400	71454900
JLTEKPPHIEVYETAEDR_H(5)N(4)A(1)_(N(N(H(H(H))(H(N)(N(H(A)))))))_O94923_GLCE_225	N/A	5971840	3143400	N/A	7772170	N/A	N/A	10244500
TCDWLPKPJMSASCK_H(5)N(5)_(N(N(H(H)(N)(H(N(H))(N(H))))))_P07602_SAP_101	N/A	N/A	N/A	N/A	1640490	N/A	N/A	N/A
GMJFTWK_H(5)N(2)_(N(N(H(H)(H(H)(H)))))_Q9P2C4_TM181_299	27559700	24677400	N/A	10988400	9748150	21780800	N/A	N/A
QAIHVGJQTFNDGTIVEK_H(6)N(2)_(N(N(H(H(H))(H(H(H))))))_Q9H3G5_CPVL_346	N/A	N/A	N/A	5223430	6954370	12953700	N/A	N/A
JHSIFLADINQER_H(4)N(2)_(N(N(H(H)(H)(H))))_P50897_PPT1_197	N/A	N/A	1253390	N/A	2160450	N/A	N/A	N/A
VPLQSAHLYYJVTEK_H(8)N(2)_(N(N(H(H(H(H)))(H(H)(H)(H)))))_Q32P28_P3H1_540	9498080	7950520	N/A	N/A	22664600	N/A	26480300	31122200
QAIHVGJQTFNDGTIVEK_H(5)N(2)_(N(N(H(H(H))(H(H)))))_Q9H3G5_CPVL_346	N/A	N/A	N/A	N/A	22507400	N/A	N/A	N/A
TCDWLPKPJMSASCK_H(6)N(2)_(N(N(H(H(H))(H(H(H))))))_P07602_SAP_101	6288470	N/A	N/A	9124870	9779120	14262000	12539800	12480700
GHTLTLJFTR_H(7)N(4)A(1)_(N(N(H(H(H)(H))(H(N(H))(N(H(A)))))))_P11279_LAMP1_103	N/A	N/A	36638200	42628900	44653500	N/A	N/A	49611800
ESJITVLIK_H(5)N(2)_(N(N(H(H)(H(H(H))))))_Q9H5V8_CDCP1_39	13948800	14119300	N/A	N/A	10278600	17181500	N/A	16643700
ELAVPDGYTJR_H(6)N(5)A(2)_(N(N(H(H(N(H(A))))(H(N(H))(N(H(A)))))))_P26006_ITA3_86	N/A	N/A	N/A	N/A	14849400	N/A	N/A	27197600
JESLETYPVMK_H(5)N(4)A(1)_(N(N(H(H(N(H)))(H(N(H(A)))))))_P05026_AT1B1_193	N/A	N/A	2877130	N/A	7157820	N/A	N/A	N/A
TCDWLPKPJMSASCK_H(4)N(2)_(N(N(H(H)(H)(H))))_P07602_SAP_101	N/A	N/A	7471490	N/A	943930	5267680	N/A	24476900
JSTIEAANLAGLK_H(8)N(2)_(N(N(H(H(H))(H(H(H))(H(H))))))_P48723_HSP13_184	N/A	N/A	N/A	N/A	12966000	18560700	N/A	13368100
TCDWLPKPJMSASCK_H(5)N(2)_(N(N(H(H)(H(H(H))))))_P07602_SAP_101	21975400	17701400	N/A	N/A	35958200	66159700	45664100	1830420
VPLQSAHLYYJVTEK_H(7)N(2)_(N(N(H(H(H))(H(H(H(H)))))))_Q32P28_P3H1_540	N/A	N/A	N/A	N/A	9647090	12136600	9686670	9853650
AIJQTAVECTWTGPR_H(8)N(2)_(N(N(H(H(H(H)))(H(H(H(H)))))))_Q92673_SORL_1854	N/A	N/A	N/A	N/A	1638930	N/A	N/A	N/A
JHSIFLADINQER_H(3)N(2)_(N(N(H(H)(H))))_P50897_PPT1_197	14090100	11381600	N/A	5500120	3075930	6572450	N/A	4735890
LSJISHLJYCEPDLR_H(8)N(2)_(N(N(H(H(H(H)))(H(H(H(H)))))))_Q9NY97_B3GN2_89	N/A	4868450	N/A	7338940	2889210	3987690	N/A	N/A
TCDWLPKPJMSASCK_H(4)N(4)_(N(N(H(H(N))(H(N(H))))))_P07602_SAP_101	N/A	N/A	N/A	N/A	5318430	N/A	N/A	N/A
QAIHVGJQTFNDGTIVEK_H(4)N(2)_(N(N(H(H)(H(H)))))_Q9H3G5_CPVL_346	N/A	6745260	N/A	N/A	10944600	17930700	12150800	12614200
VASVININPJTTHSTGSCR_H(6)N(5)A(2)_(N(N(H(H(N(H(A))))(H(N(H))(N(H(A)))))))_P13473_LAMP2_257	N/A	N/A	N/A	N/A	3900450	N/A	7063930	4563590
TCDWLPKPJMSASCK_H(4)N(3)_(N(N(H(H)(H(N(H))))))_P07602_SAP_101	24583700	30283200	29900300	29967000	70379400	125693000	100915000	109162000
LSJISHLJYCEPDLR_H(8)N(2)_(N(N(H(H(H(H)))(H(H)(H)(H)))))_Q9NY97_B3GN2_89	N/A	N/A	5433070	N/A	2889210	3987690	N/A	4662470
VPLQSAHLYYJVTEK_H(6)N(2)_(N(N(H(H(H))(H(H(H))))))_Q32P28_P3H1_540	N/A	N/A	N/A	4078510	12603900	N/A	N/A	11853100
FMFMEEGAJK_H(8)N(2)_(N(N(H(H(H(H)))(H(H(H(H)))))))_Q6PK18_OGFD3_267	N/A	8390790	15140500	N/A	8734300	12422400	19170800	14582500
SYAGFLTVJK_H(6)N(2)_(N(N(H(H(H))(H(H(H))))))_Q9H3G5_CPVL_81	N/A	N/A	N/A	N/A	5845530	N/A	N/A	7308620
GHTLTLJFTR_H(6)N(4)A(1)_(N(N(H(H(H)(H))(H(N)(N(H(A)))))))_P11279_LAMP1_103	N/A	N/A	N/A	N/A	20840000	N/A	N/A	N/A
TCDWLPKPJMSASCK_H(5)N(2)_(N(N(H(H)(H(H)(H)))))_P07602_SAP_101	21975400	N/A	19662500	23490800	35958200	1822220	N/A	51585700
TILVDJNTWJNTHISR_H(10)N(2)_(N(N(H(H(H(H(H))))(H(H)(H(H(H)))))))_P46977_STT3A_548	N/A	N/A	N/A	15094700	12696800	N/A	N/A	N/A
AIJQTAVECTWTGPR_H(7)N(2)_(N(N(H(H(H)(H))(H(H(H))))))_Q92673_SORL_1854	1501640	N/A	N/A	2154900	2622620	N/A	N/A	N/A
TILVDJNTWJNTHISR_H(9)N(2)_(N(N(H(H(H(H)))(H(H)(H(H)(H))))))_P46977_STT3A_548	N/A	N/A	821696000	753767000	760447000	N/A	N/A	13385000
JNTIVNELVR_H(8)N(2)_(N(N(H(H(H(H)))(H(H)(H)(H)))))_P10253_LYAG_882	N/A	N/A	N/A	N/A	2593440	N/A	N/A	2428940
TILVDJNTWJNTHISR_H(6)N(2)_(N(N(H(H(H))(H(H)(H)))))_P46977_STT3A_548	N/A	6811990	7293890	7273000	7930930	8145780	10173900	N/A
TILVDJNTWJNTHISR_H(7)N(2)_(N(N(H(H(H))(H(H(H(H)))))))_P46977_STT3A_548	7470160	6378640	N/A	6116170	5574010	6407460	7919550	8183930
TILVDJNTWJNTHISR_H(9)N(2)_(N(N(H(H(H)(H))(H(H(H(H(H))))))))_P46977_STT3A_548	N/A	N/A	N/A	N/A	760447000	N/A	N/A	N/A
TCDWLPKPJMSASCK_H(5)N(2)_(N(N(H(H(H))(H(H)))))_P07602_SAP_101	N/A	N/A	19662500	N/A	35958200	N/A	45664100	N/A
TILVDJNTWJNTHISR_H(6)N(2)_(N(N(H(H(H))(H(H(H))))))_P46977_STT3A_548	6495270	N/A	7293890	N/A	7930930	8145780	10173900	5305800
TILVDJNTWJNTHISR_H(8)N(2)_(N(N(H(H(H))(H(H)(H(H(H)))))))_P46977_STT3A_548	N/A	N/A	N/A	N/A	141728000	N/A	N/A	N/A
TCDWLPKPJMSASCK_H(4)N(2)_(N(N(H(H)(H(H)))))_P07602_SAP_101	10734500	11553500	7471490	10042000	15346200	33400700	13155400	23874500
VPLQSAHLYYJVTEK_H(5)N(2)_(N(N(H(H(H))(H(H)))))_Q32P28_P3H1_540	N/A	N/A	N/A	N/A	2506860	N/A	N/A	N/A
GHTLTLJFTR_H(6)N(3)A(1)_(N(N(H(H(H(H)))(H(N(H(A)))))))_P11279_LAMP1_103	N/A	319036000	295482000	307240000	384763000	N/A	558845000	456938000
QAIHVGJQTFNDGTIVEK_H(3)N(2)_(N(N(H(H)(H))))_Q9H3G5_CPVL_346	N/A	N/A	N/A	2111460	2455950	4285600	N/A	4075030
GELJTSIFSSR_H(9)N(2)_(N(N(H(H(H(H)))(H(H)(H(H(H)))))))_Q9UHG3_PCYOX_353	N/A	N/A	50455300	N/A	44103800	N/A	N/A	30822800
GELJTSIFSSR_H(8)N(2)_(N(N(H(H(H(H)))(H(H(H(H)))))))_Q9UHG3_PCYOX_353	N/A	N/A	29120700	37548500	50635200	63785400	117876000	N/A
ALEVNTVTCQLJCSDHGHCDSFTK_H(5)N(2)_(N(N(H(H(H))(H(H)))))_Q8IZA0_K319L_890	N/A	9488780	7051880	N/A	9554940	15645400	N/A	12034900
GHTLTLJFTR_H(5)N(4)A(1)_(N(N(H(H(N(H)))(H(N(H(A)))))))_P11279_LAMP1_103	N/A	N/A	N/A	N/A	39410300	N/A	N/A	N/A
SYAGFLTVJK_H(5)N(2)_(N(N(H(H(H))(H(H)))))_Q9H3G5_CPVL_81	10283100	7530810	N/A	8046610	10399100	N/A	11101500	12554400
GELJTSIFSSR_H(8)N(2)_(N(N(H(H(H(H)))(H(H)(H)(H)))))_Q9UHG3_PCYOX_353	N/A	N/A	N/A	N/A	50635200	N/A	51060200	N/A
DTCTQECSYFJITK_H(9)N(2)_(N(N(H(H(H(H)))(H(H(H(H(H))))))))_P05556_ITB1_669	53716400	N/A	63183900	N/A	8666880	N/A	N/A	N/A
TILVDJNTWJNTHISR_H(8)N(2)_(N(N(H(H(H(H)))(H(H)(H)(H)))))_P46977_STT3A_544	N/A	N/A	N/A	145134000	141728000	N/A	N/A	N/A
TCDWLPKPJMSASCK_H(3)N(2)F(1)_(N(F)(N(H(H)(H))))_P07602_SAP_101	10273900	9494480	7293440	9084460	8715720	17900900	6091740	13602200
DTCTQECSYFJITK_H(8)N(2)_(N(N(H(H(H(H)))(H(H(H(H)))))))_P05556_ITB1_669	42245900	39501900	43835900	10350600	7406330	N/A	N/A	5033840
GELJTSIFSSR_H(6)N(2)_(N(N(H(H(H))(H(H(H))))))_Q9UHG3_PCYOX_353	N/A	N/A	18281900	2578760	3702980	7063780	5555150	4656790
GELJTSIFSSR_H(7)N(2)_(N(N(H(H(H)(H))(H(H(H))))))_Q9UHG3_PCYOX_353	N/A	N/A	N/A	N/A	20895200	N/A	N/A	N/A
GELJTSIFSSR_H(5)N(2)_(N(N(H(H(H))(H(H)))))_Q9UHG3_PCYOX_353	N/A	N/A	N/A	N/A	6691330	7340710	4178380	6227870
GELJTSIFSSR_H(8)N(2)_(N(N(H(H(H(H)))(H(H)(H(H))))))_Q9UHG3_PCYOX_353	N/A	23475400	N/A	37548500	110239000	N/A	N/A	N/A
LJQTEPVAGNYYPVNTR_H(3)N(2)_(N(N(H(H)(H))))_O00754_MA2B1_766	N/A	N/A	5698580	N/A	7135230	3766890	N/A	13001900
TILVDJNTWJNTHISR_H(7)N(2)_(N(N(H(H(H))(H(H(H(H)))))))_P46977_STT3A_544	N/A	N/A	N/A	6116170	11933800	16396500	N/A	N/A
GHTLTLJFTR_H(5)N(3)A(1)_(N(N(H(H(H))(H(N(H(A)))))))_P11279_LAMP1_103	129572000	123190000	117794000	111161000	158462000	231663000	289906000	202793000
DDAGJYTCIASNGPQGQIR_H(5)N(4)A(1)_(N(N(H(H(N(H)))(H(N(H(A)))))))_Q13308_PTK7_567	7024730	N/A	9920810	5191120	5552370	12179600	11063200	16458500
TSIPTINMEJK_H(6)N(5)A(1)_(N(N(H(H(N(H(A))))(H(N(H))(N(H))))))_P26006_ITA3_969	N/A	N/A	N/A	N/A	37030800	N/A	50862200	45567900
GHTLTLJFTR_H(5)N(3)_(N(N(H(H(N))(H(H)(H)))))_P11279_LAMP1_103	N/A	N/A	36241200	N/A	1509690	N/A	N/A	N/A
AJTTQPGIVEGGQVLK_H(5)N(3)F(2)_(N(F)(N(H(H(H))(H(N(H(F)))))))_P06756_ITAV_74	5235620	8095610	N/A	N/A	8148690	N/A	N/A	N/A
TILVDJNTWJNTHISR_H(6)N(2)_(N(N(H(H(H))(H(H(H))))))_P46977_STT3A_544	N/A	N/A	N/A	N/A	4199840	N/A	N/A	5231010
LVAJESVPFETSCR_H(5)N(2)_(N(N(H(H(H))(H(H)))))_Q9NXG6_P4HTM_348	N/A	2589740	N/A	N/A	7167290	N/A	N/A	12296300
SQJDTVTPDVWYTSK_H(9)N(2)_(N(N(H(H(H))(H(H)(H(H(H(H))))))))_Q9BTY2_FUCO2_377	N/A	N/A	N/A	N/A	3698610	N/A	N/A	N/A
LQFQVLVQHPQJESNK_H(5)N(4)_(N(N(H(H(N(H)))(H(N(H))))))_Q9H5V8_CDCP1_339	N/A	N/A	5830220	8432010	4869270	N/A	8271780	N/A
JSTIEAANLAGLK_H(5)N(2)_(N(N(H(H(H))(H(H)))))_P48723_HSP13_184	N/A	N/A	N/A	N/A	5238440	N/A	N/A	N/A
TILVDJNTWJNTHISR_H(5)N(2)_(N(N(H(H)(H(H(H))))))_P46977_STT3A_548	24403200	21026000	19500500	21985000	22193500	31398700	26234100	24458600
DTCTQECSYFJITK_H(6)N(2)_(N(N(H(H)(H(H(H(H)))))))_P05556_ITB1_669	N/A	N/A	N/A	N/A	8728270	N/A	N/A	N/A
LMLLHPSPJCSLR_H(8)N(2)_(N(N(H(H(H(H)))(H(H)(H)(H)))))_Q12770_SCAP_263	N/A	N/A	N/A	1422870	1160640	N/A	N/A	N/A
ITIPPHLAYGEJGTGDK_H(5)N(2)_(N(N(H(H)(H(H(H))))))_Q96AY3_FKB10_352	N/A	N/A	N/A	N/A	6941350	6069520	N/A	13308600
GELJTSIFSSR_H(6)N(2)_(N(N(H(H)(H(H)(H(H))))))_Q9UHG3_PCYOX_353	N/A	18505900	N/A	N/A	57757600	N/A	N/A	N/A
DTCTQECSYFJITK_H(6)N(2)_(N(N(H(H(H))(H(H(H))))))_P05556_ITB1_669	35482000	30470100	35700700	N/A	8728270	10666500	N/A	7780960
JNTIVNELVR_H(5)N(2)_(N(N(H(H(H))(H(H)))))_P10253_LYAG_882	N/A	N/A	N/A	N/A	9052660	N/A	9074950	N/A
TSIPTINMEJK_H(5)N(4)A(1)_(N(N(H(H(N(H)))(H(N(H(A)))))))_P26006_ITA3_969	N/A	150536000	136385000	127218000	101616000	110667000	N/A	77295100
TILVDJNTWJNTHISR_H(4)N(2)_(N(N(H(H)(H(H)))))_P46977_STT3A_548	N/A	4566640	1046120	N/A	1859560	N/A	N/A	N/A
TSIPTINMEJK_H(6)N(3)A(1)_(N(N(H(H(H(H)))(H(N(H(A)))))))_P26006_ITA3_969	N/A	N/A	N/A	N/A	9301210	N/A	N/A	N/A
QVTQEMLJHTIAIR_H(9)N(2)_(N(N(H(H)(H(H)(H(H(H(H(H)))))))))_Q14517_FAT1_3640	N/A	N/A	N/A	1961770	24348300	N/A	N/A	N/A
EWLPLJR_H(8)N(2)_(N(N(H(H(H))(H(H)(H(H(H)))))))_O75882_ATRN_383	N/A	N/A	N/A	N/A	3014390	N/A	N/A	N/A
QVTQEMLJHTIAIR_H(9)N(2)_(N(N(H(H(H)(H(H)))(H(H)(H(H))))))_Q14517_FAT1_3640	N/A	N/A	N/A	N/A	24348300	N/A	29014100	N/A
GHTLTLJFTR_H(4)N(3)A(1)_(N(N(H(H)(H(N(H(A)))))))_P11279_LAMP1_103	N/A	N/A	N/A	5077510	10930400	10904600	12703400	9665940
QVTQEMLJHTIAIR_H(8)N(2)_(N(N(H(H(H(H)))(H(H(H(H)))))))_Q14517_FAT1_3640	N/A	N/A	N/A	N/A	9965090	N/A	N/A	N/A
SAEGTFFIJK_H(5)N(4)A(2)F(2)_(N(N(H(H(N(F)(H(A))))(H(N(F)(H(A)))))))_P06865_HEXA_157	N/A	N/A	N/A	N/A	208463	N/A	N/A	N/A
GEYFVJVTTR_H(6)N(3)A(1)_(N(N(H(H(H)(H))(H(N(H(A)))))))_P17301_ITA2_1074	N/A	N/A	N/A	N/A	6557100	N/A	N/A	N/A
EKLJDTYVNVGLYSTK_H(8)N(2)_(N(N(H(H(H(H)))(H(H)(H)(H)))))_O14524_NEMP1_125	N/A	N/A	4005570	N/A	3681340	N/A	N/A	3019160
QVTQEMLJHTIAIR_H(7)N(2)_(N(N(H(H(H))(H(H(H(H)))))))_Q14517_FAT1_3640	N/A	N/A	N/A	N/A	3607190	N/A	N/A	N/A
AQFTFFJK_H(8)N(2)_(N(N(H(H(H(H)))(H(H(H(H)))))))_Q86SQ4_AGRG6_750	5009310	N/A	N/A	N/A	1715460	N/A	N/A	N/A
TSIPTINMEJK_H(5)N(3)A(1)_(N(N(H(H(H))(H(N(H(A)))))))_P26006_ITA3_969	N/A	N/A	22548100	N/A	15082400	19226000	N/A	N/A
SQJDTVTPDVWYTSK_H(6)N(2)_(N(N(H(H(H))(H(H(H))))))_Q9BTY2_FUCO2_377	N/A	6132900	4650600	N/A	3531880	4180240	N/A	708162
SQJDTVTPDVWYTSK_H(6)N(2)_(N(N(H(H(H))(H(H)(H)))))_Q9BTY2_FUCO2_377	N/A	N/A	N/A	N/A	1102570	N/A	7479330	3833380
SDAVSHTGJYTCEVTELTR_H(7)N(6)A(1)_(N(N(H(H(N(H))(N(H)))(H(N(H))(N(H(A)))))))_Q08722_CD47_111	N/A	N/A	N/A	N/A	6919590	N/A	N/A	N/A
JMSFVNDLTVTQDGR_H(4)N(3)F(3)_(N(F)(N(H(H)(H(N(F)(H(F)))))))_Q9HDC9_APMAP_196	N/A	N/A	N/A	N/A	13575000	N/A	N/A	N/A
JMSFVNDLTVTQDGR_H(8)N(2)_(N(N(H(H(H(H)))(H(H(H(H)))))))_Q9HDC9_APMAP_196	N/A	292633000	322967000	N/A	21576600	26902600	302677000	2772600
JNTIVNELVR_H(4)N(2)_(N(N(H(H)(H(H)))))_P10253_LYAG_882	N/A	N/A	N/A	6313220	11970100	23818400	9187040	22360400
DLJETIHYMYK_H(9)N(2)_(N(N(H(H)(H(H)(H(H(H(H(H)))))))))_Q99538_LGMN_167	N/A	N/A	N/A	N/A	4060010	N/A	N/A	5642960
TGSFGVTAVTVGDSNSNVJR_H(4)N(2)_(N(N(H(H)(H(H)))))_P16070_CD44_599	N/A	N/A	N/A	N/A	6208620	N/A	N/A	N/A
DLJETIHYMYK_H(9)N(2)_(N(N(H(H(H)(H(H)))(H(H(H(H)))))))_Q99538_LGMN_167	N/A	N/A	N/A	N/A	4060010	N/A	N/A	N/A
GEYFVJVTTR_H(5)N(3)A(1)_(N(N(H(H(H))(H(N(H(A)))))))_P17301_ITA2_1074	N/A	N/A	N/A	N/A	7487150	N/A	N/A	N/A
DTCTQECSYFJITK_H(4)N(2)_(N(N(H(H)(H(H)))))_P05556_ITB1_669	N/A	N/A	N/A	N/A	9406690	8248400	4864740	10020400
QNNGAFJETLFR_H(8)N(2)_(N(N(H(H(H(H)))(H(H(H(H)))))))_P02786_TFR1_727	N/A	85152100	60253800	41469100	10807700	N/A	N/A	7431810
LEJLSSSEMGYTATLTR_H(5)N(2)_(N(N(H(H(H))(H(H)))))_P10253_LYAG_140	31754800	8430500	N/A	N/A	3558330	3489790	N/A	51116800
MHIFQJGSLVIHDVAPEDSGR_H(6)N(3)_(N(N(H(H(H)(H))(H(N(H))))))_Q13308_PTK7_646	N/A	3025020	12479400	N/A	1608440	N/A	N/A	N/A
MHIFQJGSLVIHDVAPEDSGR_H(6)N(3)_(N(N(H(H(H(H)))(H(N(H))))))_Q13308_PTK7_646	13733600	11814000	12479400	N/A	1608440	5822730	3501890	2144860
MHIFQJGSLVIHDVAPEDSGR_H(5)N(4)_(N(N(H(H(N))(H(H)(H)(N)))))_Q13308_PTK7_646	N/A	N/A	N/A	N/A	1065670	N/A	N/A	N/A
SQJDTVTPDVWYTSK_H(5)N(2)_(N(N(H(H(H))(H(H)))))_Q9BTY2_FUCO2_377	N/A	5487600	N/A	N/A	5506960	7490080	9076450	3385500
DLJETIHYMYK_H(7)N(2)_(N(N(H(H(H))(H(H(H(H)))))))_Q99538_LGMN_167	19816000	N/A	N/A	24504500	49108400	53299800	54853400	52437800
JETIWYLK_H(9)N(2)_(N(N(H(H)(H(H)(H(H(H(H(H)))))))))_O15342_VA0E1_70	N/A	N/A	N/A	N/A	5682870	N/A	N/A	N/A
JMSFVNDLTVTQDGR_H(7)N(2)_(N(N(H(H(H)(H))(H(H(H))))))_Q9HDC9_APMAP_196	N/A	N/A	N/A	249383000	4124500	N/A	6614220	131721000
QNNGAFJETLFR_H(6)N(2)_(N(N(H(H(H))(H(H)(H)))))_P02786_TFR1_727	12095300	20863400	9144120	N/A	1159190	N/A	N/A	11145600
JNTIVNELVR_H(3)N(2)_(N(N(H(H)(H))))_P10253_LYAG_882	12261500	N/A	N/A	N/A	21349600	17341400	N/A	14141000
QNNGAFJETLFR_H(7)N(2)_(N(N(H(H(H))(H(H(H(H)))))))_P02786_TFR1_727	49426700	61720100	11713100	59964700	29344200	29213000	32258200	19495700
QVTQEMLJHTIAIR_H(5)N(2)_(N(N(H(H)(H(H(H))))))_Q14517_FAT1_3640	N/A	N/A	N/A	N/A	5263300	6781520	N/A	N/A
JCSPWLSCEELR_H(8)N(2)_(N(N(H(H(H(H)))(H(H)(H(H))))))_Q9H5K3_SG196_67	N/A	28203600	N/A	35684800	14571300	N/A	N/A	17382000
MHIFQJGSLVIHDVAPEDSGR_H(5)N(2)_(N(N(H(H)(H(H)(H)))))_Q13308_PTK7_646	28768300	N/A	N/A	6824750	3784710	N/A	12107600	47778800
JATVVWMK_H(6)N(5)A(2)_(N(N(H(H(N(H(A))))(H(N(H))(N(H(A)))))))_Q13740_CD166_361	N/A	N/A	N/A	N/A	3147450	N/A	N/A	N/A
SDAVSHTGJYTCEVTELTR_H(6)N(5)A(1)_(N(N(H(H(N(H(A))))(H(N(H))(N(H))))))_Q08722_CD47_111	N/A	3825120	N/A	N/A	4681250	7515800	8831200	7661280
JETIWYLK_H(8)N(2)_(N(N(H(H(H(H)))(H(H(H(H)))))))_O15342_VA0E1_70	N/A	N/A	N/A	N/A	20885100	N/A	N/A	N/A
DLJETIHYMYK_H(6)N(2)_(N(N(H(H)(H(H(H(H)))))))_Q99538_LGMN_167	N/A	N/A	N/A	N/A	12973200	N/A	N/A	N/A
DLJETIHYMYK_H(6)N(2)_(N(N(H(H)(H(H)(H(H))))))_Q99538_LGMN_167	N/A	N/A	N/A	N/A	47108900	N/A	N/A	73400300
VJFTLEASEGCYR_H(9)N(2)_(N(N(H(H(H(H)))(H(H)(H(H)(H))))))_Q8TEM1_PO210_44	64669400	N/A	N/A	71943500	38502400	43555900	46076100	43230000
DLJETIHYMYK_H(5)N(2)_(N(N(H(H)(H(H(H))))))_Q99538_LGMN_167	N/A	N/A	N/A	N/A	2133560	1626060	N/A	N/A
ENMVLJLSCEASGHPR_H(6)N(5)A(1)_(N(N(H(H(N(H(A))))(H(N(H))(N(H))))))_P43121_MUC18_449	5481910	N/A	N/A	N/A	7837760	N/A	N/A	N/A
JGSLFAFR_H(6)N(2)_(N(N(H(H(H))(H(H(H))))))_P04004_VTNC_169	N/A	N/A	N/A	N/A	11136500	N/A	N/A	11484600
MHIFQJGSLVIHDVAPEDSGR_H(4)N(3)_(N(N(H(H)(H(N(H))))))_Q13308_PTK7_646	9004660	N/A	1296310	7983980	1036650	N/A	6419480	9016170
LHVTLYJCSFGR_H(5)N(2)_(N(N(H(H)(H(H(H))))))_O15031_PLXB2_759	8157590	5802650	N/A	N/A	2829420	N/A	N/A	N/A
VJFTLEASEGCYR_H(8)N(2)_(N(N(H(H(H(H)))(H(H(H(H)))))))_Q8TEM1_PO210_44	N/A	N/A	N/A	N/A	34078800	N/A	75552700	N/A
LHVTLYJCSFGR_H(5)N(2)_(N(N(H(H(H))(H(H)))))_O15031_PLXB2_759	N/A	N/A	N/A	4395640	2829420	N/A	N/A	N/A
VJFTLEASEGCYR_H(7)N(2)_(N(N(H(H(H)(H))(H(H(H))))))_Q8TEM1_PO210_44	N/A	N/A	N/A	N/A	5322620	N/A	9415140	N/A
VIJETWAWK_H(9)N(2)_(N(N(H(H)(H(H)(H(H(H(H(H)))))))))_Q9Y4L1_HYOU1_862	N/A	77846200	N/A	N/A	24552200	N/A	N/A	N/A
JYSVLYFQQK_H(6)N(2)_(N(N(H(H(H))(H(H(H))))))_P42785_PCP_47	N/A	2752840	N/A	N/A	4440700	N/A	N/A	N/A
TCDWLPKPJMSASCK_H(7)N(6)A(1)_(N(N(H(H(N(H))(N(H)))(H(N(H))(N(H(A)))))))_P07602_SAP_101	N/A	N/A	N/A	N/A	24053800	N/A	N/A	N/A
JHSIFLADINQER_H(5)N(4)A(1)_(N(N(H(H(N(H)))(H(N(H(A)))))))_P50897_PPT1_197	N/A	N/A	N/A	2262060	4108460	7200360	N/A	7522940
VIJETWAWK_H(8)N(2)_(N(N(H(H)(H(H)(H(H(H(H))))))))_Q9Y4L1_HYOU1_862	N/A	N/A	N/A	N/A	108409000	N/A	N/A	135203000
QNNGAFJETLFR_H(5)N(2)_(N(N(H(H(H))(H(H)))))_P02786_TFR1_727	10303100	2661010	10351200	N/A	12395700	17666900	7692760	N/A
VIJETWAWK_H(5)N(2)_(N(N(H(H(H))(H(H)))))_Q9Y4L1_HYOU1_862	2313050	10886000	12024900	12229500	9263260	N/A	13357400	8222070
VIJETWAWK_H(4)N(2)_(N(N(H(H)(H(H)))))_Q9Y4L1_HYOU1_862	5847210	7704620	5445290	6286470	6958460	7257700	3727330	1830620
VIJETWAWK_H(6)N(2)_(N(N(H(H(H))(H(H)(H)))))_Q9Y4L1_HYOU1_862	10019700	N/A	81525400	71756900	4188300	8109800	6070480	105220000
IVDVJLTSEGK_H(6)N(4)A(1)F(1)_(N(N(H(H(N(H(H))))(H(N(F)(H(A)))))))_Q9HD45_TM9S3_174	N/A	N/A	N/A	N/A	17247300	N/A	N/A	7908360
VIJETWAWK_H(7)N(2)_(N(N(H(H)(H(H)(H(H(H)))))))_Q9Y4L1_HYOU1_862	N/A	N/A	N/A	59874200	74509700	N/A	102261000	N/A
SQJDTVTPDVWYTSK_H(3)N(2)_(N(N(H(H)(H))))_Q9BTY2_FUCO2_377	5633550	N/A	N/A	N/A	4869030	5594600	4952140	5333640
VIJETWAWK_H(7)N(2)_(N(N(H(H(H))(H(H(H(H)))))))_Q9Y4L1_HYOU1_862	2430090	11303500	5252380	59874200	74509700	99053200	98105700	N/A
TCDWLPKPJMSASCK_H(6)N(5)A(1)_(N(N(H(H(N(H(A))))(H(N(H))(N(H))))))_P07602_SAP_101	N/A	N/A	6993440	N/A	52376200	70756700	65725600	57798600
JETIWYLK_H(6)N(2)_(N(N(H(H(H))(H(H(H))))))_O15342_VA0E1_70	N/A	N/A	34169300	34756100	25403700	N/A	36398500	N/A
JHTWLPVSDDACYR_H(5)N(4)A(1)_(N(N(H(H(N(H)))(H(N(H(A)))))))_P15529_MCP_83	N/A	N/A	N/A	N/A	3182220	3207040	N/A	N/A
LAVTJTTMTGTVLK_H(8)N(2)_(N(N(H(H)(H(H(H(H(H(H)))))))))_Q13586_STIM1_171	N/A	N/A	N/A	N/A	48752300	N/A	N/A	N/A
IVDVJLTSEGK_H(5)N(4)A(2)_(N(N(H(H(N(H(A))))(H(N(H(A)))))))_Q9HD45_TM9S3_174	27713700	2445590	40902700	N/A	65184300	26203200	32475400	27545100
LAVTJTTMTGTVLK_H(7)N(2)_(N(N(H(H(H))(H(H(H(H)))))))_Q13586_STIM1_171	2186910	N/A	N/A	N/A	3024820	7444410	10544900	N/A
LAVTJTTMTGTVLK_H(6)N(2)_(N(N(H(H(H))(H(H(H))))))_Q13586_STIM1_171	N/A	N/A	N/A	N/A	1907150	2927920	N/A	N/A
JHTWLPVSDDACYR_H(4)N(5)A(1)_(N(N(H(H(N)(N))(H(N(H(A)))))))_P15529_MCP_83	N/A	4107240	N/A	N/A	4034490	6796140	5388600	N/A
JITIVTGAPR_H(5)N(4)A(2)_(N(N(H(H(N(H(A))))(H(N(H(A)))))))_P26006_ITA3_265	50223200	45303800	39856600	48642400	4980600	32060700	38665200	24225100
LJQTEPVAGNYYPVNTR_H(5)N(4)A(1)_(N(N(H(H(N(H)))(H(N(H(A)))))))_O00754_MA2B1_766	N/A	N/A	N/A	N/A	3157400	N/A	N/A	3713340
SLLEFJTTVSCDQQGTNHR_H(3)N(2)_(N(N(H(H)(H))))_P11717_MPRI_112	2251070	3707470	N/A	3424920	4541510	8946040	N/A	7052100
VIJETWAWK_H(6)N(2)_(N(N(H(H)(H(H)(H(H))))))_Q9Y4L1_HYOU1_862	N/A	93286700	N/A	N/A	84162400	N/A	N/A	N/A
TCDWLPKPJMSASCK_H(6)N(4)F(1)_(N(N(H(H(H))(H(N(H))(N(H)(F))))))_P07602_SAP_101	N/A	N/A	N/A	N/A	20188100	24977200	N/A	23337000
JHSIFLADINQER_H(4)N(3)A(1)_(N(N(H(H)(H(N(H(A)))))))_P50897_PPT1_197	N/A	8179340	9315320	N/A	4583640	7365040	N/A	5761660
FVGTPEVJQTTLYQR_H(9)N(2)_(N(N(H(H(H))(H(H(H(H(H(H)))))))))_P01033_TIMP1_53	N/A	N/A	N/A	5798440	3306510	N/A	N/A	N/A
TCDWLPKPJMSASCK_H(5)N(4)A(1)_(N(N(H(H(N(H)))(H(N(H(A)))))))_P07602_SAP_101	22873500	10330400	25730400	29419300	105171000	142354000	145302000	124412000
LQGLENWGQDPGVSAJASK_H(9)N(2)_(N(N(H(H(H)(H))(H(H(H(H(H))))))))_Q96AQ6_PBIP1_455	N/A	N/A	N/A	N/A	3567690	N/A	N/A	N/A
DSSGJETHFTGNEVGFFK_H(8)N(2)_(N(N(H(H(H(H)))(H(H)(H)(H)))))_Q9BX74_TM2D1_96	15505300	16825700	N/A	N/A	10400500	N/A	12523800	13481500
LPNJHSTASPLGMPHGAAAFVDTCSGDK_H(8)N(2)_(N(N(H(H(H(H)))(H(H)(H)(H)))))_Q14573_ITPR3_2405	N/A	41488800	36763900	N/A	15766300	17735000	N/A	16109500
GLJLTEDTYKPR_H(7)N(6)A(2)F(2)_(N(N(H(H(N(H)(F))(N(H(A))))(H(N(H)(F))(N(H(A)))))))_Q08380_LG3BP_398	N/A	N/A	N/A	N/A	6463640	N/A	N/A	N/A
NYFHYJQSYPPTYNVK_H(4)N(3)A(1)_(N(N(H(H)(H(N(H(A)))))))_P38571_LICH_321	6682950	7188870	N/A	13168800	9156410	12564100	15926100	10922800
LAVTJTTMTGTVLK_H(6)N(2)_(N(N(H(H(H))(H(H)(H)))))_Q13586_STIM1_171	N/A	N/A	2550180	3976240	7563180	N/A	1999180	6270700
LPNJHSTASPLGMPHGAAAFVDTCSGDK_H(7)N(2)_(N(N(H(H(H))(H(H(H(H)))))))_Q14573_ITPR3_2405	12520800	N/A	13956100	10208800	8127220	11775700	14177300	12372000
TCDWLPKPJMSASCK_H(5)N(5)F(2)_(N(N(H(H(N(F)))(H(N(H))(N(H)(F))))))_P07602_SAP_101	N/A	N/A	N/A	N/A	17732300	N/A	N/A	N/A
LJQTEPVAGNYYPVNTR_H(4)N(3)A(1)_(N(N(H(H)(H(N(H(A)))))))_O00754_MA2B1_766	N/A	N/A	N/A	N/A	6027930	N/A	6431610	6300680
LPNJHSTASPLGMPHGAAAFVDTCSGDK_H(6)N(2)_(N(N(H(H)(H(H(H(H)))))))_Q14573_ITPR3_2405	N/A	2227580	N/A	N/A	19111400	N/A	N/A	N/A
TCDWLPKPJMSASCK_H(5)N(3)F(1)_(N(N(H(H(H))(H(N(H)(F))))))_P07602_SAP_101	43831300	57474500	60898900	49047100	75286400	133173000	79576600	119001000
TCDWLPKPJMSASCK_H(4)N(4)A(1)_(N(N(H(H(N))(H(N(H(A)))))))_P07602_SAP_101	N/A	N/A	N/A	N/A	5849240	5230140	6085510	7789070
DQEYCVCEMPCJLTR_H(9)N(2)_(N(N(H(H(H(H(H))))(H(H(H(H)))))))_P78348_ASIC1_368	N/A	N/A	N/A	N/A	4582530	6130910	6304380	N/A
LPNJHSTASPLGMPHGAAAFVDTCSGDK_H(5)N(2)_(N(N(H(H)(H(H(H))))))_Q14573_ITPR3_2405	N/A	10422400	N/A	8775470	15968900	21973300	21179700	N/A
MSVINFECJK_H(4)N(3)A(1)_(N(N(H(H)(H(N(H(A)))))))_P11717_MPRI_435	N/A	N/A	N/A	N/A	14598100	13239600	N/A	12889300
TCDWLPKPJMSASCK_H(4)N(3)A(1)F(1)_(N(F)(N(H(H)(H(N(H(A)))))))_P07602_SAP_101	N/A	N/A	4160770	N/A	6865180	N/A	27103800	9000170
DTCTQECSYFJITK_H(7)N(6)A(1)_(N(N(H(H(N(H))(N(H)))(H(N(H))(N(H(A)))))))_P05556_ITB1_669	N/A	N/A	10089500	N/A	8821700	N/A	N/A	N/A
CNMIJGTDGDSFHPLITK_H(9)N(2)_(N(N(H(H)(H(H)(H(H(H(H(H)))))))))_Q14108_SCRB2_249	N/A	N/A	N/A	N/A	29479600	N/A	N/A	N/A
LPNJHSTASPLGMPHGAAAFVDTCSGDK_H(5)N(2)_(N(N(H(H(H))(H(H)))))_Q14573_ITPR3_2405	N/A	10422400	10354200	N/A	15968900	21973300	21179700	18455300
CNMIJGTDGDSFHPLITK_H(6)N(2)_(N(N(H(H(H))(H(H)(H)))))_Q14108_SCRB2_249	N/A	N/A	N/A	N/A	4998500	3448700	N/A	N/A
CNMIJGTDGDSFHPLITK_H(8)N(2)_(N(N(H(H)(H(H(H(H(H(H)))))))))_Q14108_SCRB2_249	N/A	133404000	N/A	N/A	243404000	294727000	308306000	265924000
ANIQFGDJGTTISAVSNK_H(7)N(6)A(1)_(N(N(H(H(N(H))(N(H)))(H(N(H))(N(H(A)))))))_Q14108_SCRB2_105	N/A	N/A	6184390	N/A	11078400	14666000	N/A	N/A
HIWSLEISNKPJVSEPEEPK_H(6)N(5)_(N(N(H(H(N(H)))(H(N(H(N(H))))))))_O75976_CBPD_978	N/A	4177080	N/A	N/A	4164380	N/A	N/A	N/A
CNMIJGTDGDSFHPLITK_H(5)N(2)_(N(N(H(H)(H(H)(H)))))_Q14108_SCRB2_249	4351770	2625360	1500830	N/A	4816280	4532880	3261770	5609510
TCDWLPKPJMSASCK_H(3)N(4)F(2)_(N(N(H(H(N(F)))(H(N(F))))))_P07602_SAP_101	12428200	15619000	N/A	N/A	13597300	N/A	17771000	N/A
CNMIJGTDGDSFHPLITK_H(6)N(2)_(N(N(H(H(H))(H(H(H))))))_Q14108_SCRB2_249	N/A	N/A	N/A	2845210	4998500	3448700	3372970	3320210
LSHDAJETLPLHLYVK_H(10)N(2)_(N(N(H(H(H)(H))(H(H(H))(H(H(H)))))))_O15031_PLXB2_733	N/A	N/A	N/A	N/A	1049190	N/A	N/A	N/A
LSAVNSIFLSHJNTK_H(5)N(4)A(1)_(N(N(H(H(N(H)))(H(N(H(A)))))))_P48960_AGRE5_453	19340300	N/A	16310800	N/A	19983400	N/A	19723800	N/A
AGPJGTLFVADAYK_H(8)N(2)_(N(N(H(H(H(H)))(H(H)(H)(H)))))_Q9HDC9_APMAP_160	N/A	86850400	88579700	89389500	27538800	29867800	32371100	26503900
CNMIJGTDGDSFHPLITK_H(8)N(2)_(N(N(H(H(H(H)))(H(H(H(H)))))))_Q14108_SCRB2_249	N/A	133404000	N/A	N/A	243404000	294727000	N/A	265924000
JYTWVPIR_H(6)N(2)_(N(N(H(H(H))(H(H(H))))))_Q9NY47_CA2D2_624	N/A	N/A	N/A	N/A	3037540	N/A	N/A	2280570
AGPJGTLFVADAYK_H(7)N(2)_(N(N(H(H(H))(H(H(H(H)))))))_Q9HDC9_APMAP_160	33474500	35066200	33463000	35053600	21184600	25678600	25586800	18648000
LSHDAJETLPLHLYVK_H(9)N(2)_(N(N(H(H(H)(H(H)))(H(H(H(H)))))))_O15031_PLXB2_733	N/A	N/A	N/A	N/A	4594280	N/A	N/A	5396090
LQGLENWGQDPGVSAJASK_H(5)N(2)_(N(N(H(H(H))(H(H)))))_Q96AQ6_PBIP1_455	N/A	N/A	N/A	N/A	5044700	5294970	6394050	4906960
VVRPDSELGERPPEDJQSFQYDHEAFLGK_H(8)N(2)_(N(N(H(H(H(H)))(H(H)(H(H))))))_Q15293_RCN1_53	N/A	N/A	18790500	N/A	34773000	40481100	41982600	N/A
NNVITLJITGK_H(6)N(2)_(N(N(H(H(H))(H(H(H))))))_P16278_BGAL_464	N/A	N/A	N/A	N/A	8383570	N/A	8442670	N/A
LPADCIDCTTJFSCTYGK_H(8)N(2)_(N(N(H(H(H(H)))(H(H)(H(H))))))_Q9BRN9_TM2D3_87	N/A	N/A	N/A	N/A	6251020	6538900	9811300	N/A
CNMIJGTDGDSFHPLITK_H(7)N(2)_(N(N(H(H(H))(H(H(H(H)))))))_Q14108_SCRB2_249	5252200	7221570	4500920	N/A	14188100	N/A	N/A	12487600
SAJSTLAQALHWTR_H(9)N(2)_(N(N(H(H)(H(H(H(H)))(H(H(H)))))))_Q9BU23_LMF2_616	N/A	N/A	N/A	N/A	7240740	N/A	N/A	N/A
DTCTQECSYFJITK_H(6)N(5)A(1)_(N(N(H(H(N(H(A))))(H(N(H))(N(H))))))_P05556_ITB1_669	25956000	31127300	N/A	27038700	33625300	33492800	N/A	26541800
HLYTTTGGETDFTJVTSLR_H(10)N(2)_(N(N(H(H(H(H)))(H(H)(H(H(H(H))))))))_Q99523_SORT_406	N/A	N/A	N/A	N/A	9024860	N/A	N/A	N/A
VVRPDSELGERPPEDJQSFQYDHEAFLGK_H(8)N(2)_(N(N(H(H(H(H)))(H(H(H(H)))))))_Q15293_RCN1_53	N/A	N/A	55851200	22470200	34773000	N/A	41982600	N/A
SAEFFJYTVR_H(9)N(2)_(N(N(H(H(H)(H))(H(H)(H(H(H)))))))_O60568_PLOD3_63	N/A	N/A	19362000	N/A	5140530	N/A	N/A	N/A
ESJITVLIK_H(5)N(4)A(1)_(N(N(H(H(N(H)))(H(N(H(A)))))))_Q9H5V8_CDCP1_39	12816700	12306700	11931600	N/A	26620600	11631900	N/A	1745680
SAJSTLAQALHWTR_H(8)N(2)_(N(N(H(H(H(H)))(H(H(H(H)))))))_Q9BU23_LMF2_616	N/A	N/A	N/A	N/A	55658700	N/A	N/A	59074300
HLYTTTGGETDFTJVTSLR_H(10)N(2)_(N(N(H(H(H(H(H))))(H(H(H(H(H))))))))_Q99523_SORT_406	N/A	N/A	N/A	N/A	9024860	N/A	N/A	N/A
VVRPDSELGERPPEDJQSFQYDHEAFLGK_H(7)N(2)_(N(N(H(H(H)(H))(H(H)(H)))))_Q15293_RCN1_53	N/A	N/A	20537500	N/A	18389900	N/A	N/A	21344300
LQNJISYQMADIHHLK_H(6)N(4)A(1)F(1)_(N(N(H(H(N(H(H))))(H(N(F)(H(A)))))))_Q6P4E1_GOLM2_115	N/A	N/A	N/A	N/A	2974120	N/A	N/A	N/A
JISGALEAFR_H(9)N(2)_(N(N(H(H(H(H)))(H(H)(H(H(H)))))))_Q96AE7_TTC17_704	N/A	N/A	N/A	N/A	3800860	N/A	N/A	N/A
VVRPDSELGERPPEDJQSFQYDHEAFLGK_H(6)N(2)_(N(N(H(H(H))(H(H(H))))))_Q15293_RCN1_53	58003900	53270500	N/A	N/A	115225000	43929300	99859600	122609000
SAEFFJYTVR_H(8)N(2)_(N(N(H(H(H(H)))(H(H(H(H)))))))_O60568_PLOD3_63	N/A	25896600	N/A	34817500	16115600	14245200	N/A	14403900
YHYJGSLMDGTLFDSSYSR_H(8)N(2)_(N(N(H(H(H(H)))(H(H(H(H)))))))_Q96AY3_FKB10_294	37853300	N/A	42537200	N/A	4720510	N/A	4701260	N/A
JLTFEGPLPEK_H(6)N(2)_(N(N(H(H(H))(H(H(H))))))_Q9HAT2_SIAE_401	N/A	N/A	N/A	2616940	3191040	N/A	N/A	N/A
JLTFEGPLPEK_H(6)N(2)_(N(N(H(H(H))(H(H)(H)))))_Q9HAT2_SIAE_401	N/A	N/A	N/A	N/A	3191040	3107620	N/A	N/A
SAJSTLAQALHWTR_H(7)N(2)_(N(N(H(H(H))(H(H(H(H)))))))_Q9BU23_LMF2_616	N/A	N/A	4582310	9104060	13138000	12990700	12831100	12380400
ILLTCSLJDSATEVTGHR_H(9)N(2)_(N(N(H(H(H(H)))(H(H(H(H(H))))))))_P35613_BASI_160	N/A	N/A	N/A	N/A	9784410	6042720	N/A	12370300
AGPJGTLFVADAYK_H(7)N(2)_(N(N(H(H(H(H)))(H(H(H))))))_Q9HDC9_APMAP_160	N/A	N/A	35046300	N/A	15266200	N/A	N/A	N/A
NNVITLJITGK_H(5)N(2)_(N(N(H(H)(H(H(H))))))_P16278_BGAL_464	8461510	N/A	7873040	10076900	10208200	N/A	N/A	8512560
VVRPDSELGERPPEDJQSFQYDHEAFLGK_H(5)N(2)_(N(N(H(H)(H(H)(H)))))_Q15293_RCN1_53	N/A	N/A	N/A	N/A	338774000	N/A	N/A	N/A
PDSELGERPPEDJQSFQYDHEAFLGK_H(5)N(2)_(N(N(H(H(H))(H(H)))))_Q15293_RCN1_53	N/A	N/A	N/A	N/A	1838850	3464200	N/A	N/A
AGPJGTLFVADAYK_H(6)N(2)_(N(N(H(H(H))(H(H)(H)))))_Q9HDC9_APMAP_160	158613000	N/A	N/A	185760000	72546300	N/A	144921000	N/A
LSHDAJETLPLHLYVK_H(5)N(4)_(N(N(H(H(N(H)))(H(N(H))))))_O15031_PLXB2_733	N/A	N/A	8142280	N/A	7711690	4965250	6619400	5907460
VVRPDSELGERPPEDJQSFQYDHEAFLGK_H(5)N(2)_(N(N(H(H(H))(H(H)))))_Q15293_RCN1_53	N/A	112217000	N/A	109649000	10798600	351918000	119448000	N/A
ILLTCSLJDSATEVTGHR_H(8)N(2)_(N(N(H(H(H(H)))(H(H(H(H)))))))_P35613_BASI_160	N/A	58010900	N/A	63479000	13785900	N/A	N/A	N/A
AGPJGTLFVADAYK_H(3)N(2)_(N(N(H(H)(H))))_Q9HDC9_APMAP_160	10070300	N/A	N/A	8943190	52020800	56015600	59601400	5982860
AGPJGTLFVADAYK_H(4)N(2)_(N(N(H(H)(H(H)))))_Q9HDC9_APMAP_160	8677750	8111710	15278700	6337280	7107940	4414000	21684800	24349200
LQNJISYQMADIHHLK_H(4)N(5)A(2)_(N(N(H(N)(H(N))(H(N(H(A(A))))))))_Q6P4E1_GOLM2_115	N/A	N/A	N/A	N/A	5179410	6528650	N/A	N/A
VVRPDSELGERPPEDJQSFQYDHEAFLGK_H(3)N(4)_(N(N(H(H(N))(H(N)))))_Q15293_RCN1_53	5179040	N/A	13368800	10817800	9037850	27673600	9811270	11789800
SAEFFJYTVR_H(7)N(2)_(N(N(H(H(H))(H(H(H(H)))))))_O60568_PLOD3_63	10774600	N/A	9624890	9432360	11919300	N/A	10980800	9664450
LQFQVLVQHPQJESNK_H(5)N(4)A(1)_(N(N(H(H(N(H)))(H(N(H(A)))))))_Q9H5V8_CDCP1_339	23847600	11150300	19502100	N/A	20658500	18006200	20326500	18856300
VVRPDSELGERPPEDJQSFQYDHEAFLGK_H(3)N(3)_(N(N(H(H)(H(N)))))_Q15293_RCN1_53	19465600	N/A	10418100	10769400	11620400	16598100	6781210	N/A
TSIPTINMEJK_H(6)N(5)A(2)_(N(N(H(H(N(H(A))))(H(N(H))(N(H(A)))))))_P26006_ITA3_969	N/A	N/A	N/A	20310300	15533800	12086000	12862600	14752600
NFIIJMTCR_H(8)N(2)_(N(N(H(H(H(H)))(H(H(H(H)))))))_Q9BRN9_TM2D3_122	5158050	N/A	N/A	N/A	4229430	N/A	6508850	N/A
CNMIJGTDGDSFHPLITK_H(5)N(2)_(N(N(H(H)(H(H(H))))))_Q14108_SCRB2_249	N/A	N/A	N/A	3176900	2277960	6548570	3261770	5609510
VVRPDSELGERPPEDJQSFQYDHEAFLGK_H(4)N(2)_(N(N(H(H)(H)(H))))_Q15293_RCN1_53	N/A	N/A	N/A	N/A	7000960	N/A	N/A	N/A
SAJSTLAQALHWTR_H(6)N(2)_(N(N(H(H(H))(H(H(H))))))_Q9BU23_LMF2_616	N/A	N/A	N/A	4621300	7199650	8700280	9477380	10910800
ILLTCSLJDSATEVTGHR_H(7)N(2)_(N(N(H(H(H)(H))(H(H(H))))))_P35613_BASI_160	N/A	N/A	N/A	N/A	4269850	N/A	N/A	N/A
VVRPDSELGERPPEDJQSFQYDHEAFLGK_H(3)N(3)F(1)_(N(F)(N(H(H)(H(N)))))_Q15293_RCN1_53	N/A	N/A	N/A	N/A	1544820	5052580	N/A	N/A
DTCTQECSYFJITK_H(5)N(4)A(1)_(N(N(H(H(N(H)))(H(N(H(A)))))))_P05556_ITB1_669	123676000	117049000	145590000	8859540	148573000	149513000	181678000	N/A
SAEFFJYTVR_H(6)N(2)_(N(N(H(H(H))(H(H)(H)))))_O60568_PLOD3_63	N/A	18414400	15899200	17241000	7306870	42816900	36306400	38189100
ILLTCSLJDSATEVTGHR_H(6)N(2)_(N(N(H(H(H))(H(H(H))))))_P35613_BASI_160	96502300	N/A	N/A	N/A	16845600	23946200	17787700	N/A
AGPJGTLFVADAYK_H(5)N(2)_(N(N(H(H)(H(H)(H)))))_Q9HDC9_APMAP_160	98747600	N/A	79777400	N/A	348383000	N/A	400119000	421391000
AGPJGTLFVADAYK_H(5)N(2)_(N(N(H(H)(H(H(H))))))_Q9HDC9_APMAP_160	7080250	N/A	7858700	5932130	348383000	N/A	400119000	5149870
TASCSJVTCWLK_H(5)N(4)A(1)_(N(N(H(H(N(H)))(H(N(H(A)))))))_P17301_ITA2_1057	N/A	76318500	103808000	77853300	108980000	126045000	158338000	112955000
VIEEFYJQTWVHR_H(9)N(2)_(N(N(H(H)(H(H(H(H(H(H(H))))))))))_P11166_GTR1_45	N/A	N/A	N/A	N/A	4937860	N/A	N/A	N/A
MHIFQJGSLVIHDVAPEDSGR_H(5)N(3)A(1)_(N(N(H(H(H))(H(N(H(A)))))))_Q13308_PTK7_646	26954300	17931000	20946600	21269800	1932730	27783500	2288360	25673000
GSLSYLJVTR_H(4)N(2)_(N(N(H(H)(H(H)))))_P07339_CATD_263	N/A	N/A	N/A	N/A	1944140	N/A	N/A	N/A
ILLTCSLJDSATEVTGHR_H(5)N(2)_(N(N(H(H)(H(H(H))))))_P35613_BASI_160	N/A	23284500	N/A	21369600	14326500	26126700	15408800	24856200
SAEFFJYTVR_H(5)N(2)_(N(N(H(H(H))(H(H)))))_O60568_PLOD3_63	N/A	N/A	N/A	N/A	7500640	14595600	N/A	N/A
YQTLJCSVNVNCVNIR_H(5)N(2)_(N(N(H(H)(H(H(H))))))_P23229_ITA6_966	N/A	N/A	N/A	N/A	2198020	2568580	N/A	N/A
LLJATHQIGCQSSISGDTGVIHVVEK_H(6)N(2)_(N(N(H(H(H))(H(H)(H)))))_Q92542_NICA_55	N/A	N/A	4337430	N/A	994993	N/A	N/A	N/A
VIEEFYJQTWVHR_H(7)N(2)_(N(N(H(H(H))(H(H(H(H)))))))_P11166_GTR1_45	N/A	N/A	N/A	N/A	7170340	8346180	10592100	8766050
LLJATHQIGCQSSISGDTGVIHVVEK_H(7)N(2)_(N(N(H(H(H))(H(H(H(H)))))))_Q92542_NICA_55	10211900	N/A	N/A	7725720	14639200	14224400	N/A	11942100
ALGFEJATQALGR_H(9)N(2)_(N(N(H(H(H))(H(H(H(H(H(H)))))))))_Q08380_LG3BP_69	N/A	N/A	N/A	N/A	114267000	N/A	N/A	N/A
ANIQFGDJGTTISAVSNK_H(4)N(3)A(1)_(N(N(H(H)(H(N(H(A)))))))_Q14108_SCRB2_105	N/A	N/A	N/A	N/A	8835130	9110490	8287320	N/A
ILLTCSLJDSATEVTGHR_H(4)N(2)_(N(N(H(H)(H(H)))))_P35613_BASI_160	5615900	N/A	8003220	N/A	8618250	14768900	3925700	13403200
LJDTYVNVGLYSTK_H(8)N(2)_(N(N(H(H(H(H)))(H(H)(H)(H)))))_O14524_NEMP1_125	N/A	N/A	N/A	7669500	8108330	N/A	N/A	6922650
ALGFEJATQALGR_H(8)N(2)_(N(N(H(H(H(H)))(H(H)(H)(H)))))_Q08380_LG3BP_69	63742000	49800500	69502400	63126500	48361400	57890500	25955400	49120300
ALGFEJATQALGR_H(6)N(2)_(N(N(H(H(H))(H(H(H))))))_Q08380_LG3BP_69	3876460	3896700	N/A	5589460	3503170	3528990	N/A	13167100
LLJATHQIGCQSSISGDTGVIHVVEK_H(6)N(2)_(N(N(H(H(H))(H(H(H))))))_Q92542_NICA_55	N/A	1622730	N/A	N/A	7052780	14141800	8971020	4905420
DIYTFDGALJK_H(6)N(5)_(N(N(H(H(N(H)))(H(N(H(N(H))))))))_Q08722_CD47_73	N/A	N/A	N/A	N/A	15198400	N/A	N/A	N/A
DIYTFDGALJK_H(7)N(4)_(N(N(H(H(N(H(H))))(H(N(H(H)))))))_Q08722_CD47_73	N/A	N/A	N/A	13878500	15764200	12304500	17191400	12018800
JLTFEGPLPEK_H(3)N(2)_(N(N(H(H)(H))))_Q9HAT2_SIAE_401	7862060	N/A	N/A	N/A	10950000	10954500	N/A	6477940
ALGFEJATQALGR_H(8)N(2)_(N(N(H(H(H(H)))(H(H)(H(H))))))_Q08380_LG3BP_69	63742000	31625900	N/A	N/A	48361400	57890500	50675700	N/A
ALGFEJATQALGR_H(7)N(2)_(N(N(H(H(H))(H(H(H(H)))))))_Q08380_LG3BP_69	3390780	2845930	5587640	3894450	17416100	N/A	3165420	18586900
LEJLSSSEMGYTATLTR_H(5)N(4)A(4)_(N(N(H(H(N(A)(H(A))))(H(N(A)(H(A)))))))_P10253_LYAG_140	N/A	N/A	N/A	N/A	2621040	N/A	N/A	N/A
CLYGEAYPACSPGJTSTAEEELCR_H(6)N(2)_(N(N(H(H(H))(H(H(H))))))_O76024_WFS1_746	N/A	N/A	2001690	N/A	3133240	N/A	N/A	N/A
DIYTFDGALJK_H(6)N(4)_(N(N(H(H(N(H)))(H(H(N(H)))))))_Q08722_CD47_73	N/A	12066200	N/A	N/A	14482700	N/A	N/A	13895300
DIYTFDGALJK_H(7)N(2)_(N(N(H(H(H(H)))(H(H(H))))))_Q08722_CD47_73	8760470	N/A	12210700	13024500	6154230	7218560	7480940	N/A
ALGFEJATQALGR_H(7)N(2)_(N(N(H(H(H(H)))(H(H(H))))))_Q08380_LG3BP_69	N/A	N/A	11955300	N/A	17416100	17233000	N/A	11685400
SQJDTVTPDVWYTSK_H(4)N(3)A(1)_(N(N(H(H)(H(N(H(A)))))))_Q9BTY2_FUCO2_377	N/A	N/A	N/A	N/A	5911240	6419020	7187940	5511990
TAVJCSSDFDACLITK_H(7)N(6)A(1)_(N(N(H(H(N(H))(N(H)))(H(N(H))(N(H(A)))))))_P13987_CD59_43	N/A	N/A	N/A	N/A	3380070	N/A	N/A	N/A
QDJETGIYYETWNVK_H(9)N(2)_(N(N(H(H(H(H)))(H(H(H))(H(H))))))_O75503_CLN5_203	N/A	N/A	N/A	N/A	6347940	N/A	N/A	N/A
DEDDDCTYSYTMEGDGAPGPJSTVLVHK_H(5)N(2)_(N(N(H(H(H))(H(H)))))_P16144_ITB4_695	N/A	N/A	N/A	N/A	8619920	N/A	N/A	N/A
TCDWLPKPJMSASCK_H(7)N(6)A(2)_(N(N(H(H(N(H))(N(H(A))))(H(N(H))(N(H(A)))))))_P07602_SAP_101	N/A	N/A	N/A	1130210	13618600	621536	N/A	N/A
TLTLVENKPIQLJCSVK_H(5)N(2)_(N(N(H(H(H))(H(H)))))_O75054_IGSF3_700	N/A	N/A	4467230	6083330	5081070	N/A	N/A	N/A
DIYTFDGALJK_H(5)N(4)_(N(N(H(H(N(H)))(H(N(H))))))_Q08722_CD47_73	N/A	3398260	N/A	3644320	9276590	N/A	8398410	N/A
ALGFEJATQALGR_H(5)N(2)_(N(N(H(H)(H(H)(H)))))_Q08380_LG3BP_69	2495340	N/A	N/A	N/A	32968600	N/A	N/A	N/A
LEJLSSSEMGYTATLTR_H(10)N(2)_(N(N(H(H(H)(H(H)))(H(H)(H(H(H)))))))_P10253_LYAG_140	N/A	N/A	N/A	N/A	3992960	N/A	N/A	N/A
DEDDDCTYSYTMEGDGAPGPJSTVLVHK_H(4)N(2)_(N(N(H(H)(H(H)))))_P16144_ITB4_695	N/A	N/A	N/A	N/A	14878000	13943300	N/A	N/A
JLTVCPDGALFEQK_H(8)N(7)_(N(N(H(H(N(H))(N(H)))(H(N(H))(N(H(N(H))))))))_P54709_AT1B3_124	N/A	N/A	N/A	N/A	2991370	N/A	N/A	N/A
MHIFQJGSLVIHDVAPEDSGR_H(9)N(2)_(N(N(H(H(H)(H))(H(H)(H(H(H)))))))_Q13308_PTK7_646	N/A	N/A	N/A	N/A	4520140	N/A	N/A	N/A
SLLEFJTTVSCDQQGTNHR_H(4)N(3)A(1)_(N(N(H(H)(H(N(H(A)))))))_P11717_MPRI_112	N/A	6482050	N/A	13142100	10513100	15182600	N/A	N/A
DIYTFDGALJK_H(5)N(3)_(N(H)(N(H(H)(H(N(H))))))_Q08722_CD47_73	N/A	11649000	12333000	N/A	11523900	11941800	10367800	N/A
MHIFQJGSLVIHDVAPEDSGR_H(8)N(2)_(N(N(H(H(H(H)))(H(H)(H)(H)))))_Q13308_PTK7_646	N/A	4714580	N/A	2506360	1173950	N/A	N/A	N/A
ALGFEJATQALGR_H(4)N(2)_(N(N(H(H)(H(H)))))_Q08380_LG3BP_69	6337350	N/A	N/A	4110610	12498700	16470800	6119760	15734500
DIYTFDGALJK_H(5)N(2)_(N(N(H(H)(H(H)(H)))))_Q08722_CD47_73	N/A	N/A	2590850	N/A	26818600	N/A	N/A	25673500
MHIFQJGSLVIHDVAPEDSGR_H(5)N(4)_(N(N(H(H(N(H)))(H(N(H))))))_Q13308_PTK7_646	N/A	N/A	5048850	N/A	9203950	N/A	10495100	9977840
VJLSAAPAPVSAVPTGLHSK_H(8)N(2)_(N(N(H(H(H(H)))(H(H)(H)(H)))))_O95502_NPTXR_216	N/A	N/A	7185470	7284010	3941780	N/A	3223860	2479130
AJHSLDVSFYFR_H(9)N(2)_(N(N(H(H(H))(H(H(H))(H(H(H)))))))_P78357_CNTP1_804	N/A	N/A	N/A	N/A	3577250	N/A	N/A	N/A
TAVJCSSDFDACLITK_H(6)N(5)A(1)_(N(N(H(H(N(H(A))))(H(N(H))(N(H))))))_P13987_CD59_43	N/A	N/A	N/A	5911940	22047000	15385100	14439400	N/A
LEJLSSSEMGYTATLTR_H(6)N(2)_(N(N(H(H(H))(H(H)(H)))))_P10253_LYAG_140	5274330	N/A	N/A	N/A	26209600	21514100	2056070	30859300
MHIFQJGSLVIHDVAPEDSGR_H(5)N(2)_(N(N(H(H)(H(H(H))))))_Q13308_PTK7_646	N/A	22638400	N/A	20266900	39112600	35382300	N/A	2026730
MHIFQJGSLVIHDVAPEDSGR_H(5)N(3)_(N(N(H(H(H))(H(N(H))))))_Q13308_PTK7_646	9496380	N/A	7899130	6548570	4562190	11729900	4035300	N/A
JHTWLPVSDDACYR_H(5)N(4)A(1)F(2)_(N(N(H(H(N(H)(F)))(H(N(F)(H(A)))))))_P15529_MCP_83	N/A	N/A	N/A	N/A	7379210	3979310	N/A	N/A
LEJLSSSEMGYTATLTR_H(5)N(2)_(N(N(H(H)(H(H)(H)))))_P10253_LYAG_140	31754800	27157000	8738190	N/A	991264	N/A	44651700	N/A
TCDWLPKPJMSASCK_H(6)N(5)A(2)_(N(N(H(H(N(H(A))))(H(N(H))(N(H(A)))))))_P07602_SAP_101	N/A	N/A	N/A	N/A	19375800	18144900	17137000	18780800
JNTIVNELVR_H(6)N(6)A(2)_(N(N(H(H(N)(N(H(A))))(H(N(H))(N(H(A)))))))_P10253_LYAG_882	N/A	N/A	N/A	N/A	36995200	8289770	N/A	3645350
ISJLTIVQAEIK_H(6)N(2)_(N(N(H(H(H))(H(H)(H)))))_Q70UQ0_IKIP_328	3840310	3227230	2712960	4029460	9269850	9787100	7681940	N/A
TCDWLPKPJMSASCK_H(5)N(4)A(2)_(N(N(H(H(N(H(A))))(H(N(H(A)))))))_P07602_SAP_101	N/A	24682600	26740400	27728800	31909400	42125100	30206500	33686100
JLTVCPDGALFEQK_H(7)N(6)_(N(N(H(H(N(H)))(H(N(H))(N(H(N(H))))))))_P54709_AT1B3_124	N/A	N/A	N/A	N/A	36995200	22442400	N/A	N/A
ISJLTIVQAEIK_H(6)N(2)_(N(N(H(H(H))(H(H(H))))))_Q70UQ0_IKIP_328	N/A	N/A	N/A	N/A	9269850	10215200	N/A	9494280
GVVDSDDLPLJVSR_H(7)N(2)_(N(N(H(H(H))(H(H(H(H)))))))_P14625_ENPL_445	N/A	N/A	N/A	N/A	1341040	N/A	N/A	N/A
MHIFQJGSLVIHDVAPEDSGR_H(4)N(2)_(N(N(H(H)(H)(H))))_Q13308_PTK7_646	N/A	N/A	N/A	N/A	2336370	N/A	N/A	N/A
GVVDSDDLPLJVSR_H(6)N(2)_(N(N(H(H(H))(H(H)(H)))))_P14625_ENPL_445	N/A	N/A	N/A	3497400	4478650	N/A	N/A	N/A
TAVJCSSDFDACLITK_H(5)N(4)A(1)F(1)_(N(F)(N(H(H(N(H)))(H(N(H(A)))))))_P13987_CD59_43	N/A	N/A	N/A	5030280	10563200	N/A	N/A	N/A
JQSLVQDMDSMVR_H(9)N(2)_(N(N(H(H(H(H(H))))(H(H(H(H)))))))_Q8NHP8_PLBL2_465	N/A	N/A	N/A	5370600	1326330	N/A	N/A	N/A
TTLVDJNTWJNSHIALVGK_H(6)N(2)_(N(N(H(H(H))(H(H(H))))))_Q8TCJ2_STT3B_627	N/A	N/A	N/A	N/A	4087520	N/A	N/A	N/A
TTLVDJNTWJNSHIALVGK_H(5)N(2)_(N(N(H(H(H))(H(H)))))_Q8TCJ2_STT3B_627	840136	N/A	N/A	4987480	2333580	N/A	N/A	N/A
GVVDSDDLPLJVSR_H(5)N(2)_(N(N(H(H(H))(H(H)))))_P14625_ENPL_445	N/A	N/A	N/A	N/A	10133100	N/A	11420000	N/A
MDPPCTJTTAASTYLNNPYVR_H(5)N(2)_(N(N(H(H(H))(H(H)))))_P10619_PPGB_333	N/A	39357900	N/A	43880300	7521830	N/A	N/A	91159900
TTLVDJNTWJNSHIALVGK_H(8)N(2)_(N(N(H(H(H(H)))(H(H)(H)(H)))))_Q8TCJ2_STT3B_627	N/A	N/A	N/A	N/A	223642000	N/A	N/A	N/A
JLTVCPDGALFEQK_H(6)N(5)_(N(N(H(H(N(H)))(H(N(H(N(H))))))))_P54709_AT1B3_124	N/A	2457020	N/A	N/A	15362800	15303600	74144100	11440900
ADGTVNQIEGEATPVJLTEPAK_H(3)N(2)F(1)_(N(F)(N(H(H)(H))))_P05090_APOD_98	N/A	N/A	N/A	N/A	5624060	N/A	N/A	N/A
PLGLAJDTDHYFLR_H(8)N(2)_(N(N(H(H(H)(H))(H(H)(H(H))))))_Q969N2_PIGT_164	N/A	N/A	N/A	N/A	19786200	N/A	N/A	N/A
TTLVDJNTWJNSHIALVGK_H(8)N(2)_(N(N(H(H(H)(H))(H(H(H(H)))))))_Q8TCJ2_STT3B_627	N/A	N/A	N/A	N/A	3078310	N/A	N/A	N/A
TTLVDJNTWJNSHIALVGK_H(8)N(2)_(N(N(H(H(H(H)))(H(H(H(H)))))))_Q8TCJ2_STT3B_627	N/A	N/A	N/A	N/A	223642000	219541000	N/A	N/A
TAVJCSSDFDACLITK_H(5)N(4)A(1)_(N(N(H(H(N(H)))(H(N(H(A)))))))_P13987_CD59_43	25732500	26236500	27912300	29316400	56075000	63506800	62597900	55197700
LEJLSSSEMGYTATLTR_H(3)N(2)_(N(N(H(H)(H))))_P10253_LYAG_140	5011340	5405380	N/A	N/A	1899040	5387610	N/A	N/A
PLGLAJDTDHYFLR_H(8)N(2)_(N(N(H(H(H(H)))(H(H)(H(H))))))_Q969N2_PIGT_164	25871800	21809600	24669100	N/A	19786200	26078100	21614600	N/A
FLSSSPHLPPSSYFJASGR_H(5)N(2)_(N(N(H(H(H))(H(H)))))_O14773_TPP1_443	N/A	N/A	N/A	N/A	10302400	11564500	8111630	N/A
JQSLVQDMDSMVR_H(7)N(2)_(N(N(H(H(H(H)))(H(H(H))))))_Q8NHP8_PLBL2_465	N/A	5419720	N/A	N/A	18403300	24089900	19831700	16203300
DLNEDDHHHECLJVTQLLK_H(5)N(4)A(1)_(N(N(H(H(N(H)))(H(N(H(A)))))))_Q9ULF5_S39AA_339	N/A	20089900	19458700	5499780	11151400	14078600	13193900	13884100
TALWVATDHNMDJTSTVLR_H(9)N(2)_(N(N(H(H)(H(H(H(H)))(H(H(H)))))))_Q8NBJ5_GT251_96	22434600	4366320	N/A	N/A	51605400	N/A	N/A	N/A
TALWVATDHNMDJTSTVLR_H(8)N(2)_(N(N(H(H(H))(H(H)(H)(H(H))))))_Q8NBJ5_GT251_96	N/A	N/A	N/A	N/A	93222600	N/A	N/A	N/A
LSHDAJETLPLHLYVK_H(5)N(4)A(1)_(N(N(H(H(N(H)))(H(N(H(A)))))))_O15031_PLXB2_733	N/A	31755200	39768700	N/A	36570700	42656300	14144100	41431100
GSQWSDIEEFCJR_H(5)N(4)A(1)_(N(N(H(H(N(H)))(H(N(H(A)))))))_P08174_DAF_95	N/A	N/A	N/A	N/A	21086200	N/A	N/A	N/A
QLSCVANQJGSQADCELGNPFK_H(5)N(4)A(1)_(N(N(H(H(N(H)))(H(N(H(A)))))))_P23229_ITA6_770	9975100	6248630	9119300	8898310	9919950	12255900	10012200	N/A
DLDMFIJASK_H(8)N(2)_(N(N(H(H(H(H)))(H(H)(H)(H)))))_O75882_ATRN_1198	N/A	N/A	N/A	N/A	6049060	N/A	N/A	N/A
LEJLSSSEMGYTATLTR_H(5)N(6)_(N(N(H(H(N(H(N))))(H(N(H(N)))))))_P10253_LYAG_140	N/A	N/A	N/A	N/A	19578800	N/A	N/A	N/A
TALWVATDHNMDJTSTVLR_H(7)N(2)_(N(N(H(H(H)(H))(H(H(H))))))_Q8NBJ5_GT251_96	10716900	15050900	13227600	13076300	21232800	25088700	24805700	N/A
ILLTCSLJDSATEVTGHR_H(5)N(4)A(1)_(N(N(H(H(N(H)))(H(N(H(A)))))))_P35613_BASI_160	N/A	N/A	N/A	3711770	6881660	12741300	13161300	9097390
FLSSSPHLPPSSYFJASGR_H(3)N(2)_(N(N(H(H)(H))))_O14773_TPP1_443	98465700	87719800	N/A	44999600	48826800	77595400	N/A	55668300
JLTVCPDGALFEQK_H(5)N(5)_(N(N(H(H(N))(H(N(H))(N(H))))))_P54709_AT1B3_124	N/A	N/A	N/A	8988120	7251490	N/A	N/A	N/A
HNJDTQHIWESDSNEFSVIADPR_H(9)N(2)_(N(N(H(H(H(H)))(H(H(H(H(H))))))))_P14625_ENPL_217	480007000	455181000	N/A	N/A	114525000	N/A	129863000	98310400
JCSAAPQPEPAAGLASYPELR_H(8)N(2)_(N(N(H(H(H(H)))(H(H(H(H)))))))_O75718_CRTAP_87	N/A	15923400	N/A	N/A	34794700	20357900	N/A	15822500
TALWVATDHNMDJTSTVLR_H(6)N(2)_(N(N(H(H(H))(H(H)(H)))))_Q8NBJ5_GT251_96	21314500	19303600	17827600	N/A	25453900	31685900	3077810	22951300
HNJDTQHIWESDSNEFSVIADPR_H(9)N(2)_(N(N(H(H(H)(H))(H(H(H))(H(H))))))_P14625_ENPL_217	9994710	10446000	N/A	13283400	29171700	N/A	25937400	N/A
VWJSTFIEDYR_H(9)N(2)_(N(N(H(H(H))(H(H)(H(H(H(H))))))))_P26006_ITA3_935	N/A	N/A	N/A	N/A	135303000	N/A	N/A	N/A
JCSAAPQPEPAAGLASYPELR_H(8)N(2)_(N(N(H(H(H(H)))(H(H)(H(H))))))_O75718_CRTAP_87	N/A	N/A	22406000	N/A	16303900	20357900	N/A	N/A
JCSAAPQPEPAAGLASYPELR_H(8)N(2)_(N(N(H(H(H)(H))(H(H(H(H)))))))_O75718_CRTAP_87	N/A	N/A	N/A	N/A	16303900	N/A	N/A	N/A
HNJDTQHIWESDSNEFSVIADPR_H(8)N(2)_(N(N(H(H(H(H)))(H(H)(H)(H)))))_P14625_ENPL_217	902877000	798968000	216856000	253430000	887566000	5509140	898655000	796384000
VWJSTFIEDYR_H(9)N(2)_(N(N(H(H(H)(H(H)))(H(H)(H(H))))))_P26006_ITA3_935	116645000	N/A	N/A	N/A	135303000	N/A	N/A	N/A
HNJDTQHIWESDSNEFSVIADPR_H(5)N(2)_(N(N(H(H)(H(H(H))))))_P14625_ENPL_217	1824520	264446000	11407800	2758750	3552590	2084980	7753430	6974880
KDYGSQEDFTQVWJTTMK_H(5)N(2)_(N(N(H(H(H))(H(H)))))_O60635_TSN1_141	N/A	N/A	N/A	N/A	4360410	N/A	5613860	N/A
HNJDTQHIWESDSNEFSVIADPR_H(6)N(2)_(N(N(H(H(H))(H(H(H))))))_P14625_ENPL_217	4904700	8203510	4493450	7510780	6108440	12614400	14603200	1199510000
VFHIHJESWVLLTPK_H(9)N(2)_(N(N(H(H(H)(H(H)))(H(H(H(H)))))))_O75882_ATRN_428	N/A	N/A	17232600	25996600	7026300	N/A	N/A	N/A
VWJSTFIEDYR_H(6)N(2)_(N(N(H(H(H))(H(H(H))))))_P26006_ITA3_935	7349660	5258480	3668480	N/A	1587940	2708850	N/A	N/A
TALWVATDHNMDJTSTVLR_H(5)N(2)_(N(N(H(H)(H(H)(H)))))_Q8NBJ5_GT251_96	N/A	N/A	N/A	N/A	2783360	N/A	N/A	2446380
QLSCVANQJGSQADCELGNPFK_H(4)N(3)A(1)_(N(N(H(H)(H(N(H(A)))))))_P23229_ITA6_770	N/A	N/A	N/A	N/A	3607960	N/A	N/A	N/A
HNJDTQHIWESDSNEFSVIADPR_H(7)N(2)_(N(N(H(H(H))(H(H(H(H)))))))_P14625_ENPL_217	265019000	722902	1537790	282446000	440763000	4250180	124211000	2050320
VWJSTFIEDYR_H(8)N(2)_(N(N(H(H(H(H)))(H(H)(H)(H)))))_P26006_ITA3_935	57621800	66017800	N/A	79311800	71857900	93492200	94361900	87228500
GVFITJETGQPLIGK_H(8)N(2)_(N(N(H(H)(H(H(H(H(H(H)))))))))_P10253_LYAG_470	N/A	N/A	N/A	N/A	4144840	N/A	N/A	N/A
JQSLVQDMDSMVR_H(5)N(2)_(N(N(H(H)(H(H)(H)))))_Q8NHP8_PLBL2_465	N/A	N/A	N/A	N/A	4509030	N/A	2054810	4040920
JWTAAASPSAVFATR_H(6)N(2)_(N(N(H(H(H))(H(H(H))))))_Q9NZV5_SELN_190	N/A	N/A	594932	N/A	5985210	N/A	N/A	8908880
JLTVCPDGALFEQK_H(5)N(4)_(N(N(H(H(N(H)))(H(N(H))))))_P54709_AT1B3_124	17432600	18200800	N/A	20754700	30411500	34757400	39414800	31225000
JQSLVQDMDSMVR_H(5)N(2)_(N(N(H(H)(H(H(H))))))_Q8NHP8_PLBL2_465	N/A	N/A	N/A	N/A	4509030	N/A	N/A	N/A
GVFITJETGQPLIGK_H(7)N(2)_(N(N(H(H(H))(H(H(H(H)))))))_P10253_LYAG_470	80731900	34910500	41098500	73651500	166370000	N/A	208325000	187040000
GVFITJETGQPLIGK_H(6)N(2)_(N(N(H(H(H))(H(H(H))))))_P10253_LYAG_470	153494000	163383000	N/A	108932000	11079600	N/A	341121000	312699000
GVFITJETGQPLIGK_H(5)N(2)_(N(N(H(H(H))(H(H)))))_P10253_LYAG_470	3374240	N/A	37659500	63707500	5541150	173310000	5927300	5182800
HNJDTQHIWESDSNEFSVIADPR_H(4)N(2)_(N(N(H(H)(H(H)))))_P14625_ENPL_217	12627900	81241900	30367700	8041030	88249700	91195100	95902200	72335600
YSVAJDTGFVDIPK_H(5)N(2)_(N(N(H(H)(H(H(H))))))_P07711_CATL1_221	N/A	N/A	N/A	N/A	6870770	N/A	N/A	N/A
YSVAJDTGFVDIPK_H(5)N(2)_(N(N(H(H(H))(H(H)))))_P07711_CATL1_221	N/A	N/A	7346890	2009640	13035800	N/A	N/A	12615100
ALAGLVYJASGSEHCYDIYR_H(7)N(2)_(N(N(H(H(H))(H(H(H(H)))))))_Q9UHL4_DPP2_315	N/A	N/A	5306730	N/A	13381800	N/A	N/A	N/A
HNJDTQHIWESDSNEFSVIADPR_H(3)N(2)_(N(N(H(H)(H))))_P14625_ENPL_217	N/A	12296400	6215590	7114630	5683730	6923480	23859300	13289100
HNJDTQHIWESDSNEFSVIADPR_H(5)N(2)_(N(N(H(H(H))(H(H)))))_P14625_ENPL_217	5489120	258469000	83012700	5562830	692762000	8355780	7753430	9605010
ALAGLVYJASGSEHCYDIYR_H(7)N(2)_(N(N(H(H(H(H)))(H(H(H))))))_Q9UHL4_DPP2_315	N/A	4919000	N/A	3186130	13381800	N/A	N/A	N/A
IPDHDPAPJVTVLLR_H(10)N(2)_(N(N(H(H(H(H)))(H(H)(H(H)(H(H)))))))_Q9P2E9_RRBP1_91	N/A	N/A	N/A	N/A	6702860	N/A	N/A	N/A
GVFITJETGQPLIGK_H(4)N(2)_(N(N(H(H)(H(H)))))_P10253_LYAG_470	6912920	9191220	8576010	11611800	14144600	13460000	12026800	11142900
JWTAAASPSAVFATR_H(5)N(2)_(N(N(H(H)(H(H)(H)))))_Q9NZV5_SELN_190	N/A	N/A	N/A	N/A	2307560	N/A	1209690	3798120
GVFITJETGQPLIGK_H(5)N(2)_(N(N(H(H)(H(H(H))))))_P10253_LYAG_470	91128400	1692220	37659500	63707500	26226600	N/A	144826000	154219000
GVFITJETGQPLIGK_H(4)N(2)_(N(N(H(H)(H)(H))))_P10253_LYAG_470	N/A	9191220	N/A	8514460	14102400	14594800	12026800	N/A
GVFITJETGQPLIGK_H(3)N(2)_(N(N(H(H)(H))))_P10253_LYAG_470	2329410	N/A	3652450	1585400	5662230	1692040	5534350	3411800
JMSFVNDLTVTQDGR_H(7)N(2)_(N(N(H(H(H(H)))(H(H(H))))))_Q9HDC9_APMAP_196	216751000	85418700	93515600	18741200	125529000	6663780	6614220	5229900
JMSFVNDLTVTQDGR_H(6)N(2)_(N(N(H(H(H))(H(H(H))))))_Q9HDC9_APMAP_196	68108400	4148620	N/A	17878700	5489290	2815550	3287180	4906590
ALAGLVYJASGSEHCYDIYR_H(6)N(2)_(N(N(H(H)(H(H)(H)(H)))))_Q9UHL4_DPP2_315	N/A	N/A	N/A	N/A	37633200	N/A	N/A	N/A
JMSFVNDLTVTQDGR_H(8)N(2)_(N(N(H(H(H(H)))(H(H)(H)(H)))))_Q9HDC9_APMAP_196	27621000	N/A	N/A	22339800	60210400	275101000	44389300	57646900
HNJDTQHIWESDSNEFSVIADPR_H(3)N(4)_(N(N(H(H(N))(H(N)))))_P14625_ENPL_217	N/A	N/A	N/A	N/A	22224300	N/A	N/A	17457900
JMSFVNDLTVTQDGR_H(6)N(2)_(N(N(H(H(H))(H(H)(H)))))_Q9HDC9_APMAP_196	3267390	15209100	15170200	66838500	5489290	2815550	28441400	6132130
JMSFVNDLTVTQDGR_H(5)N(2)_(N(N(H(H)(H(H)(H)))))_Q9HDC9_APMAP_196	1662050	N/A	N/A	N/A	4559570	N/A	8318030	3320610
GVFITJETGQPLIGK_H(6)N(2)_(N(N(H(H(H))(H(H)(H)))))_P10253_LYAG_470	N/A	123449000	N/A	N/A	192520000	295904000	343530000	6587100
HNJDTQHIWESDSNEFSVIADPR_H(5)N(2)_(N(N(H(H)(H(H)(H)))))_P14625_ENPL_217	N/A	N/A	N/A	86712100	232812000	5069230	N/A	247675000
ALAGLVYJASGSEHCYDIYR_H(6)N(2)_(N(N(H(H(H))(H(H(H))))))_Q9UHL4_DPP2_315	1213870	N/A	N/A	85388800	37633200	40390200	N/A	43139100
HNJDTQHIWESDSNEFSVIADPR_H(3)N(4)F(1)_(N(F)(N(H(H(N))(H(N)))))_P14625_ENPL_217	N/A	N/A	N/A	N/A	1969180	N/A	N/A	N/A
MYSEGSDIVPQSJETALHYFK_H(10)N(2)_(N(N(H(H(H))(H(H)(H(H(H(H(H)))))))))_Q9UBV2_SE1L1_431	N/A	N/A	N/A	N/A	1206400	N/A	N/A	N/A
YHYJGTFLDGTLFDSSHNR_H(8)N(2)_(N(N(H(H(H))(H(H(H))(H(H))))))_O95302_FKBP9_174	N/A	N/A	N/A	60114100	22169000	N/A	N/A	N/A
YHYJGTFLDGTLFDSSHNR_H(7)N(2)_(N(N(H(H(H)(H))(H(H(H))))))_O95302_FKBP9_174	N/A	N/A	4295310	N/A	312137	18923300	N/A	N/A
VWJSTFIEDYR_H(6)N(2)_(N(N(H(H(H))(H(H)(H)))))_P26006_ITA3_935	N/A	N/A	N/A	3920290	2404510	N/A	N/A	2593850
MYSEGSDIVPQSJETALHYFK_H(9)N(2)_(N(N(H(H(H(H)))(H(H)(H(H(H)))))))_Q9UBV2_SE1L1_431	N/A	N/A	N/A	N/A	26205400	N/A	N/A	N/A
TLAGEJQTAFEIEELNR_H(7)N(2)_(N(N(H(H(H(H)))(H(H(H))))))_P11047_LAMC1_1223	N/A	N/A	N/A	N/A	6025110	N/A	N/A	N/A
YHYJGTFLDGTLFDSSHNR_H(5)N(2)_(N(N(H(H)(H(H(H))))))_O95302_FKBP9_174	N/A	1661400	N/A	8668130	1794870	N/A	N/A	3802320
MYSEGSDIVPQSJETALHYFK_H(8)N(2)_(N(N(H(H(H(H)))(H(H)(H(H))))))_Q9UBV2_SE1L1_431	N/A	N/A	N/A	7993590	4021820	N/A	N/A	N/A
HNJDTQHIWESDSNEFSVIADPR_H(3)N(3)_(N(N(H(H)(H(N)))))_P14625_ENPL_217	N/A	N/A	N/A	N/A	30581200	34057200	N/A	N/A
ALAGLVYJASGSEHCYDIYR_H(5)N(2)_(N(N(H(H(H))(H(H)))))_Q9UHL4_DPP2_315	31620900	N/A	N/A	N/A	6025110	11418300	N/A	7627560
VLHJGTLAELQGLPHIR_H(6)N(5)F(2)_(N(N(H(H(N(H)(F)))(H(N(F)(H(N(H))))))))_Q13641_TPBG_275	N/A	6577790	N/A	N/A	3169090	N/A	N/A	N/A
MYSEGSDIVPQSJETALHYFK_H(7)N(2)_(N(N(H(H(H))(H(H(H(H)))))))_Q9UBV2_SE1L1_431	N/A	N/A	N/A	6248940	15738100	N/A	18134600	N/A
JLTVCPDGALFEQK_H(9)N(8)F(2)_(N(N(H(N)(H(N(H)(F))(N(H(H))))(H(N(H)(F))(N(H(N(H))))))))_P54709_AT1B3_124	N/A	N/A	N/A	N/A	12367100	N/A	N/A	N/A
HNJDTQHIWESDSNEFSVIADPR_H(8)N(2)_(N(N(H(H(H(H)))(H(H(H(H)))))))_P14625_ENPL_217	31304600	798968000	921855000	1015330000	16607300	957985000	221552000	796384000
JLTVCPDGALFEQK_H(9)N(8)A(1)_(N(N(H(N)(H(N(H))(N(H(H))))(H(N(H))(N(H(N(H(A)))))))))_P54709_AT1B3_124	N/A	N/A	N/A	N/A	11361200	N/A	15569500	8275330
JISTAEQPYLFTR_H(6)N(3)A(1)_(N(N(H(H)(H(H)(H(N(H(A))))))))_Q9Y2C2_UST_155	N/A	N/A	N/A	N/A	3299970	3006810	N/A	N/A
VWJSTFIEDYR_H(5)N(2)_(N(N(H(H(H))(H(H)))))_P26006_ITA3_935	23506500	N/A	N/A	N/A	2721560	35120800	N/A	3249270
VWJSTFIEDYR_H(5)N(2)_(N(N(H(H)(H(H)(H)))))_P26006_ITA3_935	N/A	N/A	4117300	N/A	22814200	N/A	N/A	26348900
JMSFVNDLTVTQDGR_H(4)N(2)_(N(N(H(H)(H(H)))))_Q9HDC9_APMAP_196	N/A	4074150	N/A	N/A	827328	N/A	929594	3614840
YHYJGTFLDGTLFDSSHNR_H(7)N(2)_(N(N(H(H(H))(H(H(H(H)))))))_O95302_FKBP9_174	N/A	3613380	N/A	N/A	17799800	N/A	5398450	N/A
MYSEGSDIVPQSJETALHYFK_H(7)N(2)_(N(N(H(H(H)(H))(H(H(H))))))_Q9UBV2_SE1L1_431	N/A	N/A	8861230	N/A	15738100	N/A	N/A	13433800
VWJSTFIEDYR_H(5)N(2)_(N(N(H(H)(H(H(H))))))_P26006_ITA3_935	23506500	19030300	N/A	2694620	22814200	N/A	25043000	N/A
YHYJGTFLDGTLFDSSHNR_H(7)N(2)_(N(N(H(H(H(H)))(H(H(H))))))_O95302_FKBP9_174	N/A	10108200	N/A	11471200	17799800	1039450	17319200	N/A
ENPGFDFSGAEISGJYTK_H(9)N(2)_(N(N(H(H(H))(H(H)(H(H(H(H))))))))_Q8WVJ2_NUDC2_144	N/A	N/A	N/A	N/A	5155610	N/A	N/A	N/A
HNJDTQHIWESDSNEFSVIADPR_H(7)N(2)_(N(N(H(H(H(H)))(H(H(H))))))_P14625_ENPL_217	N/A	N/A	N/A	2618710	11236400	22389700	508035000	N/A
JHTWLPVSDDACYR_H(6)N(5)A(2)F(2)_(N(N(H(H(N(F)(H(A))))(H(N(H)(F))(N(H(A)))))))_P15529_MCP_83	N/A	N/A	N/A	N/A	2484120	N/A	N/A	N/A
JMSFVNDLTVTQDGR_H(4)N(2)_(N(N(H(H)(H)(H))))_Q9HDC9_APMAP_196	N/A	N/A	N/A	N/A	2709170	N/A	N/A	N/A
JMSFVNDLTVTQDGR_H(6)N(2)_(N(N(H(H)(H(H(H(H)))))))_Q9HDC9_APMAP_196	68108400	4148620	1462940	66838500	126809000	6267990	6590250	123845000
MYSEGSDIVPQSJETALHYFK_H(6)N(2)_(N(N(H(H(H))(H(H)(H)))))_Q9UBV2_SE1L1_431	N/A	N/A	7526520	8962430	16505600	18559800	N/A	17231900
YHYJGTFLDGTLFDSSHNR_H(6)N(2)_(N(N(H(H(H))(H(H)(H)))))_O95302_FKBP9_174	5079590	N/A	N/A	N/A	3301950	N/A	N/A	N/A
TAVJCSSDFDACLITK_H(7)N(6)A(2)_(N(N(H(H(N(H))(N(H(A))))(H(N(H))(N(H(A)))))))_P13987_CD59_43	N/A	N/A	N/A	N/A	1471460	N/A	N/A	N/A
MHIFQJGSLVIHDVAPEDSGR_H(5)N(4)F(2)_(N(N(H(H(N(H(F))))(H(N(H(F)))))))_Q13308_PTK7_646	2667010	N/A	N/A	N/A	26034600	6591490	N/A	N/A
VIJQTTCENLLPQQITPR_H(5)N(2)_(N(N(H(H(H))(H(H)))))_Q9Y5Y6_ST14_772	N/A	N/A	N/A	N/A	8531120	N/A	N/A	5122260
EPGSJVTMSVDAECVPMVR_H(6)N(11)_(N(N(H(H(N(H(N)(N))))(H(N(H(N)(N)))(N(H(N)(N)))))))_Q08380_LG3BP_192	N/A	N/A	N/A	N/A	1055690	N/A	N/A	N/A
HIWSLEISNKPJVSEPEEPK_H(6)N(5)A(1)F(2)_(N(N(H(H(N(H(A))))(H(N(F)(H(N(H)(F))))))))_O75976_CBPD_978	N/A	N/A	N/A	N/A	4595010	N/A	N/A	N/A
MHIFQJGSLVIHDVAPEDSGR_H(6)N(3)A(1)_(N(N(H(H)(H(H)(H(N(H(A))))))))_Q13308_PTK7_646	516820	6802720	12089800	7231430	1974620	21215100	18422900	12145200
EPGSJVTMSVDAECVPMVR_H(9)N(2)_(N(N(H(H(H(H)))(H(H(H(H(H))))))))_Q08380_LG3BP_192	N/A	32544500	N/A	34775300	17002500	N/A	N/A	N/A
ALGFEJATQALGR_H(5)N(4)A(1)_(N(N(H(H(N(H)))(H(N(H(A)))))))_Q08380_LG3BP_69	N/A	N/A	N/A	N/A	30488800	5616340	34118700	N/A
MHIFQJGSLVIHDVAPEDSGR_H(6)N(3)F(2)_(N(F)(N(H(H(H)(H))(H(N(H)(F))))))_Q13308_PTK7_646	N/A	N/A	N/A	8288860	4474190	N/A	2623200	N/A
YHYJGTFLDGTLFDSSHNR_H(5)N(2)_(N(N(H(H(H))(H(H)))))_O95302_FKBP9_174	N/A	1661400	N/A	N/A	1714970	N/A	N/A	4797240
EPGSJVTMSVDAECVPMVR_H(8)N(2)_(N(N(H(H(H(H)))(H(H(H(H)))))))_Q08380_LG3BP_192	N/A	21974600	N/A	N/A	12679200	10267500	N/A	7293870
EPGSJVTMSVDAECVPMVR_H(8)N(2)_(N(N(H(H(H(H)))(H(H)(H(H))))))_Q08380_LG3BP_192	N/A	N/A	N/A	N/A	13148100	N/A	6182360	N/A
JLTVCPDGALFEQK_H(8)N(7)F(2)_(N(N(H(H(N(H))(N(H(N(H)))))(H(N(H)(F))(N(H)(F))))))_P54709_AT1B3_124	N/A	N/A	4995360	N/A	14684700	N/A	N/A	6995930
EEEAIQLDGLJASQIR_H(9)N(2)_(N(N(H(H(H(H)))(H(H(H(H(H))))))))_P14625_ENPL_62	11604300	N/A	11485100	10671900	10594600	N/A	N/A	9712910
EJTSDPSLVIAFGR_H(7)N(6)_(N(N(H(H(N(H(N(H)))))(H(N(H(N(H))))))))_P11279_LAMP1_84	N/A	N/A	N/A	N/A	26362300	N/A	28105000	24343400
TAJDTSTEAYNLLLR_H(8)N(2)_(N(N(H(H(H)(H))(H(H(H(H)))))))_P11047_LAMC1_1205	N/A	N/A	N/A	N/A	6918150	N/A	N/A	N/A
JMSFVNDLTVTQDGR_H(5)N(2)_(N(N(H(H(H))(H(H)))))_Q9HDC9_APMAP_196	1717710	19039800	N/A	5213440	12889500	9384010	N/A	22760500
HNJDTQHIWESDSNEFSVIADPR_H(6)N(2)_(N(N(H(H(H))(H(H)(H)))))_P14625_ENPL_217	883202000	N/A	N/A	280549000	5736220	1348350000	629730	16336500
YFYLQAVNSEGQJLTR_H(9)N(2)_(N(N(H(H(H))(H(H(H(H(H(H)))))))))_Q7Z4H8_PLGT3_61	N/A	N/A	N/A	N/A	15068700	N/A	N/A	N/A
YFYLQAVNSEGQJLTR_H(9)N(2)_(N(N(H(H(H(H)))(H(H)(H(H(H)))))))_Q7Z4H8_PLGT3_61	N/A	N/A	N/A	15981100	15068700	N/A	N/A	N/A
EEEAIQLDGLJASQIR_H(8)N(2)_(N(N(H(H(H(H)))(H(H)(H)(H)))))_P14625_ENPL_62	48235100	N/A	N/A	N/A	8296270	8525830	N/A	N/A
YFYLQAVNSEGQJLTR_H(9)N(2)_(N(N(H(H)(H(H)(H(H(H(H(H)))))))))_Q7Z4H8_PLGT3_61	N/A	N/A	N/A	N/A	15068700	N/A	N/A	N/A
MHIFQJGSLVIHDVAPEDSGR_H(4)N(3)A(1)_(N(N(H(H)(H(N(H(A)))))))_Q13308_PTK7_646	6913490	N/A	11608400	4884040	9674920	2990930	1611540	10149200
EEEAIQLDGLJASQIR_H(7)N(2)_(N(N(H(H(H(H)))(H(H(H))))))_P14625_ENPL_62	24776000	N/A	19239400	N/A	7118660	32337800	43248900	33258400
EPGSJVTMSVDAECVPMVR_H(7)N(2)_(N(N(H(H(H(H)))(H(H(H))))))_Q08380_LG3BP_192	N/A	N/A	6141630	4237130	4367230	6211860	6343910	N/A
EEEAIQLDGLJASQIR_H(5)N(2)_(N(N(H(H(H))(H(H)))))_P14625_ENPL_62	19632700	8205800	21584500	N/A	9074690	11360700	107457000	101339000
ALGFEJATQALGR_H(4)N(3)A(1)_(N(N(H(H)(H(N(H(A)))))))_Q08380_LG3BP_69	N/A	N/A	N/A	N/A	9507820	N/A	10168800	9597770
EEEAIQLDGLJASQIR_H(6)N(2)_(N(N(H(H(H))(H(H)(H)))))_P14625_ENPL_62	N/A	N/A	N/A	N/A	25860400	N/A	N/A	28923200
EPGSJVTMSVDAECVPMVR_H(5)N(2)_(N(N(H(H)(H(H)(H)))))_Q08380_LG3BP_192	N/A	N/A	N/A	N/A	16516600	N/A	N/A	N/A
JLTVCPDGALFEQK_H(7)N(6)A(1)_(N(N(H(H(N(H))(N(H)))(H(N(H))(N(H(A)))))))_P54709_AT1B3_124	N/A	N/A	N/A	N/A	88020000	87968500	110001000	13573100
EPGSJVTMSVDAECVPMVR_H(5)N(2)_(N(N(H(H(H))(H(H)))))_Q08380_LG3BP_192	2719680	N/A	N/A	N/A	16516600	17331000	12987200	N/A
EEEAIQLDGLJASQIR_H(4)N(2)_(N(N(H(H)(H)(H))))_P14625_ENPL_62	N/A	N/A	N/A	N/A	1166610	N/A	1742050	715116
EEEAIQLDGLJASQIR_H(5)N(2)_(N(N(H(H)(H(H)(H)))))_P14625_ENPL_62	N/A	N/A	N/A	N/A	103480000	N/A	108473000	N/A
MDPPCTJTTAASTYLNNPYVR_H(6)N(2)_(N(N(H(H(H))(H(H(H))))))_P10619_PPGB_333	N/A	N/A	13482300	N/A	14297200	13478500	N/A	11332600
TAVJCSSDFDACLITK_H(6)N(5)A(2)_(N(N(H(H(N(H(A))))(H(N(H))(N(H(A)))))))_P13987_CD59_43	5015150	N/A	N/A	N/A	5009260	N/A	N/A	N/A
JTSAASTAQLVEATEELR_H(8)N(2)_(N(N(H(H(H(H)))(H(H(H(H)))))))_P55268_LAMB2_1249	5266610	N/A	6074740	7136560	4463060	N/A	N/A	4490940
LLLSIJVTNTR_H(9)N(2)_(N(N(H(H(H))(H(H)(H(H(H(H))))))))_P26006_ITA3_656	N/A	N/A	N/A	N/A	3436170	N/A	N/A	N/A
EPGSJVTMSVDAECVPMVR_H(5)N(2)_(N(N(H(H)(H(H(H))))))_Q08380_LG3BP_192	N/A	N/A	N/A	N/A	2290230	N/A	722325	N/A
EEEAIQLDGLJASQIR_H(5)N(2)_(N(N(H(H)(H(H(H))))))_P14625_ENPL_62	N/A	16781300	N/A	31482800	103480000	N/A	107457000	N/A
MDPPCTJTTAASTYLNNPYVR_H(5)N(2)_(N(N(H(H)(H(H(H))))))_P10619_PPGB_333	42889600	N/A	45191400	N/A	77818800	6362270	87623100	N/A
EEEAIQLDGLJASQIR_H(4)N(2)_(N(N(H(H)(H(H)))))_P14625_ENPL_62	N/A	N/A	N/A	N/A	3141770	N/A	6064310	4303140
GQAQJYSTLLLEEASAR_H(8)N(2)_(N(N(H(H)(H(H)(H(H(H(H))))))))_Q9NTN9_SEM4G_55	N/A	N/A	N/A	N/A	1091340	N/A	N/A	N/A
SSSQYIESFWQSSQSQJFTAHDK_H(10)N(2)_(N(N(H(H(H)(H))(H(H(H(H(H(H)))))))))_Q5JTV8_TOIP1_268	N/A	N/A	N/A	N/A	4040770	N/A	N/A	N/A
MDPPCTJTTAASTYLNNPYVR_H(4)N(2)_(N(N(H(H)(H(H)))))_P10619_PPGB_333	N/A	5087270	N/A	N/A	12245500	N/A	N/A	N/A
SSSQYIESFWQSSQSQJFTAHDK_H(10)N(2)_(N(N(H(H)(H(H(H(H(H(H(H(H)))))))))))_Q5JTV8_TOIP1_268	N/A	N/A	N/A	N/A	3255000	N/A	N/A	N/A
EPGSJVTMSVDAECVPMVR_H(4)N(2)_(N(N(H(H)(H)(H))))_Q08380_LG3BP_192	N/A	N/A	N/A	N/A	4513310	N/A	N/A	N/A
EPGSJVTMSVDAECVPMVR_H(4)N(2)_(N(N(H(H)(H(H)))))_Q08380_LG3BP_192	N/A	N/A	N/A	N/A	13875100	18460000	12692000	18092000
EEEAIQLDGLJASQIR_H(3)N(3)_(N(N(H(H)(H(N)))))_P14625_ENPL_62	N/A	N/A	N/A	N/A	4753790	N/A	10841700	8244940
TAJDTSTEAYNLLLR_H(5)N(2)_(N(N(H(H(H))(H(H)))))_P11047_LAMC1_1205	N/A	N/A	N/A	N/A	2024020	N/A	N/A	N/A
JHSSYLGYSVAAISTGESTHFVAGAPR_H(5)N(2)_(N(N(H(H(H))(H(H)))))_P17301_ITA2_432	7705590	N/A	N/A	13011300	24494600	N/A	26714500	34431700
JHSSYLGYSVAAISTGESTHFVAGAPR_H(4)N(2)_(N(N(H(H)(H)(H))))_P17301_ITA2_432	N/A	N/A	N/A	N/A	2102250	N/A	N/A	N/A
MDPPCTJTTAASTYLNNPYVR_H(4)N(2)_(N(N(H(H)(H)(H))))_P10619_PPGB_333	N/A	5087270	N/A	N/A	12245500	N/A	N/A	N/A
LVQLFPJDTSLK_H(9)N(2)_(N(N(H(H(H))(H(H(H))(H(H(H)))))))_Q12797_ASPH_452	N/A	N/A	N/A	N/A	2246120	N/A	N/A	N/A
TAVJCSSDFDACLITK_H(6)N(4)A(1)F(1)_(N(N(H(H(N(H(H))))(H(N(F)(H(A)))))))_P13987_CD59_43	13833100	22337000	17223100	N/A	34213500	44798800	32867500	N/A
LLLSIJVTNTR_H(7)N(2)_(N(N(H(H(H))(H(H(H(H)))))))_P26006_ITA3_656	7175820	5423730	N/A	8288010	2917440	N/A	N/A	N/A
GYVEGVHJSSIALSDCFGLR_H(8)N(2)_(N(N(H(H(H(H)))(H(H(H(H)))))))_Q13443_ADAM9_125	N/A	N/A	3340770	2799450	2135610	N/A	N/A	N/A
AFJSTLPTMAQMEK_H(5)N(4)A(1)_(N(N(H(H(N(H)))(H(N(H(A)))))))_P16070_CD44_57	23585200	23764500	N/A	25517900	17581500	N/A	N/A	20211400
TCPAGVMGEJNTLVWK_H(5)N(4)A(1)_(N(N(H(H(N(H)))(H(N(H(A)))))))_P00533_EGFR_603	N/A	N/A	N/A	5327830	8670760	N/A	N/A	10295700
TJITLVCKPGDLESAPVLR_H(7)N(2)_(N(N(H(H(H))(H(H(H(H)))))))_P11717_MPRI_581	7427020	9528180	7925190	11845600	2791990	N/A	3696620	N/A
LVQLFPJDTSLK_H(8)N(2)_(N(N(H(H(H(H)))(H(H)(H)(H)))))_Q12797_ASPH_452	74417000	N/A	N/A	N/A	36552600	N/A	42814600	38875100
SYJVTSVLFR_H(9)N(2)_(N(N(H(H(H)(H(H)))(H(H(H(H)))))))_P80188_NGAL_85	N/A	N/A	N/A	N/A	10443300	N/A	N/A	N/A
LLLSIJVTNTR_H(6)N(2)_(N(N(H(H(H))(H(H(H))))))_P26006_ITA3_656	N/A	N/A	13353500	21667200	8976000	8288760	5857160	8068510
TJITLVCKPGDLESAPVLR_H(6)N(2)_(N(N(H(H(H))(H(H(H))))))_P11717_MPRI_581	23771500	24280500	22716500	22195700	14603800	18289600	N/A	16933700
MDPPCTJTTAASTYLNNPYVR_H(3)N(2)_(N(N(H(H)(H))))_P10619_PPGB_333	6252430	5673090	5408010	8083890	7223380	14392700	N/A	11651200
YHYJGSLMDGTLFDSSYSR_H(9)N(2)_(N(N(H(H(H(H)))(H(H)(H(H(H)))))))_Q96AY3_FKB10_294	36836500	N/A	N/A	N/A	42022600	N/A	N/A	N/A
TJITLVCKPGDLESAPVLR_H(6)N(2)_(N(N(H(H(H))(H(H)(H)))))_P11717_MPRI_581	N/A	N/A	N/A	N/A	14603800	N/A	16175400	N/A
JGSSIVDLSPLIHR_H(9)N(2)_(N(N(H(H)(H(H)(H(H(H(H(H)))))))))_P11717_MPRI_1656	N/A	N/A	19735000	N/A	9875750	N/A	N/A	N/A
TAVJCSSDFDACLITK_H(5)N(4)A(2)_(N(N(H(H(N(H(A))))(H(N(H(A)))))))_P13987_CD59_43	N/A	13338500	N/A	21526800	49535400	52061900	47966100	39841300
JLTVCPDGALFEQK_H(6)N(5)A(1)_(N(N(H(H(N(H(A))))(H(N(H))(N(H))))))_P54709_AT1B3_124	N/A	N/A	69934000	16712400	28172200	32144300	30112200	21711400
FLSSSPHLPPSSYFJASGR_H(4)N(3)A(1)_(N(N(H(H)(H(N(H(A)))))))_O14773_TPP1_443	N/A	52825900	N/A	11797400	80966000	96719300	20231000	78333600
YHYJGSLMDGTLFDSSYSR_H(8)N(2)_(N(N(H(H)(H(H(H))(H(H(H)))))))_Q96AY3_FKB10_294	N/A	N/A	N/A	40912000	102338000	N/A	N/A	N/A
JGSSIVDLSPLIHR_H(8)N(2)_(N(N(H(H(H(H)))(H(H)(H)(H)))))_P11717_MPRI_1656	7288340	N/A	N/A	N/A	5096910	N/A	N/A	N/A
TJITLVCKPGDLESAPVLR_H(5)N(2)_(N(N(H(H(H))(H(H)))))_P11717_MPRI_581	17917600	17315900	N/A	21761900	52254400	65514800	N/A	56438300
YHYJGSLMDGTLFDSSYSR_H(8)N(2)_(N(N(H(H)(H(H(H(H(H(H)))))))))_Q96AY3_FKB10_294	N/A	N/A	N/A	N/A	102338000	N/A	N/A	N/A
LNLQTSTSIPJVTEMK_H(8)N(2)_(N(N(H(H(H(H)))(H(H)(H(H))))))_P17301_ITA2_105	N/A	N/A	N/A	1295440	3911730	3192640	N/A	N/A
LLLSIJVTNTR_H(5)N(2)_(N(N(H(H)(H(H)(H)))))_P26006_ITA3_656	20095600	19927800	N/A	N/A	13900100	N/A	N/A	13924700
LVQLFPJDTSLK_H(7)N(2)_(N(N(H(H(H(H)))(H(H(H))))))_Q12797_ASPH_452	N/A	36771500	N/A	39552000	27098800	26583800	28894900	N/A
IQJYSVMDICDYDESSGR_H(5)N(3)A(1)_(N(N(H(H(H))(H(N(H(A)))))))_P27487_DPP4_321	N/A	3543620	3554630	3548770	4171230	3882420	4935080	3084390
LVQLFPJDTSLK_H(6)N(2)_(N(N(H(H(H))(H(H(H))))))_Q12797_ASPH_452	70180000	2171380	3781770	68014800	75831500	90171700	1020090	64023900
SDLNPAJGSYPFQALR_H(5)N(2)_(N(N(H(H(H))(H(H)))))_Q8NHP8_PLBL2_515	N/A	N/A	N/A	N/A	3157400	N/A	N/A	5745080
TJSTFVQALVEHVK_H(9)N(2)_(N(N(H(H(H)(H))(H(H)(H(H(H)))))))_P07602_SAP_215	N/A	N/A	N/A	N/A	29219200	N/A	N/A	N/A
JLTVCPDGALFEQK_H(7)N(5)F(1)_(N(N(H(N)(H(N(H(H))))(H(N(F)(H(H)))))))_P54709_AT1B3_124	N/A	N/A	N/A	N/A	9565900	N/A	N/A	N/A
KDYGSQEDFTQVWJTTMK_H(6)N(3)A(1)_(N(N(H(H(H)(H))(H(N(H(A)))))))_O60635_TSN1_141	N/A	N/A	N/A	N/A	8774310	N/A	N/A	N/A
SDLNPAJGSYPFQALR_H(5)N(2)_(N(N(H(H)(H(H(H))))))_Q8NHP8_PLBL2_515	N/A	N/A	N/A	N/A	3157400	N/A	N/A	N/A
LNLQTSTSIPJVTEMK_H(5)N(4)_(N(N(H(H(N(H)))(H(N(H))))))_P17301_ITA2_105	N/A	N/A	8980170	N/A	13091200	N/A	N/A	N/A
JGSSIVDLSPLIHR_H(5)N(4)_(N(N(H(H(N(H)))(H(N(H))))))_P11717_MPRI_1656	10217200	10600800	8862420	14801500	10935900	N/A	15576400	12802500
HPDAVAWAJLTNAIR_H(7)N(2)_(N(N(H(H(H))(H(H(H(H)))))))_Q8NHP8_PLBL2_88	N/A	N/A	N/A	N/A	4959820	N/A	N/A	N/A
LVQLFPJDTSLK_H(5)N(2)_(N(N(H(H)(H(H(H))))))_Q12797_ASPH_452	2710380	7572990	3577640	8578470	7099640	75815900	N/A	N/A
LVQLFPJDTSLK_H(5)N(2)_(N(N(H(H(H))(H(H)))))_Q12797_ASPH_452	5617350	47152800	39236200	35513600	8479900	75815900	40185900	10255600
EJTSDPSLVIAFGR_H(4)N(3)_(N(N(H(H)(H(N(H))))))_P11279_LAMP1_84	N/A	N/A	N/A	N/A	18274600	21320600	17292900	10606000
LVQLFPJDTSLK_H(4)N(2)_(N(N(H(H)(H(H)))))_Q12797_ASPH_452	3899820	3827430	N/A	5631600	2014890	7217160	2792280	4791860
TJSTFVQALVEHVK_H(8)N(2)_(N(N(H(H(H(H)))(H(H)(H)(H)))))_P07602_SAP_215	21808600	N/A	N/A	N/A	25285200	31445100	N/A	29809900
HLJASNPTEPATIIFTAAR_H(9)N(2)_(N(N(H(H(H(H)))(H(H(H(H(H))))))))_Q8NFQ8_TOIP2_286	5884510	N/A	N/A	N/A	2295250	N/A	N/A	N/A
HLJASNPTEPATIIFTAAR_H(8)N(2)_(N(N(H(H(H(H)))(H(H(H(H)))))))_Q8NFQ8_TOIP2_286	74217800	79742100	75345200	76780000	72293100	N/A	N/A	61962700
HLJASNPTEPATIIFTAAR_H(8)N(2)_(N(N(H(H(H(H)))(H(H)(H(H))))))_Q8NFQ8_TOIP2_286	N/A	N/A	N/A	N/A	72293100	N/A	N/A	N/A
HLJASNPTEPATIIFTAAR_H(8)N(2)_(N(N(H(H(H)(H))(H(H(H(H)))))))_Q8NFQ8_TOIP2_286	74217800	N/A	N/A	N/A	3027780	N/A	N/A	N/A
VYJSTLTWQQYGALCGPR_H(8)N(2)_(N(N(H(H(H(H)))(H(H(H(H)))))))_O76024_WFS1_661	1748840	N/A	N/A	N/A	2497920	N/A	N/A	3725120
HLJASNPTEPATIIFTAAR_H(7)N(2)_(N(N(H(H(H))(H(H(H(H)))))))_Q8NFQ8_TOIP2_286	19730000	19050100	N/A	N/A	34252700	N/A	38268400	N/A
TJSTFVQALVEHVK_H(5)N(4)_(N(N(H(H(N(H)))(H(N(H))))))_P07602_SAP_215	N/A	N/A	N/A	N/A	19644000	24914900	17705100	24576400
JITLAYTLEADR_H(5)N(4)A(1)_(N(N(H(H(N(H)))(H(N(H(A)))))))_P26006_ITA3_511	N/A	67090700	77587400	4661850	46317000	54005000	N/A	46436200
TJSTFVQALVEHVK_H(7)N(2)_(N(N(H(H(H)(H))(H(H(H))))))_P07602_SAP_215	N/A	N/A	N/A	N/A	11064000	N/A	12688100	N/A
LSHDAJETLPLHLYVK_H(5)N(4)A(2)_(N(N(H(H(N(H(A))))(H(N(H(A)))))))_O15031_PLXB2_733	5470570	9005500	N/A	N/A	11199600	5339190	7860040	N/A
NALJLTFHAQNVGEGGAYEAELR_H(5)N(2)_(N(N(H(H)(H(H(H))))))_P08648_ITA5_675	N/A	N/A	N/A	N/A	2909140	1645380	2417450	N/A
YHYJGSLMDGTLFDSSYSR_H(5)N(2)_(N(N(H(H)(H(H)(H)))))_Q96AY3_FKB10_294	N/A	N/A	N/A	N/A	3030400	N/A	N/A	N/A
JGSSIVDLSPLIHR_H(5)N(2)_(N(N(H(H)(H(H(H))))))_P11717_MPRI_1656	2571610	N/A	N/A	2800090	4042530	11318500	N/A	N/A
TJSTFVQALVEHVK_H(6)N(2)_(N(N(H(H)(H(H)(H)(H)))))_P07602_SAP_215	N/A	N/A	N/A	N/A	21109400	N/A	N/A	N/A
YHYJGSLMDGTLFDSSYSR_H(5)N(2)_(N(N(H(H)(H(H(H))))))_Q96AY3_FKB10_294	N/A	N/A	N/A	N/A	3030400	N/A	1476690	3228660
JLTVCPDGALFEQK_H(6)N(4)F(1)_(N(N(H(H(H))(H(N(H))(N(H)(F))))))_P54709_AT1B3_124	N/A	N/A	11264900	N/A	17255600	N/A	N/A	13990400
HLJASNPTEPATIIFTAAR_H(7)N(2)_(N(N(H(H(H)(H))(H(H)(H)))))_Q8NFQ8_TOIP2_286	N/A	N/A	N/A	N/A	34252700	N/A	N/A	N/A
SDLNPAJGSYPFQALR_H(3)N(2)_(N(N(H(H)(H))))_Q8NHP8_PLBL2_515	4788240	4936450	N/A	N/A	8828300	N/A	N/A	5478430
TAVJCSSDFDACLITK_H(5)N(4)A(1)F(2)_(N(N(H(H(N(H)(F)))(H(N(F)(H(A)))))))_P13987_CD59_43	N/A	N/A	N/A	21714300	3385510	N/A	N/A	N/A
JLTVCPDGALFEQK_H(5)N(4)A(1)_(N(N(H(H(N(H)))(H(N(H(A)))))))_P54709_AT1B3_124	46699500	49699500	59442600	49923500	91855800	90505800	110792000	87094700
TJSTFVQALVEHVK_H(5)N(2)_(N(N(H(H)(H(H)(H)))))_P07602_SAP_215	N/A	N/A	N/A	8721930	28620400	N/A	N/A	N/A
VLHJGTLAELQGLPHIR_H(6)N(5)A(2)_(N(N(H(H(N(H(A))))(H(N(H))(N(H(A)))))))_Q13641_TPBG_275	N/A	N/A	2821020	3585050	5881130	N/A	N/A	8151790
TJSTFVQALVEHVK_H(5)N(2)_(N(N(H(H(H))(H(H)))))_P07602_SAP_215	N/A	N/A	N/A	N/A	28620400	45880100	N/A	57057000
JATYGYVLDDPDPDDGFNYK_H(9)N(2)_(N(N(H(H(H(H(H))))(H(H(H(H)))))))_O43852_CALU_131	N/A	N/A	N/A	N/A	2972320	N/A	N/A	N/A
IFIFJQTGIEAK_H(9)N(2)_(N(N(H(H(H(H)))(H(H)(H(H(H)))))))_Q96J42_TXD15_293	N/A	N/A	N/A	N/A	1332810	N/A	N/A	N/A
DLYEYSWVQGPLHSJETDR_H(9)N(2)_(N(N(H(H(H(H)))(H(H)(H(H)(H))))))_Q92542_NICA_612	N/A	N/A	N/A	N/A	2148970	N/A	N/A	N/A
TJSTFVQALVEHVK_H(4)N(3)_(N(N(H(H)(H(N(H))))))_P07602_SAP_215	N/A	N/A	N/A	N/A	7373460	12943400	2879230	11394300
JTTWQAGHNFYNVDMSYLK_H(8)N(2)_(N(N(H(H(H(H)))(H(H)(H)(H)))))_P07858_CATB_38	N/A	N/A	N/A	N/A	2548010	N/A	N/A	N/A
DLYEYSWVQGPLHSJETDR_H(8)N(2)_(N(N(H(H(H)(H))(H(H(H(H)))))))_Q92542_NICA_612	N/A	N/A	N/A	N/A	8770340	N/A	N/A	N/A
JATYGYVLDDPDPDDGFNYK_H(8)N(2)_(N(N(H(H(H(H)))(H(H(H(H)))))))_O43852_CALU_131	8757880	18732100	N/A	19435400	7402290	N/A	N/A	N/A
EJTSDPSLVIAFGR_H(3)N(2)_(N(N(H(H)(H))))_P11279_LAMP1_84	32225400	N/A	1658490	6072960	16728800	19948000	2596220	18257800
IFIFJQTGIEAK_H(8)N(2)_(N(N(H(H(H(H)))(H(H(H(H)))))))_Q96J42_TXD15_293	11617900	N/A	11150400	N/A	10388600	N/A	N/A	N/A
HLJASNPTEPATIIFTAAR_H(5)N(2)_(N(N(H(H)(H(H(H))))))_Q8NFQ8_TOIP2_286	N/A	N/A	N/A	N/A	3967640	2518450	N/A	N/A
TJSTFVQALVEHVK_H(5)N(2)_(N(N(H(H)(H(H(H))))))_P07602_SAP_215	11871000	13326200	7403640	N/A	28620400	2639130	11513500	57057000
IVVJVSDTNDHAPWFTASSYK_H(9)N(2)_(N(N(H(H)(H(H(H))(H(H(H(H))))))))_Q14517_FAT1_1551	N/A	N/A	N/A	N/A	19067100	N/A	N/A	N/A
YHQPGHEAVTSAVDQLQQEFHCCGSJNSQDWR_H(5)N(4)A(1)_(N(N(H(H(N(H)))(H(N(H(A)))))))_P48509_CD151_159	52125200	N/A	N/A	N/A	21691200	19582800	N/A	42963700
SLVTQYLJATGNR_H(5)N(4)A(3)F(3)_(N(F)(N(H(H(N(F)(H(A))))(H(N(F)(H(A(A))))))))_P08195_4F2_424	N/A	N/A	N/A	N/A	2681640	N/A	N/A	N/A
JATYGYVLDDPDPDDGFNYK_H(7)N(2)_(N(N(H(H(H)(H))(H(H(H))))))_O43852_CALU_131	6635530	N/A	N/A	N/A	8076560	N/A	N/A	N/A
EDFHYJDTAGYFIIGGSR_H(10)N(2)_(N(N(H(H(H)(H(H)))(H(H)(H(H(H)))))))_Q68CR1_SE1L3_394	N/A	N/A	N/A	N/A	3019020	N/A	N/A	N/A
JETQHEPYPLMLPGCSPSCPLER_H(6)N(2)_(N(N(H(H(H))(H(H)(H)))))_P15309_PPAP_333	N/A	N/A	N/A	N/A	488648	N/A	N/A	1597010
EDFHYJDTAGYFIIGGSR_H(9)N(2)_(N(N(H(H(H))(H(H(H(H(H(H)))))))))_Q68CR1_SE1L3_394	N/A	N/A	N/A	12832800	6794690	6861880	N/A	N/A
JATYGYVLDDPDPDDGFNYK_H(6)N(2)_(N(N(H(H(H))(H(H(H))))))_O43852_CALU_131	N/A	N/A	N/A	2996200	9465540	N/A	N/A	42281400
GNVISSHGNPILLJSSIPEDPSIK_H(5)N(2)_(N(N(H(H(H))(H(H)))))_P21589_5NTD_311	N/A	32963300	N/A	N/A	54031800	N/A	54510800	56044600
JATYGYVLDDPDPDDGFNYK_H(3)N(5)_(N(N(H(H(N))(H(N(N))))))_O43852_CALU_131	N/A	N/A	38279600	34832000	32134700	N/A	N/A	34916000
LGDCISEDSYPDGJITWYR_H(5)N(4)_(N(N(H(H(N(H)))(H(N(H))))))_Q13740_CD166_167	55734100	64299600	69390900	N/A	65823900	75433500	73195000	68994400
TJSTFVQALVEHVK_H(3)N(2)_(N(N(H(H)(H))))_P07602_SAP_215	6569730	6247500	N/A	5800730	31769900	26544800	14081200	25845600
DAGVGFPEYQEEDJSTYNFR_H(6)N(5)A(1)_(N(N(H(H(N(H(A))))(H(N(H))(N(H))))))_P11717_MPRI_747	N/A	N/A	N/A	N/A	3551070	N/A	2437410	2584500
JATYGYVLDDPDPDDGFNYK_H(5)N(2)_(N(N(H(H(H))(H(H)))))_O43852_CALU_131	5493970	N/A	N/A	80734300	159656000	N/A	N/A	N/A
JATYGYVLDDPDPDDGFNYK_H(4)N(2)_(N(N(H(H)(H)(H))))_O43852_CALU_131	N/A	N/A	6347030	3338230	10317100	N/A	8970620	N/A
JATYGYVLDDPDPDDGFNYK_H(3)N(2)_(N(N(H(H)(H))))_O43852_CALU_131	30701000	29782600	N/A	2602270	578147	2680870	8369640	2445780
JATYGYVLDDPDPDDGFNYK_H(3)N(4)_(N(N(H(H(N))(H(N)))))_O43852_CALU_131	107634000	109990000	20088400	N/A	118249000	89602500	108908000	88223500
JATYGYVLDDPDPDDGFNYK_H(3)N(3)_(N(N(H(H)(H(N)))))_O43852_CALU_131	14036000	33492800	15627300	34498600	16065900	17771500	52486500	1752710
RPPLAELAALJLSGSR_H(8)N(2)_(N(N(H(H(H))(H(H(H))(H(H))))))_Q13641_TPBG_124	N/A	N/A	N/A	N/A	84129100	N/A	N/A	N/A
LJLSEJYTLSISNAR_H(5)N(4)A(1)_(N(N(H(H(N(H)))(H(N(H(A)))))))_Q13740_CD166_91	18547700	17337400	N/A	17733400	22914500	N/A	N/A	21082500
TQJFTLLVQGSPELK_H(5)N(4)_(N(N(H(H(N(H)))(H(N(H))))))_P50895_BCAM_439	10695700	10586500	N/A	10240400	10533900	N/A	8645480	10750900
RFDJFSSLSIQWESTR_H(9)N(2)_(N(N(H(H)(H(H)(H(H(H(H(H)))))))))_Q8TEM1_PO210_801	N/A	N/A	N/A	N/A	39879300	N/A	N/A	N/A
RFDJFSSLSIQWESTR_H(9)N(2)_(N(N(H(H(H))(H(H(H))(H(H(H)))))))_Q8TEM1_PO210_801	N/A	N/A	N/A	N/A	39879300	N/A	N/A	N/A
LWJSTFLEEYSK_H(9)N(2)_(N(N(H(H(H(H)))(H(H(H(H(H))))))))_P23229_ITA6_997	N/A	N/A	29027300	N/A	14901500	N/A	N/A	N/A
LWJSTFLEEYSK_H(9)N(2)_(N(N(H(H(H(H)))(H(H)(H(H)(H))))))_P23229_ITA6_997	N/A	44423600	N/A	46873800	31584600	N/A	N/A	N/A
LGDCISEDSYPDGJITWYR_H(3)N(4)_(N(N(H(H(N))(H(N)))))_Q13740_CD166_167	110219000	N/A	90000100	N/A	45068000	N/A	N/A	N/A
RPPLAELAALJLSGSR_H(6)N(2)_(N(N(H(H(H))(H(H(H))))))_Q13641_TPBG_124	17339400	15447900	N/A	N/A	25645100	N/A	N/A	23370900
LTLQPVDJSTISLQMGTNK_H(12)N(2)_(N(N(H(H(H(H(H))))(H(H(H(H(H(H(H))))))))))_Q15417_CNN3_240	N/A	N/A	N/A	N/A	8801410	N/A	N/A	N/A
LLHALGGDDFLGMLJR_H(8)N(2)_(N(N(H(H(H(H)))(H(H(H(H)))))))_Q9UHG3_PCYOX_196	N/A	N/A	N/A	N/A	4336650	N/A	N/A	9342590
VJTTTVNIDVSDVNDNAPVFSR_H(9)N(2)_(N(N(H(H(H(H)))(H(H(H(H(H))))))))_Q14517_FAT1_3422	N/A	N/A	N/A	N/A	7788230	N/A	N/A	N/A
TJMSLGLILTR_H(9)N(2)_(N(N(H(H(H)(H(H)))(H(H(H(H)))))))_P17301_ITA2_112	N/A	N/A	N/A	N/A	21614400	N/A	N/A	N/A
AEPGTHLCIDVEDAMJITR_H(9)N(2)_(N(N(H(H(H(H)))(H(H)(H(H)(H))))))_Q86WC4_OSTM1_263	N/A	N/A	14707600	N/A	9715630	N/A	N/A	N/A
TJMSLGLILTR_H(9)N(2)_(N(N(H(H(H(H)))(H(H)(H(H(H)))))))_P17301_ITA2_112	N/A	9234400	N/A	N/A	25352700	N/A	16006600	N/A
TJMSLGLILTR_H(8)N(2)_(N(N(H(H(H(H)))(H(H)(H)(H)))))_P17301_ITA2_112	6530660	N/A	N/A	N/A	11628200	N/A	10169700	14648800
JLTVCPDGALFEQK_H(7)N(6)A(2)_(N(N(H(H(N(H))(N(H(A))))(H(N(H))(N(H(A)))))))_P54709_AT1B3_124	N/A	N/A	2811780	N/A	8152620	N/A	8143850	5837070
IIISPEEJVTLTCTAENQLER_H(5)N(4)_(N(N(H(H(N(H)))(H(N(H))))))_Q13740_CD166_480	N/A	N/A	10303300	4395440	8639020	7153550	6687590	N/A
LNNAWQSCPHNJVTGIAFEDVPITSR_H(9)N(2)_(N(N(H(H(H(H)))(H(H(H(H(H))))))))_Q8WUJ3_CEMIP_921	N/A	N/A	N/A	N/A	632506	N/A	N/A	N/A
VFKPPSSTEALJDSQEFPFPETPTK_H(7)N(2)_(N(N(H(H(H)(H))(H(H)(H)))))_Q4ZIN3_MBRL_189	N/A	N/A	N/A	N/A	2286830	N/A	N/A	N/A
LEQTPLQFTHLEYJVTVQENSAAK_H(9)N(2)_(N(N(H(H(H(H)))(H(H(H(H(H))))))))_Q14517_FAT1_40	N/A	N/A	N/A	N/A	4183810	3833910	N/A	N/A
LNLQTSTSIPJVTEMK_H(5)N(4)A(1)_(N(N(H(H(N(H)))(H(N(H(A)))))))_P17301_ITA2_105	27266100	N/A	29501900	31158800	51567600	1074780	61362500	57183000
JISSHTNIVFSNGELDPWSGGGVTK_H(8)N(2)_(N(N(H(H(H(H)))(H(H(H(H)))))))_P42785_PCP_415	N/A	N/A	N/A	N/A	2237460	N/A	N/A	N/A
TDDEVVQREEEAIQLDGLJASQIR_H(8)N(2)_(N(N(H(H(H(H)))(H(H)(H(H))))))_P14625_ENPL_62	N/A	N/A	N/A	N/A	7792660	N/A	N/A	N/A
YHYJGTLLDGTLFDSSYSR_H(9)N(2)_(N(N(H(H(H)(H))(H(H(H))(H(H))))))_O95302_FKBP9_286	N/A	N/A	N/A	N/A	41983000	N/A	N/A	N/A
YHYJGTLLDGTLFDSSYSR_H(9)N(2)_(N(N(H(H(H(H(H))))(H(H(H(H)))))))_O95302_FKBP9_286	N/A	N/A	N/A	N/A	5072980	N/A	N/A	N/A
LEQTPLQFTHLEYJVTVQENSAAK_H(6)N(2)_(N(N(H(H(H))(H(H(H))))))_Q14517_FAT1_40	N/A	N/A	N/A	N/A	2211560	N/A	N/A	N/A
YHYJGTLLDGTLFDSSYSR_H(8)N(2)_(N(N(H(H(H(H)))(H(H(H(H)))))))_O95302_FKBP9_286	N/A	18137700	28205600	N/A	3381360	33493300	N/A	N/A
YHYJGTLLDGTLFDSSYSR_H(8)N(2)_(N(N(H(H(H(H)))(H(H)(H)(H)))))_O95302_FKBP9_286	14820000	N/A	N/A	15112400	32434700	N/A	30844100	N/A
DYGSQEDFTQVWJTTMK_H(7)N(2)_(N(N(H(H(H(H)))(H(H(H))))))_O60635_TSN1_141	N/A	N/A	N/A	N/A	14228000	N/A	14224800	13690900
FEEPSCPSJWTWVEGSGR_H(5)N(4)A(1)_(N(N(H(N)(H(H))(H(N(H(A)))))))_Q9UMF0_ICAM5_583	N/A	N/A	N/A	N/A	2090340	N/A	N/A	N/A
TDDEVVQREEEAIQLDGLJASQIR_H(5)N(2)_(N(N(H(H(H))(H(H)))))_P14625_ENPL_62	N/A	N/A	N/A	N/A	15209700	N/A	N/A	15011300
JGSSIVDLSPLIHR_H(5)N(4)A(1)_(N(N(H(H(N(H)))(H(N(H(A)))))))_P11717_MPRI_1656	N/A	6371300	6285420	N/A	12314400	10912400	11051900	N/A
VWDTAVGLJHTAEPSLQTLER_H(4)N(3)A(1)_(N(N(H(H)(H(N(H(A)))))))_Q9C0H2_TTYH3_144	N/A	N/A	N/A	N/A	6570540	7591760	N/A	4100310
TDCDSSTTSLCSFPVAJVSLTK_H(9)N(2)_(N(N(H(H(H))(H(H)(H(H(H(H))))))))_Q96G97_BSCL2_88	N/A	N/A	N/A	N/A	6150710	N/A	N/A	N/A
DYGSQEDFTQVWJTTMK_H(6)N(2)_(N(N(H(H(H))(H(H(H))))))_O60635_TSN1_141	N/A	N/A	N/A	N/A	14361300	N/A	N/A	N/A
DMSDGFISJLTIQR_H(9)N(2)_(N(N(H(H(H))(H(H(H(H(H(H)))))))))_P13674_P4HA1_113	N/A	N/A	N/A	N/A	53166800	N/A	N/A	N/A
DYGSQEDFTQVWJTTMK_H(6)N(2)_(N(N(H(H(H))(H(H)(H)))))_O60635_TSN1_141	N/A	N/A	N/A	N/A	14361300	4397550	N/A	N/A
DMSDGFISJLTIQR_H(9)N(2)_(N(N(H(H(H(H)))(H(H)(H(H)(H))))))_P13674_P4HA1_113	118712000	N/A	136915000	N/A	53166800	52187400	N/A	N/A
SVNLFGSGWJVSAMYSSSHPPAEHK_H(8)N(2)_(N(N(H(H(H(H)))(H(H)(H(H))))))_Q9Y487_VPP2_484	N/A	N/A	N/A	N/A	910576	N/A	N/A	N/A
AFJSTLPTMAQMEK_H(5)N(4)A(2)_(N(N(H(H(N(H(A))))(H(N(H(A)))))))_P16070_CD44_57	6124280	46161700	50847000	N/A	20371900	N/A	N/A	N/A
DMSDGFISJLTIQR_H(8)N(2)_(N(N(H(H(H(H)))(H(H)(H)(H)))))_P13674_P4HA1_113	51127100	43041200	14742300	N/A	50174300	15648000	N/A	N/A
DYGSQEDFTQVWJTTMK_H(5)N(2)_(N(N(H(H(H))(H(H)))))_O60635_TSN1_141	N/A	N/A	N/A	N/A	9771610	N/A	N/A	15256500
LGDCISEDSYPDGJITWYR_H(6)N(4)F(1)_(N(N(H(H(H))(H(N(H))(N(H)(F))))))_Q13740_CD166_167	N/A	N/A	N/A	N/A	5635930	N/A	N/A	N/A
DMSDGFISJLTIQR_H(7)N(2)_(N(N(H(H(H)(H))(H(H(H))))))_P13674_P4HA1_113	N/A	15615400	18385500	1484820	20265900	N/A	3622730	24150600
YHYJCSLLDGTQLFTSHDYGAPQEATLGANK_H(9)N(2)_(N(N(H(H(H(H(H))))(H(H(H(H)))))))_Q96AY3_FKB10_407	N/A	N/A	N/A	N/A	4038150	N/A	N/A	N/A
LGDCISEDSYPDGJITWYR_H(5)N(4)A(1)_(N(N(H(H(N(H)))(H(N(H(A)))))))_Q13740_CD166_167	25007600	32955000	24980900	28110100	16053200	16446300	8188520	N/A
TJSTFVQALVEHVK_H(5)N(4)A(1)_(N(N(H(H(N(H)))(H(N(H(A)))))))_P07602_SAP_215	10700700	10195700	N/A	10824200	60541400	87715300	2945230	74835700
YHYJCSLLDGTQLFTSHDYGAPQEATLGANK_H(6)N(2)_(N(N(H(H(H))(H(H(H))))))_Q96AY3_FKB10_407	N/A	N/A	N/A	N/A	9010830	N/A	N/A	N/A
JLTVCPDGALFEQK_H(5)N(4)A(2)_(N(N(H(H(N(H(A))))(H(N(H(A)))))))_P54709_AT1B3_124	10234300	N/A	N/A	24771500	7453030	N/A	N/A	N/A
YHYJCSLLDGTQLFTSHDYGAPQEATLGANK_H(7)N(2)_(N(N(H(H(H(H)))(H(H(H))))))_Q96AY3_FKB10_407	N/A	N/A	N/A	N/A	18199500	27931300	N/A	21888200
DMSDGFISJLTIQR_H(6)N(2)_(N(N(H(H(H))(H(H)(H)))))_P13674_P4HA1_113	N/A	12276100	N/A	15140400	42958500	39700700	49067500	40230300
AJNSWFQSILR_H(9)N(2)_(N(N(H(H(H)(H))(H(H(H))(H(H))))))_Q92542_NICA_530	N/A	N/A	N/A	N/A	21858200	N/A	27422700	N/A
EJTSDPSLVIAFGR_H(4)N(3)A(1)_(N(N(H(H)(H(N(H(A)))))))_P11279_LAMP1_84	26633200	7030420	N/A	31402600	18896000	N/A	65197400	26279400
AJNSWFQSILR_H(8)N(2)_(N(N(H(H(H(H)))(H(H)(H)(H)))))_Q92542_NICA_530	N/A	N/A	N/A	N/A	5639120	7371290	N/A	N/A
TLTJQTEAELATPEGIYERPVDYLPER_H(6)N(2)_(N(N(H(H(H))(H(H(H))))))_O15460_P4HA2_264	N/A	N/A	N/A	16137000	9515310	8742360	7203680	7619290
PEAVQFFJVTTLQK_H(6)N(2)_(N(N(H(H(H))(H(H(H))))))_O75718_CRTAP_363	N/A	N/A	N/A	N/A	6188360	N/A	11248000	6928100
TJSTFVQALVEHVK_H(4)N(3)A(1)_(N(N(H(H)(H(N(H(A)))))))_P07602_SAP_215	N/A	N/A	N/A	N/A	35031600	36469500	30122900	37672200
EGSGYFFLJTSTADVVK_H(6)N(2)_(N(N(H(H(H))(H(H)(H)))))_Q8TEM1_PO210_926	N/A	30366700	26784000	N/A	16021600	28551000	N/A	N/A
LGQAPANWYJDTYPLSPPQR_H(5)N(3)F(2)_(N(F)(N(H(H(H))(H(N(H(F)))))))_Q8WVQ1_CANT1_88	N/A	N/A	N/A	N/A	7371450	N/A	N/A	N/A
NILPJITTTYLK_H(7)N(2)_(N(N(H(H(H))(H(H(H(H)))))))_Q99571_P2RX4_208	N/A	N/A	N/A	N/A	3765510	5159340	4986530	3905860
EGSGYFFLJTSTADVVK_H(5)N(2)_(N(N(H(H(H))(H(H)))))_Q8TEM1_PO210_926	635428	15284000	17318300	N/A	23801800	N/A	31013100	N/A
QLVLJLTGNTLCAGGASDEK_H(5)N(4)A(1)_(N(N(H(H(N(H)))(H(N(H(A)))))))_O00592_PODXL_360	N/A	44683000	N/A	N/A	27161700	34265400	N/A	N/A
TYTYADTPDDFQLHJFSLPEEDTK_H(3)N(2)_(N(N(H(H)(H))))_P04062_GLCM_185	N/A	N/A	N/A	N/A	6838720	13830500	N/A	N/A
IIISPEEJVTLTCTAENQLER_H(5)N(4)A(1)_(N(N(H(H(N(H)))(H(N(H(A)))))))_Q13740_CD166_480	18214000	17880500	N/A	18059500	17911700	N/A	15550600	18453500
FDJFSSLSIQWESTR_H(9)N(2)_(N(N(H(H)(H(H)(H(H(H(H(H)))))))))_Q8TEM1_PO210_801	N/A	N/A	39298000	N/A	2758680	N/A	N/A	N/A
FDJFSSLSIQWESTR_H(9)N(2)_(N(N(H(H(H(H)))(H(H(H(H(H))))))))_Q8TEM1_PO210_801	N/A	28233900	N/A	N/A	25605400	24860900	33059900	2336580
ATVFAJGSLLLTQVR_H(5)N(2)_(N(N(H(H(H))(H(H)))))_Q13308_PTK7_283	N/A	9201740	N/A	N/A	15828100	20983000	N/A	14131300
LNJITIIGPLDMK_H(7)N(2)_(N(N(H(H(H)(H))(H(H(H))))))_Q9NUM4_T106B_183	4945750	N/A	N/A	N/A	11299500	N/A	10159600	N/A
LLPAFJTTSGLPYPR_H(8)N(2)_(N(N(H(H(H(H)))(H(H(H(H)))))))_Q9BZQ6_EDEM3_195	N/A	N/A	N/A	N/A	3465880	N/A	N/A	N/A
LNJITIIGPLDMK_H(6)N(3)_(N(N(H(H(H)(H))(H(H(N))))))_Q9NUM4_T106B_183	N/A	N/A	N/A	N/A	21733400	N/A	N/A	19447100
LNJITIIGPLDMK_H(6)N(2)_(N(N(H(H(H))(H(H)(H)))))_Q9NUM4_T106B_183	9199540	12048400	7552490	N/A	11909600	13930200	N/A	13358600
LNJITIIGPLDMK_H(5)N(2)_(N(N(H(H)(H(H)(H)))))_Q9NUM4_T106B_183	11755400	13018300	N/A	8025000	19181400	24438900	N/A	24827400
TMVFPVMYLJESVHIDK_H(9)N(2)_(N(N(H(H)(H(H)(H(H(H(H(H)))))))))_Q14108_SCRB2_412	N/A	82343300	N/A	N/A	36923000	9299450	N/A	151902000
FWLPHJVTWADLK_H(8)N(2)_(N(N(H(H(H))(H(H)(H)(H(H))))))_Q6ZMG9_CERS6_18	N/A	N/A	N/A	N/A	108541000	N/A	9459140	N/A
AHCVWLECPIPDAPVVTJVTVK_H(6)N(5)_(N(N(H(H(N(H)))(H(N(H(N(H))))))))_P26006_ITA3_926	58193500	52964400	76889200	70076400	56842100	N/A	66143800	2373770
JMTFDLPSDATVVLJR_H(7)N(5)_(N(N(H(N)(H(N(H(H))))(H(N(H(H)))))))_P11279_LAMP1_76	N/A	N/A	N/A	N/A	11047800	N/A	10813400	N/A
VTTYCJETMTGWVHDVLGR_H(7)N(2)_(N(N(H(H(H)(H))(H(H(H))))))_P53634_CATC_119	25820100	N/A	21274300	27282600	27557500	N/A	28338800	34760900
DYGSQEDFTQVWJTTMK_H(6)N(3)A(1)_(N(N(H(H)(H(H)(H(N(H(A))))))))_O60635_TSN1_141	2605200	N/A	N/A	N/A	1748950	N/A	N/A	N/A
JCTSISGDLHILPVAFR_H(7)N(2)_(N(N(H(H(H)(H))(H(H)(H)))))_P00533_EGFR_361	N/A	N/A	N/A	15381300	9183760	N/A	N/A	N/A
AHCVWLECPIPDAPVVTJVTVK_H(5)N(5)_(N(N(H(H(N))(H(N(H))(N(H))))))_P26006_ITA3_926	N/A	N/A	8996750	3899430	3137320	N/A	N/A	N/A
AHCVWLECPIPDAPVVTJVTVK_H(5)N(4)_(N(N(H(H(N(H)))(H(N(H))))))_P26006_ITA3_926	32852400	32287400	45195300	N/A	32988200	33445700	31241700	37802400
VTTYCJETMTGWVHDVLGR_H(6)N(2)_(N(N(H(H(H))(H(H(H))))))_P53634_CATC_119	7122550	N/A	N/A	N/A	9933980	10648500	N/A	7254960
DYGSQEDFTQVWJTTMK_H(5)N(3)A(1)_(N(N(H(H(H))(H(N(H(A)))))))_O60635_TSN1_141	N/A	N/A	N/A	N/A	8300540	N/A	N/A	N/A
JGSSIVDLSPLIHR_H(5)N(4)A(2)_(N(N(H(H(N(H(A))))(H(N(H(A)))))))_P11717_MPRI_1656	N/A	854958	N/A	N/A	4281440	13648500	N/A	2922610
AHCVWLECPIPDAPVVTJVTVK_H(4)N(4)_(N(N(H(H(N))(H(N(H))))))_P26006_ITA3_926	18624300	N/A	8709100	N/A	2795800	N/A	3021540	7141680
GQTALGFLYASGLGVJSSQAK_H(9)N(2)_(N(N(H(H(H(H)))(H(H(H(H(H))))))))_Q9UBV2_SE1L1_272	N/A	N/A	7951680	N/A	6455030	N/A	N/A	N/A
AHCVWLECPIPDAPVVTJVTVK_H(5)N(2)_(N(N(H(H)(H(H)(H)))))_P26006_ITA3_926	N/A	N/A	N/A	N/A	6587350	N/A	N/A	N/A
DEIGJVSTSHLLILDDSVEMEIRPR_H(6)N(2)_(N(N(H(H(H))(H(H(H))))))_P04843_RPN1_299	N/A	N/A	47353900	N/A	7603850	N/A	35578800	871351
GQTALGFLYASGLGVJSSQAK_H(8)N(2)_(N(N(H(H(H(H)))(H(H)(H)(H)))))_Q9UBV2_SE1L1_272	N/A	N/A	N/A	N/A	5272040	N/A	N/A	N/A
JMTFDLPSDATVVLJR_H(5)N(4)_(N(N(H(N)(H(H))(H(N(H))))))_P11279_LAMP1_76	N/A	8918790	N/A	N/A	9886480	N/A	9596590	N/A
MEMPSTPQQLQJLTEDIR_H(6)N(2)_(N(N(H(H(H))(H(H(H))))))_P07942_LAMB1_1542	N/A	N/A	N/A	N/A	5254510	N/A	N/A	N/A
CCGFTJYTDFEDSPYFK_H(5)N(3)A(1)_(N(N(H(H(H))(H(N(H(A)))))))_O60635_TSN1_154	N/A	N/A	N/A	N/A	6905170	N/A	N/A	N/A
LGQAPANWYJDTYPLSPPQR_H(5)N(4)A(2)_(N(N(H(H(N(H(A))))(H(N(H(A)))))))_Q8WVQ1_CANT1_88	N/A	N/A	N/A	3862480	4163220	N/A	N/A	N/A
LLHALGGDDFLGMLJR_H(8)N(2)_(N(N(H(H(H(H)))(H(H)(H(H))))))_Q9UHG3_PCYOX_196	N/A	121015000	N/A	144649000	151266000	N/A	227800000	N/A
LLHALGGDDFLGMLJR_H(7)N(2)_(N(N(H(H(H))(H(H(H(H)))))))_Q9UHG3_PCYOX_196	N/A	N/A	N/A	36330600	47120600	50698400	N/A	N/A
LLHALGGDDFLGMLJR_H(7)N(2)_(N(N(H(H(H)(H))(H(H(H))))))_Q9UHG3_PCYOX_196	32766000	855039	31166900	36330600	47120600	50698400	N/A	48677400
DJATEEEILVYLEK_H(8)N(2)_(N(N(H(H(H(H)))(H(H)(H(H))))))_P07602_SAP_80	N/A	6054310	N/A	N/A	3220900	N/A	7440010	N/A
LLHALGGDDFLGMLJR_H(6)N(2)_(N(N(H(H(H))(H(H(H))))))_Q9UHG3_PCYOX_196	16843500	16345100	4768200	4967870	19222000	22886800	N/A	6362380
LLHALGGDDFLGMLJR_H(6)N(2)_(N(N(H(H(H))(H(H)(H)))))_Q9UHG3_PCYOX_196	16843500	20207000	N/A	N/A	19222000	22886800	7256080	N/A
DJATEEEILVYLEK_H(5)N(4)_(N(N(H(H(N(H)))(H(N(H))))))_P07602_SAP_80	N/A	N/A	N/A	N/A	18820200	N/A	N/A	N/A
DJATEEEILVYLEK_H(6)N(2)_(N(N(H(H(H))(H(H(H))))))_P07602_SAP_80	N/A	N/A	N/A	N/A	12678100	11976300	N/A	15428500
TJSTFVQALVEHVK_H(5)N(4)A(2)_(N(N(H(H(N(H(A))))(H(N(H(A)))))))_P07602_SAP_215	N/A	N/A	N/A	N/A	17183800	19450100	14338900	16819400
DJATEEEILVYLEK_H(6)N(2)_(N(N(H(H(H))(H(H)(H)))))_P07602_SAP_80	12282100	N/A	N/A	5221460	12678100	N/A	N/A	N/A
DJATEEEILVYLEK_H(4)N(3)_(N(N(H(H)(H(N(H))))))_P07602_SAP_80	N/A	N/A	17446600	9222100	36844100	43265700	41459600	32647200
DJATEEEILVYLEK_H(5)N(2)_(N(N(H(H(H))(H(H)))))_P07602_SAP_80	N/A	N/A	N/A	N/A	33313900	N/A	N/A	N/A
DEIGJVSTSHLLILDDSVEMEIRPR_H(8)N(2)_(N(N(H(H(H(H)))(H(H)(H)(H)))))_P04843_RPN1_299	N/A	N/A	N/A	18782900	6948330	N/A	N/A	N/A
SLDAYPILNQAQALEJHTEVQFQK_H(8)N(2)_(N(N(H(H(H(H)))(H(H)(H)(H)))))_P26006_ITA3_605	N/A	N/A	N/A	N/A	124043000	N/A	160570000	N/A
DEIGJVSTSHLLILDDSVEMEIRPR_H(7)N(2)_(N(N(H(H(H))(H(H(H(H)))))))_P04843_RPN1_299	4894560	N/A	N/A	46544800	19730500	27587500	N/A	25795300
SLDAYPILNQAQALEJHTEVQFQK_H(9)N(2)_(N(N(H(H(H))(H(H(H(H(H(H)))))))))_P26006_ITA3_605	N/A	N/A	N/A	N/A	6442000	N/A	N/A	N/A
AHCVWLECPIPDAPVVTJVTVK_H(6)N(5)F(2)_(N(N(H(H(N(H)))(H(N(F)(H(N(H)(F))))))))_P26006_ITA3_926	N/A	N/A	N/A	N/A	17683600	N/A	N/A	N/A
AHCVWLECPIPDAPVVTJVTVK_H(6)N(5)A(1)_(N(N(H(H(N(H(A))))(H(N(H))(N(H))))))_P26006_ITA3_926	13248300	N/A	23049000	4969710	5565460	6460690	N/A	21024100
SLDAYPILNQAQALEJHTEVQFQK_H(7)N(2)_(N(N(H(H(H)(H))(H(H(H))))))_P26006_ITA3_605	N/A	N/A	N/A	N/A	41630300	N/A	N/A	N/A
DJATEEEILVYLEK_H(3)N(2)_(N(N(H(H)(H))))_P07602_SAP_80	83168600	94514300	19300700	37065800	55631600	55842800	9290290	53982700
YFFJVSDEAALLEK_H(5)N(4)_(N(N(H(H(N(H)))(H(N(H))))))_P17301_ITA2_343	N/A	N/A	N/A	N/A	11126700	N/A	8765240	11091100
SLDAYPILNQAQALEJHTEVQFQK_H(6)N(2)_(N(N(H(H)(H(H(H(H)))))))_P26006_ITA3_605	N/A	N/A	N/A	N/A	15137200	N/A	N/A	N/A
DEIGJVSTSHLLILDDSVEMEIRPR_H(5)N(2)_(N(N(H(H)(H(H)(H)))))_P04843_RPN1_299	10119200	N/A	N/A	N/A	4683380	11984700	N/A	N/A
IJSSVTDIEEIIGVR_H(9)N(2)_(N(N(H(H(H(H)))(H(H(H(H(H))))))))_Q14517_FAT1_3716	N/A	N/A	28907700	N/A	9305800	11537800	N/A	N/A
LJYSDHDVIKWVR_H(8)N(2)_(N(N(H(H(H(H)))(H(H)(H)(H)))))_Q96CW1_AP2M1_412	N/A	N/A	N/A	N/A	13250000	N/A	N/A	N/A
VEDEGJYTCLFVTFPQGSR_H(5)N(4)A(1)_(N(N(H(H(N(H)))(H(N(H(A)))))))_P15151_PVR_120	N/A	N/A	14705500	N/A	7935970	N/A	N/A	N/A
LPJSTIYVVEPGYLGFTVHPGDR_H(6)N(2)_(N(N(H(H(H))(H(H(H))))))_Q8TEM1_PO210_337	N/A	5345070	6104590	5317960	8993680	N/A	1258070	N/A
IJSSVTDIEEIIGVR_H(8)N(2)_(N(N(H(H(H(H)))(H(H)(H)(H)))))_Q14517_FAT1_3716	28498600	22736900	N/A	28188300	14221400	60829500	188560000	25081500
SLDAYPILNQAQALEJHTEVQFQK_H(5)N(2)_(N(N(H(H(H))(H(H)))))_P26006_ITA3_605	N/A	N/A	N/A	N/A	6828410	7635390	N/A	N/A
AHCVWLECPIPDAPVVTJVTVK_H(5)N(4)A(1)_(N(N(H(H(N(H)))(H(N(H(A)))))))_P26006_ITA3_926	N/A	19168800	27133600	27391300	28273900	26966600	34716200	N/A
LNJITIIGPLDMK_H(6)N(3)A(1)_(N(N(H(H)(H(H)(H(N(H(A))))))))_Q9NUM4_T106B_183	N/A	N/A	N/A	N/A	26692900	21943200	1785740	26516200
TMVFPVMYLJESVHIDK_H(10)N(2)_(N(N(H(H(H(H(H))))(H(H(H))(H(H))))))_Q14108_SCRB2_412	N/A	N/A	N/A	7081880	10160600	N/A	N/A	12250700
TMVFPVMYLJESVHIDK_H(9)N(2)_(N(N(H(H(H(H)))(H(H(H(H(H))))))))_Q14108_SCRB2_412	N/A	N/A	98188300	N/A	169289000	193348000	N/A	151902000
TMVFPVMYLJESVHIDK_H(7)N(2)_(N(N(H(H(H(H)))(H(H(H))))))_Q14108_SCRB2_412	N/A	N/A	N/A	N/A	4977980	N/A	N/A	N/A
TALFPDLLAQGJASLR_H(5)N(4)_(N(N(H(H(N(H)))(H(N(H))))))_Q5ZPR3_CD276_104;322	22390700	16119900	23478000	18119900	17109000	26794000	26338000	N/A
DYYPIJESLASLPLR_H(8)N(2)_(N(N(H(H(H(H)))(H(H(H(H)))))))_O96005_CLPT1_295	N/A	126411000	N/A	N/A	55230900	N/A	9584770	N/A
DYYPIJESLASLPLR_H(7)N(2)_(N(N(H(H(H(H)))(H(H(H))))))_O96005_CLPT1_295	N/A	N/A	N/A	N/A	22619000	N/A	N/A	N/A
DYYPIJESLASLPLR_H(8)N(2)_(N(N(H(H(H(H)))(H(H)(H(H))))))_O96005_CLPT1_295	121501000	N/A	141780000	N/A	55230900	68763600	86681900	N/A
DTWGLSDEHFQPRPEAVQFFJVTTLQK_H(6)N(2)_(N(N(H(H(H))(H(H(H))))))_O75718_CRTAP_363	N/A	7458050	N/A	N/A	10921700	N/A	13164800	9207980
YTLJITVYDLGIPQK_H(10)N(2)_(N(N(H(H(H(H)))(H(H(H))(H(H)(H))))))_Q14517_FAT1_791	N/A	N/A	N/A	N/A	6543780	N/A	N/A	N/A
DYYPIJESLASLPLR_H(6)N(2)_(N(N(H(H(H))(H(H)(H)))))_O96005_CLPT1_295	N/A	15216500	N/A	2321840	20051900	N/A	20887900	N/A
DYYPIJESLASLPLR_H(6)N(2)_(N(N(H(H(H))(H(H(H))))))_O96005_CLPT1_295	2907310	15216500	9916140	10538700	18951200	16982200	20887900	23249400
DYYPIJESLASLPLR_H(6)N(2)_(N(N(H(H)(H(H(H(H)))))))_O96005_CLPT1_295	N/A	N/A	N/A	N/A	18951200	16982200	20887900	N/A
TALFPDLLAQGJASLR_H(4)N(3)_(N(N(H(H)(H(N(H))))))_Q5ZPR3_CD276_104;322	7480760	N/A	N/A	N/A	7134770	N/A	6804520	7330110
AMJTSQVEALGIQMLPGYR_H(7)N(2)_(N(N(H(H(H))(H(H(H(H)))))))_Q8NBJ5_GT251_381	N/A	13406500	15937100	N/A	6196950	N/A	N/A	N/A
AMJTSQVEALGIQMLPGYR_H(6)N(2)_(N(N(H(H(H))(H(H(H))))))_Q8NBJ5_GT251_381	28644900	44097600	33123500	37065500	38981400	N/A	N/A	49675800
KDFEDLYTPVJGSIVIVR_H(6)N(5)A(2)_(N(N(H(H(N(H(A))))(H(N(H))(N(H(A)))))))_P02786_TFR1_251	34438300	N/A	26798600	48133400	29720700	N/A	N/A	N/A
DYYPIJESLASLPLR_H(5)N(2)_(N(N(H(H)(H(H(H))))))_O96005_CLPT1_295	N/A	N/A	N/A	N/A	2937920	N/A	N/A	N/A
YTLJITVYDLGIPQK_H(5)N(2)_(N(N(H(H(H))(H(H)))))_Q14517_FAT1_791	N/A	N/A	N/A	N/A	2164500	N/A	N/A	N/A
LSALDNLLJHSSMFLK_H(8)N(2)_(N(N(H(H(H))(H(H)(H(H(H)))))))_Q9Y4L1_HYOU1_830	N/A	N/A	N/A	N/A	3817530	N/A	N/A	N/A
LSALDNLLJHSSMFLK_H(8)N(2)_(N(N(H(H(H(H)))(H(H(H(H)))))))_Q9Y4L1_HYOU1_830	N/A	161421000	N/A	N/A	90713100	N/A	101860000	124695000
DJATEEEILVYLEK_H(5)N(4)F(2)_(N(N(H(H(N(H(F))))(H(N(H(F)))))))_P07602_SAP_80	N/A	N/A	N/A	N/A	6259220	N/A	N/A	N/A
YHYJASLLDGTLLDSTWNLGK_H(7)N(2)_(N(N(H(H(H))(H(H(H(H)))))))_O95302_FKBP9_397	N/A	4650820	7826260	N/A	7180560	N/A	N/A	N/A
GLPSLTSVSWJISVPR_H(9)N(2)_(N(N(H(H(H(H)))(H(H)(H(H)(H))))))_Q9H5V8_CDCP1_577	N/A	N/A	N/A	N/A	45709300	N/A	N/A	N/A
DEIGJVSTSHLLILDDSVEMEIR_H(6)N(2)_(N(N(H(H(H))(H(H(H))))))_P04843_RPN1_299	N/A	N/A	9314150	N/A	8631950	N/A	N/A	N/A
DEIGJVSTSHLLILDDSVEMEIR_H(6)N(2)_(N(N(H(H)(H(H(H(H)))))))_P04843_RPN1_299	N/A	N/A	N/A	N/A	8631950	N/A	N/A	N/A
DJATEEEILVYLEK_H(4)N(3)A(1)_(N(N(H(H)(H(N(H(A)))))))_P07602_SAP_80	9994180	88981500	98287400	95032300	99424900	91388400	99642300	94579800
QDVJITVATVPSWLK_H(5)N(4)A(1)_(N(N(H(H(N(H)))(H(N(H(A)))))))_Q13308_PTK7_405	N/A	N/A	N/A	23230200	32113700	23351500	41030900	22901800
HNIIPIFAVTJYSYSYYEK_H(5)N(4)A(1)_(N(N(H(H(N(H)))(H(N(H(A)))))))_P16144_ITB4_327	N/A	N/A	N/A	N/A	1196930	N/A	N/A	N/A
PAVPGLPTVVPTLVTPSAPGJR_H(8)N(2)_(N(N(H(H(H(H)))(H(H)(H)(H)))))_Q6NUS6_TECT3_78	N/A	N/A	N/A	N/A	2324290	N/A	N/A	N/A
YFFJVSDEAALLEK_H(5)N(4)A(1)_(N(N(H(H(N(H)))(H(N(H(A)))))))_P17301_ITA2_343	33501600	31335800	31150900	29175700	47565600	56429800	N/A	55995500
TALFPDLLAQGJASLR_H(5)N(4)A(1)_(N(N(H(H(N(H)))(H(N(H(A)))))))_Q5ZPR3_CD276_104;322	10367000	N/A	12785800	N/A	12177600	N/A	14854600	11414000
TALFPDLLAQGJASLR_H(5)N(3)A(1)_(N(N(H(H(H))(H(N(H(A)))))))_Q5ZPR3_CD276_104;322	6236050	7007610	N/A	N/A	5406030	N/A	5293820	N/A
VMSWWDYGYQIAGMAJR_H(9)N(2)_(N(N(H(H(H(H(H))))(H(H(H(H)))))))_Q8TCJ2_STT3B_616	N/A	N/A	N/A	N/A	29290600	N/A	N/A	N/A
VMSWWDYGYQIAGMAJR_H(8)N(2)_(N(N(H(H(H(H)))(H(H(H(H)))))))_Q8TCJ2_STT3B_616	N/A	N/A	N/A	14528000	15450700	N/A	N/A	N/A
HLJSSHPR_H(8)N(2)_(N(N(H(H)(H(H(H(H(H(H)))))))))_Q5JTV8_TOIP1_399	N/A	N/A	N/A	63489100	N/A	N/A	N/A	N/A
HLJSSHPR_H(7)N(2)_(N(N(H(H(H(H)))(H(H(H))))))_Q5JTV8_TOIP1_399	N/A	N/A	N/A	5011910	N/A	N/A	N/A	N/A
NLGJNTK_H(8)N(2)_(N(N(H(H(H(H)))(H(H)(H)(H)))))_Q16880_CGT_333	1997670	18181600	6221000	13477300	N/A	N/A	15684900	N/A
NLGJNTK_H(8)N(2)_(N(N(H(H)(H(H(H(H(H(H)))))))))_Q16880_CGT_333	N/A	N/A	70171100	13477300	N/A	N/A	N/A	N/A
NLGJNTK_H(8)N(2)_(N(N(H(H(H(H)))(H(H(H(H)))))))_Q16880_CGT_333	8035400	N/A	N/A	13477300	N/A	N/A	N/A	N/A
JTSVEHTR_H(8)N(2)_(N(N(H(H(H)(H))(H(H(H(H)))))))_Q96JJ7_TMX3_258	N/A	N/A	N/A	27485500	N/A	21057700	N/A	N/A
JQTAVR_H(6)N(2)_(N(N(H(H(H))(H(H(H))))))_Q13443_ADAM9_231	N/A	N/A	N/A	48109500	N/A	N/A	N/A	N/A
NLGJNTK_H(5)N(2)_(N(N(H(H(H))(H(H)))))_Q16880_CGT_333	1768080	N/A	2752310	2958860	N/A	N/A	N/A	N/A
JTTAPPK_H(8)N(2)_(N(N(H(H(H(H)))(H(H)(H)(H)))))_Q96PD2_DCBD2_474	N/A	N/A	N/A	4791460	N/A	N/A	N/A	N/A
JQTAVR_H(5)N(2)_(N(N(H(H(H))(H(H)))))_Q13443_ADAM9_231	N/A	N/A	N/A	38238500	N/A	N/A	107850000	N/A
KDJTTVTR_H(3)N(2)_(N(N(H(H)(H))))_P11279_LAMP1_249	N/A	N/A	N/A	1012030	N/A	3427920	N/A	N/A
SCHTGIJR_H(9)N(2)_(N(N(H(H(H))(H(H(H))(H(H(H)))))))_P08582_TRFM_135	N/A	N/A	N/A	7062410	N/A	N/A	N/A	N/A
VHJFSK_H(6)N(6)_(N(N(H(H(N)(N(H)))(H(N(H))(N(H))))))_Q92545_TM131_485	N/A	N/A	N/A	4650000	N/A	N/A	N/A	N/A
AAJGSLR_H(8)N(2)_(N(N(H(H(H(H)))(H(H(H(H)))))))_P11279_LAMP1_322	N/A	N/A	N/A	211456000	N/A	N/A	N/A	N/A
AAJGSLR_H(9)N(2)_(N(N(H(H(H(H)))(H(H)(H(H(H)))))))_P11279_LAMP1_322	N/A	N/A	N/A	1048240000	N/A	N/A	N/A	N/A
SCHTGIJR_H(6)N(2)_(N(N(H(H(H))(H(H(H))))))_P08582_TRFM_135	N/A	N/A	N/A	2933610	N/A	N/A	N/A	N/A
SLSJSTAR_H(9)N(2)_(N(N(H(H)(H(H(H(H(H(H(H))))))))))_P50454_SERPH_120	120427000	N/A	N/A	90043900	N/A	N/A	N/A	N/A
JVTHHVSVTK_H(8)N(2)_(N(N(H(H(H(H)))(H(H)(H)(H)))))_O94901_SUN1_588	N/A	N/A	N/A	12311400	N/A	N/A	N/A	N/A
LIDNJKTEK_H(6)N(2)_(N(N(H(H(H))(H(H(H))))))_P07602_SAP_332	N/A	N/A	N/A	4905280	N/A	N/A	N/A	N/A
JDTVAGQGER_H(5)N(2)_(N(N(H(H)(H(H)(H)))))_P06756_ITAV_874	N/A	N/A	N/A	9260350	N/A	N/A	N/A	N/A
GJVTQHVQGHR_H(5)N(4)A(1)_(N(N(H(H(N(H)))(H(N(H(A)))))))_Q15043_S39AE_77	N/A	N/A	N/A	77107200	N/A	N/A	N/A	N/A
IJTTADEK_H(7)N(2)_(N(N(H(H(H))(H(H(H(H)))))))_O14672_ADA10_278	N/A	3063640	N/A	651678	N/A	N/A	N/A	N/A
GPGIKPJQTSK_H(9)N(2)_(N(N(H(H(H))(H(H)(H(H(H(H))))))))_P15586_GNS_362	N/A	5863420	N/A	9242470	N/A	N/A	N/A	N/A
JCSVPR_H(8)N(2)_(N(N(H(H(H))(H(H(H(H(H))))))))_Q9Y219_JAG2_570	N/A	N/A	N/A	9654850	N/A	N/A	N/A	N/A
GPGIKPJQTSK_H(8)N(2)_(N(N(H(H(H(H)))(H(H)(H(H))))))_P15586_GNS_362	N/A	N/A	N/A	4376690	N/A	N/A	N/A	N/A
GPGIKPJQTSK_H(7)N(2)_(N(N(H(H(H))(H(H(H(H)))))))_P15586_GNS_362	N/A	N/A	N/A	17967800	N/A	N/A	29314500	23735100
ACMJETR_H(5)N(4)_(N(N(H(H(N(H)))(H(N(H))))))_P42892_ECE1_187	N/A	N/A	5134090	5308690	N/A	N/A	3437720	N/A
ILJGSNK_H(7)N(2)_(N(N(H(H(H))(H(H(H(H)))))))_Q9UBV2_SE1L1_195	N/A	N/A	N/A	903741	N/A	983276	1333710	N/A
ILJGSNK_H(8)N(2)_(N(N(H(H(H(H)))(H(H)(H)(H)))))_Q9UBV2_SE1L1_195	N/A	N/A	N/A	3999090	N/A	N/A	N/A	N/A
PJMSASCK_H(5)N(2)_(N(N(H(H(H))(H(H)))))_P07602_SAP_101	10117600	12530400	9567400	12511200	N/A	23418300	21091300	N/A
[truncated: 5,395 more rows]
