# Supplementary material for: Investigation on acquired palbociclib resistance by LC-MS based multi-omics analysis
Source: Front Mol Biosci. 2023 Jan 19;10:1116398. doi: 10.3389/fmolb.2023.1116398 (PMC9892630; doi:10.3389/fmolb.2023.1116398)
Supplement: Supplementary file 1 [file DataSheet1.zip › Supplementary table 4 DEPs indentified through proteomics.xlsx]

## Sheet: 5. Volcano_data
	P.Value	Fold.Change	Threshold
P52701	2.28544e-05	-3.34534	DOWN
O43291	0.0127816	-0.441866	NoChange
Q9H2P0	0.122534	-0.38582	NoChange
Q92542	0.0350001	-0.279519	NoChange
Q13438	0.119877	-0.338777	NoChange
Q8N6H7	0.0373496	-0.553167	NoChange
Q9H0B6	0.187582	-0.303416	NoChange
O75150	0.00535572	-0.668456	DOWN
Q6F5E8	0.535119	-0.0741875	NoChange
P46736	0.254183	-0.126333	NoChange
Q8NB90	0.713719	-0.0861994	NoChange
Q6Y7W6	0.000432608	-0.802719	DOWN
Q96P11	5.01596e-06	-1.28477	DOWN
Q96G21	0.0234345	-0.342424	NoChange
Q9C0B1	0.204988	-0.211313	NoChange
Q86U90	0.000419647	-0.835892	DOWN
A5YKK6	0.0271169	-0.419216	NoChange
P40222	0.110423	-0.430063	NoChange
P57678	0.268981	-0.158527	NoChange
P51610	0.000238485	-0.8967	DOWN
Q9BXS5	0.00950427	-0.41249	NoChange
Q9NUQ6	0.0396399	-0.416834	NoChange
P23919	0.381814	-0.179615	NoChange
Q8NI27	0.121264	-0.484303	NoChange
P49585	0.00289324	-0.365706	NoChange
Q8TBB5	0.00344918	-0.471766	NoChange
Q6UWP7	0.526961	-0.0806307	NoChange
Q9NU22	0.0231039	-0.532255	NoChange
Q99447	0.11861	-0.233173	NoChange
Q9H944	0.303763	-0.239333	NoChange
P22033	0.0085066	-0.624457	NoChange
O75153	5.67408e-07	-1.79032	DOWN
Q92890	0.129915	-0.35671	NoChange
Q9BZJ0	0.0544262	-0.285975	NoChange
Q99417	0.0213865	-0.490238	NoChange
Q06546	0.00430003	-0.591924	NoChange
O75312	0.994433	-0.00175791	NoChange
Q8WWM7	9.27937e-06	-1.22579	DOWN
P06756	0.827505	-0.0316572	NoChange
O15226	0.636447	-0.0979518	NoChange
Q07817	0.196598	-0.220804	NoChange
Q9BWF3	0.0687577	-0.443835	NoChange
P98175	0.123865	-0.139922	NoChange
Q8WWH5	0.0164764	-0.377679	NoChange
O14737	0.701894	-0.0961926	NoChange
Q9NUQ8	0.00211019	-0.660896	DOWN
Q96EL3	0.319639	-0.168967	NoChange
Q9Y3B2	0.333156	-0.13651	NoChange
P25490	0.132147	-0.277068	NoChange
Q8TC07	0.015573	-0.373647	NoChange
O15031	0.478141	-0.110911	NoChange
Q9UKF6	0.00481348	-0.774902	DOWN
Q99575	0.00979256	-0.508952	NoChange
P04424	0.919187	-0.0124364	NoChange
Q4G0J3	0.28702	-0.188674	NoChange
P62993	0.0570383	-0.341065	NoChange
Q68CQ4	0.339773	-0.132166	NoChange
O00743	0.232227	-0.338836	NoChange
P50613	0.00651732	-0.391891	NoChange
Q92785	0.489834	-0.0839561	NoChange
Q9H078	0.211412	-0.230094	NoChange
Q8WX92	0.0221406	-0.261081	NoChange
P53680	0.86708	-0.0308417	NoChange
Q14534	1.81482e-05	-1.12417	DOWN
O60610	0.000144827	-1.45297	DOWN
P51784	0.00537768	-0.76298	DOWN
Q9UBC2	0.237655	-0.199603	NoChange
O76031	0.07327	-0.385043	NoChange
Q8WVY7	0.00412923	-0.603682	DOWN
O75616	0.422929	-0.155735	NoChange
P51812	0.016076	-0.44875	NoChange
Q9H2J4	0.00263651	-0.46082	NoChange
Q96HC4	0.728073	-0.0622609	NoChange
O75534	2.85307e-08	-1.81867	DOWN
Q96TA2	0.00393577	-0.578151	NoChange
Q13685	0.286344	-0.212773	NoChange
Q6P1J9	0.000577599	-0.623954	DOWN
Q9UPN3	0.909203	-0.0187221	NoChange
Q16625	0.0752357	-0.276183	NoChange
Q02880	0.0495214	-0.321485	NoChange
O94973	0.0629433	-0.305308	NoChange
Q05397	0.6873	-0.0745491	NoChange
Q05086	0.280176	-0.141965	NoChange
Q9GZR7	0.000445049	-0.64457	DOWN
Q8NAV1	0.972389	-0.00615909	NoChange
Q9NYY8	0.00185153	-0.536445	DOWN
O75569	0.366503	-0.22796	NoChange
Q9UHR5	8.44864e-05	-0.780946	DOWN
Q9NY93	0.00114807	-1.11219	DOWN
Q13619	0.892762	-0.0261598	NoChange
Q9UK59	0.622193	-0.0713973	NoChange
Q15645	0.0292089	-0.277018	NoChange
Q99567	0.281	-0.198883	NoChange
Q16513	0.0478531	-0.255305	NoChange
Q96GD0	0.0413314	-0.332706	NoChange
Q96ST2	0.101903	-0.220941	NoChange
Q96I25	0.00623522	-0.652024	NoChange
Q5RKV6	0.0304279	-0.350036	NoChange
Q96EY4	0.331742	-0.252123	NoChange
Q15654	0.0568806	-0.359081	NoChange
Q9BQ70	0.000614485	-0.664581	DOWN
Q9BTE3	6.259e-07	-2.19672	DOWN
Q13617	0.130658	-0.353492	NoChange
Q96A49	0.0457495	-0.306575	NoChange
P38432	0.000367078	-0.796281	DOWN
Q9NSI2	0.688764	-0.0627921	NoChange
Q8ND56	0.00304844	-0.661111	DOWN
P78346	0.326363	-0.161541	NoChange
O60216	1.50058e-05	-1.01638	DOWN
O43847	0.0276012	-0.277007	NoChange
Q9NRX2	0.623536	-0.0754552	NoChange
Q8IYS1	0.214542	-0.1613	NoChange
Q10570	0.00742747	-0.554324	NoChange
A6NHR9	0.0116952	-0.405829	NoChange
Q96ST3	0.0240773	-0.62435	NoChange
Q9Y3A4	0.983974	-0.00457525	NoChange
O14964	0.524523	-0.0945588	NoChange
Q8WX93	0.00984922	-0.634735	NoChange
Q5T8P6	0.283236	-0.166974	NoChange
Q8WUA2	0.000361906	-0.48094	DOWN
Q86U38	0.0176282	-0.49242	NoChange
Q7Z3B4	0.00970244	-0.512808	NoChange
Q14232	0.648523	-0.0731646	NoChange
O60341	0.000172844	-0.582459	DOWN
Q8WYA6	0.211355	-0.224008	NoChange
Q96B97	0.00135341	-0.869591	DOWN
Q9HCE1	0.000868788	-0.824589	DOWN
Q14683	0.0363496	-0.647183	NoChange
P21283	0.0170474	-0.343086	NoChange
O60508	0.3876	-0.163734	NoChange
Q9Y520	0.000420864	-0.853319	DOWN
Q9P2I0	0.000173133	-0.712212	DOWN
Q9NQX3	0.183026	-0.180646	NoChange
Q9Y5A9	0.00111905	-0.703098	DOWN
Q9BY44	2.55204e-05	-0.801677	DOWN
Q7Z2W4	0.977198	-0.00488523	NoChange
Q6RFH5	0.00125568	-0.750795	DOWN
Q15397	0.846291	-0.0349308	NoChange
P57740	0.00635253	-0.676135	DOWN
Q04446	0.00501782	-0.50589	NoChange
Q9Y6G3	0.0508745	-0.350787	NoChange
Q13330	0.00114807	-0.486018	DOWN
Q15404	0.34285	-0.169903	NoChange
Q6UN15	0.00635253	-0.454573	NoChange
Q7Z739	0.00629541	-0.464862	NoChange
O94776	0.00169849	-0.540801	DOWN
Q8N7H5	0.0157766	-0.477452	NoChange
Q9UKS6	0.858701	-0.0352855	NoChange
Q9NX02	0.0640115	-0.302992	NoChange
Q8N766	0.000984024	-0.699224	DOWN
Q9H8S9	0.0165392	-0.543236	NoChange
Q9BVI4	0.392626	-0.12834	NoChange
Q9NYB0	0.0034936	-0.52706	NoChange
Q92888	0.214607	-0.198843	NoChange
Q9HD42	0.0799534	-0.264333	NoChange
Q9Y6W5	0.557933	-0.139952	NoChange
Q13405	0.0873252	-0.251087	NoChange
Q9UKN8	0.0225114	-0.358951	NoChange
Q5JWF2	0.0356289	-0.289849	NoChange
Q7L576	0.00449336	-0.403363	NoChange
Q52LW3	0.00133467	-0.59774	DOWN
Q9UBU9	0.049431	-0.231768	NoChange
Q01085	0.00388956	-0.532434	NoChange
Q06587	0.00482772	-0.496415	NoChange
Q9UMS0	0.937971	-0.0148031	NoChange
Q06265	0.00149408	-0.526341	DOWN
Q9BVG4	0.0367205	-0.462327	NoChange
Q99615	0.000264119	-0.645196	DOWN
Q96C86	0.11307	-0.297158	NoChange
Q13217	0.524523	-0.0774152	NoChange
Q9UHR4	0.115753	-0.343346	NoChange
Q8NEZ5	0.0126965	-0.480544	NoChange
Q96T51	0.414745	-0.178629	NoChange
O60271	0.571131	-0.0911291	NoChange
Q8NFH3	0.0190739	-0.380244	NoChange
Q8TDD1	0.258013	-0.14053	NoChange
Q13618	0.0985874	-0.365713	NoChange
Q9Y6G9	0.00359662	-0.424509	NoChange
Q9BY77	0.0140656	-0.4377	NoChange
Q13085	0.000290402	-0.602286	DOWN
Q08722	0.669937	-0.065693	NoChange
Q9H6F5	0.00427729	-0.8457	DOWN
P23921	9.5975e-07	-1.65073	DOWN
Q9BUQ8	0.050067	-0.219579	NoChange
Q9H4L5	0.0038414	-0.394127	NoChange
Q969H8	0.630628	-0.0982689	NoChange
O75351	0.109618	-0.386141	NoChange
Q12996	0.156644	-0.171491	NoChange
Q5H9R7	0.000786534	-0.454398	NoChange
O43865	0.552566	-0.111143	NoChange
Q8NFH4	0.0105394	-0.538804	NoChange
Q00403	0.0668418	-0.363428	NoChange
O95817	0.00115834	-0.502303	DOWN
Q9Y4B6	0.0201486	-0.370694	NoChange
Q9H6Z4	0.168546	-0.283944	NoChange
Q7KZ85	0.000320269	-1.35802	DOWN
Q04206	0.897377	-0.0209357	NoChange
P51116	0.0942905	-0.422657	NoChange
P41240	0.152258	-0.25369	NoChange
Q9NYH9	0.0294039	-0.330015	NoChange
Q99961	3.40713e-05	-0.99042	DOWN
Q9BQP7	0.943057	-0.0174568	NoChange
Q8NFH5	0.0294039	-0.316724	NoChange
Q9UKX7	0.00283414	-0.333372	NoChange
Q9UHY1	0.00470413	-0.427878	NoChange
P56211	0.11655	-0.300978	NoChange
O75494	0.00289324	-0.714974	DOWN
Q14320	0.334892	-0.225653	NoChange
Q8IY67	2.88543e-05	-1.07097	DOWN
P18615	0.0295677	-0.249311	NoChange
O94901	0.00657452	-0.683893	DOWN
Q15382	0.000290402	-0.655172	DOWN
Q6PI48	0.483805	-0.103652	NoChange
P51003	0.0104804	-0.470292	NoChange
P19387	0.123031	-0.156357	NoChange
Q5BKZ1	0.00303912	-0.440346	NoChange
Q9NQZ2	0.196595	-0.240277	NoChange
Q15642	0.01441	-0.257006	NoChange
Q9NVX2	0.109451	-0.315081	NoChange
O14787	0.0348841	-0.329414	NoChange
Q9H089	0.175351	-0.173625	NoChange
Q05048	0.0194699	-0.320659	NoChange
O76003	0.00674678	-0.503039	NoChange
Q9P0M9	0.277936	-0.185869	NoChange
Q9Y5K6	0.32449	-0.130803	NoChange
Q9BTD8	0.00141493	-0.447065	NoChange
O94888	0.00244044	-0.39054	NoChange
P13807	0.0169409	-0.253997	NoChange
Q14739	0.00182679	-0.740745	DOWN
O60493	0.00295737	-0.364345	NoChange
O94925	0.0128492	-0.503066	NoChange
Q9HD33	0.0252541	-0.359443	NoChange
P78330	0.786336	-0.0637827	NoChange
O95757	0.00885452	-0.35555	NoChange
P19784	0.0181334	-0.455052	NoChange
Q9Y639	0.858301	-0.0261163	NoChange
Q9NRX1	0.00412923	-0.701188	DOWN
Q7L5D6	0.0110244	-0.344427	NoChange
Q9BXY0	0.167653	-0.152702	NoChange
O43395	0.389683	-0.110282	NoChange
Q9NQ88	0.103737	-0.222979	NoChange
Q9NZL4	0.00147582	-0.367101	NoChange
Q9UQE7	0.000534089	-0.569566	DOWN
Q9BZK7	0.001222	-0.781191	DOWN
Q8WXX5	4.34694e-05	-1.01964	DOWN
P23258	0.00813045	-0.52199	NoChange
Q9Y314	4.51635e-06	-1.41343	DOWN
Q9Y5L0	0.0181129	-0.325734	NoChange
Q07866	0.160895	-0.171131	NoChange
P48059	0.0126143	-0.444679	NoChange
P60510	0.000160719	-0.61633	DOWN
Q13907	1.6267e-06	-1.14465	DOWN
Q92615	0.152179	-0.203489	NoChange
Q9Y5J1	0.06136	-0.273008	NoChange
Q9Y376	0.0493125	-0.249547	NoChange
Q14517	0.923863	-0.0136881	NoChange
P57088	0.409379	-0.151882	NoChange
Q9NV06	0.000430553	-0.623494	DOWN
Q6DKI1	0.00286628	-0.402475	NoChange
O15042	0.00164348	-0.502297	NoChange
Q9Y2P8	0.187849	-0.253629	NoChange
Q9H1Y0	0.646546	-0.106438	NoChange
P20839	0.0753344	-0.175425	NoChange
Q99986	0.000408606	-0.69769	DOWN
Q13895	0.002105	-0.451581	NoChange
Q96B26	0.0578723	-0.262315	NoChange
Q9NZL9	0.14424	-0.184236	NoChange
Q9UG63	3.04516e-05	-1.52613	DOWN
P35250	8.44864e-05	-0.811914	DOWN
Q9UHV9	0.157364	-0.262943	NoChange
O00487	0.0011237	-0.816395	DOWN
P54725	0.182517	-0.242428	NoChange
Q9NZN4	0.140083	-0.231368	NoChange
Q14CX7	0.0294039	-0.258789	NoChange
Q9C0C9	0.016076	-0.412088	NoChange
P45973	0.00760284	-0.36505	NoChange
Q14318	0.961748	-0.00776784	NoChange
Q14008	7.12671e-05	-0.847537	DOWN
Q92538	0.319692	-0.200982	NoChange
Q5QJE6	0.00959314	-0.389691	NoChange
P23193	0.00131188	-0.54386	DOWN
A0MZ66	0.797482	-0.0305556	NoChange
Q9UNZ2	0.268981	-0.169614	NoChange
Q9UGV2	0.939164	-0.0096113	NoChange
Q9BT78	0.05213	-0.254882	NoChange
O96005	0.0113389	-0.457285	NoChange
Q96KR1	0.0221406	-0.360071	NoChange
P10636	0.29999	-0.163189	NoChange
Q9Y2S7	0.0787696	-0.397502	NoChange
O95456	0.102109	-0.386997	NoChange
Q9NP72	0.00093858	-0.519007	DOWN
O00267	0.00149408	-0.541673	DOWN
Q9NQT4	0.0722649	-0.262856	NoChange
Q9UNS2	0.00261802	-0.432511	NoChange
O43172	0.0346978	-0.383279	NoChange
Q13868	0.00412923	-0.553513	NoChange
Q9BTE6	0.571163	-0.0981946	NoChange
Q9NTZ6	0.00274703	-0.64295	DOWN
Q16204	0.325015	-0.186502	NoChange
Q2NL82	0.00012533	-0.58647	DOWN
O95758	0.0472628	-0.346038	NoChange
Q9UDT6	0.00414311	-0.514923	NoChange
O75844	0.524535	-0.0634105	NoChange
Q14738	0.701147	-0.0666771	NoChange
P50750	0.022067	-0.347514	NoChange
Q9NP92	0.912637	-0.0257643	NoChange
O00151	0.437771	-0.192834	NoChange
P28290	0.00153825	-0.389568	NoChange
Q5VYK3	0.0113392	-0.362181	NoChange
P00918	0.00505307	-0.410147	NoChange
P61964	0.0059404	-0.275711	NoChange
Q9H501	0.00126737	-0.5495	DOWN
Q2TAY7	0.000900811	-0.63036	DOWN
Q14C86	0.943057	-0.00858401	NoChange
Q9UHL4	0.0113688	-0.57773	NoChange
Q9UBL6	0.601401	-0.106385	NoChange
P08754	0.791221	-0.0478276	NoChange
Q9NW13	0.427917	-0.128223	NoChange
Q96P16	0.174002	-0.261387	NoChange
Q13616	0.651662	-0.0650414	NoChange
Q13123	0.000157378	-0.662073	DOWN
Q9BT09	0.200542	-0.131434	NoChange
Q9BRP8	0.421527	-0.111511	NoChange
P24928	1.94817e-05	-0.903972	DOWN
O95336	0.638288	-0.0753554	NoChange
P49736	3.49015e-08	-1.73461	DOWN
Q13242	0.000522253	-0.571668	DOWN
Q8NBJ4	0.0840475	-0.346607	NoChange
P17480	0.000208082	-0.695971	DOWN
O15213	0.297598	-0.183907	NoChange
Q14980	0.00191521	-0.380569	NoChange
O43290	0.001508	-0.45231	NoChange
Q32MZ4	0.0488935	-0.325631	NoChange
Q13620	0.0179687	-0.258681	NoChange
O14776	0.334088	-0.120323	NoChange
Q7Z4V5	0.247591	-0.199011	NoChange
Q92979	0.801938	-0.0349878	NoChange
Q13451	0.0104557	-0.358259	NoChange
Q00169	0.484791	-0.0914249	NoChange
Q92522	0.00811399	-0.598414	NoChange
Q15796	0.926034	-0.017878	NoChange
Q13573	0.000387532	-0.609136	DOWN
Q8N9T8	0.0811842	-0.297413	NoChange
Q96TA1	0.205059	-0.146043	NoChange
Q8NBJ5	0.283882	-0.203454	NoChange
P35249	6.40714e-07	-1.30059	DOWN
Q9ULX3	0.0054873	-0.688229	DOWN
Q9UL25	0.510098	-0.102578	NoChange
P78406	0.16693	-0.272469	NoChange
Q06136	0.901434	-0.0283497	NoChange
P13984	0.0839388	-0.302124	NoChange
Q8TAQ2	0.00084527	-0.487742	DOWN
Q96EE3	0.176504	-0.252339	NoChange
Q9Y3A5	0.272179	-0.134856	NoChange
O94906	0.0102753	-0.30137	NoChange
O60264	0.000358763	-0.576349	DOWN
A6NDG6	0.115753	-0.206036	NoChange
Q96AE4	0.000539849	-0.674387	DOWN
Q01780	0.00412673	-0.458662	NoChange
Q969U7	0.17407	-0.269648	NoChange
Q92621	0.0799401	-0.169035	NoChange
P33240	0.0103209	-0.469454	NoChange
P15153	0.0332546	-0.374609	NoChange
P25440	0.0315753	-0.239456	NoChange
Q6PKG0	0.191689	-0.15487	NoChange
Q99627	0.0422116	-0.425897	NoChange
Q9H5V8	1.33808e-05	-0.683507	DOWN
Q9Y2V2	0.0342696	-0.31437	NoChange
Q14684	0.0859339	-0.207005	NoChange
Q9H6Y2	0.500885	-0.0866417	NoChange
Q15427	0.0381394	-0.40414	NoChange
Q96CT7	0.129363	-0.214826	NoChange
O75475	0.00414311	-0.58596	NoChange
P52434	0.00524336	-0.629119	NoChange
O43670	0.00153825	-0.530176	DOWN
Q8IWA0	0.00353822	-0.632561	DOWN
P15927	0.0588382	-0.249364	NoChange
P63151	0.35487	-0.138179	NoChange
O75937	0.00533131	-0.388195	NoChange
O60488	0.30327	-0.171305	NoChange
Q9H3P2	0.258005	-0.161102	NoChange
Q99426	0.669879	-0.0832924	NoChange
Q12959	0.297082	-0.149796	NoChange
P36543	0.354416	-0.180722	NoChange
P17812	0.00117413	-0.449358	NoChange
Q8N392	0.167713	-0.219063	NoChange
Q15428	0.0313599	-0.477753	NoChange
O95453	0.0928445	-0.277062	NoChange
P30419	0.0630182	-0.262817	NoChange
P26885	0.082891	-0.313098	NoChange
Q9BTW9	0.0795532	-0.203735	NoChange
Q13045	0.0958149	-0.239507	NoChange
O96019	0.00109347	-0.592764	DOWN
Q02750	0.0892037	-0.314944	NoChange
O95478	0.0724289	-0.36287	NoChange
P09234	0.0887617	-0.423915	NoChange
Q13740	0.00169358	-0.637599	DOWN
O60869	0.00530386	-0.733826	DOWN
Q13098	0.0780125	-0.197427	NoChange
Q7L5N1	0.00650014	-0.385384	NoChange
Q8IWX8	0.0254154	-0.345602	NoChange
Q96PK6	0.0011237	-0.496867	DOWN
O75694	0.000967624	-0.505074	DOWN
Q9UJU6	0.983974	-0.00243386	NoChange
Q9Y5X3	0.679487	-0.0557392	NoChange
P40937	3.79615e-06	-1.0694	DOWN
P80303	0.449752	-0.092428	NoChange
Q14839	0.000166623	-0.59542	DOWN
P23229	0.000719827	-0.617839	DOWN
P48426	0.115277	-0.263432	NoChange
P49406	0.752832	-0.0552154	NoChange
P01111	0.533452	-0.0708894	NoChange
Q9BZF1	0.593441	-0.0575526	NoChange
Q86Y56	0.00290753	-0.406439	NoChange
P84095	0.0929762	-0.234972	NoChange
Q92769	0.00017429	-0.969177	DOWN
O60502	0.0852949	-0.223024	NoChange
Q9UQ88	0.000506685	-0.724196	DOWN
Q99584	0.0602194	-0.348019	NoChange
P61009	0.31337	-0.124545	NoChange
P48556	0.690779	-0.0573734	NoChange
Q9Y3T9	0.0582002	-0.221364	NoChange
Q9H3U1	0.059413	-0.269042	NoChange
Q07812	0.226778	-0.167684	NoChange
P53004	0.0816864	-0.273217	NoChange
Q9UBE0	0.0649025	-0.270749	NoChange
Q9UEW8	0.0264078	-0.322836	NoChange
O00566	0.462982	-0.0865931	NoChange
Q99439	0.00975654	-0.351013	NoChange
P83916	0.014096	-0.510252	NoChange
Q92797	0.00959314	-0.448026	NoChange
Q9NXH9	0.0142858	-0.304503	NoChange
P36873	0.0118228	-0.402051	NoChange
P52292	7.80818e-09	-2.83351	DOWN
Q9BW27	0.287388	-0.146669	NoChange
P06493	1.24144e-06	-1.44993	DOWN
Q96S55	0.0561359	-0.183076	NoChange
Q9Y3B4	0.102252	-0.322043	NoChange
P50579	0.000139223	-0.941576	DOWN
Q13363	0.0960051	-0.171388	NoChange
Q96EP5	0.00817138	-0.492312	NoChange
Q9H6R4	0.442787	-0.0831969	NoChange
Q12769	0.00461022	-0.44506	NoChange
P12955	0.671073	-0.0628325	NoChange
P43034	0.758513	-0.0376402	NoChange
Q8WY22	0.14424	-0.294176	NoChange
O95816	0.0479692	-0.297307	NoChange
Q5TFE4	0.0337089	-0.322665	NoChange
Q8TCS8	0.726948	-0.0624875	NoChange
O95793	0.00248238	-0.547194	DOWN
O14974	0.175177	-0.164739	NoChange
Q9Y6V7	0.00091393	-1.48572	DOWN
Q9BVJ6	0.533452	-0.0625905	NoChange
Q13601	0.0106989	-0.416492	NoChange
P62834	0.94726	-0.0102905	NoChange
P62330	0.0559098	-0.218504	NoChange
Q8WUM0	0.0478705	-0.244906	NoChange
O60256	0.557253	-0.0934928	NoChange
Q5T2T1	0.00975654	-0.374598	NoChange
Q9NQT5	0.0565938	-0.40381	NoChange
Q02809	0.00712873	-0.794915	DOWN
P11172	0.447051	-0.0707407	NoChange
P26006	0.00703108	-0.325933	NoChange
Q9UNX4	0.430664	-0.0860108	NoChange
O00767	3.30975e-07	-1.31703	DOWN
P61758	0.0928289	-0.212955	NoChange
Q9UKV3	0.00218223	-0.608361	DOWN
P78344	0.000633391	-0.496942	DOWN
Q9Y3C6	0.0620867	-0.31787	NoChange
P35659	0.00184602	-0.63164	DOWN
O75347	0.905193	-0.0237185	NoChange
Q96P70	0.00956842	-0.407003	NoChange
P49756	0.00223241	-0.427219	NoChange
Q9Y570	0.203347	-0.146618	NoChange
P63220	0.0210117	-0.42978	NoChange
P16144	0.0038415	-0.331622	NoChange
Q86X55	0.165715	-0.231051	NoChange
Q14566	4.11227e-06	-1.52143	DOWN
O43660	0.000821797	-0.805924	DOWN
P05026	0.00481348	-0.455287	NoChange
Q29RF7	0.00029063	-0.621111	DOWN
Q9GZS3	0.248001	-0.179601	NoChange
Q96RP9	0.00975654	-0.267041	NoChange
P29992	0.406302	-0.121699	NoChange
Q92925	0.0117198	-0.507428	NoChange
Q13243	0.0780125	-0.232895	NoChange
P50416	0.6062	-0.0575822	NoChange
Q8TEX9	0.00525043	-0.405559	NoChange
Q8TAE8	0.615299	-0.0508309	NoChange
P46379	0.000931532	-0.652208	DOWN
Q8NE71	0.0467582	-0.310973	NoChange
O75477	0.175412	-0.149458	NoChange
O15498	0.102109	-0.236215	NoChange
Q16637	0.0254999	-0.511106	NoChange
P40938	0.000361906	-0.644976	DOWN
P41227	0.0610335	-0.260939	NoChange
Q8TAT6	0.00307412	-0.43726	NoChange
Q12824	0.028362	-0.284022	NoChange
Q8NI36	0.772492	-0.0373353	NoChange
Q8TED0	0.026368	-0.28116	NoChange
Q08752	0.875595	-0.0275273	NoChange
O94992	0.071726	-0.385561	NoChange
Q96QD8	0.0062509	-0.671612	DOWN
Q16576	0.000230731	-0.822767	DOWN
P08579	0.000486773	-0.60716	DOWN
P61077	4.79903e-05	-0.716793	DOWN
O60684	0.0389313	-0.236488	NoChange
O15269	0.150544	-0.238737	NoChange
Q9BQ52	0.186406	-0.165382	NoChange
Q15286	0.466963	-0.121535	NoChange
Q92572	0.916265	-0.0171222	NoChange
P53041	0.190671	-0.149072	NoChange
P35241	0.153103	-0.235249	NoChange
O75822	0.209576	-0.21197	NoChange
P25205	1.32844e-08	-1.48761	DOWN
Q14694	0.000491863	-0.596234	DOWN
Q01970	0.494935	-0.0665228	NoChange
Q99459	2.28544e-05	-0.697312	DOWN
Q9H8H0	0.000409296	-0.500687	DOWN
Q9NYF8	0.0137769	-0.572551	NoChange
P78316	0.975406	-0.00474037	NoChange
Q96DG6	0.53646	-0.0622921	NoChange
Q969X6	0.034341	-0.262857	NoChange
O15446	0.000791434	-0.473392	DOWN
Q8NEJ9	0.552705	-0.0822905	NoChange
Q13177	0.123702	-0.194366	NoChange
O00148	1.84859e-06	-1.18242	DOWN
P67812	0.130658	-0.18209	NoChange
Q14692	0.111758	-0.182729	NoChange
Q9UQB8	1.24972e-05	-0.721812	DOWN
Q16630	0.362307	-0.193452	NoChange
Q9Y383	0.0106865	-0.305318	NoChange
Q9ULV4	0.0806404	-0.246749	NoChange
Q9GZT3	0.847769	-0.0442385	NoChange
P20073	0.5277	-0.0986793	NoChange
Q9BQA1	0.206163	-0.238218	NoChange
O43491	0.363995	-0.108458	NoChange
P51648	0.825849	-0.0415146	NoChange
Q9NZ01	0.570614	-0.098509	NoChange
Q9Y3D0	0.22155	-0.253406	NoChange
Q15392	0.000667476	-0.914229	DOWN
Q9HC07	0.365957	-0.137371	NoChange
Q6L8Q7	0.980969	-0.00394831	NoChange
P21281	0.6873	-0.0507085	NoChange
O15160	0.145745	-0.213159	NoChange
P13674	0.646546	-0.071316	NoChange
P12270	0.00224206	-0.48007	NoChange
Q9BUJ2	0.373566	-0.132634	NoChange
Q6P2E9	0.018367	-0.306372	NoChange
Q7L1Q6	1.97641e-05	-0.703225	DOWN
P51114	0.0231281	-0.231594	NoChange
Q9UMX0	0.000951476	-0.643095	DOWN
Q15020	0.317443	-0.126016	NoChange
Q7Z2W9	0.693627	-0.0452649	NoChange
Q00341	0.00066933	-0.530621	DOWN
Q8WU90	0.117947	-0.167722	NoChange
Q12849	0.00220624	-0.576421	DOWN
P61081	0.490603	-0.131797	NoChange
P16949	0.0568742	-0.399354	NoChange
O43765	0.156526	-0.166436	NoChange
Q96CN7	0.0861817	-0.312195	NoChange
Q13310	0.00123937	-0.450732	NoChange
Q8WWY3	0.646546	-0.0562144	NoChange
P30876	0.00115021	-0.568351	DOWN
Q96SB3	0.421527	-0.181675	NoChange
Q15437	0.0950822	-0.181946	NoChange
Q9UN86	0.00125389	-0.484926	NoChange
Q9HCY8	0.793211	-0.0297758	NoChange
Q9Y6E0	0.0387151	-0.300534	NoChange
P09661	0.0463708	-0.317797	NoChange
Q96A33	0.892179	-0.0163726	NoChange
Q96PZ0	0.0136419	-0.404702	NoChange
Q96DH6	0.863167	-0.0242702	NoChange
O75340	0.992122	-0.00222931	NoChange
Q8TEQ6	0.0253181	-0.223459	NoChange
O00505	0.347394	-0.181329	NoChange
Q15056	0.012614	-0.666687	NoChange
P55795	0.294037	-0.126761	NoChange
Q9UKM9	0.0194699	-0.282008	NoChange
O15067	0.97261	-0.00602825	NoChange
O95232	0.00107297	-0.45345	NoChange
Q15691	0.141384	-0.248469	NoChange
Q5SSJ5	0.343774	-0.105322	NoChange
P11908	0.00153699	-0.383613	NoChange
Q9NY61	0.304965	-0.120081	NoChange
P20020	0.552566	-0.0837334	NoChange
Q01082	0.895223	-0.0135217	NoChange
Q9GZZ1	0.00553295	-0.459891	NoChange
Q8NBQ5	0.592713	-0.0889642	NoChange
Q15061	0.387937	-0.12609	NoChange
P55145	0.585621	-0.112611	NoChange
P37235	0.593665	-0.101568	NoChange
O00515	0.161363	-0.169183	NoChange
P33992	2.27694e-07	-1.3749	DOWN
Q9BWD1	0.0065699	-0.434594	NoChange
Q9BY32	0.303763	-0.217287	NoChange
P55036	0.207387	-0.195048	NoChange
Q13428	0.0398981	-0.226315	NoChange
Q96RS6	0.827505	-0.0207937	NoChange
Q6NXG1	0.307971	-0.12761	NoChange
Q9H583	0.00868589	-0.32587	NoChange
P14735	0.000421115	-0.520803	DOWN
P48506	0.0267301	-0.370065	NoChange
Q09161	0.000935336	-0.384487	NoChange
Q9Y2T2	0.225262	-0.129461	NoChange
P35269	0.102931	-0.221663	NoChange
Q9UBB4	0.00108527	-0.597667	DOWN
Q8WZ42	0.856376	-0.0242433	NoChange
Q14651	0.192843	-0.126496	NoChange
P33993	4.75506e-08	-1.439	DOWN
Q7L014	0.000292514	-0.503008	DOWN
Q9H6S3	0.0592955	-0.274264	NoChange
P31942	0.093215	-0.285198	NoChange
Q14157	0.002105	-0.425484	NoChange
P61201	0.0240773	-0.323199	NoChange
Q9Y3C1	0.32449	-0.168185	NoChange
P78347	0.00425613	-0.374049	NoChange
Q9BXP5	0.0129036	-0.295912	NoChange
P82979	0.00347731	-0.372321	NoChange
P29317	0.017018	-0.44905	NoChange
O14744	0.233121	-0.200224	NoChange
Q8N1F7	0.000682649	-0.530272	DOWN
Q9BSJ8	0.272179	-0.134556	NoChange
Q9H307	0.0028197	-0.610126	DOWN
Q9NQG5	0.573409	-0.106821	NoChange
Q96I24	0.150544	-0.275207	NoChange
O43264	0.236963	-0.233737	NoChange
O14929	3.86378e-06	-1.1534	DOWN
Q9H0S4	0.152258	-0.172303	NoChange
P33991	3.29973e-08	-1.4259	DOWN
Q9HAV4	0.000108097	-0.636076	DOWN
Q13547	0.00012525	-0.677672	DOWN
O43747	0.0495214	-0.278325	NoChange
P46459	0.973765	-0.00406915	NoChange
Q05519	0.00150625	-0.602636	DOWN
Q12788	0.455315	-0.0879866	NoChange
P26196	6.98687e-05	-0.769677	DOWN
Q96C19	0.00674678	-0.349772	NoChange
Q8N4H5	0.230575	-0.134175	NoChange
Q15269	0.533738	-0.0683153	NoChange
Q16186	0.533589	-0.0924232	NoChange
Q969V3	0.52965	-0.10233	NoChange
Q07157	0.0223467	-0.468862	NoChange
P63027	0.760001	-0.0574534	NoChange
P35637	0.00319488	-0.655828	DOWN
Q9NVA2	0.0799401	-0.16021	NoChange
Q9Y2W1	0.0103857	-0.379686	NoChange
Q92900	0.000143505	-0.614503	DOWN
P30566	0.612264	-0.0543098	NoChange
Q9GZL7	0.012084	-0.301655	NoChange
Q16836	0.674974	-0.103255	NoChange
O95373	0.00070254	-0.515981	DOWN
Q9UBQ5	0.0323698	-0.431407	NoChange
Q9UHY7	0.419363	-0.130081	NoChange
O00629	0.0165804	-0.375061	NoChange
Q53GS9	0.0637629	-0.210667	NoChange
P68036	0.277729	-0.198204	NoChange
P48739	0.00626925	-0.32211	NoChange
P53602	0.0435161	-0.278146	NoChange
Q3ZCQ8	0.989953	-0.00136455	NoChange
P10644	0.0972094	-0.165662	NoChange
O43818	0.232639	-0.156313	NoChange
P56545	0.00975654	-0.436203	NoChange
P62140	0.460453	-0.125496	NoChange
P60228	0.00289428	-0.390879	NoChange
Q14690	0.52587	-0.0556622	NoChange
P18583	2.9993e-05	-0.793708	DOWN
Q9H0A0	0.621349	-0.0468343	NoChange
Q08J23	0.0627485	-0.23554	NoChange
Q9Y6E2	0.0259154	-0.427411	NoChange
P49721	0.0186	-0.254373	NoChange
Q92945	0.00148218	-0.451142	NoChange
Q15287	0.0861432	-0.194466	NoChange
O15372	0.00095453	-0.379706	NoChange
Q9H3N1	0.0100204	-0.355635	NoChange
Q14444	8.2248e-05	-0.923196	DOWN
Q9BRT6	0.00206915	-0.485231	NoChange
Q15155	0.00414311	-0.366663	NoChange
Q13148	0.0534685	-0.347644	NoChange
P22061	0.723405	-0.0758664	NoChange
P30520	0.00307412	-0.566758	DOWN
O43809	0.00101424	-0.430665	NoChange
Q9H0D6	0.0214083	-0.364552	NoChange
P46060	0.0203727	-0.278817	NoChange
Q9BVP2	0.000273235	-0.62166	DOWN
P49792	0.145268	-0.148511	NoChange
Q9BUL8	0.716695	-0.0373829	NoChange
O43719	0.30327	-0.164642	NoChange
Q9H1E3	0.688764	-0.064643	NoChange
Q9NYL9	0.0771026	-0.238027	NoChange
P67870	0.00581045	-0.456812	NoChange
P60903	0.201463	-0.178842	NoChange
Q9BXJ9	0.0999994	-0.230087	NoChange
Q9Y5M8	0.177012	-0.166787	NoChange
Q13247	0.00029185	-0.619117	DOWN
O15143	0.552566	-0.0743207	NoChange
Q9Y5S9	0.0144822	-0.304293	NoChange
Q14978	0.00119414	-0.544922	DOWN
Q15459	0.000422649	-0.540401	DOWN
Q99436	0.0705082	-0.273394	NoChange
O43684	3.57262e-05	-0.821483	DOWN
P53384	0.211355	-0.218079	NoChange
P54578	0.692044	-0.0432571	NoChange
Q12792	0.20254	-0.128158	NoChange
P23588	0.00012533	-0.656934	DOWN
P84103	0.000901958	-0.702251	DOWN
P55769	0.214436	-0.259149	NoChange
Q15819	0.559848	-0.116652	NoChange
Q6UB35	0.012614	-0.324379	NoChange
Q08209	0.100238	-0.24023	NoChange
Q12874	0.0216083	-0.323744	NoChange
P13995	3.57463e-05	-0.904541	DOWN
Q9UNM6	0.00705369	-0.388804	NoChange
P33176	0.109428	-0.163157	NoChange
P08621	0.0115259	-0.315056	NoChange
Q06124	0.80955	-0.0301212	NoChange
O15260	0.455315	-0.123146	NoChange
Q9BQ67	0.25554	-0.143585	NoChange
P52948	0.0210583	-0.317806	NoChange
O14828	0.0319056	-0.290711	NoChange
O00303	0.6873	-0.0521796	NoChange
Q9H0U4	0.610247	-0.0740981	NoChange
Q71UM5	0.991602	-0.00164815	NoChange
Q8IYB3	0.086206	-0.279707	NoChange
Q12972	0.163768	-0.193379	NoChange
Q9Y5Q9	0.00299325	-0.383842	NoChange
O43175	0.042262	-0.242283	NoChange
O43242	0.00558882	-0.317349	NoChange
Q15370	0.680415	-0.0502908	NoChange
P49773	0.426332	-0.178196	NoChange
P61224	0.024056	-0.262891	NoChange
Q9UBT2	0.00393577	-0.359183	NoChange
Q03252	0.0780329	-0.158693	NoChange
Q9BZE4	0.859699	-0.024526	NoChange
O00232	0.0175198	-0.280593	NoChange
O00541	0.00433065	-0.400717	NoChange
Q96DI7	0.0286695	-0.353167	NoChange
P27708	0.220271	-0.113046	NoChange
Q12797	0.787933	-0.0298983	NoChange
Q13442	0.350463	-0.125004	NoChange
P51148	0.194266	-0.151386	NoChange
Q9P0J1	0.485364	-0.0827499	NoChange
Q96HS1	0.483805	-0.0626049	NoChange
Q96N67	0.268981	-0.167535	NoChange
Q9Y295	0.174002	-0.163897	NoChange
P62310	0.150544	-0.158634	NoChange
O14745	0.974143	-0.00500828	NoChange
P04181	0.0814969	-0.222757	NoChange
Q13200	0.0138191	-0.249525	NoChange
Q6IBS0	0.958041	-0.0091414	NoChange
P04899	0.982443	-0.0025709	NoChange
P13797	0.0895847	-0.193657	NoChange
P10321	0.00019688	-0.774715	DOWN
P25788	0.690435	-0.0393946	NoChange
O43681	0.355577	-0.10693	NoChange
P60033	0.358438	-0.122655	NoChange
Q15050	0.0134494	-0.28625	NoChange
P37802	0.848676	-0.0346914	NoChange
Q14315	0.449752	-0.0679192	NoChange
Q9NVP1	0.0038414	-0.415049	NoChange
Q9UHB6	0.186826	-0.143321	NoChange
P62495	0.0190896	-0.256359	NoChange
P42285	0.000343487	-0.826067	DOWN
P62195	0.00185094	-0.381641	NoChange
P55010	3.21997e-05	-0.646834	DOWN
Q14498	8.6114e-05	-0.687329	DOWN
P28482	0.113525	-0.288325	NoChange
P07954	0.913538	-0.0154173	NoChange
P02786	1.32912e-07	-1.28222	DOWN
Q14011	0.000442805	-0.764153	DOWN
Q15717	0.00269081	-0.516255	NoChange
Q9UKD2	0.0028197	-0.493342	NoChange
P25685	0.0019656	-0.35975	NoChange
P09001	0.117998	-0.345648	NoChange
P17980	0.000528608	-0.553488	DOWN
P49915	3.30172e-05	-0.738086	DOWN
P60900	0.280176	-0.122948	NoChange
P50995	0.652639	-0.0584326	NoChange
Q5JTH9	0.0251006	-0.264479	NoChange
Q9P258	0.0236191	-0.331173	NoChange
Q9UKY7	0.0190931	-0.259078	NoChange
P62306	0.416045	-0.143011	NoChange
O14980	0.00767504	-0.328269	NoChange
P31689	4.89481e-05	-1.03708	DOWN
Q9BZZ5	0.00767504	-0.463298	NoChange
P51665	0.0795969	-0.277474	NoChange
P62333	0.270467	-0.169421	NoChange
O75533	0.0007337	-0.449927	NoChange
Q15102	0.103433	-0.186591	NoChange
P13489	0.0187667	-0.29168	NoChange
Q93009	0.0194178	-0.229469	NoChange
Q8NF91	0.0163317	-0.546248	NoChange
Q15029	0.00243176	-0.364126	NoChange
Q01650	0.193087	-0.191581	NoChange
Q01844	0.00995359	-0.435504	NoChange
Q15005	0.686927	-0.0363914	NoChange
Q9BRJ2	0.832447	-0.0256061	NoChange
Q9Y696	0.253306	-0.148704	NoChange
Q15758	0.000486752	-0.557309	DOWN
P25786	0.735289	-0.0457316	NoChange
Q86XP3	0.00481348	-0.29885	NoChange
Q15637	0.000384	-0.633437	DOWN
P61289	0.000535534	-0.737129	DOWN
O15355	0.0140656	-0.272341	NoChange
P60981	0.0226574	-0.358499	NoChange
O75436	0.298762	-0.0958341	NoChange
O43252	0.0544448	-0.217288	NoChange
O43396	0.000873922	-0.441463	NoChange
P25789	0.375265	-0.178619	NoChange
P62995	0.000393393	-0.516615	DOWN
P47813	0.137091	-0.276797	NoChange
Q15393	0.00470413	-0.309035	NoChange
P54727	0.0224304	-0.297118	NoChange
Q9UHD1	0.000149612	-0.742489	DOWN
P16989	4.79903e-05	-0.906824	DOWN
Q15008	0.103433	-0.239115	NoChange
Q09666	0.00557629	-0.330914	NoChange
O00264	0.510342	-0.0795609	NoChange
P68400	0.00771143	-0.419539	NoChange
P28070	0.534498	-0.0595555	NoChange
P63218	0.858075	-0.0305798	NoChange
Q9NUQ9	0.6416	-0.063685	NoChange
Q9Y4L1	0.59067	-0.0524216	NoChange
Q7L2H7	0.0170639	-0.27405	NoChange
P14678	0.128232	-0.183527	NoChange
Q9UQ35	0.0246223	-0.260765	NoChange
Q99848	0.0204525	-0.298676	NoChange
Q6WKZ4	0.0113059	-0.396623	NoChange
P61026	0.561913	-0.0996802	NoChange
Q9Y2A7	0.890122	-0.0316026	NoChange
Q9Y6H1	0.975406	-0.00379835	NoChange
Q8WUM4	0.1537	-0.132289	NoChange
P49321	5.74859e-07	-1.08937	DOWN
Q8NFJ5	0.0275142	-0.345726	NoChange
Q15907	0.670214	-0.0384335	NoChange
P45974	0.268049	-0.10893	NoChange
P00492	0.0319516	-0.227316	NoChange
Q13347	0.0124756	-0.286213	NoChange
P52815	0.929817	-0.016877	NoChange
O95573	0.00078302	-0.587633	DOWN
P35998	0.0162977	-0.285545	NoChange
Q9UHX1	3.406e-05	-0.72553	DOWN
P43686	0.0055824	-0.350985	NoChange
Q9Y262	0.00382798	-0.357084	NoChange
P30040	0.256757	-0.188168	NoChange
Q69YN2	0.0266227	-0.353599	NoChange
Q9NRG9	0.0805736	-0.238787	NoChange
P63010	0.112559	-0.141595	NoChange
Q9NX24	0.822987	-0.0293489	NoChange
Q99460	0.00555141	-0.356069	NoChange
Q9BYG3	0.149309	-0.19537	NoChange
P63279	0.290152	-0.215685	NoChange
P42167	0.00196457	-0.475718	NoChange
Q92598	1.66512e-06	-0.985612	DOWN
Q8WXF1	0.255281	-0.163515	NoChange
P14324	0.000330144	-0.645363	DOWN
Q9Y3F4	0.000703301	-0.428309	NoChange
P62191	0.275495	-0.116313	NoChange
Q16531	0.00767395	-0.269975	NoChange
P17844	1.15217e-06	-1.21778	DOWN
P09012	0.00123323	-0.426355	NoChange
P11216	0.0473699	-0.200012	NoChange
Q9Y5K5	0.0935569	-0.175264	NoChange
Q04637	0.000160719	-0.517704	DOWN
Q16643	0.522006	-0.0620485	NoChange
P63000	0.766529	-0.0433405	NoChange
Q13435	0.000145098	-0.572489	DOWN
P47755	0.533738	-0.103301	NoChange
O60884	0.133936	-0.207281	NoChange
P18206	0.0668418	-0.197967	NoChange
Q92973	0.00767504	-0.321166	NoChange
O75607	0.755208	-0.0487068	NoChange
P05556	0.01894	-0.284597	NoChange
Q15019	0.962108	-0.00900877	NoChange
P15170	0.00528033	-0.330133	NoChange
P35244	0.826189	-0.0400166	NoChange
Q14137	0.00337583	-0.385369	NoChange
Q92616	0.683652	-0.0364449	NoChange
O60841	0.170152	-0.140864	NoChange
P62714	0.000935336	-0.506098	DOWN
Q1KMD3	0.146118	-0.152821	NoChange
O15371	0.00114134	-0.51728	DOWN
Q8N163	0.0116011	-0.289294	NoChange
Q9NZM1	0.0352388	-0.191309	NoChange
Q99613	0.000767668	-0.458142	NoChange
Q9Y266	0.00188113	-0.421716	NoChange
Q13185	0.000270696	-0.796032	DOWN
P25787	0.816828	-0.0553766	NoChange
O00231	0.012801	-0.289347	NoChange
O14979	1.17024e-05	-1.01466	DOWN
O14579	0.973765	-0.00785053	NoChange
Q99733	0.300382	-0.119182	NoChange
Q99729	0.000817465	-0.732156	DOWN
O75369	0.397869	-0.0728976	NoChange
P13693	4.34694e-05	-1.05054	DOWN
O75643	0.000149612	-0.533245	DOWN
P08243	0.0738595	-0.207655	NoChange
P61088	0.274824	-0.168879	NoChange
Q9NTK5	0.817158	-0.0275499	NoChange
Q16658	0.788227	-0.0318637	NoChange
P61106	0.809226	-0.0256184	NoChange
Q9BTT0	0.0038163	-0.46204	NoChange
P63173	0.216925	-0.163816	NoChange
Q15369	0.64788	-0.0593249	NoChange
P61326	0.000491769	-0.434343	NoChange
P17655	0.177723	-0.143538	NoChange
Q9BVK6	0.59046	-0.0810147	NoChange
Q9P0L0	0.169508	-0.189027	NoChange
P09874	0.0990686	-0.164096	NoChange
P62841	0.0776504	-0.261668	NoChange
Q9UK76	0.00101819	-0.68196	DOWN
Q6P2Q9	0.000219476	-0.494861	DOWN
P84090	0.0417534	-0.330783	NoChange
P28066	0.0790802	-0.190084	NoChange
O00154	0.105048	-0.175786	NoChange
P20700	2.51659e-05	-0.762138	DOWN
O75821	0.0086749	-0.358465	NoChange
Q7KZF4	0.705658	-0.0355229	NoChange
P60468	0.882766	-0.0279122	NoChange
Q9UKK9	0.197161	-0.158188	NoChange
Q15233	0.000257653	-0.718735	DOWN
Q13283	0.000290402	-0.644376	DOWN
Q08945	0.00481246	-0.330332	NoChange
Q9H773	0.00731921	-0.360785	NoChange
Q07666	0.0480829	-0.260384	NoChange
P0DN76	0.0125571	-0.503174	NoChange
O15427	0.0934144	-0.210594	NoChange
P49720	0.815825	-0.060387	NoChange
Q9NR30	0.000218419	-0.536484	DOWN
Q15424	0.00437663	-0.374102	NoChange
P62314	0.585463	-0.0755795	NoChange
Q92520	0.82194	-0.0258534	NoChange
P04439	0.110787	-0.200383	NoChange
O00410	2.07395e-05	-0.77999	DOWN
O75083	0.688764	-0.0439515	NoChange
P26583	0.0054873	-0.564573	NoChange
O43143	0.0121075	-0.242908	NoChange
P61221	0.0035234	-0.359294	NoChange
Q14152	0.00146698	-0.368282	NoChange
P53999	0.908418	-0.0133809	NoChange
P28072	0.063565	-0.188898	NoChange
Q13263	2.70902e-06	-0.83797	DOWN
P16615	0.662657	-0.0445115	NoChange
Q04917	0.0104177	-0.328386	NoChange
P05455	0.0523765	-0.169676	NoChange
Q16881	0.0164937	-0.303874	NoChange
Q92841	0.000112552	-0.587615	DOWN
P08195	0.0556163	-0.200379	NoChange
Q96SB4	0.151834	-0.243226	NoChange
P62304	0.000317416	-0.45976	DOWN
P55884	0.00129744	-0.448013	NoChange
Q9UHD8	0.0462584	-0.218264	NoChange
P54709	0.670214	-0.0554301	NoChange
P20290	0.0113085	-0.631921	NoChange
P31153	2.0661e-06	-0.878224	DOWN
Q9ULC5	0.357804	-0.0986659	NoChange
P25398	0.493976	-0.136282	NoChange
P42677	0.00130807	-0.629632	DOWN
P05198	0.87367	-0.016836	NoChange
Q8TDN6	0.012084	-0.31176	NoChange
P22102	0.217565	-0.121042	NoChange
P52597	0.000219476	-0.586279	DOWN
P39748	1.17858e-05	-0.949626	DOWN
P53396	0.0124308	-0.264359	NoChange
P21333	0.000577599	-0.45675	DOWN
P16070	0.0956843	-0.246009	NoChange
O43390	0.000794603	-0.476147	DOWN
P26368	0.000546894	-0.483975	DOWN
Q86V81	0.00172344	-0.441558	NoChange
P12268	0.0779676	-0.201254	NoChange
Q09028	5.87424e-05	-0.859902	DOWN
Q7L2E3	0.0194196	-0.343853	NoChange
Q9HB71	0.0011598	-0.548459	DOWN
P62857	0.855347	-0.0421648	NoChange
Q13151	0.00275295	-0.398933	NoChange
P11586	0.0157261	-0.26534	NoChange
P14868	0.343029	-0.0818898	NoChange
Q92804	0.205406	-0.154801	NoChange
P50395	0.356341	-0.106805	NoChange
Q15631	0.978871	-0.00357475	NoChange
Q02790	0.000951476	-0.38743	NoChange
P63244	0.0336292	-0.279152	NoChange
P49207	0.758365	-0.0519116	NoChange
P62244	0.0154579	-0.278519	NoChange
P26639	0.941142	-0.00891264	NoChange
P46783	0.431294	-0.0744164	NoChange
Q16555	0.671887	-0.0484787	NoChange
P22234	0.046842	-0.191166	NoChange
Q02543	0.103262	-0.18619	NoChange
P18077	0.805644	-0.0357633	NoChange
P12814	0.0252147	-0.201426	NoChange
Q9Y5B9	0.103345	-0.147841	NoChange
P38159	0.000384121	-0.64079	DOWN
P43487	0.094722	-0.275419	NoChange
P60953	0.0307375	-0.253687	NoChange
O00571	2.62661e-05	-0.654438	DOWN
P62136	0.0247832	-0.263109	NoChange
P11387	0.0440595	-0.203798	NoChange
P11940	1.85675e-05	-0.692142	DOWN
Q01130	0.000180895	-0.591735	DOWN
P52209	0.116996	-0.153417	NoChange
P19105	0.684945	-0.0435174	NoChange
Q07955	0.000205237	-0.512898	DOWN
Q15046	0.431294	-0.0816566	NoChange
Q92688	0.00388956	-0.410708	NoChange
P43243	4.22499e-05	-0.782254	DOWN
E9PAV3	0.0214374	-0.431585	NoChange
Q8NBS9	0.418301	-0.0821111	NoChange
O95433	0.0460534	-0.252329	NoChange
Q99873	0.141046	-0.177628	NoChange
P62316	0.560401	-0.071801	NoChange
Q58FG1	0.000502145	-0.732509	DOWN
O14818	0.0596143	-0.173992	NoChange
Q15365	0.00119165	-0.483321	NoChange
P62910	0.0506169	-0.332057	NoChange
Q969Q0	0.37105	-0.186217	NoChange
P50991	0.00102699	-0.421956	NoChange
Q14974	0.0359034	-0.20711	NoChange
P41091	0.00695624	-0.277567	NoChange
P61586	0.186826	-0.208342	NoChange
P39656	0.373433	-0.12082	NoChange
Q9UQ80	0.693627	-0.0384598	NoChange
P52272	0.000298492	-0.599728	DOWN
P20340	0.26797	-0.11853	NoChange
P51149	0.192673	-0.12029	NoChange
P17987	0.0126691	-0.258201	NoChange
Q9BQE3	0.275636	-0.244997	NoChange
P61353	0.69813	-0.0455089	NoChange
P12004	1.79493e-05	-0.961245	DOWN
P15531	0.489108	-0.101788	NoChange
P14866	0.218189	-0.12766	NoChange
P31948	0.00875778	-0.370489	NoChange
P46779	0.460936	-0.0954981	NoChange
P46781	0.597288	-0.0828069	NoChange
P37108	0.0538951	-0.227122	NoChange
P30153	0.350463	-0.103283	NoChange
P55209	8.53601e-05	-0.676171	DOWN
P40227	0.00808574	-0.295473	NoChange
P09429	0.00248238	-0.444083	NoChange
Q15366	0.000113477	-0.575577	DOWN
Q12905	0.0185081	-0.2781	NoChange
Q9Y3U8	0.113525	-0.235785	NoChange
P05023	0.648523	-0.0457754	NoChange
P48643	0.0419691	-0.217191	NoChange
P08758	0.167726	-0.140684	NoChange
P35268	0.891355	-0.0183843	NoChange
P50990	0.0190263	-0.225285	NoChange
P62318	0.0183982	-0.386804	NoChange
P51991	0.00771143	-0.377673	NoChange
Q12906	0.0644254	-0.174111	NoChange
P78527	0.790286	-0.0250066	NoChange
Q9UMS4	0.00091393	-0.50978	DOWN
P00390	0.241433	-0.110493	NoChange
P31943	0.000389142	-0.644465	DOWN
P61313	0.32077	-0.129034	NoChange
P61247	0.517198	-0.0750227	NoChange
Q99832	0.00859937	-0.272887	NoChange
P23246	6.95008e-05	-0.6868	DOWN
P67809	0.000327298	-0.702808	DOWN
P27694	0.0134478	-0.322693	NoChange
P62917	0.363332	-0.0866477	NoChange
P22626	0.00687086	-0.571261	NoChange
P62854	0.70834	-0.0431953	NoChange
P38919	1.45517e-05	-0.6669	DOWN
P60866	0.632435	-0.0722631	NoChange
P62269	0.345613	-0.103149	NoChange
P16422	0.0156776	-0.452043	NoChange
P29692	0.000299134	-0.561764	DOWN
P09651	0.000199901	-0.911219	DOWN
Q08211	0.00085696	-0.419593	NoChange
P55072	0.458848	-0.0680454	NoChange
P15880	0.34668	-0.0846558	NoChange
P63241	0.0885092	-0.249262	NoChange
Q03135	0.000226423	-0.738606	DOWN
P40429	0.627608	-0.0675003	NoChange
Q00610	0.42722	-0.0675316	NoChange
P62851	0.946347	-0.0121541	NoChange
Q8NC51	0.154861	-0.153297	NoChange
P62913	0.245925	-0.124685	NoChange
P62847	0.301803	-0.104242	NoChange
P18621	0.956773	-0.00661186	NoChange
P14314	0.32077	-0.0925417	NoChange
P49368	0.00849739	-0.258117	NoChange
P62241	0.015188	-0.32558	NoChange
P60842	2.58399e-05	-0.721437	DOWN
P08708	0.431921	-0.0855859	NoChange
P30050	0.0227864	-0.217616	NoChange
P26599	0.00530386	-0.346593	NoChange
P22392	0.353839	-0.138228	NoChange
P08237	0.533452	-0.0666574	NoChange
Q02878	0.57772	-0.0539433	NoChange
P78371	0.0331086	-0.242928	NoChange
P62263	0.945631	-0.00997342	NoChange
P13010	0.0963738	-0.183968	NoChange
P12277	0.122694	-0.161158	NoChange
P26641	0.0784791	-0.217391	NoChange
P39019	0.810811	-0.0283608	NoChange
P27348	0.249108	-0.112878	NoChange
Q01105	0.00605573	-0.352134	NoChange
P35579	0.057206	-0.167582	NoChange
O60506	0.00546184	-0.434762	NoChange
P46782	0.727519	-0.0369688	NoChange
Q16629	0.00073748	-0.60102	DOWN
P26373	0.975406	-0.00350744	NoChange
P46776	0.0337089	-0.323341	NoChange
P62826	0.0111919	-0.263539	NoChange
Q15185	0.000379019	-0.458954	DOWN
P62899	0.31003	-0.13696	NoChange
Q13838	0.0998181	-0.163308	NoChange
Q14103	0.000143505	-0.681996	DOWN
P84098	0.217196	-0.170008	NoChange
P62750	0.243864	-0.119084	NoChange
P67936	0.0981332	-0.156716	NoChange
O00299	0.598724	-0.0500378	NoChange
P62277	0.550661	-0.0782901	NoChange
P23396	0.0034936	-0.311418	NoChange
P52565	0.139159	-0.130724	NoChange
P02545	0.809226	-0.0271248	NoChange
P39023	0.303763	-0.116174	NoChange
P24534	0.393412	-0.0966726	NoChange
P18669	0.174678	-0.193668	NoChange
P0DMV9	0.000138506	-0.535355	DOWN
P38646	0.440006	-0.0798842	NoChange
P12956	0.0267134	-0.224546	NoChange
O43707	0.421527	-0.0692598	NoChange
P32969	0.374931	-0.125893	NoChange
Q02952	0.0317015	-0.223322	NoChange
P09104	0.540463	-0.0791062	NoChange
P07910	0.0668418	-0.193697	NoChange
P62753	0.138397	-0.141211	NoChange
P06744	0.145198	-0.134557	NoChange
P04792	0.629577	-0.0694997	NoChange
P49327	0.00021934	-0.487124	DOWN
P04083	0.0204525	-0.239177	NoChange
P62888	0.136483	-0.157724	NoChange
P10412	0.00114807	-0.753178	DOWN
P05388	0.245621	-0.111613	NoChange
P07737	0.151053	-0.208054	NoChange
P08865	0.0839388	-0.248582	NoChange
P61978	0.00461835	-0.331634	NoChange
P13639	0.000150609	-0.53491	DOWN
P19338	0.000238515	-0.474693	DOWN
P55060	0.00206386	-0.393163	NoChange
P05387	0.846291	-0.0271603	NoChange
P62081	0.015854	-0.274959	NoChange
P39687	0.946347	-0.00906721	NoChange
Q00839	0.00970238	-0.302319	NoChange
P60709	0.0827818	-0.362217	NoChange
P62937	0.550105	-0.11368	NoChange
P11142	2.45862e-05	-0.670817	DOWN
P84243	0.0146406	-0.438509	NoChange
P06454	0.0139781	-0.42403	NoChange
P15311	0.890423	-0.014543	NoChange
P68371	0.320861	-0.0998433	NoChange
P00338	0.0190931	-0.228893	NoChange
P07437	0.0117828	-0.340385	NoChange
P62979	0.0034936	-0.576625	NoChange
P07195	0.0711957	-0.167669	NoChange
P08238	1.35721e-05	-0.728476	DOWN
P06733	0.497321	-0.104204	NoChange
P16104	0.00347731	-0.391716	NoChange
P68363	0.0114626	-0.298533	NoChange
P06748	0.0174482	-0.242267	NoChange
Q99879	1.89799e-05	-0.947216	DOWN
P11021	0.801206	-0.0244173	NoChange
P62805	0.000429448	-0.719565	DOWN
P68133	0.531741	-0.125518	NoChange
P04406	0.259848	-0.160161	NoChange
P68104	0.000236176	-0.500809	DOWN
P07900	0.00941109	-0.29099	NoChange
P63261	0.0192356	-0.275015	NoChange
Q9UM00	1.14581e-06	-1.61627	DOWN
Q9NQW6	4.38877e-08	-1.63422	DOWN
O95295	2.0661e-06	-1.37745	DOWN
P28340	1.62909e-08	-1.78495	DOWN
P48634	1.02922e-07	-1.55893	DOWN
Q03111	5.51745e-09	-1.72692	DOWN
Q8TAD8	4.75388e-08	-1.60276	DOWN
Q9NPD8	4.73807e-08	-1.65581	DOWN
Q13112	1.82045e-09	-1.85298	DOWN
Q96FF9	7.28407e-09	-1.95404	DOWN
Q14807	4.02849e-08	-2.07516	DOWN
Q8N3U4	7.28407e-09	-1.94116	DOWN
Q5VTR2	1.10609e-08	-1.86787	DOWN
Q5SNT2	3.79615e-06	-1.78037	DOWN
Q9UI26	2.847e-09	-2.20718	DOWN
O60942	1.04523e-09	-2.14778	DOWN
Q8N8A6	1.50237e-09	-2.23165	DOWN
Q13572	1.28054e-08	-2.10452	DOWN
Q15021	4.21613e-08	-2.39148	DOWN
Q96RE7	9.94222e-09	-2.11064	DOWN
Q9UJX3	1.32844e-08	-2.05245	DOWN
O43663	1.01906e-09	-2.43602	DOWN
Q8WUF5	3.07861e-10	-2.43596	DOWN
O60232	6.4909e-08	-2.2544	DOWN
Q71RC2	1.01906e-09	-2.57057	DOWN
Q6PL18	6.77209e-09	-2.74904	DOWN
Q14331	2.22267e-09	-2.43693	DOWN
P83876	2.20479e-08	-2.54439	DOWN
P43246	9.58388e-10	-2.86789	DOWN
O43709	9.29475e-10	-2.76968	DOWN
O75717	4.13221e-09	-2.63664	DOWN
P24844	9.57523e-07	-2.45294	DOWN
Q9NVP2	8.46025e-10	-2.6815	DOWN
Q27J81	5.76714e-08	-2.44317	DOWN
P18858	7.74904e-10	-2.83122	DOWN
Q15004	6.83636e-09	-2.61748	DOWN
P48729	5.75176e-08	-2.86578	DOWN
P30533	7.40527e-11	-2.92777	DOWN
Q13257	5.25059e-10	-3.04508	DOWN
P52789	6.49792e-11	-3.15307	DOWN
P04818	7.40527e-11	-3.2173	DOWN
Q8WUY1	1.08589e-10	-2.98076	DOWN
O00488	1.25085e-10	-3.02792	DOWN
Q9BPX3	2.83224e-09	-2.86084	DOWN
Q99661	1.25085e-10	-3.22773	DOWN
O75794	2.53089e-09	-3.45481	DOWN
O75934	5.53778e-11	-3.34992	DOWN
P49642	1.25085e-10	-3.56615	DOWN
Q9NRZ9	8.46025e-10	-3.15939	DOWN
P11388	3.09531e-11	-3.39533	DOWN
P49643	1.08589e-10	-3.37722	DOWN
Q16763	1.25085e-10	-3.26983	DOWN
Q01581	5.53778e-11	-3.54996	DOWN
P24941	5.53778e-11	-3.49862	DOWN
Q01995	1.58284e-10	-3.47272	DOWN
P33316	2.86165e-10	-3.83725	DOWN
P46013	2.02544e-10	-3.49271	DOWN
Q9ULW0	3.09531e-11	-3.81162	DOWN
P98179	2.8767e-10	-3.55641	DOWN
Q96T88	3.8738e-11	-4.12523	DOWN
P00374	3.27368e-10	-3.69727	DOWN
Q96KB5	5.53778e-11	-4.2167	DOWN
P04183	4.13932e-10	-4.37809	DOWN
Q13823	3.03291e-10	-5.50222	DOWN
P31350	1.81161e-12	-6.27073	DOWN
Q9BW19	1.81161e-12	-7.4249	DOWN
Q99747	8.41307e-06	1.23799	UP
Q13825	1.2464e-06	1.57984	UP
Q13153	4.16602e-06	1.29702	UP
Q6ZRP7	0.774962	0.072065	NoChange
Q9ULE6	9.57523e-07	1.65505	UP
Q99700	1.45421e-07	1.44734	UP
Q709C8	1.57152e-06	1.44795	UP
P21589	5.19305e-06	1.3727	UP
O95302	3.75197e-08	1.52933	UP
P17050	1.02415e-08	1.57126	UP
P16219	9.45138e-08	1.64936	UP
Q8WUD1	3.08441e-07	1.46132	UP
Q9BRT2	2.66989e-07	1.49364	UP
Q9H4E7	2.72511e-06	1.37615	UP
P78345	2.37965e-05	1.51505	UP
Q6DKK2	9.41138e-08	1.59218	UP
Q86VU5	1.90749e-07	1.63106	UP
Q6P4E1	1.2204e-06	1.51324	UP
O95400	7.86384e-09	2.02226	UP
Q9BSH5	4.60259e-09	1.71816	UP
Q08426	3.78814e-09	1.90795	UP
Q9Y324	2.51789e-07	2.14763	UP
Q9NQ48	3.58997e-09	2.05006	UP
P52306	0.622193	0.125352	NoChange
Q96JB5	0.146815	0.218929	NoChange
Q96C23	1.05063e-09	2.11318	UP
Q5SWX8	0.0914949	0.292301	NoChange
O00411	0.769957	0.0391564	NoChange
Q9UIA9	0.952492	0.0112002	NoChange
O14976	0.493294	0.118605	NoChange
Q9BRP1	1.05063e-09	1.99739	UP
Q8IYQ7	1.0601e-07	2.03421	UP
Q9H4G4	0.00243979	0.563361	UP
Q9NR12	0.190041	0.192287	NoChange
O15212	0.908563	0.0358223	NoChange
Q96AY3	1.78848e-08	2.30251	UP
Q86U44	0.677581	0.0560498	NoChange
A3KMH1	2.38639e-09	2.08061	UP
Q9H2M9	0.00772919	0.550302	NoChange
Q9H9E3	9.57523e-07	1.82417	UP
Q5JVF3	0.0375999	0.246098	NoChange
Q9H074	0.39507	0.108934	NoChange
Q9HD26	0.0203338	0.337286	NoChange
O75116	0.118071	0.216976	NoChange
Q9Y5S2	0.94726	0.0122368	NoChange
P05166	0.00831108	0.566032	NoChange
P22307	0.00406412	0.67298	UP
Q9HD20	3.5281e-08	2.4958	UP
Q9Y2R0	0.00808574	0.33576	NoChange
Q9H3K2	0.00696387	0.33106	NoChange
P46108	0.177723	0.398167	NoChange
Q9BSH4	0.374845	0.182691	NoChange
Q63HN8	2.90338e-07	1.9367	UP
Q13033	0.294507	0.20215	NoChange
Q86X29	0.105536	0.316193	NoChange
Q96EC8	1.10518e-09	2.18276	UP
Q7KZN9	0.102109	0.237184	NoChange
Q9UH62	6.65518e-09	2.29023	UP
Q9BXR0	1.28121e-09	2.28907	UP
Q96GC5	3.33405e-10	2.44098	UP
Q9Y6I3	0.0670628	0.180147	NoChange
Q9BTY2	0.845591	0.072459	NoChange
P11802	0.0350866	0.351048	NoChange
Q15942	0.988397	0.0029661	NoChange
P53990	0.0377802	0.293904	NoChange
Q969T4	0.302864	0.104383	NoChange
P32929	0.00392114	0.400269	NoChange
P55011	0.0143521	0.548668	NoChange
O76071	0.710639	0.0445943	NoChange
P42345	0.009922	0.45558	NoChange
Q93008	0.440198	0.0950832	NoChange
Q8NBN7	0.524535	0.12289	NoChange
Q4G0N4	1.85631e-07	2.03785	UP
Q9H4G0	0.000368623	1.87598	UP
Q9Y291	3.27368e-10	2.37702	UP
Q9UHG3	0.000726182	0.816834	UP
Q96TC7	0.232639	0.303498	NoChange
Q709F0	8.97116e-07	2.00375	UP
Q7Z2K6	0.00293443	0.600501	UP
Q9UFN0	1.11966e-08	2.53395	UP
Q96CP2	0.344367	0.159793	NoChange
P48163	0.4126	0.100871	NoChange
Q8NE86	6.51608e-08	2.24825	UP
O95786	4.21129e-07	2.36068	UP
Q9NR46	0.0283432	0.521337	NoChange
O14841	1.21201e-09	2.60057	UP
Q9Y2S2	2.07839e-08	2.87877	UP
Q9Y6X4	0.00315561	0.642724	UP
Q9UBF2	0.176138	0.144985	NoChange
P17900	2.2964e-09	2.64323	UP
P11182	0.272692	0.38022	NoChange
Q9BYD2	0.875745	0.0323582	NoChange
Q9HBH5	4.96696e-07	2.26824	UP
Q9H6T3	0.713069	0.0475808	NoChange
Q9NPJ3	8.12563e-05	0.864587	UP
Q8NI60	0.019817	0.41934	NoChange
Q6YP21	0.0155657	0.558394	NoChange
Q9Y3L3	0.615756	0.0564122	NoChange
Q9UHA3	0.651662	0.115297	NoChange
Q99959	0.0255216	0.59334	NoChange
Q8IUX4	1.25085e-10	2.64291	UP
Q15070	0.818494	0.0268456	NoChange
Q9UBR2	0.00276285	0.651001	UP
Q96BJ8	3.2352e-07	2.40232	UP
Q8WZ82	0.0148547	0.308661	NoChange
Q6UX53	0.0113289	0.776831	NoChange
P23634	0.0175518	0.36969	NoChange
Q56VL3	0.0442943	0.368627	NoChange
Q9H9P8	0.0062509	0.868841	UP
Q9Y3B8	0.305772	0.148798	NoChange
Q93052	0.138287	0.233911	NoChange
O94979	0.0111919	0.725379	NoChange
Q9UNH7	0.0231039	0.426462	NoChange
Q13596	0.344367	0.101871	NoChange
Q6FI81	0.163023	0.185392	NoChange
Q93034	0.00126288	0.801708	UP
Q9H2C0	0.022067	0.442467	NoChange
Q96RQ3	8.0149e-06	1.05712	UP
Q00577	8.85184e-11	2.72852	UP
Q6P4A7	0.000791434	0.571617	UP
Q8TE77	0.00537238	0.599343	NoChange
P33527	0.555958	0.0957584	NoChange
Q9Y697	0.0132855	0.43288	NoChange
P50552	0.559176	0.120626	NoChange
Q6PIU2	0.895891	0.0258357	NoChange
Q08379	1.25085e-10	2.66679	UP
Q9BYC9	0.0194577	0.370079	NoChange
Q05682	0.844027	0.025099	NoChange
Q8IX12	0.632663	0.0813934	NoChange
Q9Y3Z3	0.00203311	1.17364	UP
P82914	0.42779	0.165517	NoChange
O14562	0.533452	0.128731	NoChange
Q6P1L8	0.781157	0.0532864	NoChange
O60568	0.141046	0.20101	NoChange
Q14197	0.582922	0.087735	NoChange
Q9HCU5	0.978871	0.00526252	NoChange
O15382	0.0822057	0.30029	NoChange
Q12965	0.789614	0.0396064	NoChange
Q96T76	0.657381	0.0828241	NoChange
Q9UNF0	0.153045	0.147742	NoChange
Q9P0M6	0.598882	0.0784327	NoChange
Q9BV38	0.689816	0.0491169	NoChange
Q9HAB8	0.174295	0.225988	NoChange
Q9Y606	0.00151979	0.599672	UP
P17931	0.326625	0.181075	NoChange
Q00535	0.0822027	0.303014	NoChange
O15533	7.40527e-11	2.81227	UP
Q9Y5Z4	0.00057639	0.577507	UP
O95140	0.271723	0.20419	NoChange
A1L0T0	0.327307	0.187272	NoChange
P19971	0.0187527	0.476909	NoChange
Q8TC12	0.922521	0.012056	NoChange
Q5TDH0	0.0354761	0.202799	NoChange
O94903	0.234371	0.356828	NoChange
O75746	0.00184602	0.601192	UP
Q02127	0.06342	0.266772	NoChange
Q96CU9	0.0873252	0.289532	NoChange
Q93050	0.0504108	0.355665	NoChange
P09497	0.0811842	0.231043	NoChange
Q5VW32	0.758365	0.0771321	NoChange
Q8WWC4	0.236632	0.211668	NoChange
Q14203	0.117703	0.301699	NoChange
Q6WCQ1	0.181424	0.14411	NoChange
Q9Y3Y2	0.126257	0.239155	NoChange
Q96HY6	0.0310388	0.336891	NoChange
Q9GZN8	0.0290264	0.298669	NoChange
O95049	1.33698e-07	2.53152	UP
Q92905	0.442984	0.135134	NoChange
P30405	0.435691	0.165866	NoChange
Q5VWZ2	3.55926e-06	0.945684	UP
Q8N9F7	2.83151e-09	2.65331	UP
Q9BYN8	0.0171393	0.475971	NoChange
Q8NFW8	0.630487	0.0817803	NoChange
P34896	0.722867	0.0639054	NoChange
Q8N183	0.112924	0.440461	NoChange
Q8TCF1	0.197161	0.238509	NoChange
O75608	0.0385098	0.232213	NoChange
Q96FV2	0.0213718	0.635744	NoChange
Q969S3	0.0122773	0.36331	NoChange
Q96DB5	0.322179	0.111936	NoChange
Q8N0X4	7.39789e-11	3.11181	UP
Q9P015	0.182073	0.173348	NoChange
O95163	0.666504	0.0939842	NoChange
P53367	0.512223	0.0780556	NoChange
P46063	0.126385	0.474686	NoChange
Q7Z2T5	0.516059	0.11352	NoChange
Q9NX46	0.00117413	0.556851	UP
Q8TB36	0.233961	0.168632	NoChange
P15104	2.71811e-09	3.27406	UP
A1X283	0.962145	0.00903996	NoChange
Q5T9A4	0.758365	0.0482738	NoChange
P14927	0.0128039	0.618019	NoChange
P53701	0.0271296	0.526543	NoChange
O94832	0.100113	0.658369	NoChange
O43813	1.23352e-09	3.00987	UP
Q13084	0.598882	0.126238	NoChange
P40616	7.75065e-10	2.92186	UP
P35573	0.000778767	1.10614	UP
P55809	0.0574072	0.346421	NoChange
Q9BYD1	0.656238	0.0599521	NoChange
P82663	0.093925	0.204623	NoChange
Q8NCA5	1.66542e-08	3.13658	UP
Q9Y624	0.902663	0.0196639	NoChange
P57764	0.916946	0.0240481	NoChange
O15126	0.0696904	0.242731	NoChange
Q9NWH9	0.978871	0.00656621	NoChange
Q9Y2R4	0.588909	0.130538	NoChange
P16885	4.13221e-09	2.83174	UP
Q8WTV0	0.0186642	0.494893	NoChange
A8MXV4	0.00220703	0.616244	UP
Q9HCC0	0.00107272	0.797024	UP
Q12888	0.962145	0.00781953	NoChange
Q13505	0.021552	0.374169	NoChange
Q9UGP8	0.154861	0.20331	NoChange
Q96GQ7	0.795323	0.0304459	NoChange
Q9Y6K5	0.000667709	1.65039	UP
Q8NBF2	0.350284	0.206284	NoChange
O95747	0.0724289	0.235225	NoChange
P22223	0.225316	0.245071	NoChange
Q96D46	0.0515362	0.250457	NoChange
O43148	0.418218	0.0965282	NoChange
Q52LJ0	0.962145	0.00812069	NoChange
P49590	0.583286	0.10466	NoChange
O75880	1.20283e-10	3.18049	UP
P60891	0.379531	0.196074	NoChange
Q9Y399	0.0683004	0.293589	NoChange
Q9GZY8	0.531741	0.165606	NoChange
P61421	0.621841	0.0709168	NoChange
Q9NVS9	0.00766533	0.575849	NoChange
O15305	0.0655025	0.245167	NoChange
P26440	3.58676e-06	1.39505	UP
P30085	0.00449336	0.394191	NoChange
Q86Y39	0.0130588	0.415112	NoChange
Q9NQP4	0.258916	0.150008	NoChange
Q8WVM0	0.431294	0.106543	NoChange
O95671	0.00110808	0.874635	UP
P53992	0.00767504	0.466794	NoChange
Q15435	0.172193	0.184692	NoChange
Q5T4S7	0.677682	0.0464308	NoChange
P51570	0.0822027	0.334453	NoChange
O60749	0.494482	0.0776323	NoChange
Q14696	0.28702	0.129523	NoChange
O94874	9.0668e-05	0.841939	UP
P18031	0.104512	0.221798	NoChange
Q9HC35	0.997488	0.000311439	NoChange
P12235	0.104146	0.255941	NoChange
P40763	0.0131267	0.542729	NoChange
Q04323	0.217565	0.332669	NoChange
Q9Y450	0.896632	0.0197259	NoChange
O15400	0.00913417	0.443678	NoChange
Q9NTX5	0.146443	0.258035	NoChange
Q9UBQ0	0.489655	0.0884362	NoChange
P51970	0.147852	0.346852	NoChange
Q9H2W6	0.070174	0.34906	NoChange
Q9NUQ2	3.8738e-11	3.40744	UP
Q7Z3D6	0.000584023	0.929169	UP
P53634	2.80969e-07	2.74055	UP
P36405	0.814216	0.0608808	NoChange
Q96DV4	0.322658	0.109325	NoChange
Q9ULX6	0.880228	0.0226762	NoChange
O60936	0.0162047	0.440952	NoChange
Q9Y6Q5	0.188866	0.25046	NoChange
Q9Y3D9	0.317443	0.126452	NoChange
Q9BV86	0.714439	0.0661489	NoChange
Q96A35	0.0144171	0.320118	NoChange
Q99816	0.868051	0.0478984	NoChange
Q9HA64	0.00614161	0.593995	NoChange
P30626	0.141086	0.368731	NoChange
Q96CW1	0.0264078	0.267312	NoChange
Q96GA7	0.00223425	0.775808	UP
P13861	0.00286628	0.683575	UP
O60313	0.0190739	0.270785	NoChange
Q9Y5X1	0.996629	0.000439092	NoChange
Q8WW22	0.807246	0.0275614	NoChange
Q9Y4X5	0.0784791	0.237888	NoChange
P17568	0.00482772	0.510206	NoChange
Q99643	0.434183	0.209435	NoChange
P45954	0.016076	0.623076	NoChange
O43324	0.222118	0.244264	NoChange
Q16563	0.0353354	0.434791	NoChange
Q9Y2X7	0.228331	0.23165	NoChange
Q96Q11	0.0187527	0.386016	NoChange
O75223	0.00151979	0.499143	NoChange
O60762	0.00383576	0.456761	NoChange
Q6DD88	0.112137	0.284515	NoChange
Q9NS86	1.56662e-07	2.92034	UP
O75521	0.0044544	0.372971	NoChange
Q6P996	0.0249896	0.326978	NoChange
Q7Z6Z7	0.0201173	0.261204	NoChange
Q9H7B2	0.62791	0.111687	NoChange
P29144	0.0272324	0.338769	NoChange
P36507	0.639991	0.080529	NoChange
O95218	0.440175	0.121228	NoChange
O43237	0.585463	0.110333	NoChange
Q8IVS2	0.573192	0.0544743	NoChange
P18859	0.0483967	0.359667	NoChange
Q9BYD6	0.692265	0.0589204	NoChange
O00442	0.0021106	0.496671	NoChange
P06132	6.77209e-09	3.12152	UP
Q86UP2	0.78275	0.0358768	NoChange
Q13011	0.000900811	0.58212	UP
Q9Y4P3	0.128747	0.298494	NoChange
O95182	0.05213	0.378963	NoChange
Q9P2T1	0.00533131	0.391296	NoChange
Q8TBX8	0.010164	0.476035	NoChange
P15374	0.00231689	0.567714	UP
P22059	0.155191	0.157325	NoChange
Q5JRX3	0.0215598	0.379108	NoChange
P24666	0.4511	0.110524	NoChange
Q9NP81	0.0170474	0.358909	NoChange
Q9NPL8	1.11148e-08	3.79772	UP
Q96N66	0.00213087	0.797455	UP
Q9Y6Y8	0.041495	0.239527	NoChange
Q92820	0.277691	0.189591	NoChange
O75439	0.0272107	0.300033	NoChange
Q15165	0.0307126	0.346013	NoChange
Q96EY5	0.151668	0.265979	NoChange
Q9H3P7	0.0331086	0.234136	NoChange
Q7Z434	0.0784791	0.281071	NoChange
P14854	0.059413	0.282337	NoChange
Q9H993	0.948293	0.0117481	NoChange
Q02818	0.14646	0.240503	NoChange
Q8N4Q1	0.0114162	0.453057	NoChange
O15270	0.40386	0.149241	NoChange
O00429	0.000958527	0.434529	NoChange
Q6IAA8	0.115753	0.291174	NoChange
P16278	0.0327078	0.396963	NoChange
Q96ER9	0.00053203	0.673679	UP
P82933	0.00111206	0.419328	NoChange
Q9Y2L1	0.823624	0.023663	NoChange
Q9NQR4	0.012801	0.466053	NoChange
Q9Y224	0.268169	0.116811	NoChange
Q14914	0.00451435	0.530174	NoChange
P17612	0.449501	0.0837545	NoChange
P00167	0.00334735	0.501561	NoChange
Q9UI09	0.00357385	0.382284	NoChange
P11717	0.00656482	0.357347	NoChange
A0FGR8	0.80955	0.0291011	NoChange
Q6P587	0.0590615	0.332094	NoChange
O00203	0.733948	0.0484853	NoChange
P55263	0.0928445	0.243042	NoChange
Q9NVH1	0.0666428	0.239735	NoChange
Q00653	0.116281	0.154991	NoChange
Q99598	0.907061	0.0310976	NoChange
Q5JTV8	0.0819078	0.444565	NoChange
O95810	8.04015e-11	3.80912	UP
P36915	0.207387	0.216977	NoChange
P22830	1.50265e-05	0.788376	UP
O75323	0.00269081	0.536995	NoChange
P09132	0.0255216	0.349153	NoChange
Q92783	0.566908	0.0821378	NoChange
Q96AT9	0.403503	0.138211	NoChange
Q3LXA3	0.00327377	0.553416	NoChange
Q9NZT2	0.0141956	0.254526	NoChange
Q9HD45	0.281788	0.211222	NoChange
Q96I59	9.89696e-08	3.16305	UP
Q9Y3A6	0.0130936	0.52842	NoChange
O95834	0.0130936	0.364573	NoChange
P58107	0.0105394	0.879767	UP
Q6NUK1	0.000157378	0.656323	UP
P10606	0.343971	0.161701	NoChange
Q9NVV4	0.036372	0.316898	NoChange
Q8IXH7	0.148493	0.193558	NoChange
P53985	0.129494	0.205953	NoChange
O60343	0.325918	0.162744	NoChange
O95470	0.00684936	0.421394	NoChange
P50570	0.231539	0.12193	NoChange
P11233	0.869372	0.0300846	NoChange
P61225	0.820939	0.0442142	NoChange
A0AVT1	0.838397	0.0221114	NoChange
Q96GG9	0.552874	0.114828	NoChange
Q9P2R7	0.743992	0.0360879	NoChange
O96000	0.193842	0.132921	NoChange
Q9H0W9	0.00190193	0.530453	UP
Q9BXK5	0.00236158	0.758273	UP
O00425	0.000718101	0.648883	UP
O43920	0.0483967	0.248066	NoChange
O14548	0.916946	0.0203658	NoChange
Q6DKJ4	0.00533131	0.44147	NoChange
Q8NF37	0.000142838	0.662357	UP
P20645	0.924584	0.0131506	NoChange
Q14677	0.0154326	0.25096	NoChange
P28288	0.0259154	0.297543	NoChange
P35580	0.0574188	0.230715	NoChange
Q8N2F6	0.000161588	1.00255	UP
O14617	0.288497	0.103162	NoChange
Q13232	1.24972e-05	0.845509	UP
Q92544	0.148493	0.178366	NoChange
Q9ULA0	0.00885452	0.384919	NoChange
Q13409	0.137338	0.208457	NoChange
P82912	0.00337225	0.508003	NoChange
P61916	0.00461835	0.77555	UP
P30519	0.197161	0.16042	NoChange
Q9NR28	0.00767504	0.4012	NoChange
Q6UW68	0.000172694	0.830564	UP
P49458	0.382127	0.253831	NoChange
O15173	0.00792676	0.404044	NoChange
P07108	0.376977	0.236126	NoChange
P38606	0.651662	0.0673755	NoChange
Q15417	0.87367	0.0188652	NoChange
P15121	0.000571761	0.979534	UP
P19367	0.000218419	0.784311	UP
P48637	0.00442601	0.444147	NoChange
Q9H832	0.0709858	0.208864	NoChange
Q12765	0.032233	0.429892	NoChange
P00568	0.0397214	0.377509	NoChange
Q16718	0.358478	0.18003	NoChange
O43504	0.153103	0.231209	NoChange
Q9Y4W6	0.0826961	0.160677	NoChange
O43674	8.12563e-05	0.681604	UP
Q15257	0.220271	0.137352	NoChange
O15145	0.283995	0.118379	NoChange
Q99538	0.00695624	0.408695	NoChange
P82650	0.00753441	0.363824	NoChange
P50402	0.214569	0.16654	NoChange
Q9UBS4	0.358012	0.0867841	NoChange
Q6NVY1	0.00105284	0.418815	NoChange
P49189	0.0138191	0.32865	NoChange
Q14554	9.92315e-05	0.682005	UP
P63096	0.701147	0.0405029	NoChange
O75663	0.301431	0.173097	NoChange
O14672	0.214341	0.278247	NoChange
O95881	0.00530386	0.550963	NoChange
Q9NXG2	0.637378	0.0664253	NoChange
Q59GN2	1.25085e-10	3.84425	UP
P13987	0.0140082	0.487753	NoChange
Q8WVM8	0.0128492	0.349366	NoChange
P46977	0.216925	0.216759	NoChange
Q9Y2T3	0.177128	0.188234	NoChange
Q6XQN6	0.000597671	0.63584	UP
P13473	0.0008316	1.01007	UP
Q8TCJ2	0.201075	0.150912	NoChange
Q8IYB8	5.30554e-05	0.910689	UP
Q9H223	0.545703	0.0701909	NoChange
Q96FQ6	0.615756	0.12336	NoChange
P36952	0.000656335	0.639187	UP
P19404	0.0602463	0.325445	NoChange
Q8NCN5	0.000326371	0.712668	UP
P04080	0.0504108	0.402693	NoChange
Q9BSC4	0.318583	0.238432	NoChange
O43795	0.693627	0.0409093	NoChange
Q6P1M3	0.23779	0.113895	NoChange
P55265	0.949806	0.00826584	NoChange
Q14376	0.0425	0.258991	NoChange
Q13564	0.285613	0.167361	NoChange
Q7Z7H5	4.33693e-05	0.851011	UP
P07339	0.0647868	0.38701	NoChange
P11310	0.367821	0.147079	NoChange
Q9Y512	0.00975654	0.545006	NoChange
O14949	0.0111103	0.462993	NoChange
Q07960	0.00637049	0.584771	NoChange
P19525	0.185449	0.21311	NoChange
Q14847	0.286315	0.171236	NoChange
Q9NY33	0.14121	0.164712	NoChange
Q9UGI8	0.00485623	0.455576	NoChange
P82673	0.00442909	0.429785	NoChange
O00592	0.00430003	0.563055	NoChange
Q96EY7	0.0620867	0.329816	NoChange
Q9NQW7	0.0944879	0.232179	NoChange
Q9H3K6	0.469874	0.134057	NoChange
Q16851	0.0213666	0.28413	NoChange
Q9Y446	0.0353354	0.268126	NoChange
Q15833	0.268834	0.163831	NoChange
Q03701	0.96062	0.00875881	NoChange
Q9H4M9	0.0482681	0.195225	NoChange
Q9UHB9	0.907061	0.0141668	NoChange
P10301	0.0224603	0.33589	NoChange
P56182	0.201669	0.212404	NoChange
Q9BWM7	6.76766e-05	0.823682	UP
P30084	0.0099588	0.531889	NoChange
P09543	0.0175994	0.251867	NoChange
Q9Y676	0.00530386	0.577609	NoChange
Q14573	0.325015	0.0987363	NoChange
Q13561	0.28709	0.122107	NoChange
P15924	0.0776871	0.162161	NoChange
P21926	0.608212	0.0877755	NoChange
P16435	0.0780329	0.189158	NoChange
O60763	0.011357	0.284462	NoChange
P17858	0.0376429	0.280443	NoChange
O95782	0.141046	0.167074	NoChange
O94919	0.0448002	0.273502	NoChange
Q92696	0.540463	0.0783269	NoChange
Q9H845	0.00292354	0.411996	NoChange
P82930	0.143008	0.299238	NoChange
Q13308	0.000491769	0.514632	UP
Q12904	0.29999	0.130091	NoChange
P19623	0.571131	0.0817587	NoChange
O76070	0.000208082	0.983985	UP
Q9H4A4	0.16357	0.145341	NoChange
P29966	0.00660503	0.314548	NoChange
O95292	0.916946	0.0179891	NoChange
P50583	0.812624	0.0354261	NoChange
Q15436	0.000221813	0.560952	UP
Q9NR45	0.245462	0.1628	NoChange
Q96G03	0.020682	0.317621	NoChange
P04179	0.0234345	0.388563	NoChange
O75400	0.851894	0.0303834	NoChange
O75691	0.531741	0.109479	NoChange
O15144	0.255281	0.152842	NoChange
Q99829	0.00073073	0.663071	UP
Q7L0Y3	0.0228832	0.287816	NoChange
Q9H9J2	0.916841	0.0179695	NoChange
P49902	0.0284182	0.428314	NoChange
O00273	0.000479952	0.770061	UP
P07099	0.211	0.157572	NoChange
Q8WTT2	0.00825762	0.327429	NoChange
P56385	0.202269	0.20743	NoChange
P53582	0.873317	0.025889	NoChange
Q9NUU7	0.702962	0.0416024	NoChange
O15258	0.0504826	0.332447	NoChange
Q14240	0.64788	0.0572479	NoChange
Q9NYU2	0.19033	0.15623	NoChange
Q16401	0.197161	0.175215	NoChange
Q9BYT8	0.00292354	0.359979	NoChange
Q9BZE1	0.0756743	0.271517	NoChange
P21912	0.00247808	0.64525	UP
O95169	1.54684e-11	4.26333	UP
Q8TEM1	0.404765	0.0805784	NoChange
Q13813	0.0552166	0.182231	NoChange
P37198	0.207387	0.203236	NoChange
O00193	0.139032	0.338701	NoChange
O14773	0.000180895	0.819524	UP
Q96E11	0.00816815	0.462557	NoChange
P55957	0.257181	0.152634	NoChange
Q02978	0.00221509	0.48752	NoChange
Q16740	0.276694	0.188915	NoChange
Q96EY1	0.023604	0.231647	NoChange
Q9Y2Z0	0.872255	0.0197919	NoChange
P52788	0.956773	0.010449	NoChange
P99999	0.000167089	1.21503	UP
O95861	0.0283532	0.35133	NoChange
Q9HC38	0.0384409	0.304414	NoChange
Q8TBC4	0.120312	0.294596	NoChange
P07686	0.0517537	0.245533	NoChange
P04350	0.324023	0.157642	NoChange
Q00688	0.219025	0.147219	NoChange
Q96FW1	0.0943014	0.178113	NoChange
P53597	0.0118241	0.409452	NoChange
Q06210	0.0158225	0.249434	NoChange
P17301	0.00161781	0.395175	NoChange
P23381	0.00303443	0.383257	NoChange
Q92552	0.0252147	0.273281	NoChange
Q9NX40	0.128747	0.212595	NoChange
P28074	0.249108	0.147988	NoChange
P50453	0.000304475	0.716964	UP
P62760	3.5358e-05	1.43822	UP
Q9H008	0.00206386	0.770547	UP
O94905	0.0511437	0.214592	NoChange
O00764	0.244571	0.131337	NoChange
P61011	0.684945	0.0491119	NoChange
P49589	0.0231039	0.305761	NoChange
P21980	5.22175e-05	2.07317	UP
Q9BRA2	0.00442909	0.512476	NoChange
P49006	0.0822057	0.397497	NoChange
Q14126	0.70564	0.0525969	NoChange
P82675	0.0208632	0.450337	NoChange
Q9Y2R9	0.137135	0.183328	NoChange
Q8NFV4	0.00107297	0.901801	UP
Q9Y3B7	0.710769	0.0388503	NoChange
Q13724	0.000740821	0.898713	UP
P07203	0.00108537	0.713052	UP
Q9H2U2	2.00745e-05	0.728009	UP
P31937	0.000352853	0.522203	UP
O60783	0.349042	0.174367	NoChange
Q12907	0.0136348	0.254438	NoChange
Q8NBU5	0.102417	0.314741	NoChange
Q8IXM3	0.505299	0.111289	NoChange
Q9UIJ7	8.51132e-05	0.915341	UP
Q9BYD3	0.178848	0.157072	NoChange
P47985	0.386666	0.172227	NoChange
Q8N5K1	0.964933	0.00759194	NoChange
Q9H936	0.000520576	0.55	UP
Q14108	0.000220423	0.853668	UP
Q9NZB2	0.497588	0.10537	NoChange
Q9BQ69	0.0106687	0.697782	NoChange
Q13155	0.602232	0.080926	NoChange
P27338	0.000124882	0.997708	UP
Q9Y6M9	0.536399	0.111986	NoChange
Q99798	0.000227536	0.677067	UP
Q9Y2R5	0.0438747	0.41703	NoChange
Q9NX63	0.027498	0.46258	NoChange
Q16822	0.00238886	0.44736	NoChange
O60716	0.541166	0.0611661	NoChange
Q53H82	3.30172e-05	1.38188	UP
Q04837	0.547594	0.145708	NoChange
P30043	0.384211	0.138544	NoChange
O60701	0.677783	0.0608379	NoChange
Q99805	0.875595	0.0243139	NoChange
Q9UDW1	0.109618	0.268139	NoChange
P62942	0.0479576	0.460106	NoChange
P48735	8.23411e-05	0.784353	UP
P11413	0.262246	0.124922	NoChange
Q9Y6N5	4.05565e-05	0.963892	UP
Q92734	0.117611	0.223576	NoChange
Q06203	0.817158	0.0259105	NoChange
O15347	0.524535	0.0692213	NoChange
Q9UK41	0.178568	0.237192	NoChange
Q53GQ0	0.0284182	0.395678	NoChange
Q16698	7.96266e-05	1.25421	UP
P42224	1.35408e-06	0.979797	UP
Q8N1G4	0.26153	0.107842	NoChange
P10155	0.422747	0.101696	NoChange
Q9Y3I0	0.000729334	0.467786	UP
P47897	0.637378	0.0485079	NoChange
Q9UBX3	0.00316245	0.51828	NoChange
Q13867	0.00481348	0.5962	NoChange
P01889	0.948293	0.0152689	NoChange
Q16181	0.0650842	0.209044	NoChange
Q01628	0.000124882	1.16383	UP
P36871	3.57262e-05	0.649853	UP
P20810	0.0137537	0.360593	NoChange
Q15067	0.00079605	0.515636	UP
Q9Y617	0.0967471	0.183434	NoChange
Q9P035	0.707062	0.0470997	NoChange
P46087	0.012614	0.407434	NoChange
Q5T653	0.130774	0.154202	NoChange
Q9H7Z7	4.42852e-05	0.897153	UP
Q13509	0.253697	0.246155	NoChange
P61619	0.00461835	0.355383	NoChange
P04040	5.12518e-06	1.25309	UP
Q00765	0.0595749	0.3065	NoChange
O75874	0.291913	0.137462	NoChange
P48444	0.0738595	0.16784	NoChange
P09496	0.94701	0.0110511	NoChange
Q8IZL8	0.405985	0.182983	NoChange
Q9BTV4	0.0611174	0.239925	NoChange
Q92499	0.00383911	0.391897	NoChange
Q9HB07	0.226778	0.136149	NoChange
P61513	0.180621	0.217488	NoChange
Q53H12	2.37965e-05	0.861258	UP
O95394	0.0252147	0.464893	NoChange
Q9HAV7	0.679487	0.0819669	NoChange
P25325	0.00767504	0.772114	UP
P30837	0.00294492	0.57687	UP
Q5RI15	0.00792676	0.429047	NoChange
Q86UE4	0.156772	0.171122	NoChange
Q9UM54	0.196841	0.121177	NoChange
Q92896	0.0192356	0.237534	NoChange
Q9Y2B0	0.00970244	0.385453	NoChange
Q7Z406	8.75917e-05	0.596844	UP
P61803	0.268981	0.185671	NoChange
O43488	0.00278688	0.634313	UP
P43897	0.722679	0.0498521	NoChange
Q9H8Y8	0.00125669	0.450022	NoChange
P03915	0.0251594	0.509992	NoChange
P29218	0.914139	0.0122975	NoChange
P31949	0.0306273	0.409312	NoChange
Q9BS26	0.0927527	0.178005	NoChange
Q13557	0.000849186	0.530877	UP
P09525	0.00383911	0.343277	NoChange
O75947	0.972986	0.00806386	NoChange
O14880	0.0019502	0.64695	UP
P61160	0.133516	0.203158	NoChange
O95372	0.00347731	0.639541	UP
Q9Y3B3	0.00533131	0.600753	NoChange
Q14165	0.000361906	0.826411	UP
Q08257	0.00175915	0.624664	UP
O43615	0.0799534	0.213756	NoChange
Q9NSE4	0.0332122	0.26097	NoChange
Q96QK1	0.974888	0.00391473	NoChange
Q9NX58	0.892874	0.019961	NoChange
Q9NSD9	0.250628	0.118406	NoChange
P21399	0.00231075	0.36975	NoChange
Q9Y285	0.0535341	0.206223	NoChange
P11279	0.000653292	0.545808	UP
Q9NX20	0.0153369	0.438121	NoChange
P28838	0.00463148	0.349432	NoChange
P48147	0.00114807	0.397367	NoChange
P09669	0.431921	0.27779	NoChange
Q9Y6M1	0.0227864	0.24551	NoChange
Q9BUB7	0.862595	0.0214781	NoChange
Q14204	0.916946	0.00974697	NoChange
Q9Y305	5.7234e-05	0.66642	UP
O95202	0.290394	0.121329	NoChange
Q9NYK5	0.995119	0.000632695	NoChange
Q9Y678	0.0289413	0.220373	NoChange
Q13162	0.00212006	0.381128	NoChange
Q96IU4	0.000703946	0.777152	UP
Q92665	4.17793e-05	0.818596	UP
O75489	0.0696152	0.263374	NoChange
P59998	0.68098	0.0610884	NoChange
Q13885	0.0592638	0.369647	NoChange
P35606	0.0147571	0.260812	NoChange
P52888	0.297082	0.124543	NoChange
P23368	0.000215022	0.692362	UP
P06730	0.441433	0.104268	NoChange
O43837	0.647839	0.0538972	NoChange
O75306	0.00695624	0.491565	NoChange
P10768	0.0896651	0.229037	NoChange
Q07065	0.000667476	0.511133	UP
Q6YN16	0.0637121	0.298841	NoChange
Q99714	0.00918767	0.507322	NoChange
P40121	0.0018578	0.445773	NoChange
Q10567	0.84165	0.0204069	NoChange
P00966	0.000199901	0.747959	UP
Q15388	0.0153558	0.388543	NoChange
Q14764	0.000149612	0.931673	UP
P07858	3.12315e-05	1.01022	UP
P61019	0.0885092	0.271095	NoChange
Q14257	0.166988	0.237908	NoChange
Q96HE7	0.0199765	0.349137	NoChange
P53618	0.405991	0.0736645	NoChange
Q96CS3	0.392626	0.121215	NoChange
O76094	0.49104	0.105535	NoChange
Q9Y490	0.633393	0.0503853	NoChange
P50213	0.00587679	0.310845	NoChange
P10515	0.0158317	0.314717	NoChange
O95168	0.0147227	0.46429	NoChange
P68366	0.339796	0.123335	NoChange
P53621	0.012801	0.240046	NoChange
P61970	0.00591602	0.452232	NoChange
P43307	0.0453124	0.292799	NoChange
Q9NVI7	0.983974	0.00192191	NoChange
Q15363	0.237655	0.151021	NoChange
Q8NI22	0.285613	0.167191	NoChange
Q14247	0.0114783	0.319739	NoChange
P62873	0.293944	0.134898	NoChange
Q9Y6C9	0.0162977	0.29307	NoChange
P14923	0.154861	0.136124	NoChange
Q02218	0.00185903	0.433033	NoChange
Q9NZ45	0.00293751	1.06804	UP
P51659	0.000314218	0.460208	UP
O43583	0.627594	0.0750824	NoChange
Q9Y394	1.81482e-05	1.09622	UP
Q9NR31	0.0548568	0.200853	NoChange
P05114	0.558832	0.0965844	NoChange
Q9BQG0	0.769076	0.0287846	NoChange
P47756	0.98846	0.00153359	NoChange
Q9BR76	0.0568806	0.202776	NoChange
P11177	0.0114162	0.326932	NoChange
Q9UBM7	0.613725	0.0583013	NoChange
Q96I99	0.000139187	0.839434	UP
Q6ZMU5	0.0802754	0.259045	NoChange
P30046	0.00496535	0.572791	NoChange
P61086	0.94146	0.00831413	NoChange
Q86VP6	0.336049	0.0800129	NoChange
Q86U42	0.863167	0.0254289	NoChange
P27816	0.430772	0.0820616	NoChange
P36776	0.00146603	0.35924	NoChange
P09382	0.3512	0.126384	NoChange
P51553	0.000826386	0.710453	UP
Q16795	0.00422103	0.331864	NoChange
P07814	0.104512	0.142923	NoChange
Q7Z4W1	0.00132575	0.415047	NoChange
Q8TCT9	0.0110244	0.42059	NoChange
O75396	0.0117184	0.399685	NoChange
Q96K17	0.0564564	0.59181	NoChange
P84085	0.630729	0.070297	NoChange
P20618	0.861496	0.0197677	NoChange
Q04760	0.010701	0.324442	NoChange
P49588	0.0423331	0.215277	NoChange
Q9P2J5	0.137677	0.138748	NoChange
P49591	0.141046	0.167095	NoChange
P29373	0.00014301	0.918523	UP
P27144	0.005229	0.507297	NoChange
P50454	0.00526597	0.488744	NoChange
P00387	0.00139337	0.390484	NoChange
P49257	0.0357201	0.305958	NoChange
P13804	0.00291294	0.470178	NoChange
P31150	0.0371937	0.216422	NoChange
P56192	0.920126	0.0105232	NoChange
Q96FJ2	0.211604	0.422434	NoChange
[truncated: 272 more rows]
