# Supplementary material for: Investigation on acquired palbociclib resistance by LC-MS based multi-omics analysis
Source: Front Mol Biosci. 2023 Jan 19;10:1116398. doi: 10.3389/fmolb.2023.1116398 (PMC9892630; doi:10.3389/fmolb.2023.1116398)
Supplement: Supplementary file 1 [file DataSheet1.zip › Supplementary table 5 Volcano metabolemics.xlsx]

## Sheet: volcano (1)
	FC	log2(FC)	raw.pval	#NAME?	mz	rt	Confirmed Metbolics	adduct	isotopes	Formula	Compound	HMDBID	intenVale	pvals	pfdr	cvs		mz	rt
53.8866__40.84	51.144	5.6765	0.00042141	3.3753	53.8866	40.84						NA	10205.5	0.00748378	0.271044	39.88		53.8866	40.84	53.8866__40.84
173.0675__62.52	16.48	4.0426	0.014338	1.8435	173.067	62.52						NA	189855	0.163337	0.65326	33.23		56.4452	40.84	56.4452__40.84
598.071__40.35	14.791	3.8867	0.0088772	2.0517	598.071	40.35						NA	24267.9	0.043205	0.632369	41.22		130.087	55.05	130.0868__55.05
446.8482__63.79	10.189	3.3489	0.01724	1.7635	446.848	63.79						NA	22848.2	0.0953817	0.65326	30.31		134.082	53.59	134.0817__53.59
447.0697__44.06	8.9188	3.1569	4.9e-05	4.3094	447.07	44.06	CDP-ethanolamine			C11H20N4O11P2;	CDP-ethanolamine;	HMDB0001564;	23968.4	8.13e-07	0.00044969	51.29		144.928	63.9	144.9281__63.9
544.8256__63.7	7.8768	2.9776	0.015567	1.8078	544.826	63.7						NA	17582.8	0.112522	0.65326	29.49		162.077	54.39	162.0768__54.39
389.1814__53.56	7.7637	2.9567	0.00041242	3.3847	389.181	53.56				C18H28O9;	beta-D-Glucopyranosyl-11-hydroxyjasmonic acid; 7-Epi-12-hydroxyjasmonic acid glucoside; 2-[4-(3-Hydroxypropyl)-2-methoxyphenoxy]-1,3-propanediol 1-xyloside;	HMDB0039964; HMDB0040706; HMDB0041552;	32334.6	0.138167	0.65326	29.52		170.082	56.23	170.0819__56.23
506.9599__40.3	7.0744	2.8226	0.0017313	2.7616	506.96	40.3				C16H12Cl2N4O7S2;	C.I. Acid Yellow 17; C.I. Pigment Yellow;	HMDB0032824; HMDB0037803;	32580.5	0.14844	0.65326	29.44		173.067	62.52	173.0675__62.52
420.9716__39.35	5.2263	2.3858	0.039765	1.4005	420.972	39.35	Inositol 1,3,4-trisphosphate			C6H15O15P3;	Inositol 1,3,4-trisphosphate; myo-Inositol 1,4,5-trisphosphate;	HMDB0001143; HMDB0001498;	7692.2	0.12138	0.65326	27.58		178.087	55.98	178.087__55.98
170.0819__56.23	5.1696	2.37	0.052902	1.2765	170.082	56.23				C8H11NO3;	Norepinephrine; Pyridoxine; 6-Hydroxydopamine; 5-Hydroxydopamine; 6-Acetyl-2,3-dihydro-2-(hydroxymethyl)-4(1H)-pyridinone;	HMDB0000216; HMDB0000239; HMDB0001537; HMDB0004817; HMDB0035178;	1.4057e+06	0.252255	0.65326	9.59		198.086	52.76	198.0858__52.76
502.0047__40.84	5.0373	2.3327	0.0040079	2.3971	502.005	40.84			[33][M]+			NA	278476	0.228219	0.65326	32.22		216.064	52.17	216.0641__52.17
483.994__40.89	4.9093	2.2955	0.0021392	2.6698	483.994	40.89	Cytidine triphosphate			C9H16N3O14P3;	Cytidine triphosphate;	HMDB0000082;	405590	0.000481395	0.0625093	5.54		231.989	63.51	231.9895__63.51
405.0113__41.09	4.8135	2.2671	0.020215	1.6943	405.011	41.09	Uridine 5'-diphosphate			C9H14N2O12P2;	Uridine 5'-diphosphate;	HMDB0000295;	76520.1	0.142358	0.65326	7.46		238.108	50.02	238.1084__50.02
438.9178__63.69	4.6549	2.2188	0.031522	1.5014	438.918	63.69						NA	26046.8	0.205918	0.65326	28.8		247.059	44.06	247.0588__44.06
490.3775__48.28	4.3395	2.1175	0.01142	1.9423	490.377	48.28						NA	268141	0.228384	0.65326	32.28		258.111	51.83	258.111__51.83
266.8668__64.06	4.0753	2.0269	0.017371	1.7602	266.867	64.06						NA	71243.7	0.237984	0.65326	30.34		259.115	51.26	259.1148__51.26
258.111__51.83	3.6327	1.8611	0.015584	1.8073	258.111	51.83			[8][M]+	C12H18O6;	1,1'-(Tetrahydro-6a-hydroxy-2,3a,5-trimethylfuro[2,3-d]-1,3-dioxole-2,5-diyl)bis-ethanone;	HMDB0032527;	7634083	0.168573	0.65326	10.49		266.867	64.06	266.8668__64.06
144.9281__63.9	3.5678	1.835	0.099933	1.0003	144.928	63.9	Pipecolic acid	[M+K]+ 105.965				NA	1.79008e+06	0.18693	0.65326	4.59		272.018	68.44	272.0179__68.44
524.0003__41.2	3.5403	1.8239	0.0071821	2.1438	524	41.2	Guanosine triphosphate			C10H16N5O14P3;	Guanosine triphosphate; 8-Oxo-dGTP;	HMDB0001273; HMDB0011615;	312353	0.030067	0.618522	5.81		274.028	58.38	274.0282__58.38
422.8863__63.69	3.2499	1.7004	0.045118	1.3456	422.886	63.69						NA	108037	0.271318	0.65326	30.95		282.898	63.86	282.8981__63.86
198.0858__52.76	3.171	1.6649	0.0049544	2.305	198.086	52.76						NA	248544	0.0107657	0.330746	3.32		284.839	63.47	284.839__63.47
614.1659__40.84	3.1254	1.644	0.020492	1.6884	614.166	40.84			[38][M+1]+			NA	72136.5	0.272194	0.65326	30.21		292.069	43.91	292.0692__43.91
506.8483__63.7	3.0246	1.5968	0.074001	1.1308	506.848	63.7						NA	18640.1	0.23054	0.65326	28.62		315.086	60.57	315.0856__60.57
366.1458__43.97	3.0195	1.5943	0.029532	1.5297	366.146	43.97						NA	52356.6	0.270171	0.65326	29.7		333.899	63.47	333.8991__63.47
525.0317__41	3.0122	1.5908	0.048928	1.3104	525.032	41						NA	40775.2	0.249159	0.65326	29.68		358.352	48.23	358.3524__48.23
462.8221__63.79	2.9767	1.5737	0.017781	1.75	462.822	63.79						NA	38098.3	0.271712	0.65326	29.21		366.146	43.97	366.1458__43.97
216.0641__52.17	2.9612	1.5662	0.016708	1.7771	216.064	52.17				C5H14NO6P;	Glycerylphosphorylethanolamine; sn-glycero-3-Phosphoethanolamine;	HMDB0000114; HMDB0059660;	1.15706e+06	0.00249774	0.138125	3.07		389.181	53.56	389.1814__53.56
284.839__63.47	2.8975	1.5348	0.0827	1.0825	284.839	63.47						NA	21837.2	0.279159	0.65326	28.29		390.214	42.2	390.2139__42.2
450.354__47.36	2.8755	1.5238	0.019747	1.7045	450.354	47.36			[28][M+1]+			NA	1.71219e+06	0.308194	0.65326	34.06		405.011	41.09	405.0113__41.09
178.087__55.98	2.8527	1.5123	0.032702	1.4854	178.087	55.98				C10H11NO2;	5-Hydroxytryptophol; 1,2-Dehydrosalsolinol; Plantagonine; 2-Propenyl 2-aminobenzoate; 5-[2H-Pyrrol-4-(3H)-ylidenemethyl]-2-furanmethanol;	HMDB0001855; HMDB0012490; HMDB0033482; HMDB0037693; HMDB0040045;	55989.7	0.192954	0.65326	4.22		406.913	63.7	406.9128__63.7
292.0692__43.91	2.7955	1.4831	0.033085	1.4804	292.069	43.91						NA	28184.1	0.276931	0.65326	28.61		420.972	39.35	420.9716__39.35
625.1181__41.18	2.7452	1.4569	0.055794	1.2534	625.118	41.18	Uridine diphosphate-N-acetylglucosamin	[M+K+NH3]+ 569.128 [M+Na+NH3]+ 585.102 [M+H+NH3]+ 607.084		C17H27N3O17P2;	Uridine diphosphate-N-acetylglucosamine; Uridine diphosphate-N-acetylgalactosamine; UDP-N-acetyl-D-mannosamine; UDP-N-acetyl-alpha-D-galactosamine;	HMDB0000290; HMDB0000304; HMDB0013112; HMDB0060522;	28667.9	0.284046	0.65326	28.64		422.322	48.27	422.3224__48.27
542.0707__43.4	2.6905	1.4279	0.084115	1.0751	542.071	43.4						NA	44144.6	0.295171	0.65326	29.41		422.886	63.69	422.8863__63.69
441.1785__51.53	2.6736	1.4188	0.0068196	2.1662	441.178	51.53						NA	101031	0.3874	0.65326	4.95		423.326	48.43	423.326__48.43
530.9907__40.32	2.6298	1.3949	0.038514	1.4144	530.991	40.32						NA	17217.2	0.281594	0.65326	27.67		438.918	63.69	438.9178__63.69
282.8981__63.86	2.6221	1.3907	0.05267	1.2784	282.898	63.86						NA	149874	0.599337	0.736927	7.58		440.84	63.62	440.8401__63.62
406.9128__63.7	2.5939	1.3751	0.016082	1.7937	406.913	63.7						NA	53188	0.510126	0.697059	9.9		441.178	51.53	441.1785__51.53
553.0635__40.35	2.5401	1.3449	0.066431	1.1776	553.063	40.35						NA	81452.3	0.298974	0.65326	30.36		446.848	63.79	446.8482__63.79
609.0953__41.22	2.4777	1.309	0.055858	1.2529	609.095	41.22			[37][M+1]+			NA	58581.5	0.306571	0.65326	29.83		447.07	44.06	447.0697__44.06
451.3574__47.47	2.4674	1.303	0.03684	1.4337	451.357	47.47				C31H46O2;	Vitamin K1;	HMDB0003555;	224693	0.315757	0.65326	31.77		450.354	47.36	450.354__47.36
613.1619__40.89	2.4388	1.2862	0.025657	1.5908	613.162	40.89			[38][M]+			NA	418244	0.000633344	0.0625093	2.11		451.357	47.47	451.3574__47.47
503.2987__41.85	2.4168	1.2731	0.064232	1.1922	503.299	41.85						NA	74492.8	0.309553	0.65326	30.2		462.822	63.79	462.8221__63.79
162.0768__54.39	2.4158	1.2725	0.05872	1.2312	162.077	54.39				C6H11NO4;	Aminoadipic acid; Acetylhomoserine; (±)-2,2'-Iminobispropanoic acid; Glutamic acid gamma-methyl ester; N-Acetylthreonine;	HMDB0000510; HMDB0029423; HMDB0033747; HMDB0061715; HMDB0062557;	2.57891e+06	0.240699	0.65326	8.88		483.994	40.89	483.994__40.89
130.0868__55.05	2.4009	1.2636	0.054665	1.2623	130.087	55.05				C6H11NO2;	Pipecolic acid; L-Pipecolic acid; N4-Acetylaminobutanal; D-Pipecolic acid; Vigabatrin;	HMDB0000070; HMDB0000716; HMDB0004226; HMDB0005960; HMDB0015212;	4.10731e+06	0.166691	0.65326	5.21		490.377	48.28	490.3775__48.28
492.0102__40.54	2.3676	1.2434	0.090622	1.0428	492.01	40.54	Deoxyadenosine triphosphate			C10H16N5O12P3;	Deoxyadenosine triphosphate;	HMDB0001532;	19646.5	0.297305	0.65326	27.93		492.01	40.54	492.0102__40.54
56.4452__40.84	2.3081	1.2067	0.061135	1.2137	56.4452	40.84						NA	194190	0.322519	0.65326	31.56		502.005	40.84	502.0047__40.84
358.3524__48.23	2.2636	1.1786	0.09442	1.0249	358.352	48.23						NA	56656.2	0.319715	0.65326	29.75		503.299	41.85	503.2987__41.85
259.1148__51.26	2.2538	1.1723	0.010677	1.9716	259.115	51.26			[8][M+1]+			NA	935690	0.622992	0.745703	4.02		506.848	63.7	506.8483__63.7
238.1084__50.02	2.2199	1.1505	0.026609	1.575	238.108	50.02				C12H15NO4;	Salsoline-1-carboxylate; 3-Hydroxy-carbofuran; N-Lactoylphenylalanine; 3-(3,4-dihydroxyphenyl)-N-(3-oxopropyl)propanimidic acid; 1-Carboxyethylphenylalanine;	HMDB0013067; HMDB0032775; HMDB0062175; HMDB0139939; HMDB0240628;	146701	0.116546	0.65326	2.14		506.96	40.3	506.9599__40.3
510.01__40.84	2.1892	1.1304	0.068722	1.1629	510.01	40.84			[34][M+1]+			NA	142748	0.329805	0.65326	31.14		510.01	40.84	510.01__40.84
247.0588__44.06	2.1061	1.0746	0.087461	1.0582	247.059	44.06				C6H15O8P;	Glycerophosphoglycerol;	HMDB0240316;	94641	0.332057	0.65326	30.54		524	41.2	524.0003__41.2
422.3224__48.27	2.1005	1.0707	0.023229	1.634	422.322	48.27			[25][M+1]+			NA	7.37087e+06	0.150964	0.65326	1.72		525.032	41	525.0317__41
390.2139__42.2	2.0863	1.061	0.099269	1.0032	390.214	42.2				C19H27N5O4;	Alfuzosin;	HMDB0014490;	87796.2	0.333562	0.65326	30.43		530.991	40.32	530.9907__40.32
423.326__48.43	2.0162	1.0116	0.035154	1.454	423.326	48.43			[25][M+2]+			NA	830959	0.204744	0.65326	2.01		542.071	43.4	542.0707__43.4
440.8401__63.62	0.47699	-1.068	0.089387	1.0487	440.84	63.62						NA	36648.6	0.116858	0.65326	14.65		544.826	63.7	544.8256__63.7
333.8991__63.47	0.46671	-1.0994	0.078722	1.1039	333.899	63.47			[16][M+1]+			NA	58984	0.0853613	0.65326	11.5		553.063	40.35	553.0635__40.35
315.0856__60.57	0.41701	-1.2618	0.02542	1.5948	315.086	60.57				C17H14O6;	4',7-Dihydroxy-2',5-dimethoxyisoflavone; Gnaphaliin; 5-Hydroxy-7,8-dimethoxyflavonol; 4',5-Dihydroxy-7,8-dimethoxyflavone; 3,4-Dihydroxycinnamoyl-(Z)-2-(3,4-dihydroxyphenyl)ethenol;	HMDB0029307; HMDB0030544; HMDB0030545; HMDB0030546; HMDB0033146;	228480	0.0759956	0.65326	8.59		598.071	40.35	598.071__40.35
134.0817__53.59	0.3954	-1.3386	0.0101	1.9957	134.082	53.59				C5H11NO3;	L-2-Amino-5-hydroxypentanoic acid; N-Lactoyl ethanolamine; 1,4-Dideoxy-1,4-imino-D-ribitol;	HMDB0031658; HMDB0032356; HMDB0039499;	96182.1	0.0164966	0.43441	8.09		609.095	41.22	609.0953__41.22
231.9895__63.51	0.16188	-2.627	0.015542	1.8085	231.989	63.51						NA	112296	0.0466536	0.632369	18.65		613.162	40.89	613.1619__40.89
272.0179__68.44	0.13801	-2.8572	0.030732	1.5124	272.018	68.44						NA	169248	0.0605007	0.65326	45.74		614.166	40.84	614.1659__40.84
274.0282__58.38	0.11214	-3.1566	0.051359	1.2894	274.028	58.38				C11H12ClNO3S;	Chlormezanone;	HMDB0015309;	31734.8	0.00093259	0.0720809	51.43		625.118	41.18	625.1181__41.18
