# Supplementary material for: Investigation on acquired palbociclib resistance by LC-MS based multi-omics analysis
Source: Front Mol Biosci. 2023 Jan 19;10:1116398. doi: 10.3389/fmolb.2023.1116398 (PMC9892630; doi:10.3389/fmolb.2023.1116398)
Supplement: Supplementary file 1 [file DataSheet1.zip › Supplementary table 6 DEGs indentified through glycoproteomics.xlsx]

## Sheet: DEG
	P.Value	Fold.Change	Threshold	IGPs							HTC116 cell_1	HTC116 cell_2	HTC116 cell_3	HTC116 cell_4	HCT116 PD-R cell_1	HCT116 PD-R cell_2	HCT116 PD-R cell_3	HCT116 PD-R cell_4
Q08380	5.17921e-09	8.29928	UP	AAIPSALDTJSSK_H(5)N(4)A(1)_(N(N(H(H(N(H)))(H(N(H(A)))))))_Q08380_LG3BP_551	AAIPSALDTJSSK	H(5)N(4)A(1)	(N(N(H(H(N(H)))(H(N(H(A)))))))	Q08380	LG3BP	551	NA	NA	NA	NA	72959300	50069500	88435300	82050500
P07602	8.50618e-10	8.21101	UP	TCDWLPKPJMSASCK_H(5)N(4)_(N(N(H(H(N(H)))(H(N(H))))))_P07602_SAP_101	TCDWLPKPJMSASCK	H(5)N(4)	(N(N(H(H(N(H)))(H(N(H))))))	P07602	SAP	101	NA	NA	NA	NA	55949900	87109500	59589400	71454900
O75629	2.79881e-09	8.07099	UP	VJETEMDIAK_H(5)N(2)_(N(N(H(H)(H(H(H))))))_O75629_CREG1_160	VJETEMDIAK	H(5)N(2)	(N(N(H(H)(H(H(H))))))	O75629	CREG1	160	NA	NA	NA	NA	69175800	79303300	55072500	NA
Q32P28	2.859e-07	8.0677	UP	LLJGSQR_H(5)N(2)_(N(N(H(H)(H(H)(H)))))_Q32P28_P3H1_467	LLJGSQR	H(5)N(2)	(N(N(H(H)(H(H)(H)))))	Q32P28	P3H1	467	NA	NA	NA	NA	101878000	76507600	NA	29584700
P07602	5.37893e-10	8.02656	UP	TCDWLPKPJMSASCK_H(6)N(5)_(N(N(H(H(N(H)))(H(N(H(N(H))))))))_P07602_SAP_101	TCDWLPKPJMSASCK	H(6)N(5)	(N(N(H(H(N(H)))(H(N(H(N(H))))))))	P07602	SAP	101	NA	NA	NA	NA	52965400	72630300	54242600	59637500
P54709	1.58103e-05	8	UP	JLTVCPDGALFEQK_H(7)N(6)A(1)_(N(N(H(H(N(H))(N(H)))(H(N(H))(N(H(A)))))))_P54709_AT1B3_124	JLTVCPDGALFEQK	H(7)N(6)A(1)	(N(N(H(H(N(H))(N(H)))(H(N(H))(N(H(A)))))))	P54709	AT1B3	124	NA	NA	NA	NA	88020000	87968500	110001000	13573100
Q08380	9.91443e-10	7.96048	UP	AAIPSALDTJSSK_H(7)N(6)_(N(N(H(H(N(H(N(H)))))(H(N(H(N(H))))))))_Q08380_LG3BP_551	AAIPSALDTJSSK	H(7)N(6)	(N(N(H(H(N(H(N(H)))))(H(N(H(N(H))))))))	Q08380	LG3BP	551	NA	NA	NA	NA	53840200	66156900	62790700	NA
P13473	6.34302e-07	7.70527	UP	VQPFJVTQGK_H(6)N(3)A(1)_(N(N(H(H(H(H)))(H(N(H(A)))))))_P13473_LAMP2_356	VQPFJVTQGK	H(6)N(3)A(1)	(N(N(H(H(H(H)))(H(N(H(A)))))))	P13473	LAMP2	356	NA	NA	NA	NA	NA	57521700	74379700	20926000
P26006	7.97147e-10	7.60864	UP	TSIPTINMEJK_H(6)N(5)A(1)_(N(N(H(H(N(H(A))))(H(N(H))(N(H))))))_P26006_ITA3_969	TSIPTINMEJK	H(6)N(5)A(1)	(N(N(H(H(N(H(A))))(H(N(H))(N(H))))))	P26006	ITA3	969	NA	NA	NA	NA	37030800	NA	50862200	45567900
Q32P28	4.13212e-10	7.60583	UP	LLJGSQR_H(6)N(2)_(N(N(H(H(H))(H(H(H))))))_Q32P28_P3H1_467	LLJGSQR	H(6)N(2)	(N(N(H(H(H))(H(H(H))))))	Q32P28	P3H1	467	NA	NA	NA	NA	40928200	50257800	42062900	44794900
P11279	4.13212e-10	7.56425	UP	GHTLTLJFTR_H(7)N(4)_(N(N(H(H(H)(H))(H(N(H))(N(H))))))_P11279_LAMP1_103	GHTLTLJFTR	H(7)N(4)	(N(N(H(H(H)(H))(H(N(H))(N(H))))))	P11279	LAMP1	103	NA	NA	NA	NA	40685200	NA	43373500	41650300
P07602	8.09578e-09	7.49695	UP	TJSTFVQALVEHVK_H(5)N(2)_(N(N(H(H(H))(H(H)))))_P07602_SAP_215	TJSTFVQALVEHVK	H(5)N(2)	(N(N(H(H(H))(H(H)))))	P07602	SAP	215	NA	NA	NA	NA	28620400	45880100	NA	57057000
O14672	6.97546e-10	7.40866	UP	JISQVLEK_H(8)N(2)_(N(N(H(H(H(H)))(H(H(H(H)))))))_O14672_ADA10_439	JISQVLEK	H(8)N(2)	(N(N(H(H(H(H)))(H(H(H(H)))))))	O14672	ADA10	439	NA	NA	NA	NA	NA	46708100	37645000	34121600
Q15293	1.49939e-06	7.34024	UP	VVRPDSELGERPPEDJQSFQYDHEAFLGK_H(3)N(4)F(1)_(N(F)(N(H(H(N))(H(N)))))_Q15293_RCN1_53	VVRPDSELGERPPEDJQSFQYDHEAFLGK	H(3)N(4)F(1)	(N(F)(N(H(H(N))(H(N)))))	Q15293	RCN1	53	NA	NA	NA	NA	NA	38667900	14578400	71338100
O75629	9.07913e-09	7.29778	UP	VJETEMDIAK_H(7)N(2)_(N(N(H(H(H)(H))(H(H(H))))))_O75629_CREG1_160	VJETEMDIAK	H(7)N(2)	(N(N(H(H(H)(H))(H(H(H))))))	O75629	CREG1	160	NA	NA	NA	NA	NA	33726700	25982800	53096000
Q08380	4.13212e-10	7.29464	UP	AAIPSALDTJSSK_H(6)N(2)_(N(N(H(H)(H(H)(H)(H)))))_Q08380_LG3BP_551	AAIPSALDTJSSK	H(6)N(2)	(N(N(H(H)(H(H)(H)(H)))))	Q08380	LG3BP	551	NA	NA	NA	NA	36610600	38408100	NA	34633200
Q9UBV2	5.37893e-10	7.26122	UP	ILJGSNK_H(9)N(2)_(N(N(H(H(H(H(H))))(H(H(H(H)))))))_Q9UBV2_SE1L1_195	ILJGSNK	H(9)N(2)	(N(N(H(H(H(H(H))))(H(H(H(H)))))))	Q9UBV2	SE1L1	195	NA	NA	NA	NA	33437100	NA	38296600	33484900
P07602	4.46146e-10	7.25117	UP	TJSTFVQALVEHVK_H(4)N(3)A(1)_(N(N(H(H)(H(N(H(A)))))))_P07602_SAP_215	TJSTFVQALVEHVK	H(4)N(3)A(1)	(N(N(H(H)(H(N(H(A)))))))	P07602	SAP	215	NA	NA	NA	NA	35031600	36469500	30122900	37672200
Q9Y4L1	7.38913e-06	7.18888	UP	JATLAEQAK_H(7)N(2)_(N(N(H(H(H)(H))(H(H)(H)))))_Q9Y4L1_HYOU1_869	JATLAEQAK	H(7)N(2)	(N(N(H(H(H)(H))(H(H)(H)))))	Q9Y4L1	HYOU1	869	NA	NA	NA	NA	50753100	11937100	68469600	NA
Q08380	6.44859e-10	7.17077	UP	GLJLTEDTYKPR_H(7)N(6)A(1)_(N(N(H(H(N(H))(N(H)))(H(N(H))(N(H(A)))))))_Q08380_LG3BP_398	GLJLTEDTYKPR	H(7)N(6)A(1)	(N(N(H(H(N(H))(N(H)))(H(N(H))(N(H(A)))))))	Q08380	LG3BP	398	NA	NA	NA	NA	33799000	35069500	NA	28550700
P38571	4.77557e-10	6.96014	UP	NLJMSR_H(7)N(2)_(N(N(H(H(H))(H(H(H(H)))))))_P38571_LICH_273;240	NLJMSR	H(7)N(2)	(N(N(H(H(H))(H(H(H(H)))))))	P38571	LICH	273;240	NA	NA	NA	NA	25571600	NA	29282300	29479900
P11717	1.48026e-09	6.91086	UP	MJFTGGDTCHK_H(9)N(2)_(N(N(H(H(H)(H(H)))(H(H(H(H)))))))_P11717_MPRI_1312	MJFTGGDTCHK	H(9)N(2)	(N(N(H(H(H)(H(H)))(H(H(H(H)))))))	P11717	MPRI	1312	NA	NA	NA	NA	26609300	24460200	32863800	NA
Q96KA5	4.77557e-10	6.85244	UP	TVJVSVPK_H(8)N(2)_(N(N(H(H(H(H)))(H(H(H(H)))))))_Q96KA5_CLP1L_91	TVJVSVPK	H(8)N(2)	(N(N(H(H(H(H)))(H(H(H(H)))))))	Q96KA5	CLP1L	91	NA	NA	NA	NA	25560200	27436700	NA	25144000
P11279	7.97147e-10	6.80634	UP	EJTSDPSLVIAFGR_H(7)N(6)_(N(N(H(H(N(H(N(H)))))(H(N(H(N(H))))))))_P11279_LAMP1_84	EJTSDPSLVIAFGR	H(7)N(6)	(N(N(H(H(N(H(N(H)))))(H(N(H(N(H))))))))	P11279	LAMP1	84	NA	NA	NA	NA	26362300	NA	28105000	24343400
Q969V3	6.22944e-10	6.79892	UP	VIYJLTEK_H(7)N(2)_(N(N(H(H(H)(H))(H(H)(H)))))_Q969V3_NCLN_428	VIYJLTEK	H(7)N(2)	(N(N(H(H(H)(H))(H(H)(H)))))	Q969V3	NCLN	428	NA	NA	NA	NA	23819700	25305300	27830700	NA
O94905	1.26497e-09	6.77771	UP	JYTADYDK_H(3)N(2)_(N(N(H(H)(H))))_O94905_ERLN2_106;108	JYTADYDK	H(3)N(2)	(N(N(H(H)(H))))	O94905	ERLN2	106;108	NA	NA	NA	NA	NA	21759300	28901600	24901200
P11279	1.18771e-09	6.73496	UP	GHTLTLJFTR_H(6)N(4)_(N(N(H(H(N(H)))(H(H(N(H)))))))_P11279_LAMP1_103	GHTLTLJFTR	H(6)N(4)	(N(N(H(H(N(H)))(H(H(N(H)))))))	P11279	LAMP1	103	NA	NA	NA	NA	26981100	21137700	26189000	NA
P07602	5.37893e-10	6.63979	UP	TCDWLPKPJMSASCK_H(6)N(4)F(1)_(N(N(H(H(H))(H(N(H))(N(H)(F))))))_P07602_SAP_101	TCDWLPKPJMSASCK	H(6)N(4)F(1)	(N(N(H(H(H))(H(N(H))(N(H)(F))))))	P07602	SAP	101	NA	NA	NA	NA	20188100	24977200	NA	23337000
Q96AY3	1.83179e-09	6.60772	UP	YHYJCSLLDGTQLFTSHDYGAPQEATLGANK_H(7)N(2)_(N(N(H(H(H(H)))(H(H(H))))))_Q96AY3_FKB10_407	YHYJCSLLDGTQLFTSHDYGAPQEATLGANK	H(7)N(2)	(N(N(H(H(H(H)))(H(H(H))))))	Q96AY3	FKB10	407	NA	NA	NA	NA	18199500	27931300	NA	21888200
P07602	9.91443e-10	6.55938	UP	TJSTFVQALVEHVK_H(5)N(4)_(N(N(H(H(N(H)))(H(N(H))))))_P07602_SAP_215	TJSTFVQALVEHVK	H(5)N(4)	(N(N(H(H(N(H)))(H(N(H))))))	P07602	SAP	215	NA	NA	NA	NA	19644000	24914900	17705100	24576400
P29317	9.91443e-10	6.54521	UP	TASVSIJQTEPPK_H(5)N(4)A(1)_(N(N(H(H(N(H)))(H(N(H(A)))))))_P29317_EPHA2_435	TASVSIJQTEPPK	H(5)N(4)A(1)	(N(N(H(H(N(H)))(H(N(H(A)))))))	P29317	EPHA2	435	NA	NA	NA	NA	19682400	21570300	24412000	NA
P07602	2.30386e-09	6.49789	UP	TCDWLPKPJMSASCK_H(7)N(6)_(N(N(H(H(N(H(N(H)))))(H(N(H(N(H))))))))_P07602_SAP_101	TCDWLPKPJMSASCK	H(7)N(6)	(N(N(H(H(N(H(N(H)))))(H(N(H(N(H))))))))	P07602	SAP	101	NA	NA	NA	NA	20180400	26918900	17202100	NA
Q08380	1.71272e-09	6.4367	UP	AAIPSALDTJSSK_H(7)N(6)A(1)_(N(N(H(H(N(H))(N(H)))(H(N(H))(N(H(A)))))))_Q08380_LG3BP_551	AAIPSALDTJSSK	H(7)N(6)A(1)	(N(N(H(H(N(H))(N(H)))(H(N(H))(N(H(A)))))))	Q08380	LG3BP	551	NA	NA	NA	NA	18920900	NA	23457500	18558600
Q08380	2.57342e-05	6.36146	UP	ALGFEJATQALGR_H(5)N(4)A(1)_(N(N(H(H(N(H)))(H(N(H(A)))))))_Q08380_LG3BP_69	ALGFEJATQALGR	H(5)N(4)A(1)	(N(N(H(H(N(H)))(H(N(H(A)))))))	Q08380	LG3BP	69	NA	NA	NA	NA	30488800	5616340	34118700	NA
Q9ULW0	8.50618e-10	6.35069	UP	PFJLSQGK_H(4)N(5)F(1)_(N(N(H(N)(H(H))(H(N)(N(F))))))_Q9ULW0_TPX2_308	PFJLSQGK	H(4)N(5)F(1)	(N(N(H(N)(H(H))(H(N)(N(F))))))	Q9ULW0	TPX2	308	NA	NA	NA	NA	19169000	NA	20260600	17281600
Q08380	7.38913e-06	6.34052	UP	GLJLTEDTYKPR_H(6)N(5)A(1)_(N(N(H(H(N(H(A))))(H(N(H))(N(H))))))_Q08380_LG3BP_398	GLJLTEDTYKPR	H(6)N(5)A(1)	(N(N(H(H(N(H(A))))(H(N(H))(N(H))))))	Q08380	LG3BP	398	NA	NA	NA	NA	32770200	27249500	NA	6980420
O96005	1.30275e-09	6.3379	UP	DYYPIJESLASLPLR_H(6)N(2)_(N(N(H(H)(H(H(H(H)))))))_O96005_CLPT1_295	DYYPIJESLASLPLR	H(6)N(2)	(N(N(H(H)(H(H(H(H)))))))	O96005	CLPT1	295	NA	NA	NA	NA	18951200	16982200	20887900	NA
Q14573	2.72073e-09	6.33726	UP	LPNJHSTASPLGMPHGAAAFVDTCSGDK_H(8)N(2)_(N(N(H(H(H(H)))(H(H(H(H)))))))_Q14573_ITPR3_2405	LPNJHSTASPLGMPHGAAAFVDTCSGDK	H(8)N(2)	(N(N(H(H(H(H)))(H(H(H(H)))))))	Q14573	ITPR3	2405	NA	NA	NA	NA	NA	17735000	22090700	16109500
P07602	4.79436e-10	6.33129	UP	TCDWLPKPJMSASCK_H(6)N(5)A(2)_(N(N(H(H(N(H(A))))(H(N(H))(N(H(A)))))))_P07602_SAP_101	TCDWLPKPJMSASCK	H(6)N(5)A(2)	(N(N(H(H(N(H(A))))(H(N(H))(N(H(A)))))))	P07602	SAP	101	NA	NA	NA	NA	19375800	18144900	17137000	18780800
Q08380	4.08877e-08	6.26606	UP	DAGVVCTJETR_H(7)N(6)_(N(N(H(H(N(H(N(H)))))(H(N(H(N(H))))))))_Q08380_LG3BP_125	DAGVVCTJETR	H(7)N(6)	(N(N(H(H(N(H(N(H)))))(H(N(H(N(H))))))))	Q08380	LG3BP	125	NA	NA	NA	NA	18104300	NA	24753600	13670800
P07602	7.97147e-10	6.20897	UP	TJSTFVQALVEHVK_H(5)N(4)A(2)_(N(N(H(H(N(H(A))))(H(N(H(A)))))))_P07602_SAP_215	TJSTFVQALVEHVK	H(5)N(4)A(2)	(N(N(H(H(N(H(A))))(H(N(H(A)))))))	P07602	SAP	215	NA	NA	NA	NA	17183800	19450100	14338900	16819400
P11279	6.37402e-08	6.16553	UP	EJTSDPSLVIAFGR_H(4)N(3)_(N(N(H(H)(H(N(H))))))_P11279_LAMP1_84	EJTSDPSLVIAFGR	H(4)N(3)	(N(N(H(H)(H(N(H))))))	P11279	LAMP1	84	NA	NA	NA	NA	18274600	21320600	17292900	10606000
P11279	6.44859e-10	6.11375	UP	LLNINPJK_H(8)N(2)_(N(N(H(H(H(H)))(H(H)(H)(H)))))_P11279_LAMP1_261	LLNINPJK	H(8)N(2)	(N(N(H(H(H(H)))(H(H)(H)(H)))))	P11279	LAMP1	261	NA	NA	NA	NA	16386000	17592000	NA	14755900
P07339	7.57882e-08	6.11335	UP	GSLSYLJVTR_H(7)N(2)_(N(N(H(H(H))(H(H(H(H)))))))_P07339_CATD_263	GSLSYLJVTR	H(7)N(2)	(N(N(H(H(H))(H(H(H(H)))))))	P07339	CATD	263	NA	NA	NA	NA	25221300	14252000	12673100	13574000
Q08380	2.26636e-09	6.09529	UP	EPGSJVTMSVDAECVPMVR_H(4)N(2)_(N(N(H(H)(H(H)))))_Q08380_LG3BP_192	EPGSJVTMSVDAECVPMVR	H(4)N(2)	(N(N(H(H)(H(H)))))	Q08380	LG3BP	192	NA	NA	NA	NA	13875100	18460000	12692000	18092000
P13688	7.97147e-10	6.09111	UP	LSQGJTTLSINPVK_H(6)N(2)_(N(N(H(H(H))(H(H(H))))))_P13688_CEAM1_378	LSQGJTTLSINPVK	H(6)N(2)	(N(N(H(H(H))(H(H(H))))))	P13688	CEAM1	378	NA	NA	NA	NA	14012100	17932200	NA	16660000
P13473	7.97147e-10	6.07182	UP	VASVININPJTTHSTGSCR_H(5)N(4)A(1)_(N(N(H(H(N(H)))(H(N(H(A)))))))_P13473_LAMP2_257	VASVININPJTTHSTGSCR	H(5)N(4)A(1)	(N(N(H(H(N(H)))(H(N(H(A)))))))	P13473	LAMP2	257	NA	NA	NA	NA	15563200	13983200	16077300	15750800
P10253	9.31761e-10	6.04241	UP	QVVEJMTR_H(4)N(3)_(N(N(H(H)(H(N(H))))))_P10253_LYAG_390	QVVEJMTR	H(4)N(3)	(N(N(H(H)(H(N(H))))))	P10253	LYAG	390	NA	NA	NA	NA	NA	16509100	12207700	16032000
P26006	3.3366e-07	6.00673	UP	ELAVPDGYTJR_H(6)N(2)_(N(N(H(H(H))(H(H(H))))))_P26006_ITA3_86	ELAVPDGYTJR	H(6)N(2)	(N(N(H(H(H))(H(H(H))))))	P26006	ITA3	86	NA	NA	NA	NA	NA	20364300	15660300	8284950
Q92896	7.2e-07	5.99675	UP	JDTLQEAK_H(5)N(5)A(1)F(1)_(N(N(H(H(N(H(A))))(H(N(H))(N(F))))))_Q92896_GSLG1_786	JDTLQEAK	H(5)N(5)A(1)F(1)	(N(N(H(H(N(H(A))))(H(N(H))(N(F))))))	Q92896	GSLG1	786	NA	NA	NA	NA	NA	9441260	24741300	11574900
O60635	6.22944e-10	5.99137	UP	DYGSQEDFTQVWJTTMK_H(7)N(2)_(N(N(H(H(H(H)))(H(H(H))))))_O60635_TSN1_141	DYGSQEDFTQVWJTTMK	H(7)N(2)	(N(N(H(H(H(H)))(H(H(H))))))	O60635	TSN1	141	NA	NA	NA	NA	14228000	NA	14224800	13690900
Q08380	6.7241e-05	5.98427	UP	AAIPSALDTJSSK_H(7)N(2)_(N(N(H(H)(H(H(H))(H(H))))))_Q08380_LG3BP_551	AAIPSALDTJSSK	H(7)N(2)	(N(N(H(H)(H(H(H))(H(H))))))	Q08380	LG3BP	551	NA	NA	NA	NA	35976200	19278000	3728970	NA
P48723	2.83172e-09	5.96654	UP	JSTIEAANLAGLK_H(8)N(2)_(N(N(H(H(H))(H(H(H))(H(H))))))_P48723_HSP13_184	JSTIEAANLAGLK	H(8)N(2)	(N(N(H(H(H))(H(H(H))(H(H))))))	P48723	HSP13	184	NA	NA	NA	NA	12966000	18560700	NA	13368100
Q96AY3	0.0078835	5.96591	UP	YHYJGSLMDGTLFDSSYSR_H(8)N(2)_(N(N(H(H(H(H)))(H(H)(H(H))))))_Q96AY3_FKB10_294	YHYJGSLMDGTLFDSSYSR	H(8)N(2)	(N(N(H(H(H(H)))(H(H)(H(H))))))	Q96AY3	FKB10	294	NA	NA	NA	NA	NA	112493000	3109390	1676570
Q9Y2C2	2.65636e-09	5.95109	UP	QYLGJSTYLDDHGPPPSK_H(6)N(3)A(1)_(N(N(H(H)(H(H)(H(N(H(A))))))))_Q9Y2C2_UST_84	QYLGJSTYLDDHGPPPSK	H(6)N(3)A(1)	(N(N(H(H)(H(H)(H(N(H(A))))))))	Q9Y2C2	UST	84	NA	NA	NA	NA	15897600	13258400	11352500	NA
P07602	8.90081e-10	5.931	UP	TJSTFVQALVEHVK_H(7)N(2)_(N(N(H(H(H))(H(H(H(H)))))))_P07602_SAP_215	TJSTFVQALVEHVK	H(7)N(2)	(N(N(H(H(H))(H(H(H(H)))))))	P07602	SAP	215	NA	NA	NA	NA	NA	15653000	12688100	12734900
Q99538	1.9131e-09	5.92751	UP	SHTJTSHVMQYGJK_H(9)N(4)_(N(N(H(H(H)(H))(H(N(H(H)))(N(H(H)))))))_Q99538_LGMN_272	SHTJTSHVMQYGJK	H(9)N(4)	(N(N(H(H(H)(H))(H(N(H(H)))(N(H(H)))))))	Q99538	LGMN	272	NA	NA	NA	NA	14238000	NA	10811900	16105800
Q9ULW0	0.000430552	5.8655	UP	PFJLSQGK_H(3)N(6)F(1)_(N(N(H(H(N)(N))(H(N)(N(F))))))_Q9ULW0_TPX2_308	PFJLSQGK	H(3)N(6)F(1)	(N(N(H(H(N)(N))(H(N)(N(F))))))	Q9ULW0	TPX2	308	NA	NA	NA	NA	19342700	2182350	30705100	NA
P11717	6.97546e-10	5.86367	UP	MSVINFECJK_H(4)N(3)A(1)_(N(N(H(H)(H(N(H(A)))))))_P11717_MPRI_435	MSVINFECJK	H(4)N(3)A(1)	(N(N(H(H)(H(N(H(A)))))))	P11717	MPRI	435	NA	NA	NA	NA	14598100	13239600	NA	12889300
Q9UBR2	6.44859e-10	5.84045	UP	JYTLWR_H(7)N(2)_(N(N(H(H(H))(H(H(H(H)))))))_Q9UBR2_CATZ_184	JYTLWR	H(7)N(2)	(N(N(H(H(H))(H(H(H(H)))))))	Q9UBR2	CATZ	184	NA	NA	NA	NA	13622500	14138400	11306500	NA
Q9NUM4	0.000562504	5.82417	UP	LNJITIIGPLDMK_H(6)N(3)A(1)_(N(N(H(H)(H(H)(H(N(H(A))))))))_Q9NUM4_T106B_183	LNJITIIGPLDMK	H(6)N(3)A(1)	(N(N(H(H)(H(H)(H(N(H(A))))))))	Q9NUM4	T106B	183	NA	NA	NA	NA	26692900	21943200	1785740	26516200
P07602	1.02749e-09	5.82381	UP	DJATEEEILVYLEK_H(6)N(2)_(N(N(H(H(H))(H(H(H))))))_P07602_SAP_80	DJATEEEILVYLEK	H(6)N(2)	(N(N(H(H(H))(H(H(H))))))	P07602	SAP	80	NA	NA	NA	NA	12678100	11976300	NA	15428500
Q14108	8.76443e-10	5.82261	UP	CNMIJGTDGDSFHPLITK_H(8)N(2)_(N(N(H(H(H(H)))(H(H)(H)(H)))))_Q14108_SCRB2_249	CNMIJGTDGDSFHPLITK	H(8)N(2)	(N(N(H(H(H(H)))(H(H)(H)(H)))))	Q14108	SCRB2	249	NA	NA	NA	NA	11249400	13805700	13478200	13192700
P13473	5.19432e-06	5.80138	UP	VASVININPJTTHSTGSCR_H(7)N(6)A(1)_(N(N(H(H(N(H))(N(H)))(H(N(H))(N(H(A)))))))_P13473_LAMP2_257	VASVININPJTTHSTGSCR	H(7)N(6)A(1)	(N(N(H(H(N(H))(N(H)))(H(N(H))(N(H(A)))))))	P13473	LAMP2	257	NA	NA	NA	NA	NA	19393100	13922500	5360160
Q92542	8.11904e-10	5.78466	UP	JISGVVLADHSGAFHNK_H(9)N(2)_(N(N(H(H(H(H)))(H(H(H(H(H))))))))_Q92542_NICA_435	JISGVVLADHSGAFHNK	H(9)N(2)	(N(N(H(H(H(H)))(H(H(H(H(H))))))))	Q92542	NICA	435	NA	NA	NA	NA	11795200	NA	11617400	12353500
P08962	4.18684e-09	5.70509	UP	NJHTASILDR_H(5)N(4)A(2)_(N(N(H(H(N(H(A))))(H(N(H(A)))))))_P08962_CD63_130	NJHTASILDR	H(5)N(4)A(2)	(N(N(H(H(N(H(A))))(H(N(H(A)))))))	P08962	CD63	130	NA	NA	NA	NA	NA	14239400	11210000	9827960
Q9NUM4	1.76602e-08	5.69866	UP	LNJITIIGPLDMK_H(5)N(3)A(1)_(N(N(H(H(H))(H(N(H(A)))))))_Q9NUM4_T106B_183	LNJITIIGPLDMK	H(5)N(3)A(1)	(N(N(H(H(H))(H(N(H(A)))))))	Q9NUM4	T106B	183	NA	NA	NA	NA	NA	15967400	8755860	11036600
P54709	7.27216e-08	5.68626	UP	JLTVCPDGALFEQK_H(9)N(8)A(1)_(N(N(H(N)(H(N(H))(N(H(H))))(H(N(H))(N(H(N(H(A)))))))))_P54709_AT1B3_124	JLTVCPDGALFEQK	H(9)N(8)A(1)	(N(N(H(N)(H(N(H))(N(H(H))))(H(N(H))(N(H(N(H(A)))))))))	P54709	AT1B3	124	NA	NA	NA	NA	11361200	NA	15569500	8275330
P10253	0.00015434	5.67211	UP	JNTIVNELVR_H(6)N(6)A(2)_(N(N(H(H(N)(N(H(A))))(H(N(H))(N(H(A)))))))_P10253_LYAG_882	JNTIVNELVR	H(6)N(6)A(2)	(N(N(H(H(N)(N(H(A))))(H(N(H))(N(H(A)))))))	P10253	LYAG	882	NA	NA	NA	NA	36995200	8289770	NA	3645350
P13987	5.26111e-08	5.62867	UP	TAVJCSSDFDACLITK_H(6)N(4)F(1)_(N(N(H(H(H))(H(N(H))(N(H)(F))))))_P13987_CD59_43	TAVJCSSDFDACLITK	H(6)N(4)F(1)	(N(N(H(H(H))(H(N(H))(N(H)(F))))))	P13987	CD59	43	NA	NA	NA	NA	NA	10530900	15225600	8606680
Q9HD45	4.95277e-05	5.5911	UP	IVDVJLTSEGK_H(5)N(4)A(1)_(N(N(H(H(N(H)))(H(N(H(A)))))))_Q9HD45_TM9S3_174	IVDVJLTSEGK	H(5)N(4)A(1)	(N(N(H(H(N(H)))(H(N(H(A)))))))	Q9HD45	TM9S3	174	NA	NA	NA	NA	19493300	NA	3082690	18332900
P17301	1.42876e-09	5.55766	UP	YFFJVSDEAALLEK_H(5)N(4)_(N(N(H(H(N(H)))(H(N(H))))))_P17301_ITA2_343	YFFJVSDEAALLEK	H(5)N(4)	(N(N(H(H(N(H)))(H(N(H))))))	P17301	ITA2	343	NA	NA	NA	NA	11126700	NA	8765240	11091100
Q7LGA3	2.38047e-06	5.519	UP	YHVLHIJTTK_H(4)N(5)A(2)_(N(N(H(N)(H(N))(H(N(H(A(A))))))))_Q7LGA3_HS2ST_108	YHVLHIJTTK	H(4)N(5)A(2)	(N(N(H(N)(H(N))(H(N(H(A(A))))))))	Q7LGA3	HS2ST	108	NA	NA	NA	NA	17634600	6272560	7265740	14807300
P26006	7.77049e-09	5.5038	UP	ELAVPDGYTJR_H(5)N(2)_(N(N(H(H)(H(H(H))))))_P26006_ITA3_86	ELAVPDGYTJR	H(5)N(2)	(N(N(H(H)(H(H(H))))))	P26006	ITA3	86	NA	NA	NA	NA	11139900	11456300	7528490	11874700
Q32P28	1.05067e-09	5.49633	UP	VPLQSAHLYYJVTEK_H(7)N(2)_(N(N(H(H(H))(H(H(H(H)))))))_Q32P28_P3H1_540	VPLQSAHLYYJVTEK	H(7)N(2)	(N(N(H(H(H))(H(H(H(H)))))))	Q32P28	P3H1	540	NA	NA	NA	NA	9647090	12136600	9686670	9853650
O14773	1.89824e-09	5.47173	UP	FLSSSPHLPPSSYFJASGR_H(5)N(2)_(N(N(H(H(H))(H(H)))))_O14773_TPP1_443	FLSSSPHLPPSSYFJASGR	H(5)N(2)	(N(N(H(H(H))(H(H)))))	O14773	TPP1	443	NA	NA	NA	NA	10302400	11564500	8111630	NA
Q08380	8.01458e-10	5.45991	UP	ALGFEJATQALGR_H(4)N(3)A(1)_(N(N(H(H)(H(N(H(A)))))))_Q08380_LG3BP_69	ALGFEJATQALGR	H(4)N(3)A(1)	(N(N(H(H)(H(N(H(A)))))))	Q08380	LG3BP	69	NA	NA	NA	NA	9507820	NA	10168800	9597770
P09758	8.836e-10	5.44935	UP	HRPTAGAFJHSDLDAELR_H(6)N(5)A(2)_(N(N(H(H(N(H(A))))(H(N(H))(N(H(A)))))))_P09758_TACD2_168	HRPTAGAFJHSDLDAELR	H(6)N(5)A(2)	(N(N(H(H(N(H(A))))(H(N(H))(N(H(A)))))))	P09758	TACD2	168	NA	NA	NA	NA	10687100	9733470	NA	10759500
Q08380	2.22106e-08	5.39368	UP	GLJLTEDTYKPR_H(5)N(4)A(1)_(N(N(H(H(N(H)))(H(N(H(A)))))))_Q08380_LG3BP_398	GLJLTEDTYKPR	H(5)N(4)A(1)	(N(N(H(H(N(H)))(H(N(H(A)))))))	Q08380	LG3BP	398	NA	NA	NA	NA	11176600	10793200	NA	7143840
Q70UQ0	6.22944e-10	5.38724	UP	ISJLTIVQAEIK_H(6)N(2)_(N(N(H(H(H))(H(H(H))))))_Q70UQ0_IKIP_328	ISJLTIVQAEIK	H(6)N(2)	(N(N(H(H(H))(H(H(H))))))	Q70UQ0	IKIP	328	NA	NA	NA	NA	9269850	10215200	NA	9494280
Q13308	2.06493e-09	5.3608	UP	DGTPLSDGQSJHTVSSK_H(5)N(2)_(N(N(H(H(H))(H(H)))))_Q13308_PTK7_175	DGTPLSDGQSJHTVSSK	H(5)N(2)	(N(N(H(H(H))(H(H)))))	Q13308	PTK7	175	NA	NA	NA	NA	8081190	9948530	NA	11162400
P07602	3.63996e-09	5.32118	UP	PJMSASCK_H(5)N(4)_(N(N(H(H(N(H)))(H(N(H))))))_P07602_SAP_101	PJMSASCK	H(5)N(4)	(N(N(H(H(N(H)))(H(N(H))))))	P07602	SAP	101	NA	NA	NA	NA	7940900	10344700	9990890	8378650
P35613	1.31135e-07	5.29649	UP	ILLTCSLJDSATEVTGHR_H(9)N(2)_(N(N(H(H(H(H)))(H(H(H(H(H))))))))_P35613_BASI_160	ILLTCSLJDSATEVTGHR	H(9)N(2)	(N(N(H(H(H(H)))(H(H(H(H(H))))))))	P35613	BASI	160	NA	NA	NA	NA	9784410	6042720	NA	12370300
Q14108	6.42918e-10	5.25734	UP	ANIQFGDJGTTISAVSNK_H(4)N(3)A(1)_(N(N(H(H)(H(N(H(A)))))))_Q14108_SCRB2_105	ANIQFGDJGTTISAVSNK	H(4)N(3)A(1)	(N(N(H(H)(H(N(H(A)))))))	Q14108	SCRB2	105	NA	NA	NA	NA	8835130	9110490	8287320	NA
P50897	5.26181e-06	5.24895	UP	JHSIFLADINQER_H(4)N(3)_(N(N(H(H)(H(N(H))))))_P50897_PPT1_197	JHSIFLADINQER	H(4)N(3)	(N(N(H(H)(H(N(H))))))	P50897	PPT1	197	NA	NA	NA	NA	4007930	9111130	NA	15273000
P11166	1.07762e-08	5.24432	UP	VIEEFYJQTWVHR_H(7)N(2)_(N(N(H(H(H))(H(H(H(H)))))))_P11166_GTR1_45	VIEEFYJQTWVHR	H(7)N(2)	(N(N(H(H(H))(H(H(H(H)))))))	P11166	GTR1	45	NA	NA	NA	NA	7170340	8346180	10592100	8766050
Q08380	1.02749e-09	5.22851	UP	DAGVVCTJETR_H(4)N(3)_(N(N(H(H)(H(N(H))))))_Q08380_LG3BP_125	DAGVVCTJETR	H(4)N(3)	(N(N(H(H)(H(N(H))))))	Q08380	LG3BP	125	NA	NA	NA	NA	8588330	NA	7399390	8607720
Q96AY3	3.27716e-07	5.22432	UP	ITIPPHLAYGEJGTGDK_H(5)N(2)_(N(N(H(H)(H(H(H))))))_Q96AY3_FKB10_352	ITIPPHLAYGEJGTGDK	H(5)N(2)	(N(N(H(H)(H(H(H))))))	Q96AY3	FKB10	352	NA	NA	NA	NA	6941350	6069520	NA	13308600
P13473	0.033136	5.19883	UP	VASVININPJTTHSTGSCR_H(5)N(4)A(2)F(3)_(N(N(H(H(N(F)(H(F))))(H(N(F)(H(A(A))))))))_P13473_LAMP2_257	VASVININPJTTHSTGSCR	H(5)N(4)A(2)F(3)	(N(N(H(H(N(F)(H(F))))(H(N(F)(H(A(A))))))))	P13473	LAMP2	257	NA	NA	NA	NA	74935500	NA	521559	1739470
P07602	2.43967e-09	5.17849	UP	LIDNJK_H(9)N(2)_(N(N(H(H(H(H)))(H(H)(H(H(H)))))))_P07602_SAP_332	LIDNJK	H(9)N(2)	(N(N(H(H(H(H)))(H(H)(H(H(H)))))))	P07602	SAP	332	NA	NA	NA	NA	7856440	8332510	NA	7638340
Q08380	8.56466e-06	5.1538	UP	GLJLTEDTYKPR_H(5)N(4)_(N(N(H(H(N(H)))(H(N(H))))))_Q08380_LG3BP_398	GLJLTEDTYKPR	H(5)N(4)	(N(N(H(H(N(H)))(H(N(H))))))	Q08380	LG3BP	398	NA	NA	NA	NA	NA	15438800	4496920	5331680
P08962	1.01311e-08	5.1502	UP	CCGAAJYTDWEK_H(6)N(5)A(1)_(N(N(H(H(N(H(A))))(H(N(H))(N(H))))))_P08962_CD63_150	CCGAAJYTDWEK	H(6)N(5)A(1)	(N(N(H(H(N(H(A))))(H(N(H))(N(H))))))	P08962	CD63	150	NA	NA	NA	NA	6673270	8019800	NA	10600900
P00533	9.91443e-10	5.13975	UP	DSLSIJATNIK_H(7)N(2)_(N(N(H(H(H))(H(H(H(H)))))))_P00533_EGFR_352	DSLSIJATNIK	H(7)N(2)	(N(N(H(H(H))(H(H(H(H)))))))	P00533	EGFR	352	NA	NA	NA	NA	7636860	8024100	8539700	7946000
P00533	4.50806e-09	5.13815	UP	DSLSIJATNIK_H(4)N(2)_(N(N(H(H)(H(H)))))_P00533_EGFR_352	DSLSIJATNIK	H(4)N(2)	(N(N(H(H)(H(H)))))	P00533	EGFR	352	NA	NA	NA	NA	6770250	NA	7617450	9951290
P53801	0.00023109	5.13604	UP	JVSCLWCNTNK_H(6)N(3)_(N(N(H(H(H)(H))(H(N(H))))))_P53801_PTTG_54	JVSCLWCNTNK	H(6)N(3)	(N(N(H(H(H)(H))(H(N(H))))))	P53801	PTTG	54	NA	NA	NA	NA	15668100	10944300	NA	1945340
O75718	1.1435e-07	5.12691	UP	PEAVQFFJVTTLQK_H(6)N(2)_(N(N(H(H(H))(H(H(H))))))_O75718_CRTAP_363	PEAVQFFJVTTLQK	H(6)N(2)	(N(N(H(H(H))(H(H(H))))))	O75718	CRTAP	363	NA	NA	NA	NA	6188360	NA	11248000	6928100
P05556	1.54246e-07	5.10557	UP	DTCTQECSYFJITK_H(4)N(2)_(N(N(H(H)(H(H)))))_P05556_ITB1_669	DTCTQECSYFJITK	H(4)N(2)	(N(N(H(H)(H(H)))))	P05556	ITB1	669	NA	NA	NA	NA	9406690	8248400	4864740	10020400
Q9NS15	2.7557e-08	5.07518	UP	LJSTHCQDIJECAMPGVCR_H(9)N(2)_(N(N(H(H(H(H)))(H(H(H(H(H))))))))_Q9NS15_LTBP3_349	LJSTHCQDIJECAMPGVCR	H(9)N(2)	(N(N(H(H(H(H)))(H(H(H(H(H))))))))	Q9NS15	LTBP3	349	NA	NA	NA	NA	8206580	8787760	NA	5771000
P14625	4.26609e-07	5.06565	UP	EEEAIQLDGLJASQIR_H(3)N(3)_(N(N(H(H)(H(N)))))_P14625_ENPL_62	EEEAIQLDGLJASQIR	H(3)N(3)	(N(N(H(H)(H(N)))))	P14625	ENPL	62	NA	NA	NA	NA	4753790	NA	10841700	8244940
Q08380	2.72073e-09	5.06276	UP	ALGFEJATQALGR_H(5)N(4)_(N(N(H(H(N(H)))(H(N(H))))))_Q08380_LG3BP_69	ALGFEJATQALGR	H(5)N(4)	(N(N(H(H(N(H)))(H(N(H))))))	Q08380	LG3BP	69	NA	NA	NA	NA	NA	8000070	8345990	6828290
P28799	5.0569e-08	5.05789	UP	EJATTDLLTK_H(5)N(2)_(N(N(H(H(H))(H(H)))))_P28799_GRN_265	EJATTDLLTK	H(5)N(2)	(N(N(H(H(H))(H(H)))))	P28799	GRN	265	NA	NA	NA	NA	5765190	7559710	NA	10771900
P07602	1.90448e-05	5.03742	UP	TJSTFVQALVEHVK_H(4)N(3)_(N(N(H(H)(H(N(H))))))_P07602_SAP_215	TJSTFVQALVEHVK	H(4)N(3)	(N(N(H(H)(H(N(H))))))	P07602	SAP	215	NA	NA	NA	NA	7373460	12943400	2879230	11394300
Q9BRN9	4.41034e-08	5.02108	UP	LPADCIDCTTJFSCTYGK_H(8)N(2)_(N(N(H(H(H(H)))(H(H)(H(H))))))_Q9BRN9_TM2D3_87	LPADCIDCTTJFSCTYGK	H(8)N(2)	(N(N(H(H(H(H)))(H(H)(H(H))))))	Q9BRN9	TM2D3	87	NA	NA	NA	NA	6251020	6538900	9811300	NA
P53634	8.09578e-09	5.00545	UP	DVJCSVMGPQEK_H(5)N(4)A(1)_(N(N(H(H(N(H)))(H(N(H(A)))))))_P53634_CATC_53	DVJCSVMGPQEK	H(5)N(4)A(1)	(N(N(H(H(N(H)))(H(N(H(A)))))))	P53634	CATC	53	NA	NA	NA	NA	7785050	NA	7627300	5964780
P26006	3.33543e-08	4.98536	UP	TSIPTINMEJK_H(4)N(2)_(N(N(H(H)(H(H)))))_P26006_ITA3_969	TSIPTINMEJK	H(4)N(2)	(N(N(H(H)(H(H)))))	P26006	ITA3	969	NA	NA	NA	NA	6420920	9011040	NA	5775430
P06865	9.44881e-06	4.96243	UP	SAEGTFFIJK_H(6)N(2)_(N(N(H(H(H))(H(H(H))))))_P06865_HEXA_157	SAEGTFFIJK	H(6)N(2)	(N(N(H(H(H))(H(H(H))))))	P06865	HEXA	157	NA	NA	NA	NA	5059680	3912350	NA	12883800
Q9NYU1	4.2097e-09	4.89549	UP	DJLTAFQK_H(5)N(2)_(N(N(H(H)(H(H(H))))))_Q9NYU1_UGGG2_286	DJLTAFQK	H(5)N(2)	(N(N(H(H)(H(H(H))))))	Q9NYU1	UGGG2	286	NA	NA	NA	NA	6975020	8168020	6040760	6138100
Q13308	0.000156712	4.86202	UP	MHIFQJGSLVIHDVAPEDSGR_H(5)N(4)A(1)_(N(N(H(H(N(H)))(H(N(H(A)))))))_Q13308_PTK7_646	MHIFQJGSLVIHDVAPEDSGR	H(5)N(4)A(1)	(N(N(H(H(N(H)))(H(N(H(A)))))))	Q13308	PTK7	646	NA	NA	NA	NA	NA	1916710	9142740	13536200
Q14517	3.08329e-09	4.85074	UP	GISYQMFGJHSK_H(5)N(2)_(N(N(H(H)(H(H(H))))))_Q14517_FAT1_2325	GISYQMFGJHSK	H(5)N(2)	(N(N(H(H)(H(H(H))))))	Q14517	FAT1	2325	NA	NA	NA	NA	6663470	7727820	6139710	5902010
P06756	8.43757e-09	4.83748	UP	AJTTQPGIVEGGQVLK_H(5)N(2)_(N(N(H(H(H))(H(H)))))_P06756_ITAV_74	AJTTQPGIVEGGQVLK	H(5)N(2)	(N(N(H(H(H))(H(H)))))	P06756	ITAV	74	NA	NA	NA	NA	6851060	7352650	4943620	7222530
Q15165	9.34326e-08	4.8271	UP	HTNMJLTQLK_H(4)N(2)_(N(N(H(H)(H(H)))))_Q15165_PON2_254	HTNMJLTQLK	H(4)N(2)	(N(N(H(H)(H(H)))))	Q15165	PON2	254	NA	NA	NA	NA	6930190	4560060	7126360	NA
O60637	6.83995e-09	4.82106	UP	JQSVPLSCCR_H(4)N(3)_(N(N(H(H)(H(N(H))))))_O60637_TSN3_167	JQSVPLSCCR	H(4)N(3)	(N(N(H(H)(H(N(H))))))	O60637	TSN3	167	NA	NA	NA	NA	5186140	6705830	6729480	7343170
O00754	9.36802e-10	4.80148	UP	LJQTEPVAGNYYPVNTR_H(4)N(3)A(1)_(N(N(H(H)(H(N(H(A)))))))_O00754_MA2B1_766	LJQTEPVAGNYYPVNTR	H(4)N(3)A(1)	(N(N(H(H)(H(N(H(A)))))))	O00754	MA2B1	766	NA	NA	NA	NA	6027930	NA	6431610	6300680
Q14517	1.43503e-08	4.79097	UP	TGALTVQJTTQLR_H(4)N(2)_(N(N(H(H)(H)(H))))_Q14517_FAT1_1940	TGALTVQJTTQLR	H(4)N(2)	(N(N(H(H)(H)(H))))	Q14517	FAT1	1940	NA	NA	NA	NA	6580530	7289770	NA	5051590
Q9Y4L1	9.50609e-07	4.77864	UP	AEPPLJASASDQGEK_H(3)N(3)_(N(N(H(H)(H(N)))))_Q9Y4L1_HYOU1_931	AEPPLJASASDQGEK	H(3)N(3)	(N(N(H(H)(H(N)))))	Q9Y4L1	HYOU1	931	NA	NA	NA	NA	5195540	6716230	9876770	4433080
Q9BTY2	7.77049e-09	4.77281	UP	SQJDTVTPDVWYTSK_H(4)N(3)A(1)_(N(N(H(H)(H(N(H(A)))))))_Q9BTY2_FUCO2_377	SQJDTVTPDVWYTSK	H(4)N(3)A(1)	(N(N(H(H)(H(N(H(A)))))))	Q9BTY2	FUCO2	377	NA	NA	NA	NA	5911240	6419020	7187940	5511990
P07602	1.29148e-08	4.7598	UP	TCDWLPKPJMSASCK_H(4)N(4)A(1)_(N(N(H(H(N))(H(N(H(A)))))))_P07602_SAP_101	TCDWLPKPJMSASCK	H(4)N(4)A(1)	(N(N(H(H(N))(H(N(H(A)))))))	P07602	SAP	101	NA	NA	NA	NA	5849240	5230140	6085510	7789070
Q9C0H2	1.91087e-07	4.72992	UP	VWDTAVGLJHTAEPSLQTLER_H(4)N(3)A(1)_(N(N(H(H)(H(N(H(A)))))))_Q9C0H2_TTYH3_144	VWDTAVGLJHTAEPSLQTLER	H(4)N(3)A(1)	(N(N(H(H)(H(N(H(A)))))))	Q9C0H2	TTYH3	144	NA	NA	NA	NA	6570540	7591760	NA	4100310
Q9UHG3	4.89034e-08	4.71429	UP	GELJTSIFSSR_H(5)N(2)_(N(N(H(H(H))(H(H)))))_Q9UHG3_PCYOX_353	GELJTSIFSSR	H(5)N(2)	(N(N(H(H(H))(H(H)))))	Q9UHG3	PCYOX	353	NA	NA	NA	NA	6691330	7340710	4178380	6227870
Q9UI42	2.75145e-06	4.68624	UP	NWJASFAGK_H(5)N(2)_(N(N(H(H)(H(H)(H)))))_Q9UI42_CBPA4_260	NWJASFAGK	H(5)N(2)	(N(N(H(H)(H(H)(H)))))	Q9UI42	CBPA4	260	NA	NA	NA	NA	8222880	6428050	2964370	NA
P07942	8.50618e-10	4.66439	UP	GTJYTVR_H(6)N(2)_(N(N(H(H(H))(H(H(H))))))_P07942_LAMB1_677	GTJYTVR	H(6)N(2)	(N(N(H(H(H))(H(H(H))))))	P07942	LAMB1	677	NA	NA	NA	NA	NA	5917630	5559690	6116890
P26006	5.51906e-09	4.62634	UP	JITIVTGAPR_H(4)N(2)_(N(N(H(H)(H)(H))))_P26006_ITA3_265	JITIVTGAPR	H(4)N(2)	(N(N(H(H)(H)(H))))	P26006	ITA3	265	NA	NA	NA	NA	4847910	6513350	NA	5396920
P78348	1.17829e-08	4.61202	UP	DQEYCVCEMPCJLTR_H(9)N(2)_(N(N(H(H(H(H(H))))(H(H(H(H)))))))_P78348_ASIC1_368	DQEYCVCEMPCJLTR	H(9)N(2)	(N(N(H(H(H(H(H))))(H(H(H(H)))))))	P78348	ASIC1	368	NA	NA	NA	NA	4582530	6130910	6304380	NA
P42785	7.16083e-07	4.56915	UP	JYSVLYFQQK_H(6)N(2)_(N(N(H(H(H))(H(H)(H)))))_P42785_PCP_47	JYSVLYFQQK	H(6)N(2)	(N(N(H(H(H))(H(H)(H)))))	P42785	PCP	47	NA	NA	NA	NA	NA	7701820	5552330	3436890
Q96AQ6	1.20902e-08	4.56205	UP	LQGLENWGQDPGVSAJASK_H(5)N(2)_(N(N(H(H(H))(H(H)))))_Q96AQ6_PBIP1_455	LQGLENWGQDPGVSAJASK	H(5)N(2)	(N(N(H(H(H))(H(H)))))	Q96AQ6	PBIP1	455	NA	NA	NA	NA	5044700	5294970	6394050	4906960
P06213	1.01082e-08	4.5587	UP	HJLTITQGK_H(6)N(5)A(1)_(N(N(H(H(N(H(A))))(H(N(H))(N(H))))))_P06213_INSR_445	HJLTITQGK	H(6)N(5)A(1)	(N(N(H(H(N(H(A))))(H(N(H))(N(H))))))	P06213	INSR	445	NA	NA	NA	NA	4827080	6222530	NA	4755870
O15031	2.84409e-09	4.52343	UP	JCSFQPER_H(5)N(2)_(N(N(H(H(H))(H(H)))))_O15031_PLXB2_844	JCSFQPER	H(5)N(2)	(N(N(H(H(H))(H(H)))))	O15031	PLXB2	844	NA	NA	NA	NA	4683170	6054340	NA	5579010
P13473	2.37896e-07	4.50777	UP	VASVININPJTTHSTGSCR_H(6)N(5)A(2)_(N(N(H(H(N(H(A))))(H(N(H))(N(H(A)))))))_P13473_LAMP2_257	VASVININPJTTHSTGSCR	H(6)N(5)A(2)	(N(N(H(H(N(H(A))))(H(N(H))(N(H(A)))))))	P13473	LAMP2	257	NA	NA	NA	NA	3900450	NA	7063930	4563590
P07602	0.000110844	4.47407	UP	PJMSASCK_H(6)N(5)A(1)_(N(N(H(H(N(H(A))))(H(N(H))(N(H))))))_P07602_SAP_101	PJMSASCK	H(6)N(5)A(1)	(N(N(H(H(N(H(A))))(H(N(H))(N(H))))))	P07602	SAP	101	NA	NA	NA	NA	2283750	3477660	12203400	NA
O14672	2.3307e-07	4.46147	UP	JISFMVK_H(5)N(2)_(N(N(H(H)(H(H)(H)))))_O14672_ADA10_267	JISFMVK	H(5)N(2)	(N(N(H(H)(H(H)(H)))))	O14672	ADA10	267	NA	NA	NA	NA	3377520	5457870	NA	5507010
Q96KA5	1.03793e-07	4.37093	UP	DLMVIJR_H(5)N(2)_(N(N(H(H(H))(H(H)))))_Q96KA5_CLP1L_229	DLMVIJR	H(5)N(2)	(N(N(H(H(H))(H(H)))))	Q96KA5	CLP1L	229	NA	NA	NA	NA	NA	4914360	6181850	4033460
P04062	2.96886e-05	4.30529	UP	DLGPTLAJSTHHNVR_H(5)N(4)A(2)_(N(N(H(H(N(H(A))))(H(N(H(A)))))))_P04062_GLCM_309	DLGPTLAJSTHHNVR	H(5)N(4)A(2)	(N(N(H(H(N(H(A))))(H(N(H(A)))))))	P04062	GLCM	309	NA	NA	NA	NA	NA	2206890	8598220	4756820
Q99571	3.15307e-08	4.27524	UP	NILPJITTTYLK_H(7)N(2)_(N(N(H(H(H))(H(H(H(H)))))))_Q99571_P2RX4_208	NILPJITTTYLK	H(7)N(2)	(N(N(H(H(H))(H(H(H(H)))))))	Q99571	P2RX4	208	NA	NA	NA	NA	3765510	5159340	4986530	3905860
P14625	3.96854e-07	4.25434	UP	EEEAIQLDGLJASQIR_H(4)N(2)_(N(N(H(H)(H(H)))))_P14625_ENPL_62	EEEAIQLDGLJASQIR	H(4)N(2)	(N(N(H(H)(H(H)))))	P14625	ENPL	62	NA	NA	NA	NA	3141770	NA	6064310	4303140
Q15165	8.09578e-09	4.21862	UP	HTNMJLTQLK_H(3)N(2)_(N(N(H(H)(H))))_Q15165_PON2_254	HTNMJLTQLK	H(3)N(2)	(N(N(H(H)(H))))	Q15165	PON2	254	NA	NA	NA	NA	4770500	3893960	4318600	4031360
P11117	8.25647e-06	4.19531	UP	YEQLQJETR_H(6)N(2)_(N(N(H(H(H))(H(H(H))))))_P11117_PPAL_167	YEQLQJETR	H(6)N(2)	(N(N(H(H(H))(H(H(H))))))	P11117	PPAL	167	NA	NA	NA	NA	4916690	5941670	1988960	5217690
P07942	9.34852e-09	4.18628	UP	LSDTTSQSJSTAK_H(5)N(2)_(N(N(H(H(H))(H(H)))))_P07942_LAMB1_1279	LSDTTSQSJSTAK	H(5)N(2)	(N(N(H(H(H))(H(H)))))	P07942	LAMB1	1279	NA	NA	NA	NA	3909890	NA	4264490	3685920
Q58FF3	7.39987e-09	4.18277	UP	LGVIEDHSJR_H(5)N(2)_(N(N(H(H(H))(H(H)))))_Q58FF3_ENPLL_159;502	LGVIEDHSJR	H(5)N(2)	(N(N(H(H(H))(H(H)))))	Q58FF3	ENPLL	159;502	NA	NA	NA	NA	4030780	4243700	NA	3760140
P08236	3.55458e-07	4.16457	UP	VVAJGTGTQGQLK_H(4)N(2)_(N(N(H(H)(H)(H))))_P08236_BGLR_272	VVAJGTGTQGQLK	H(4)N(2)	(N(N(H(H)(H)(H))))	P08236	BGLR	272	NA	NA	NA	NA	2999200	4075830	5612100	NA
Q9H330	4.80161e-08	4.16348	UP	VJNTAVIEK_H(5)N(2)_(N(N(H(H(H))(H(H)))))_Q9H330_TM245_551	VJNTAVIEK	H(5)N(2)	(N(N(H(H(H))(H(H)))))	Q9H330	TM245	551	NA	NA	NA	NA	3383200	4356260	NA	3804720
P13473	4.50806e-09	4.13663	UP	VASVININPJTTHSTGSCR_H(5)N(2)_(N(N(H(H)(H(H(H))))))_P13473_LAMP2_257	VASVININPJTTHSTGSCR	H(5)N(2)	(N(N(H(H)(H(H(H))))))	P13473	LAMP2	257	NA	NA	NA	NA	3639550	4608380	3955390	NA
P04062	2.65636e-09	4.09845	UP	DLGPTLAJSTHHNVR_H(4)N(3)_(N(N(H(H(H))(H(N)))))_P04062_GLCM_309	DLGPTLAJSTHHNVR	H(4)N(3)	(N(N(H(H(H))(H(N)))))	P04062	GLCM	309	NA	NA	NA	NA	4108220	3811030	3888280	NA
Q9BTY2	0.000453237	4.01721	UP	SQJDTVTPDVWYTSK_H(6)N(2)_(N(N(H(H(H))(H(H)(H)))))_Q9BTY2_FUCO2_377	SQJDTVTPDVWYTSK	H(6)N(2)	(N(N(H(H(H))(H(H)(H)))))	Q9BTY2	FUCO2	377	NA	NA	NA	NA	1102570	NA	7479330	3833380
P53801	0.000156712	3.97293	UP	JVSCLWCNTNK_H(4)N(2)_(N(N(H(H)(H)(H))))_P53801_PTTG_54	JVSCLWCNTNK	H(4)N(2)	(N(N(H(H)(H)(H))))	P53801	PTTG	54	NA	NA	NA	NA	4706750	NA	1183140	5551320
O75326	1.58317e-08	3.95981	UP	EDNPDKNPEAPLJVSR_H(5)N(2)_(N(N(H(H)(H(H)(H)))))_O75326_SEM7A_258	EDNPDKNPEAPLJVSR	H(5)N(2)	(N(N(H(H)(H(H)(H)))))	O75326	SEM7A	258	NA	NA	NA	NA	3347600	3245570	4056310	NA
Q8NHP8	1.49939e-06	3.93337	UP	JQSLVQDMDSMVR_H(5)N(2)_(N(N(H(H)(H(H)(H)))))_Q8NHP8_PLBL2_465	JQSLVQDMDSMVR	H(5)N(2)	(N(N(H(H)(H(H)(H)))))	Q8NHP8	PLBL2	465	NA	NA	NA	NA	4509030	NA	2054810	4040920
Q9H173	0.00506889	3.82413	UP	FJSSSSSLEEK_H(4)N(2)_(N(N(H(H)(H)(H))))_Q9H173_SIL1_193	FJSSSSSLEEK	H(4)N(2)	(N(N(H(H)(H)(H))))	Q9H173	SIL1	193	NA	NA	NA	NA	NA	510129	6051430	6508300
P07602	9.32316e-08	3.81573	UP	LIDNJKTEK_H(4)N(2)_(N(N(H(H)(H(H)))))_P07602_SAP_332	LIDNJKTEK	H(4)N(2)	(N(N(H(H)(H(H)))))	P07602	SAP	332	NA	NA	NA	NA	NA	2647540	2795040	3969610
P53634	6.65203e-09	3.81412	UP	DVJCSVMGPQEK_H(4)N(3)_(N(N(H(H)(H(N(H))))))_P53634_CATC_53	DVJCSVMGPQEK	H(4)N(3)	(N(N(H(H)(H(N(H))))))	P53634	CATC	53	NA	NA	NA	NA	2926250	3676240	3147310	NA
P11047	4.82032e-09	3.70206	UP	VJNTLSSQISR_H(5)N(2)_(N(N(H(H)(H(H(H))))))_P11047_LAMC1_1107	VJNTLSSQISR	H(5)N(2)	(N(N(H(H)(H(H(H))))))	P11047	LAMC1	1107	NA	NA	NA	NA	2773590	NA	3103140	2971620
P11717	7.10713e-08	3.64831	UP	DAGVGFPEYQEEDJSTYNFR_H(6)N(5)A(1)_(N(N(H(H(N(H(A))))(H(N(H))(N(H))))))_P11717_MPRI_747	DAGVGFPEYQEEDJSTYNFR	H(6)N(5)A(1)	(N(N(H(H(N(H(A))))(H(N(H))(N(H))))))	P11717	MPRI	747	NA	NA	NA	NA	3551070	NA	2437410	2584500
P07602	2.03022e-08	3.61808	UP	PJMSASCK_H(6)N(2)_(N(N(H(H(H))(H(H(H))))))_P07602_SAP_101	PJMSASCK	H(6)N(2)	(N(N(H(H(H))(H(H(H))))))	P07602	SAP	101	NA	NA	NA	NA	2543600	2612350	NA	2956280
P13473	2.61022e-08	3.60657	UP	VQPFJVTQGK_H(4)N(2)_(N(N(H(H)(H(H)))))_P13473_LAMP2_356	VQPFJVTQGK	H(4)N(2)	(N(N(H(H)(H(H)))))	P13473	LAMP2	356	NA	NA	NA	NA	2485830	2537680	2895950	3243940
O14672	8.63872e-09	3.59745	UP	JISQVLEK_H(8)N(2)_(N(N(H(H(H(H)))(H(H)(H)(H)))))_O14672_ADA10_439	JISQVLEK	H(8)N(2)	(N(N(H(H(H(H)))(H(H)(H)(H)))))	O14672	ADA10	439	NA	NA	NA	NA	NA	3206260	2593720	2727320
P06756	1.59703e-08	3.56473	UP	ISSLQTTEKJDTVAGQGER_H(4)N(2)_(N(N(H(H)(H(H)))))_P06756_ITAV_874	ISSLQTTEKJDTVAGQGER	H(4)N(2)	(N(N(H(H)(H(H)))))	P06756	ITAV	874	NA	NA	NA	NA	NA	2621830	3006290	2667290
P13473	1.37817e-08	3.5437	UP	VQPFJVTQGK_H(6)N(3)F(1)_(N(N(H(H(H)(H))(H(N(H)(F))))))_P13473_LAMP2_356	VQPFJVTQGK	H(6)N(3)F(1)	(N(N(H(H(H)(H))(H(N(H)(F))))))	P13473	LAMP2	356	NA	NA	NA	NA	2336540	2654220	2847470	NA
Q9UH99	1.92984e-07	3.51292	UP	ALSPJSTISSAPK_H(5)N(2)_(N(N(H(H)(H(H)(H)))))_Q9UH99_SUN2_636	ALSPJSTISSAPK	H(5)N(2)	(N(N(H(H)(H(H)(H)))))	Q9UH99	SUN2	636	1936630	1567930	2309020	2498960	33912600	34032200	33163000	31612800
Q96AY3	4.14978e-06	3.50837	UP	YHYJGSLMDGTLFDSSYSR_H(5)N(2)_(N(N(H(H)(H(H(H))))))_Q96AY3_FKB10_294	YHYJGSLMDGTLFDSSYSR	H(5)N(2)	(N(N(H(H)(H(H(H))))))	Q96AY3	FKB10	294	NA	NA	NA	NA	3030400	NA	1476690	3228660
P25942	4.08089e-05	3.50295	UP	DLVVQQAGTJK_H(4)N(4)_(N(N(H(H(N))(H(N(H))))))_P25942_TNR5_180	DLVVQQAGTJK	H(4)N(4)	(N(N(H(H(N))(H(N(H))))))	P25942	TNR5	180	NA	NA	NA	NA	1261660	3185260	3914270	NA
P05556	4.80395e-08	3.49715	UP	NPCTSEQJCTSPFSYK_H(5)N(5)_(N(N(H(N)(H(N(H)))(H(N(H))))))_P05556_ITB1_212	NPCTSEQJCTSPFSYK	H(5)N(5)	(N(N(H(N)(H(N(H)))(H(N(H))))))	P05556	ITB1	212	NA	NA	NA	NA	2064230	2930530	2643390	NA
P13473	8.72019e-08	3.489	UP	VQPFJVTQGK_H(4)N(2)_(N(N(H(H)(H)(H))))_P13473_LAMP2_356	VQPFJVTQGK	H(4)N(2)	(N(N(H(H)(H)(H))))	P13473	LAMP2	356	NA	NA	NA	NA	2485830	2537680	NA	2228410
Q9BVK6	2.11692e-08	3.47848	UP	FTFTSHTPGEHQICLHSJSTK_H(3)N(2)_(N(N(H(H)(H))))_Q9BVK6_TMED9_125	FTFTSHTPGEHQICLHSJSTK	H(3)N(2)	(N(N(H(H)(H))))	Q9BVK6	TMED9	125	NA	NA	NA	NA	NA	2640190	2778370	2302810
Q13683	2.77352e-07	3.45446	UP	JITLDCAR_H(5)N(2)_(N(N(H(H(H))(H(H)))))_Q13683_ITA7_989	JITLDCAR	H(5)N(2)	(N(N(H(H(H))(H(H)))))	Q13683	ITA7	989	NA	NA	NA	NA	1903230	3111120	NA	2395430
P13473	5.84547e-08	3.44106	UP	LJSSTIK_H(4)N(3)_(N(N(H(H(H))(H(N)))))_P13473_LAMP2_275	LJSSTIK	H(4)N(3)	(N(N(H(H(H))(H(N)))))	P13473	LAMP2	275	NA	NA	NA	NA	NA	2335260	2882130	2264990
P08648	2.05489e-06	3.42778	UP	NALJLTFHAQNVGEGGAYEAELR_H(5)N(2)_(N(N(H(H)(H(H(H))))))_P08648_ITA5_675	NALJLTFHAQNVGEGGAYEAELR	H(5)N(2)	(N(N(H(H)(H(H(H))))))	P08648	ITA5	675	NA	NA	NA	NA	2909140	1645380	2417450	NA
Q9NZV5	2.90565e-05	3.37683	UP	JWTAAASPSAVFATR_H(5)N(2)_(N(N(H(H)(H(H)(H)))))_Q9NZV5_SELN_190	JWTAAASPSAVFATR	H(5)N(2)	(N(N(H(H)(H(H)(H)))))	Q9NZV5	SELN	190	NA	NA	NA	NA	2307560	NA	1209690	3798120
Q9UBV2	2.98272e-06	3.28131	UP	EASIVGEJETYPR_H(7)N(2)_(N(N(H(H(H(H)))(H(H(H))))))_Q9UBV2_SE1L1_608	EASIVGEJETYPR	H(7)N(2)	(N(N(H(H(H(H)))(H(H(H))))))	Q9UBV2	SE1L1	608	NA	NA	NA	NA	1835030	1636650	NA	2974250
Q02487	2.55486e-07	3.1958	UP	AJYTILK_H(5)N(4)A(1)_(N(N(H(H(N(H)))(H(N(H(A)))))))_Q02487_DSC2_392	AJYTILK	H(5)N(4)A(1)	(N(N(H(H(N(H)))(H(N(H(A)))))))	Q02487	DSC2	392	NA	NA	NA	NA	1960000	NA	1677580	2068380
Q15155	3.70139e-07	3.17958	UP	LEJITTGTYTIHAQK_H(3)N(4)_(N(N(H(H(N))(H(N)))))_Q15155_NOMO1_369;369;369	LEJITTGTYTIHAQK	H(3)N(4)	(N(N(H(H(N))(H(N)))))	Q15155	NOMO1	369;369;369	NA	NA	NA	NA	1811150	NA	2020930	1785770
P78536	0.000297018	3.10037	UP	JTSWDNAGFK_H(5)N(2)_(N(N(H(H)(H(H)(H)))))_P78536_ADA17_264	JTSWDNAGFK	H(5)N(2)	(N(N(H(H)(H(H)(H)))))	P78536	ADA17	264	1454790	NA	2547670	1533490	30076000	NA	29481000	27678700
Q13510	2.76681e-05	3.07868	UP	TVLEJSTSYEEAK_H(3)N(2)_(N(N(H(H)(H))))_Q13510_ASAH1_259	TVLEJSTSYEEAK	H(3)N(2)	(N(N(H(H)(H))))	Q13510	ASAH1	259	NA	NA	NA	NA	1674390	1177780	2577650	2697660
O60637	0.000107638	3.00527	UP	JQSVPLSCCR_H(3)N(2)_(N(N(H(H)(H))))_O60637_TSN3_167	JQSVPLSCCR	H(3)N(2)	(N(N(H(H)(H))))	O60637	TSN3	167	NA	NA	NA	NA	1044160	3623120	1764240	1676190
Q13443	0.0225657	3.00299	UP	JFSSCSAEDFEK_H(4)N(2)_(N(N(H(H)(H)(H))))_Q13443_ADAM9_381	JFSSCSAEDFEK	H(4)N(2)	(N(N(H(H)(H)(H))))	Q13443	ADAM9	381	NA	NA	NA	NA	NA	3098180	235744	3794110
Q92542	3.93877e-05	2.98272	UP	JISGVVLADHSGAFHNK_H(3)N(2)_(N(N(H(H)(H))))_Q92542_NICA_435	JISGVVLADHSGAFHNK	H(3)N(2)	(N(N(H(H)(H))))	Q92542	NICA	435	NA	NA	NA	NA	1953400	3037020	1022460	1732580
P13473	4.14596e-06	2.96452	UP	VASVININPJTTHSTGSCR_H(4)N(2)_(N(N(H(H)(H(H)))))_P13473_LAMP2_257	VASVININPJTTHSTGSCR	H(4)N(2)	(N(N(H(H)(H(H)))))	P13473	LAMP2	257	NA	NA	NA	NA	1642390	1949900	1207220	NA
P14625	0.00258191	2.84289	UP	EEEAIQLDGLJASQIR_H(4)N(2)_(N(N(H(H)(H)(H))))_P14625_ENPL_62	EEEAIQLDGLJASQIR	H(4)N(2)	(N(N(H(H)(H)(H))))	P14625	ENPL	62	NA	NA	NA	NA	1166610	NA	1742050	715116
P07602	0.00030323	2.82736	UP	LIDNJKTEK_H(3)N(2)_(N(N(H(H)(H))))_P07602_SAP_332	LIDNJKTEK	H(3)N(2)	(N(N(H(H)(H))))	P07602	SAP	332	NA	NA	NA	NA	1042720	NA	1387650	1259840
P07602	0.00073612	2.13487	UP	TCDWLPKPJMSASCK_H(5)N(4)A(1)_(N(N(H(H(N(H)))(H(N(H(A)))))))_P07602_SAP_101	TCDWLPKPJMSASCK	H(5)N(4)A(1)	(N(N(H(H(N(H)))(H(N(H(A)))))))	P07602	SAP	101	22873500	10330400	25730400	29419300	105171000	142354000	145302000	124412000
Q9Y4L1	0.0179819	2.0305	UP	AEPPLJASASDQGEK_H(4)N(2)_(N(N(H(H)(H(H)))))_Q9Y4L1_HYOU1_931	AEPPLJASASDQGEK	H(4)N(2)	(N(N(H(H)(H(H)))))	Q9Y4L1	HYOU1	931	6409840	4668880	1550980	9269360	17307600	34305800	24660900	33288700
P13473	0.0147058	1.77813	UP	VQPFJVTQGK_H(5)N(4)A(1)_(N(N(H(H(N(H)))(H(N(H(A)))))))_P13473_LAMP2_356	VQPFJVTQGK	H(5)N(4)A(1)	(N(N(H(H(N(H)))(H(N(H(A)))))))	P13473	LAMP2	356	58461300	56769700	19296100	17063700	147517000	149128000	193647000	144353000
O60637	0.00449536	1.74304	UP	JQSVPLSCCR_H(5)N(3)_(N(H)(N(H(H)(H(N(H))))))_O60637_TSN3_167	JQSVPLSCCR	H(5)N(3)	(N(H)(N(H(H)(H(N(H))))))	O60637	TSN3	167	2580390	2036950	1981600	NA	9012060	11104200	12979500	20217900
P07602	0.0013469	1.37024	UP	TJSTFVQALVEHVK_H(3)N(2)_(N(N(H(H)(H))))_P07602_SAP_215	TJSTFVQALVEHVK	H(3)N(2)	(N(N(H(H)(H))))	P07602	SAP	215	6569730	6247500	NA	5800730	31769900	26544800	14081200	25845600
P07602	0.000395014	1.29172	UP	TCDWLPKPJMSASCK_H(4)N(3)_(N(N(H(H)(H(N(H))))))_P07602_SAP_101	TCDWLPKPJMSASCK	H(4)N(3)	(N(N(H(H)(H(N(H))))))	P07602	SAP	101	24583700	30283200	29900300	29967000	70379400	125693000	100915000	109162000
P10253	0.0146055	1.19115	UP	GVFITJETGQPLIGK_H(7)N(2)_(N(N(H(H(H))(H(H(H(H)))))))_P10253_LYAG_470	GVFITJETGQPLIGK	H(7)N(2)	(N(N(H(H(H))(H(H(H(H)))))))	P10253	LYAG	470	80731900	34910500	41098500	73651500	166370000	NA	208325000	187040000
P13473	0.00144381	1.09582	UP	VQPFJVTQGK_H(5)N(4)_(N(N(H(H(N(H)))(H(N(H))))))_P13473_LAMP2_356	VQPFJVTQGK	H(5)N(4)	(N(N(H(H(N(H)))(H(N(H))))))	P13473	LAMP2	356	NA	4423060	7871400	6373680	14909500	18976200	20799100	20190500
O60568	0.000273951	0.976261	UP	EQYIHEJYSR_H(6)N(2)_(N(N(H(H(H))(H(H(H))))))_O60568_PLOD3_548	EQYIHEJYSR	H(6)N(2)	(N(N(H(H(H))(H(H(H))))))	O60568	PLOD3	548	22832400	25618700	NA	32405300	73984800	78443700	80990900	78280600
P17050	0.000289435	0.912691	UP	MAAALJATGR_H(5)N(2)_(N(N(H(H)(H(H)(H)))))_P17050_NAGAB_177	MAAALJATGR	H(5)N(2)	(N(N(H(H)(H(H)(H)))))	P17050	NAGAB	177	13885100	14305100	12149200	13173500	31162000	36270900	34673600	41431100
Q6UXH1	0.000198791	0.869627	UP	JETHSICTACDESCK_H(5)N(2)_(N(N(H(H)(H(H(H))))))_Q6UXH1_CREL2_190	JETHSICTACDESCK	H(5)N(2)	(N(N(H(H)(H(H(H))))))	Q6UXH1	CREL2	190	8242950	7907730	9920250	9805190	21474600	NA	24390900	24401600
P11717	0.00323045	0.867937	UP	TJITLVCKPGDLESAPVLR_H(5)N(2)_(N(N(H(H(H))(H(H)))))_P11717_MPRI_581	TJITLVCKPGDLESAPVLR	H(5)N(2)	(N(N(H(H(H))(H(H)))))	P11717	MPRI	581	17917600	17315900	NA	21761900	52254400	65514800	NA	56438300
P10253	0.00114734	0.827918	UP	QVVEJMTR_H(5)N(2)_(N(N(H(H)(H(H)(H)))))_P10253_LYAG_390	QVVEJMTR	H(5)N(2)	(N(N(H(H)(H(H)(H)))))	P10253	LYAG	390	62583800	74743300	60069700	67561900	140690000	181725000	151338000	198111000
Q70UQ0	0.00549627	0.810537	UP	ISJLTIVQAEIK_H(6)N(2)_(N(N(H(H(H))(H(H)(H)))))_Q70UQ0_IKIP_328	ISJLTIVQAEIK	H(6)N(2)	(N(N(H(H(H))(H(H)(H)))))	Q70UQ0	IKIP	328	3840310	3227230	2712960	4029460	9269850	9787100	7681940	NA
P11717	0.000686797	0.767214	UP	TJITLVCK_H(5)N(2)_(N(N(H(H(H))(H(H)))))_P11717_MPRI_581	TJITLVCK	H(5)N(2)	(N(N(H(H(H))(H(H)))))	P11717	MPRI	581	30727600	29576000	29090000	32936000	77562300	83698500	70551800	64871500
P05556	0.00151835	0.767075	UP	NPCTSEQJCTSPFSYK_H(5)N(4)_(N(N(H(H(N(H)))(H(N(H))))))_P05556_ITB1_212	NPCTSEQJCTSPFSYK	H(5)N(4)	(N(N(H(H(N(H)))(H(N(H))))))	P05556	ITB1	212	16451300	18177800	15734700	16377400	32236800	46521600	41351800	42386200
P43308	0.00185727	0.727568	UP	IAPASJVSHTVVLR_H(8)N(2)_(N(N(H(H(H(H)))(H(H)(H)(H)))))_P43308_SSRB_88	IAPASJVSHTVVLR	H(8)N(2)	(N(N(H(H(H(H)))(H(H)(H)(H)))))	P43308	SSRB	88	137320000	138911000	166486000	178540000	320866000	428070000	369308000	341717000
P13987	0.00105384	0.613349	UP	TAVJCSSDFDACLITK_H(5)N(4)A(1)_(N(N(H(H(N(H)))(H(N(H(A)))))))_P13987_CD59_43	TAVJCSSDFDACLITK	H(5)N(4)A(1)	(N(N(H(H(N(H)))(H(N(H(A)))))))	P13987	CD59	43	25732500	26236500	27912300	29316400	56075000	63506800	62597900	55197700
P04062	0.0017716	0.585728	UP	DLGPTLAJSTHHNVR_H(4)N(3)A(1)_(N(N(H(H)(H(N(H(A)))))))_P04062_GLCM_309	DLGPTLAJSTHHNVR	H(4)N(3)A(1)	(N(N(H(H)(H(N(H(A)))))))	P04062	GLCM	309	NA	11042400	11187500	11213000	24815900	22452800	24421100	21251000
Q13740	0.00107551	-0.527316	DOWN	IIISPEEJVTLTCTAENQLER_H(5)N(4)A(1)_(N(N(H(H(N(H)))(H(N(H(A)))))))_Q13740_CD166_480	IIISPEEJVTLTCTAENQLER	H(5)N(4)A(1)	(N(N(H(H(N(H)))(H(N(H(A)))))))	Q13740	CD166	480	18214000	17880500	NA	18059500	17911700	NA	15550600	18453500
Q9UBR2	0.00141537	-0.532279	DOWN	JYTLWR_H(6)N(2)_(N(N(H(H(H))(H(H(H))))))_Q9UBR2_CATZ_184	JYTLWR	H(6)N(2)	(N(N(H(H(H))(H(H(H))))))	Q9UBR2	CATZ	184	33518500	31645900	NA	32106500	34465000	33431900	27741200	35187200
P26006	0.00248536	-0.592508	DOWN	AHCVWLECPIPDAPVVTJVTVK_H(5)N(4)_(N(N(H(H(N(H)))(H(N(H))))))_P26006_ITA3_926	AHCVWLECPIPDAPVVTJVTVK	H(5)N(4)	(N(N(H(H(N(H)))(H(N(H))))))	P26006	ITA3	926	32852400	32287400	45195300	NA	32988200	33445700	31241700	37802400
Q969N2	0.00199723	-0.656977	DOWN	PLGLAJDTDHYFLR_H(8)N(2)_(N(N(H(H(H(H)))(H(H)(H(H))))))_Q969N2_PIGT_164	PLGLAJDTDHYFLR	H(8)N(2)	(N(N(H(H(H(H)))(H(H)(H(H))))))	Q969N2	PIGT	164	25871800	21809600	24669100	NA	19786200	26078100	21614600	NA
Q8NFQ8	0.00266872	-0.684642	DOWN	HLJASNPTEPATIIFTAAR_H(8)N(2)_(N(N(H(H(H(H)))(H(H)(H)(H)))))_Q8NFQ8_TOIP2_286	HLJASNPTEPATIIFTAAR	H(8)N(2)	(N(N(H(H(H(H)))(H(H)(H)(H)))))	Q8NFQ8	TOIP2	286	NA	79742100	75345200	76780000	NA	68158400	77316800	61962700
Q08380	0.000571706	-0.709289	DOWN	GLJLTEDTYKPR_H(8)N(2)_(N(N(H(H(H(H)))(H(H)(H)(H)))))_Q08380_LG3BP_398	GLJLTEDTYKPR	H(8)N(2)	(N(N(H(H(H(H)))(H(H)(H)(H)))))	Q08380	LG3BP	398	116691000	NA	138016000	133956000	116589000	115156000	NA	102678000
P08648	0.00159987	-0.78442	DOWN	VTGLJCTTNHPINPK_H(6)N(4)A(1)_(N(N(H(H(H))(H(N(H))(N(H(A)))))))_P08648_ITA5_868	VTGLJCTTNHPINPK	H(6)N(4)A(1)	(N(N(H(H(H))(H(N(H))(N(H(A)))))))	P08648	ITA5	868	10790300	10800700	NA	10790600	9952180	8479840	10121900	7522150
Q13433	0.00188819	-0.835868	DOWN	NTNENPQECFJASK_H(5)N(4)A(1)_(N(N(H(H(N(H)))(H(N(H(A)))))))_Q13433_S39A6_266	NTNENPQECFJASK	H(5)N(4)A(1)	(N(N(H(H(N(H)))(H(N(H(A)))))))	Q13433	S39A6	266	45361900	52407600	56030200	51171000	34590300	40174600	51206000	38375100
P00533	4.32609e-05	-0.885752	DOWN	DSLSIJATNIK_H(6)N(2)_(N(N(H(H(H))(H(H(H))))))_P00533_EGFR_352	DSLSIJATNIK	H(6)N(2)	(N(N(H(H(H))(H(H(H))))))	P00533	EGFR	352	NA	69089800	72965200	64702400	51818900	56255300	45668500	52695100
P26006	0.00336323	-0.890123	DOWN	TSIPTINMEJK_H(5)N(4)A(1)_(N(N(H(H(N(H)))(H(N(H(A)))))))_P26006_ITA3_969	TSIPTINMEJK	H(5)N(4)A(1)	(N(N(H(H(N(H)))(H(N(H(A)))))))	P26006	ITA3	969	NA	150536000	136385000	127218000	101616000	110667000	NA	77295100
Q13740	0.00591793	-0.924679	DOWN	JATVVWMK_H(5)N(4)A(2)_(N(N(H(H(N(H(A))))(H(N(H(A)))))))_Q13740_CD166_361	JATVVWMK	H(5)N(4)A(2)	(N(N(H(H(N(H(A))))(H(N(H(A)))))))	Q13740	CD166	361	20467200	19920500	18589900	NA	NA	15115900	19395600	16829900
Q9H5V8	5.80408e-05	-0.935934	DOWN	QJISVTLR_H(6)N(2)_(N(N(H(H(H))(H(H(H))))))_Q9H5V8_CDCP1_512	QJISVTLR	H(6)N(2)	(N(N(H(H(H))(H(H(H))))))	Q9H5V8	CDCP1	512	56181400	61855500	63696900	61978600	49423800	46794200	43096500	41784400
P01861	0.00468179	-0.953869	DOWN	EEQFJSTYR_H(4)N(4)F(1)_(N(F)(N(H(H(N))(H(N(H))))))_P01861_IGHG4_177	EEQFJSTYR	H(4)N(4)F(1)	(N(F)(N(H(H(N))(H(N(H))))))	P01861	IGHG4	177	152266000	137397000	252661000	232924000	124693000	141307000	126185000	NA
P01861	0.00168882	-0.960367	DOWN	EEQFJSTYR_H(3)N(3)F(1)_(N(F)(N(H(H)(H(N)))))_P01861_IGHG4_177	EEQFJSTYR	H(3)N(3)F(1)	(N(F)(N(H(H)(H(N)))))	P01861	IGHG4	177	30881600	27354400	47141600	39571900	28811300	24468500	23088900	27464900
P78310	0.00232075	-0.965432	DOWN	JASSEYSGTYSCTVR_H(5)N(3)A(1)_(N(N(H(H(H))(H(N(H(A)))))))_P78310_CXAR_201	JASSEYSGTYSCTVR	H(5)N(3)A(1)	(N(N(H(H(H))(H(N(H(A)))))))	P78310	CXAR	201	4244540	4088630	6092260	4789220	2573310	3687140	3367050	NA
Q08380	0.00820696	-0.996999	DOWN	ALGFEJATQALGR_H(8)N(2)_(N(N(H(H(H(H)))(H(H)(H)(H)))))_Q08380_LG3BP_69	ALGFEJATQALGR	H(8)N(2)	(N(N(H(H(H(H)))(H(H)(H)(H)))))	Q08380	LG3BP	69	63742000	49800500	69502400	63126500	48361400	57890500	25955400	49120300
P11717	4.71205e-05	-1.00252	DOWN	TJITLVCKPGDLESAPVLR_H(6)N(2)_(N(N(H(H(H))(H(H(H))))))_P11717_MPRI_581	TJITLVCKPGDLESAPVLR	H(6)N(2)	(N(N(H(H(H))(H(H(H))))))	P11717	MPRI	581	23771500	24280500	22716500	22195700	14603800	18289600	NA	16933700
Q9UI42	0.000848519	-1.02561	DOWN	NWJASFAGK_H(6)N(2)_(N(N(H(H(H))(H(H)(H)))))_Q9UI42_CBPA4_260	NWJASFAGK	H(6)N(2)	(N(N(H(H(H))(H(H)(H)))))	Q9UI42	CBPA4	260	19562700	17748900	18424900	15371400	9937030	12111600	NA	12750400
O94901	0.00187914	-1.10343	DOWN	JVTHHVSVTK_H(6)N(2)_(N(N(H(H(H))(H(H)(H)))))_O94901_SUN1_588	JVTHHVSVTK	H(6)N(2)	(N(N(H(H(H))(H(H)(H)))))	O94901	SUN1	588	NA	47845200	62002400	59225800	35804900	28190000	48889900	34133200
Q9HDC9	0.000236371	-1.10777	DOWN	AGPJGTLFVADAYK_H(7)N(2)_(N(N(H(H(H))(H(H(H(H)))))))_Q9HDC9_APMAP_160	AGPJGTLFVADAYK	H(7)N(2)	(N(N(H(H(H))(H(H(H(H)))))))	Q9HDC9	APMAP	160	33474500	35066200	33463000	35053600	21184600	25678600	25586800	18648000
Q13433	0.0157176	-1.13029	DOWN	NTNENPQECFJASK_H(6)N(5)A(1)_(N(N(H(H(N(H(A))))(H(N(H))(N(H))))))_Q13433_S39A6_266	NTNENPQECFJASK	H(6)N(5)A(1)	(N(N(H(H(N(H(A))))(H(N(H))(N(H))))))	Q13433	S39A6	266	7390410	7282100	14988700	NA	5423540	6726350	7443390	NA
P01861	0.00275186	-1.13621	DOWN	EEQFJSTYR_H(3)N(4)F(1)_(N(F)(N(H(H(N))(H(N)))))_P01861_IGHG4_177	EEQFJSTYR	H(3)N(4)F(1)	(N(F)(N(H(H(N))(H(N)))))	P01861	IGHG4	177	NA	54035400	71569500	84079500	47181200	52370600	NA	30324700
Q96KA5	0.000123014	-1.1713	DOWN	TVJVSVPK_H(7)N(2)_(N(N(H(H(H))(H(H(H(H)))))))_Q96KA5_CLP1L_91	TVJVSVPK	H(7)N(2)	(N(N(H(H(H))(H(H(H(H)))))))	Q96KA5	CLP1L	91	44002100	46716300	56167600	58995400	33784200	32591300	34526200	28322000
Q9Y4L1	0.0135996	-1.20576	DOWN	AEPPLJASASDQGEK_H(7)N(2)_(N(N(H(H(H))(H(H(H(H)))))))_Q9Y4L1_HYOU1_931	AEPPLJASASDQGEK	H(7)N(2)	(N(N(H(H(H))(H(H(H(H)))))))	Q9Y4L1	HYOU1	931	59563600	59423000	66713000	66010300	NA	44469600	18663000	58859500
P50897	0.0108273	-1.22201	DOWN	GIJESYK_H(4)N(2)_(N(N(H(H)(H(H)))))_P50897_PPT1_212	GIJESYK	H(4)N(2)	(N(N(H(H)(H(H)))))	P50897	PPT1	212	3859340	4171220	NA	3100180	1604880	3187430	1460980	3683690
P20645	0.00320475	-1.22797	DOWN	LKPLFJK_H(6)N(2)_(N(N(H(H(H))(H(H)(H)))))_P20645_MPRD_57	LKPLFJK	H(6)N(2)	(N(N(H(H(H))(H(H)(H)))))	P20645	MPRD	57	NA	34059400	21919400	24436900	15418200	21081800	10072200	NA
Q15155	2.42048e-05	-1.29639	DOWN	LEJITTGTYTIHAQK_H(8)N(2)_(N(N(H(H(H(H)))(H(H)(H)(H)))))_Q15155_NOMO1_369;369;369	LEJITTGTYTIHAQK	H(8)N(2)	(N(N(H(H(H(H)))(H(H)(H)(H)))))	Q15155	NOMO1	369;369;369	203700000	188633000	273485000	224465000	NA	126257000	127444000	125249000
P50897	0.0233774	-1.34858	DOWN	JHSIFLADINQER_H(5)N(2)_(N(N(H(H(H))(H(H)))))_P50897_PPT1_197	JHSIFLADINQER	H(5)N(2)	(N(N(H(H(H))(H(H)))))	P50897	PPT1	197	17215700	16820900	10794000	22821400	NA	5822030	7708570	8569500
Q9H5V8	2.81052e-05	-1.36486	DOWN	TCSSJLTLTSGSK_H(5)N(4)_(N(N(H(H(N(H)))(H(N(H))))))_Q9H5V8_CDCP1_386	TCSSJLTLTSGSK	H(5)N(4)	(N(N(H(H(N(H)))(H(N(H))))))	Q9H5V8	CDCP1	386	30670500	28176000	35150000	27485500	14278500	17828300	18611700	NA
O43852	0.0110444	-1.39063	DOWN	JATYGYVLDDPDPDDGFNYK_H(8)N(2)_(N(N(H(H(H(H)))(H(H)(H)(H)))))_O43852_CALU_131	JATYGYVLDDPDPDDGFNYK	H(8)N(2)	(N(N(H(H(H(H)))(H(H)(H)(H)))))	O43852	CALU	131	8757880	NA	20959800	19435400	NA	6392320	5948450	9106530
P11047	0.00232075	-1.39545	DOWN	VJNTLSSQISR_H(6)N(2)_(N(N(H(H(H))(H(H)(H)))))_P11047_LAMC1_1107	VJNTLSSQISR	H(6)N(2)	(N(N(H(H(H))(H(H)(H)))))	P11047	LAMC1	1107	5948140	6609980	7204510	7600140	3179170	NA	3107370	2837210
Q02809	2.42356e-05	-1.45916	DOWN	EQIJITLDHR_H(8)N(2)_(N(N(H(H(H(H)))(H(H)(H)(H)))))_Q02809_PLOD1_197	EQIJITLDHR	H(8)N(2)	(N(N(H(H(H(H)))(H(H)(H)(H)))))	Q02809	PLOD1	197	26528100	29854600	27049800	32316500	14184600	14328400	NA	14241200
Q9H5V8	8.01737e-05	-1.46527	DOWN	QJISVTLR_H(7)N(2)_(N(N(H(H(H))(H(H(H(H)))))))_Q9H5V8_CDCP1_512	QJISVTLR	H(7)N(2)	(N(N(H(H(H))(H(H(H(H)))))))	Q9H5V8	CDCP1	512	102573000	115865000	NA	103131000	47951100	59472800	51826300	47167500
Q13740	0.00114734	-1.48847	DOWN	LGDCISEDSYPDGJITWYR_H(5)N(4)A(1)_(N(N(H(H(N(H)))(H(N(H(A)))))))_Q13740_CD166_167	LGDCISEDSYPDGJITWYR	H(5)N(4)A(1)	(N(N(H(H(N(H)))(H(N(H(A)))))))	Q13740	CD166	167	25007600	32955000	24980900	28110100	16053200	16446300	8188520	NA
Q8N766	0.000177992	-1.51968	DOWN	FINYJQTVSR_H(7)N(2)_(N(N(H(H(H))(H(H(H(H)))))))_Q8N766_EMC1_913	FINYJQTVSR	H(7)N(2)	(N(N(H(H(H))(H(H(H(H)))))))	Q8N766	EMC1	913	4038600	NA	3378620	3028440	1811740	1542890	1424510	NA
P50897	0.00693149	-1.53327	DOWN	JHSIFLADINQER_H(3)N(2)_(N(N(H(H)(H))))_P50897_PPT1_197	JHSIFLADINQER	H(3)N(2)	(N(N(H(H)(H))))	P50897	PPT1	197	14090100	11381600	NA	5500120	3075930	6572450	NA	4735890
P08581	6.79567e-06	-1.57563	DOWN	JFTVACQHR_H(5)N(4)A(1)_(N(N(H(H(N(H)))(H(N(H(A)))))))_P08581_MET_785	JFTVACQHR	H(5)N(4)A(1)	(N(N(H(H(N(H)))(H(N(H(A)))))))	P08581	MET	785	70488000	60342500	80512900	64961500	28051800	36341300	NA	34356400
P15514	0.000365902	-1.6175	DOWN	VEQVVKPPQJK_H(8)N(2)_(N(N(H(H(H(H)))(H(H)(H)(H)))))_P15514_AREG_113	VEQVVKPPQJK	H(8)N(2)	(N(N(H(H(H(H)))(H(H)(H)(H)))))	P15514	AREG	113	7810560	8316450	NA	7129980	2981400	2879790	NA	3238550
P26006	0.00189555	-1.61838	DOWN	JITIVTGAPR_H(4)N(5)_(N(N(H(H(N)(N))(H(N(H))))))_P26006_ITA3_265	JITIVTGAPR	H(4)N(5)	(N(N(H(H(N)(N))(H(N(H))))))	P26006	ITA3	265	16877800	13955600	17718600	17056800	8146010	4284340	10600300	NA
P05556	0.000164007	-1.7437	DOWN	NPCTSEQJCTSPFSYK_H(7)N(2)_(N(N(H(H(H(H)))(H(H(H))))))_P05556_ITB1_212	NPCTSEQJCTSPFSYK	H(7)N(2)	(N(N(H(H(H(H)))(H(H(H))))))	P05556	ITB1	212	24118800	NA	29407800	27043600	10235100	7630740	13265400	12932800
Q96F46	3.64467e-06	-1.77522	DOWN	JLTPSSPK_H(6)N(2)_(N(N(H(H(H))(H(H(H))))))_Q96F46_I17RA_67	JLTPSSPK	H(6)N(2)	(N(N(H(H(H))(H(H(H))))))	Q96F46	I17RA	67	4477630	3858190	4921430	3904400	1727270	2018940	1782550	1582000
P26006	0.0104651	-1.7907	DOWN	JITIVTGAPR_H(4)N(3)_(N(N(H(H)(H(N(H))))))_P26006_ITA3_265	JITIVTGAPR	H(4)N(3)	(N(N(H(H)(H(N(H))))))	P26006	ITA3	265	20687900	5737920	25425600	19655200	5630230	6814090	7030260	6242090
P07602	2.76438e-06	-1.81902	DOWN	LIDNJK_H(4)N(3)A(1)_(N(N(H(H)(H(N(H(A)))))))_P07602_SAP_332	LIDNJK	H(4)N(3)A(1)	(N(N(H(H)(H(N(H(A)))))))	P07602	SAP	332	58290400	46754700	64452200	62963000	24388200	24098400	20870700	23656800
Q14126	0.00082165	-1.82107	DOWN	YVQJGTYTVK_H(5)N(4)A(2)_(N(N(H(H(N(H(A))))(H(N(H(A)))))))_Q14126_DSG2_462	YVQJGTYTVK	H(5)N(4)A(2)	(N(N(H(H(N(H(A))))(H(N(H(A)))))))	Q14126	DSG2	462	13850400	NA	13701200	13494300	NA	4234360	5269550	4329510
Q92896	0.0109671	-1.94467	DOWN	LJLTTDPK_H(5)N(4)A(1)_(N(N(H(H(N(H)))(H(N(H(A)))))))_Q92896_GSLG1_165	LJLTTDPK	H(5)N(4)A(1)	(N(N(H(H(N(H)))(H(N(H(A)))))))	Q92896	GSLG1	165	33259700	30568500	38960600	38634000	6714230	25102900	NA	7223070
P23229	1.11074e-06	-1.97126	DOWN	AJHSGAVVLLK_H(7)N(2)_(N(N(H(H(H))(H(H(H(H)))))))_P23229_ITA6_323	AJHSGAVVLLK	H(7)N(2)	(N(N(H(H(H))(H(H(H(H)))))))	P23229	ITA6	323	NA	13357000	17120700	15439800	4601930	5932310	5227890	5818370
Q9HDC9	5.52768e-06	-1.99837	DOWN	AGPJGTLFVADAYK_H(8)N(2)_(N(N(H(H(H(H)))(H(H)(H)(H)))))_Q9HDC9_APMAP_160	AGPJGTLFVADAYK	H(8)N(2)	(N(N(H(H(H(H)))(H(H)(H)(H)))))	Q9HDC9	APMAP	160	NA	86850400	88579700	89389500	27538800	29867800	32371100	26503900
Q14126	0.00955278	-2.04693	DOWN	YVQJGTYTVK_H(5)N(4)A(1)_(N(N(H(H(N(H)))(H(N(H(A)))))))_Q14126_DSG2_462	YVQJGTYTVK	H(5)N(4)A(1)	(N(N(H(H(N(H)))(H(N(H(A)))))))	Q14126	DSG2	462	NA	37599300	45406800	31466700	NA	4176560	17810500	17423300
Q92542	1.00798e-05	-2.08369	DOWN	RPJQSQPLPPSSLQR_H(8)N(2)_(N(N(H(H(H(H)))(H(H)(H)(H)))))_Q92542_NICA_417	RPJQSQPLPPSSLQR	H(8)N(2)	(N(N(H(H(H(H)))(H(H)(H)(H)))))	Q92542	NICA	417	15399200	18082000	24244500	20907000	5982450	7404500	7137220	5622890
P05556	0.000496698	-2.15772	DOWN	DTCTQECSYFJITK_H(6)N(2)_(N(N(H(H(H))(H(H(H))))))_P05556_ITB1_669	DTCTQECSYFJITK	H(6)N(2)	(N(N(H(H(H))(H(H(H))))))	P05556	ITB1	669	35482000	30470100	35700700	NA	8728270	10666500	NA	7780960
Q96S52	0.00105384	-2.24911	DOWN	TYJASVLPVR_H(8)N(2)_(N(N(H(H(H(H)))(H(H)(H)(H)))))_Q96S52_PIGS_370	TYJASVLPVR	H(8)N(2)	(N(N(H(H(H(H)))(H(H)(H)(H)))))	Q96S52	PIGS	370	15281000	14428800	NA	20562900	5220960	3513050	NA	3737400
P11047	4.0939e-06	-2.33897	DOWN	KIPAIJQTITEANEK_H(8)N(2)_(N(N(H(H(H(H)))(H(H)(H)(H)))))_P11047_LAMC1_1395	KIPAIJQTITEANEK	H(8)N(2)	(N(N(H(H(H(H)))(H(H)(H)(H)))))	P11047	LAMC1	1395	21284500	24285800	26388800	28860100	5338060	8211520	6924500	8049570
P35613	2.16059e-05	-2.37223	DOWN	ILLTCSLJDSATEVTGHR_H(7)N(2)_(N(N(H(H(H))(H(H(H(H)))))))_P35613_BASI_160	ILLTCSLJDSATEVTGHR	H(7)N(2)	(N(N(H(H(H))(H(H(H(H)))))))	P35613	BASI	160	23364400	21884000	19682300	NA	NA	5182850	5105400	6274290
P05556	2.77672e-05	-2.43797	DOWN	KDTCTQECSYFJITK_H(8)N(2)_(N(N(H(H(H(H)))(H(H)(H)(H)))))_P05556_ITB1_669	KDTCTQECSYFJITK	H(8)N(2)	(N(N(H(H(H(H)))(H(H)(H)(H)))))	P05556	ITB1	669	NA	60211600	71541000	86204400	14233400	15015100	17505900	NA
P05556	0.000169984	-2.4467	DOWN	NPCTSEQJCTSPFSYK_H(8)N(2)_(N(N(H(H(H(H)))(H(H(H(H)))))))_P05556_ITB1_212	NPCTSEQJCTSPFSYK	H(8)N(2)	(N(N(H(H(H(H)))(H(H(H(H)))))))	P05556	ITB1	212	110602000	127402000	133171000	131098000	NA	21867700	29635300	30025300
Q9HDC9	0.0220293	-2.6914	DOWN	JMSFVNDLTVTQDGR_H(6)N(2)_(N(N(H(H(H))(H(H(H))))))_Q9HDC9_APMAP_196	JMSFVNDLTVTQDGR	H(6)N(2)	(N(N(H(H(H))(H(H(H))))))	Q9HDC9	APMAP	196	68108400	4148620	NA	17878700	5489290	2815550	3287180	4906590
Q13308	0.000484218	-2.69923	DOWN	MHIFQJGSLVIHDVAPEDSGR_H(6)N(3)_(N(N(H(H(H(H)))(H(N(H))))))_Q13308_PTK7_646	MHIFQJGSLVIHDVAPEDSGR	H(6)N(3)	(N(N(H(H(H(H)))(H(N(H))))))	Q13308	PTK7	646	13733600	11814000	12479400	NA	1608440	5822730	3501890	2144860
P07602	2.03895e-07	-2.74526	DOWN	LIDNJK_H(7)N(2)_(N(N(H(H(H))(H(H(H(H)))))))_P07602_SAP_332	LIDNJK	H(7)N(2)	(N(N(H(H(H))(H(H(H(H)))))))	P07602	SAP	332	66513500	66047200	59523500	71640900	12181400	14719600	14725500	14274300
Q08380	0.00281823	-2.87986	DOWN	AAIPSALDTJSSK_H(3)N(2)_(N(N(H(H)(H))))_Q08380_LG3BP_551	AAIPSALDTJSSK	H(3)N(2)	(N(N(H(H)(H))))	Q08380	LG3BP	551	20979600	3809260	15847400	21993400	2577790	2021970	2928480	2527850
Q92896	2.73206e-07	-4.07433	DOWN	LJLTTDPK_H(5)N(2)_(N(N(H(H)(H(H(H))))))_Q92896_GSLG1_165	LJLTTDPK	H(5)N(2)	(N(N(H(H)(H(H(H))))))	Q92896	GSLG1	165	1941320	2428500	1421880	1955480	NA	NA	NA	NA
Q86SQ4	4.13263e-07	-4.23846	DOWN	NJESLDEGLR_H(8)N(2)_(N(N(H(H(H(H)))(H(H(H(H)))))))_Q86SQ4_AGRG6_505	NJESLDEGLR	H(8)N(2)	(N(N(H(H(H(H)))(H(H(H(H)))))))	Q86SQ4	AGRG6	505	1819720	2207680	NA	1572010	NA	NA	NA	NA
P05556	8.14934e-08	-4.3352	DOWN	EJSSEICSNNGECVCGQCVCR_H(6)N(2)_(N(N(H(H(H))(H(H(H))))))_P05556_ITB1_520	EJSSEICSNNGECVCGQCVCR	H(6)N(2)	(N(N(H(H(H))(H(H(H))))))	P05556	ITB1	520	1799130	NA	2722090	1937240	NA	NA	NA	NA
P52797	5.39146e-07	-4.37895	DOWN	HAVYWJSSNQHLR_H(6)N(2)_(N(N(H(H(H))(H(H(H))))))_P52797_EFNA3_38	HAVYWJSSNQHLR	H(6)N(2)	(N(N(H(H(H))(H(H(H))))))	P52797	EFNA3	38	1481530	2892620	NA	2285520	NA	NA	NA	NA
Q9H5V8	4.86163e-06	-4.43096	DOWN	QJISVTLR_H(3)N(2)_(N(N(H(H)(H))))_Q9H5V8_CDCP1_512	QJISVTLR	H(3)N(2)	(N(N(H(H)(H))))	Q9H5V8	CDCP1	512	NA	2003470	4103350	1397630	NA	NA	NA	NA
Q16880	1.04081e-07	-4.50295	DOWN	NLGJNTK_H(5)N(2)_(N(N(H(H(H))(H(H)))))_Q16880_CGT_333	NLGJNTK	H(5)N(2)	(N(N(H(H(H))(H(H)))))	Q16880	CGT	333	1768080	NA	2752310	2958860	NA	NA	NA	NA
Q9Y653	2.73206e-07	-4.51415	DOWN	IJATVWK_H(8)N(2)_(N(N(H(H(H(H)))(H(H)(H)(H)))))_Q9Y653_AGRG1_234	IJATVWK	H(8)N(2)	(N(N(H(H(H(H)))(H(H)(H)(H)))))	Q9Y653	AGRG1	234	NA	1745630	2921980	2517960	NA	NA	NA	NA
Q9Y639	0.00029876	-4.55323	DOWN	AJATIEVK_H(3)N(5)_(N(N(H(H(N))(H(N)(N)))))_Q9Y639_NPTN_229	AJATIEVK	H(3)N(5)	(N(N(H(H(N))(H(N)(N)))))	Q9Y639	NPTN	229	997175	4414900	1603390	NA	NA	NA	NA	NA
Q6P9A2	2.30386e-09	-4.58106	DOWN	LEJSTAPIR_H(6)N(2)_(N(N(H(H(H))(H(H(H))))))_Q6P9A2_GLT18_320	LEJSTAPIR	H(6)N(2)	(N(N(H(H(H))(H(H(H))))))	Q6P9A2	GLT18	320	2319180	NA	2925620	2799540	NA	NA	NA	NA
P11047	1.61504e-08	-4.60323	DOWN	CDQCEENYFYJR_H(8)N(2)_(N(N(H(H(H(H)))(H(H)(H(H))))))_P11047_LAMC1_1022	CDQCEENYFYJR	H(8)N(2)	(N(N(H(H(H(H)))(H(H)(H(H))))))	P11047	LAMC1	1022	2162260	NA	2753800	3047610	NA	NA	NA	NA
Q8N766	6.27693e-09	-4.61026	DOWN	FINYJQTVSR_H(4)N(2)_(N(N(H(H)(H(H)))))_Q8N766_EMC1_913	FINYJQTVSR	H(4)N(2)	(N(N(H(H)(H(H)))))	Q8N766	EMC1	913	2375120	NA	2650610	2975220	NA	NA	NA	NA
Q12841	2.94848e-08	-4.66943	DOWN	GSJYSEILDK_H(8)N(2)_(N(N(H(H(H(H)))(H(H)(H)(H)))))_Q12841_FSTL1_144	GSJYSEILDK	H(8)N(2)	(N(N(H(H(H(H)))(H(H)(H)(H)))))	Q12841	FSTL1	144	2338830	2536300	NA	3697600	NA	NA	NA	NA
O60637	1.33998e-05	-4.68318	DOWN	JQSVPLSCCR_H(5)N(2)_(N(N(H(H)(H(H(H))))))_O60637_TSN3_167	JQSVPLSCCR	H(5)N(2)	(N(N(H(H)(H(H(H))))))	O60637	TSN3	167	1243920	3390070	NA	4614880	NA	NA	NA	NA
O00469	1.29148e-08	-4.88645	DOWN	YJCSIESPR_H(5)N(2)_(N(N(H(H(H))(H(H)))))_O00469_PLOD2_696	YJCSIESPR	H(5)N(2)	(N(N(H(H(H))(H(H)))))	O00469	PLOD2	696	3834520	2875780	4016610	2812640	NA	NA	NA	NA
Q08380	9.24477e-07	-4.93832	DOWN	ALGFEJATQALGR_H(5)N(2)_(N(N(H(H(H))(H(H)))))_Q08380_LG3BP_69	ALGFEJATQALGR	H(5)N(2)	(N(N(H(H(H))(H(H)))))	Q08380	LG3BP	69	NA	4053740	2058370	4565780	NA	NA	NA	NA
O00391	1.71272e-09	-4.97866	DOWN	JSTLDPGKPEMMK_H(8)N(2)_(N(N(H(H(H(H)))(H(H)(H)(H)))))_O00391_QSOX1_575	JSTLDPGKPEMMK	H(8)N(2)	(N(N(H(H(H(H)))(H(H)(H)(H)))))	O00391	QSOX1	575	3282730	3277680	4296320	NA	NA	NA	NA	NA
Q6YHK3	7.91971e-07	-5.0835	DOWN	HLJGTITAK_H(5)N(2)_(N(N(H(H)(H(H(H))))))_Q6YHK3_CD109_247	HLJGTITAK	H(5)N(2)	(N(N(H(H)(H(H(H))))))	Q6YHK3	CD109	247	6376950	3452490	2700450	NA	NA	NA	NA	NA
P07602	9.31761e-10	-5.16121	DOWN	LIDNJK_H(6)N(3)A(1)_(N(N(H(H)(H(H)(H(N(H(A))))))))_P07602_SAP_332	LIDNJK	H(6)N(3)A(1)	(N(N(H(H)(H(H)(H(N(H(A))))))))	P07602	SAP	332	4076810	3596680	4470050	NA	NA	NA	NA	NA
O15460	9.96004e-08	-5.2078	DOWN	TLTJQTEAELATPEGIYER_H(8)N(2)_(N(N(H(H(H(H)))(H(H(H(H)))))))_O15460_P4HA2_264	TLTJQTEAELATPEGIYER	H(8)N(2)	(N(N(H(H(H(H)))(H(H(H(H)))))))	O15460	P4HA2	264	4414690	2766760	NA	5452190	NA	NA	NA	NA
O75503	8.2736e-07	-5.24431	DOWN	NIETJYTR_H(3)N(2)_(N(N(H(H)(H))))_O75503_CLN5_255	NIETJYTR	H(3)N(2)	(N(N(H(H)(H))))	O75503	CLN5	255	NA	6929630	3149760	3130880	NA	NA	NA	NA
P11117	9.31761e-10	-5.31315	DOWN	YEQLQJETR_H(6)N(2)_(N(N(H(H(H))(H(H)(H)))))_P11117_PPAL_167	YEQLQJETR	H(6)N(2)	(N(N(H(H(H))(H(H)(H)))))	P11117	PPAL	167	4410800	4095720	4570430	4925220	NA	NA	NA	NA
P06213	8.11904e-10	-5.35503	DOWN	GLSPGJYSVR_H(5)N(2)_(N(N(H(H(H))(H(H)))))_P06213_INSR_920	GLSPGJYSVR	H(5)N(2)	(N(N(H(H(H))(H(H)))))	P06213	INSR	920	4808300	4157090	4919680	NA	NA	NA	NA	NA
Q8IV08	7.11027e-08	-5.37411	DOWN	DJHTHSDIQVK_H(3)N(2)_(N(N(H(H)(H))))_Q8IV08_PLD3_387	DJHTHSDIQVK	H(3)N(2)	(N(N(H(H)(H))))	Q8IV08	PLD3	387	5269750	5872900	NA	3176180	NA	NA	NA	NA
Q08380	1.05067e-09	-5.38651	DOWN	PFYLTJSSGVD_H(8)N(2)_(N(N(H(H(H(H)))(H(H(H(H)))))))_Q08380_LG3BP_580	PFYLTJSSGVD	H(8)N(2)	(N(N(H(H(H(H)))(H(H(H(H)))))))	Q08380	LG3BP	580	4453730	NA	5475390	4917710	NA	NA	NA	NA
P15514	5.96612e-10	-5.50516	DOWN	VEQVVKPPQJK_H(9)N(2)_(N(N(H(H)(H(H)(H(H(H(H(H)))))))))_P15514_AREG_113	VEQVVKPPQJK	H(9)N(2)	(N(N(H(H)(H(H)(H(H(H(H(H)))))))))	P15514	AREG	113	NA	5074450	5495640	4919050	NA	NA	NA	NA
O15031	1.50609e-08	-5.51206	DOWN	LHVTLYJCSFGR_H(6)N(2)_(N(N(H(H(H))(H(H(H))))))_O15031_PLXB2_759	LHVTLYJCSFGR	H(6)N(2)	(N(N(H(H(H))(H(H(H))))))	O15031	PLXB2	759	NA	5503000	5313150	3876300	NA	NA	NA	NA
P78536	6.42918e-10	-5.51865	DOWN	MFSJCSK_H(5)N(4)_(N(N(H(H(N(H)))(H(N(H))))))_P78536_ADA17_452	MFSJCSK	H(5)N(4)	(N(N(H(H(N(H)))(H(N(H))))))	P78536	ADA17	452	5171800	4771530	5726170	NA	NA	NA	NA	NA
Q9P244	2.72073e-09	-5.52796	DOWN	LLGJSSR_H(5)N(2)_(N(N(H(H(H))(H(H)))))_Q9P244_LRFN1_343;339	LLGJSSR	H(5)N(2)	(N(N(H(H(H))(H(H)))))	Q9P244	LRFN1	343;339	4774270	6253110	4976240	NA	NA	NA	NA	NA
Q8IWF2	1.02079e-09	-5.53383	DOWN	VQYJTTIAHVTLDK_H(8)N(2)_(N(N(H(H(H(H)))(H(H)(H)(H)))))_Q8IWF2_FXRD2_143	VQYJTTIAHVTLDK	H(8)N(2)	(N(N(H(H(H(H)))(H(H)(H)(H)))))	Q8IWF2	FXRD2	143	4788790	5651060	5023030	5516220	NA	NA	NA	NA
P11047	4.76382e-08	-5.5523	DOWN	VJNTLSSQISR_H(9)N(2)_(N(N(H(H(H(H)))(H(H)(H(H(H)))))))_P11047_LAMC1_1107	VJNTLSSQISR	H(9)N(2)	(N(N(H(H(H(H)))(H(H)(H(H(H)))))))	P11047	LAMC1	1107	6503280	3647310	6593530	NA	NA	NA	NA	NA
P00533	1.75304e-09	-5.68908	DOWN	TCPAGVMGEJNTLVWK_H(9)N(2)_(N(N(H(H(H(H)))(H(H(H(H(H))))))))_P00533_EGFR_603	TCPAGVMGEJNTLVWK	H(9)N(2)	(N(N(H(H(H(H)))(H(H(H(H(H))))))))	P00533	EGFR	603	5122210	6831160	6057450	NA	NA	NA	NA	NA
P78536	6.22944e-10	-5.71159	DOWN	JTSWDNAGFK_H(7)N(2)_(N(N(H(H(H(H)))(H(H(H))))))_P78536_ADA17_264	JTSWDNAGFK	H(7)N(2)	(N(N(H(H(H(H)))(H(H(H))))))	P78536	ADA17	264	NA	5692990	5925440	6298200	NA	NA	NA	NA
P11717	1.07762e-08	-5.71449	DOWN	DAGVGFPEYQEEDJSTYNFR_H(8)N(2)_(N(N(H(H(H(H)))(H(H(H(H)))))))_P11717_MPRI_747	DAGVGFPEYQEEDJSTYNFR	H(8)N(2)	(N(N(H(H(H(H)))(H(H(H(H)))))))	P11717	MPRI	747	NA	4366390	7584830	6065370	NA	NA	NA	NA
Q4KMQ2	1.5202e-08	-5.72022	DOWN	LJITCESSK_H(9)N(2)_(N(N(H(H(H)(H))(H(H(H))(H(H))))))_Q4KMQ2_ANO6_361	LJITCESSK	H(9)N(2)	(N(N(H(H(H)(H))(H(H(H))(H(H))))))	Q4KMQ2	ANO6	361	4461050	NA	8293170	5890560	NA	NA	NA	NA
Q5TFQ8	6.22944e-10	-5.78723	DOWN	AENQVJVTCQVR_H(5)N(2)_(N(N(H(H)(H(H(H))))))_Q5TFQ8_SIRBL_269;270	AENQVJVTCQVR	H(5)N(2)	(N(N(H(H)(H(H(H))))))	Q5TFQ8	SIRBL	269;270	5658800	6374090	NA	6302700	NA	NA	NA	NA
Q08722	4.80161e-08	-5.83483	DOWN	DIYTFDGALJK_H(6)N(3)A(1)_(N(N(H(H)(H(H)(H(N(H(A))))))))_Q08722_CD47_73	DIYTFDGALJK	H(6)N(3)A(1)	(N(N(H(H)(H(H)(H(N(H(A))))))))	Q08722	CD47	73	7885460	7196650	4541590	NA	NA	NA	NA	NA
Q9NUM4	1.71272e-09	-5.84647	DOWN	LNJITIIGPLDMK_H(7)N(2)_(N(N(H(H(H))(H(H(H(H)))))))_Q9NUM4_T106B_183	LNJITIIGPLDMK	H(7)N(2)	(N(N(H(H(H))(H(H(H(H)))))))	Q9NUM4	T106B	183	NA	7487510	6611040	5558290	NA	NA	NA	NA
Q08380	1.26831e-07	-6.01332	DOWN	GLJLTEDTYKPR_H(3)N(6)_(N(N(H(H(N(N)))(H(N(N))))))_Q08380_LG3BP_398	GLJLTEDTYKPR	H(3)N(6)	(N(N(H(H(N(N)))(H(N(N))))))	Q08380	LG3BP	398	5753210	5050290	8866340	NA	NA	NA	NA	NA
P07602	2.51847e-05	-6.04089	DOWN	LIDNJK_H(7)N(5)F(2)_(N(N(H(N)(H(H)(H))(H(N(H)(F))(N(H)(F))))))_P07602_SAP_332	LIDNJK	H(7)N(5)F(2)	(N(N(H(N)(H(H)(H))(H(N(H)(F))(N(H)(F))))))	P07602	SAP	332	20941300	3237960	5293030	NA	NA	NA	NA	NA
P11279	4.58984e-09	-6.08899	DOWN	LLNINPJK_H(7)N(2)_(N(N(H(H(H)(H))(H(H)(H)))))_P11279_LAMP1_261	LLNINPJK	H(7)N(2)	(N(N(H(H(H)(H))(H(H)(H)))))	P11279	LAMP1	261	8684020	6314380	NA	8985770	NA	NA	NA	NA
P12109	1.1435e-07	-6.15152	DOWN	JVTAQICIDK_H(8)N(2)_(N(N(H(H(H(H)))(H(H)(H)(H)))))_P12109_CO6A1_804	JVTAQICIDK	H(8)N(2)	(N(N(H(H(H(H)))(H(H)(H)(H)))))	P12109	CO6A1	804	NA	5888030	6900390	8036870	NA	NA	NA	NA
Q8NHP8	2.08045e-08	-6.24323	DOWN	JQSLVQDMDSMVR_H(7)N(2)_(N(N(H(H(H)(H))(H(H(H))))))_Q8NHP8_PLBL2_465	JQSLVQDMDSMVR	H(7)N(2)	(N(N(H(H(H)(H))(H(H(H))))))	Q8NHP8	PLBL2	465	10210300	NA	10258800	5808120	NA	NA	NA	NA
Q96AE7	3.72324e-09	-6.25405	DOWN	VJLSAPLLPK_H(8)N(2)_(N(N(H(H(H(H)))(H(H)(H)(H)))))_Q96AE7_TTC17_184	VJLSAPLLPK	H(8)N(2)	(N(N(H(H(H(H)))(H(H)(H)(H)))))	Q96AE7	TTC17	184	NA	8322180	7110840	9844190	NA	NA	NA	NA
P07602	2.79881e-09	-6.29157	DOWN	LIDNJK_H(5)N(4)A(2)_(N(N(H(H(N(H(A))))(H(N(H(A)))))))_P07602_SAP_332	LIDNJK	H(5)N(4)A(2)	(N(N(H(H(N(H(A))))(H(N(H(A)))))))	P07602	SAP	332	10575400	NA	9451410	7125700	NA	NA	NA	NA
P42892	8.55021e-08	-6.30928	DOWN	HLLEJSTASVSEAER_H(6)N(5)_(N(N(H(H(N(H)))(H(N(H(N(H))))))))_P42892_ECE1_166	HLLEJSTASVSEAER	H(6)N(5)	(N(N(H(H(N(H)))(H(N(H(N(H))))))))	P42892	ECE1	166	13318300	8538760	NA	5896800	NA	NA	NA	NA
Q9Y639	1.89824e-09	-6.3115	DOWN	JASNMEYR_H(7)N(2)_(N(N(H(H(H))(H(H(H(H)))))))_Q9Y639_NPTN_197	JASNMEYR	H(7)N(2)	(N(N(H(H(H))(H(H(H(H)))))))	Q9Y639	NPTN	197	7862160	7557680	10480900	NA	NA	NA	NA	NA
Q5TFQ8	1.1361e-08	-6.31764	DOWN	AENQVJVTCQVR_H(7)N(2)_(N(N(H(H(H))(H(H(H(H)))))))_Q5TFQ8_SIRBL_269;270	AENQVJVTCQVR	H(7)N(2)	(N(N(H(H(H))(H(H(H(H)))))))	Q5TFQ8	SIRBL	269;270	9322490	6669680	8977990	11801600	NA	NA	NA	NA
P23229	1.24261e-07	-6.41501	DOWN	AJHSGAVVLLK_H(8)N(2)_(N(N(H(H(H(H)))(H(H)(H)(H)))))_P23229_ITA6_323	AJHSGAVVLLK	H(8)N(2)	(N(N(H(H(H(H)))(H(H)(H)(H)))))	P23229	ITA6	323	10187400	5756450	10327700	14248900	NA	NA	NA	NA
P13726	7.11895e-08	-6.44905	DOWN	VJVTVEDER_H(5)N(3)_(N(H)(N(H(H)(H(N(H))))))_P13726_TF_156	VJVTVEDER	H(5)N(3)	(N(H)(N(H(H)(H(N(H))))))	P13726	TF	156	NA	8920260	8431110	7972600	NA	NA	NA	NA
P13726	5.76044e-07	-6.4648	DOWN	VJVTVEDER_H(6)N(4)A(1)_(N(N(H(H(N(H(H))))(H(N(H(A)))))))_P13726_TF_156	VJVTVEDER	H(6)N(4)A(1)	(N(N(H(H(N(H(H))))(H(N(H(A)))))))	P13726	TF	156	5613050	NA	15712800	7610550	NA	NA	NA	NA
P38571	2.84e-07	-6.46999	DOWN	NYFHYJQSYPPTYNVK_H(3)N(2)_(N(N(H(H)(H))))_P38571_LICH_321	NYFHYJQSYPPTYNVK	H(3)N(2)	(N(N(H(H)(H))))	P38571	LICH	321	18284600	8757310	NA	7093880	NA	NA	NA	NA
P07602	7.80149e-10	-6.6322	DOWN	LIDNJK_H(5)N(4)A(1)_(N(N(H(H(N(H)))(H(N(H(A)))))))_P07602_SAP_332	LIDNJK	H(5)N(4)A(1)	(N(N(H(H(N(H)))(H(N(H(A)))))))	P07602	SAP	332	9278620	11373700	12501600	NA	NA	NA	NA	NA
Q6AZY7	5.63512e-09	-6.64551	DOWN	ALJJCSFCHEAGQLGPEIR_H(8)N(2)_(N(N(H(H(H(H)))(H(H(H(H)))))))_Q6AZY7_SCAR3_114	ALJJCSFCHEAGQLGPEIR	H(8)N(2)	(N(N(H(H(H(H)))(H(H(H(H)))))))	Q6AZY7	SCAR3	114	11639100	9431560	10043000	14831700	NA	NA	NA	NA
P08581	4.13212e-10	-6.73977	DOWN	JFTVACQHR_H(9)N(2)_(N(N(H(H(H)(H))(H(H)(H(H(H)))))))_P08581_MET_785	JFTVACQHR	H(9)N(2)	(N(N(H(H(H)(H))(H(H)(H(H(H)))))))	P08581	MET	785	11879800	NA	12496600	11681200	NA	NA	NA	NA
P10253	6.9268e-06	-6.78584	DOWN	LEJLSSSEMGYTATLTR_H(6)N(2)_(N(N(H(H(H))(H(H(H))))))_P10253_LYAG_140	LEJLSSSEMGYTATLTR	H(6)N(2)	(N(N(H(H(H))(H(H(H))))))	P10253	LYAG	140	NA	21022300	18264500	4102540	NA	NA	NA	NA
P11717	4.13212e-10	-6.8038	DOWN	TJITLVCK_H(7)N(2)_(N(N(H(H(H)(H))(H(H(H))))))_P11717_MPRI_581	TJITLVCK	H(7)N(2)	(N(N(H(H(H)(H))(H(H(H))))))	P11717	MPRI	581	NA	12654200	13693200	12410500	NA	NA	NA	NA
Q9Y4L1	3.17501e-07	-6.95284	DOWN	LSALDNLLJHSSMFLK_H(6)N(2)_(N(N(H(H(H))(H(H)(H)))))_Q9Y4L1_HYOU1_830	LSALDNLLJHSSMFLK	H(6)N(2)	(N(N(H(H(H))(H(H)(H)))))	Q9Y4L1	HYOU1	830	NA	26402700	9947220	10361800	NA	NA	NA	NA
O15460	6.42918e-10	-6.99783	DOWN	TLTJQTEAELATPEGIYER_H(6)N(2)_(N(N(H(H(H))(H(H(H))))))_O15460_P4HA2_264	TLTJQTEAELATPEGIYER	H(6)N(2)	(N(N(H(H(H))(H(H(H))))))	O15460	P4HA2	264	NA	14242200	17222800	12430900	NA	NA	NA	NA
P04035	8.50618e-10	-7.09249	DOWN	WIADPSPQJSTADTSK_H(8)N(2)_(N(N(H(H(H(H)))(H(H(H(H)))))))_P04035_HMDH_281	WIADPSPQJSTADTSK	H(8)N(2)	(N(N(H(H(H(H)))(H(H(H(H)))))))	P04035	HMDH	281	NA	13691400	18733500	13424300	NA	NA	NA	NA
Q96J42	4.67907e-08	-7.09506	DOWN	IFIFJQTGIEAK_H(9)N(2)_(N(N(H(H(H(H)))(H(H(H(H(H))))))))_Q96J42_TXD15_293	IFIFJQTGIEAK	H(9)N(2)	(N(N(H(H(H(H)))(H(H(H(H(H))))))))	Q96J42	TXD15	293	18976900	20569800	10343000	NA	NA	NA	NA	NA
Q5TFQ8	5.96612e-10	-7.1321	DOWN	AENQVJVTCQVR_H(6)N(3)_(N(N(H(H(H)(H))(H(N(H))))))_Q5TFQ8_SIRBL_269;270	AENQVJVTCQVR	H(6)N(3)	(N(N(H(H(H)(H))(H(N(H))))))	Q5TFQ8	SIRBL	269;270	NA	17919700	15318900	15247500	NA	NA	NA	NA
P11047	5.11626e-09	-7.17403	DOWN	VJNTLSSQISR_H(8)N(2)_(N(N(H(H(H(H)))(H(H)(H)(H)))))_P11047_LAMC1_1107	VJNTLSSQISR	H(8)N(2)	(N(N(H(H(H(H)))(H(H)(H)(H)))))	P11047	LAMC1	1107	11574200	NA	20589700	19122300	NA	NA	NA	NA
P42892	5.28329e-10	-7.18245	DOWN	HLLEJSTASVSEAER_H(6)N(2)_(N(N(H(H(H))(H(H(H))))))_P42892_ECE1_166	HLLEJSTASVSEAER	H(6)N(2)	(N(N(H(H(H))(H(H(H))))))	P42892	ECE1	166	NA	17748800	15508200	16160000	NA	NA	NA	NA
Q6ZMG9	4.77557e-10	-7.22687	DOWN	FWLPHJVTWADLK_H(7)N(2)_(N(N(H(H(H))(H(H(H(H)))))))_Q6ZMG9_CERS6_18	FWLPHJVTWADLK	H(7)N(2)	(N(N(H(H(H))(H(H(H(H)))))))	Q6ZMG9	CERS6	18	16324000	NA	16154800	17658700	NA	NA	NA	NA
P04843	8.19154e-05	-7.26694	DOWN	DEIGJVSTSHLLILDDSVEMEIRPR_H(7)N(2)_(N(N(H(H(H)(H))(H(H(H))))))_P04843_RPN1_299	DEIGJVSTSHLLILDDSVEMEIRPR	H(7)N(2)	(N(N(H(H(H)(H))(H(H(H))))))	P04843	RPN1	299	32429800	2928500	34407800	NA	NA	NA	NA	NA
Q14517	9.91443e-10	-7.27749	DOWN	YTLJITVYDLGIPQK_H(9)N(2)_(N(N(H(H(H(H(H))))(H(H(H(H)))))))_Q14517_FAT1_791	YTLJITVYDLGIPQK	H(9)N(2)	(N(N(H(H(H(H(H))))(H(H(H(H)))))))	Q14517	FAT1	791	NA	15970900	16441500	21740200	NA	NA	NA	NA
O94901	5.28573e-10	-7.46386	DOWN	TLSPTGJISSAPK_H(8)N(2)_(N(N(H(H(H(H)))(H(H(H(H)))))))_O94901_SUN1_732	TLSPTGJISSAPK	H(8)N(2)	(N(N(H(H(H(H)))(H(H(H(H)))))))	O94901	SUN1	732	17837600	17988200	22813900	21598300	NA	NA	NA	NA
O94905	5.80653e-08	-7.46935	DOWN	JYTADYDK_H(7)N(2)_(N(N(H(H(H)(H))(H(H(H))))))_O94905_ERLN2_106;108	JYTADYDK	H(7)N(2)	(N(N(H(H(H)(H))(H(H(H))))))	O94905	ERLN2	106;108	25646800	NA	29099700	11977700	NA	NA	NA	NA
P11717	4.77557e-10	-7.52067	DOWN	JGSSIVDLSPLIHR_H(9)N(2)_(N(N(H(H(H)(H))(H(H(H(H(H))))))))_P11717_MPRI_1656	JGSSIVDLSPLIHR	H(9)N(2)	(N(N(H(H(H)(H))(H(H(H(H(H))))))))	P11717	MPRI	1656	21751700	21543200	19735000	NA	NA	NA	NA	NA
O15342	3.91318e-09	-7.68059	DOWN	JETIWYLK_H(8)N(2)_(N(N(H(H(H(H)))(H(H)(H)(H)))))_O15342_VA0E1_70	JETIWYLK	H(8)N(2)	(N(N(H(H(H(H)))(H(H)(H)(H)))))	O15342	VA0E1	70	29655200	25159700	18692100	20675100	NA	NA	NA	NA
P26006	4.13212e-10	-7.68415	DOWN	MJITVK_H(8)N(2)_(N(N(H(H(H(H)))(H(H)(H)(H)))))_P26006_ITA3_107	MJITVK	H(8)N(2)	(N(N(H(H(H(H)))(H(H)(H)(H)))))	P26006	ITA3	107	21981100	23767200	25609900	NA	NA	NA	NA	NA
Q13740	9.91443e-10	-7.69024	DOWN	EGDJITLK_H(6)N(5)A(1)_(N(N(H(H(N(H)))(H(N(H))(N(H)(A))))))_Q13740_CD166_265	EGDJITLK	H(6)N(5)A(1)	(N(N(H(H(N(H)))(H(N(H))(N(H)(A))))))	Q13740	CD166	265	25519800	18056100	NA	25835100	NA	NA	NA	NA
P13726	6.44859e-10	-7.90202	DOWN	VJVTVEDER_H(6)N(3)A(1)_(N(N(H(H)(H(H)(H(N(H(A))))))))_P13726_TF_156	VJVTVEDER	H(6)N(3)A(1)	(N(N(H(H)(H(H)(H(N(H(A))))))))	P13726	TF	156	22094500	27950000	27665700	NA	NA	NA	NA	NA
P18084	9.31761e-10	-8.14603	DOWN	SJLTVLR_H(9)N(2)_(N(N(H(H(H(H)))(H(H(H(H(H))))))))_P18084_ITB5_705	SJLTVLR	H(9)N(2)	(N(N(H(H(H(H)))(H(H(H(H(H))))))))	P18084	ITB5	705	28407800	NA	31028700	41339000	NA	NA	NA	NA
Q92542	1.30275e-09	-8.18549	DOWN	JISGVVLADHSGAFHNK_H(9)N(2)_(N(N(H(H(H(H)))(H(H)(H(H(H)))))))_Q92542_NICA_435	JISGVVLADHSGAFHNK	H(9)N(2)	(N(N(H(H(H(H)))(H(H)(H(H(H)))))))	Q92542	NICA	435	NA	31791800	29066400	43189700	NA	NA	NA	NA
Q02809	6.22944e-10	-8.33968	DOWN	EQIJITLDHR_H(10)N(2)_(N(N(H(H(H(H(H))))(H(H)(H(H(H)))))))_Q02809_PLOD1_197	EQIJITLDHR	H(10)N(2)	(N(N(H(H(H(H(H))))(H(H)(H(H(H)))))))	Q02809	PLOD1	197	29078100	37387800	39920000	NA	NA	NA	NA	NA
Q29983	4.13212e-10	-8.37674	DOWN	TVPPMVJVTR_H(7)N(2)_(N(N(H(H(H))(H(H(H(H)))))))_Q29983_MICA_210	TVPPMVJVTR	H(7)N(2)	(N(N(H(H(H))(H(H(H(H)))))))	Q29983	MICA	210	38055200	34710300	37731500	39864300	NA	NA	NA	NA
Q14517	1.35279e-09	-8.49128	DOWN	IVVJVSDTNDHAPWFTASSYK_H(9)N(2)_(N(N(H(H)(H(H)(H(H(H(H(H)))))))))_Q14517_FAT1_1551	IVVJVSDTNDHAPWFTASSYK	H(9)N(2)	(N(N(H(H)(H(H)(H(H(H(H(H)))))))))	Q14517	FAT1	1551	35885000	31811000	55842000	NA	NA	NA	NA	NA
Q96HE7	0.000470371	-8.70124	DOWN	WGHJITEFQQR_H(6)N(2)_(N(N(H(H)(H(H)(H)(H)))))_Q96HE7_ERO1A_280	WGHJITEFQQR	H(6)N(2)	(N(N(H(H)(H(H)(H)(H)))))	Q96HE7	ERO1A	280	NA	155969000	3121700	138172000	NA	NA	NA	NA
Q29983	4.13212e-10	-8.92066	DOWN	TVPPMVJVTR_H(8)N(2)_(N(N(H(H(H(H)))(H(H(H(H)))))))_Q29983_MICA_210	TVPPMVJVTR	H(8)N(2)	(N(N(H(H(H(H)))(H(H(H(H)))))))	Q29983	MICA	210	NA	48401400	57384200	56760600	NA	NA	NA	NA
Q9H5V8	4.77557e-10	-9.15322	DOWN	GLPSLTSVSWJISVPR_H(9)N(2)_(N(N(H(H(H(H(H))))(H(H(H(H)))))))_Q9H5V8_CDCP1_577	GLPSLTSVSWJISVPR	H(9)N(2)	(N(N(H(H(H(H(H))))(H(H(H(H)))))))	Q9H5V8	CDCP1	577	71762600	52776800	72059900	NA	NA	NA	NA	NA
P43308	1.19185e-07	-9.4795	DOWN	IAPASJVSHTVVLRPLK_H(9)N(2)_(N(N(H(H(H)(H(H)))(H(H)(H(H))))))_P43308_SSRB_88	IAPASJVSHTVVLRPLK	H(9)N(2)	(N(N(H(H(H)(H(H)))(H(H)(H(H))))))	P43308	SSRB	88	75863100	95428200	NA	144168000	NA	NA	NA	NA
P14625	0.000254455	-9.91995	DOWN	HNJDTQHIWESDSNEFSVIADPR_H(9)N(2)_(N(N(H(H(H(H(H))))(H(H(H(H)))))))_P14625_ENPL_217	HNJDTQHIWESDSNEFSVIADPR	H(9)N(2)	(N(N(H(H(H(H(H))))(H(H(H(H)))))))	P14625	ENPL	217	480007000	455181000	NA	8164160	NA	NA	NA	NA
P43308	3.97837e-05	-10.6769	DOWN	IAPASJVSHTVVLR_H(9)N(2)_(N(N(H(H(H))(H(H(H))(H(H(H)))))))_P43308_SSRB_88	IAPASJVSHTVVLR	H(9)N(2)	(N(N(H(H(H))(H(H(H))(H(H(H)))))))	P43308	SSRB	88	564013000	622853000	NA	23145800	NA	NA	NA	NA
