# Supplementary material for: Investigation on acquired palbociclib resistance by LC-MS based multi-omics analysis
Source: Front Mol Biosci. 2023 Jan 19;10:1116398. doi: 10.3389/fmolb.2023.1116398 (PMC9892630; doi:10.3389/fmolb.2023.1116398)
Supplement: Supplementary file 1 [file DataSheet1.zip › Supplementary table 7 metabolitis enrichment file.xlsx]

## Sheet: MetaboPath_Over.Representation.
pathwayName	pathsource	ComponentRatio	BackgroundRatio	pvalue	p_adjust	MatchedID	Links
Metabolism	Reactome	8	1265/4289	5.63743e-05	0.000861797	C00408/C00063/C00043/C00015/C01243/C00044/C00131/C00570	https://reactome.org/PathwayBrowser/#/R-HSA-1430728
Synthesis of DNA	Wikipathways		13/4289	1.2082e-06	0.000109959	C00063/C00044/C00131	http://www.wikipathways.org/index.php/Pathway:WP1925
Synthesis and interconversion of nucleotide di- and triphosphates	Reactome	4	47/4289	8.58624e-07	0.000109959	C00063/C00015/C00044/C00131	https://reactome.org/PathwayBrowser/#/R-HSA-499943
Biochemical Pathways Part I	Wikipathways		467/4289	1.26314e-06	0.000109959	C00408/C00063/C00043/C00015/C00044/C00131/C00570	http://www.wikipathways.org/index.php/Pathway:WP3604
Telomere Maintenance	Wikipathways		14/4289	1.53636e-06	0.000109959	C00063/C00044/C00131	http://www.wikipathways.org/index.php/Pathway:WP1928
HIV Life Cycle	Wikipathways		14/4289	1.53636e-06	0.000109959	C00063/C00044/C00131	http://www.wikipathways.org/index.php/Pathway:WP2658
Synthesis of substrates in N-glycan biosythesis	Reactome	4	68/4289	3.85878e-06	0.0002035	C00063/C00043/C00015/C00044	https://reactome.org/PathwayBrowser/#/R-HSA-446219
Biosynthesis of the N-glycan precursor (dolichol lipid-linked oligosaccharide, LLO) and transfer to a nascent protein	Reactome	4	81/4289	7.8062e-06	0.000372467	C00063/C00043/C00015/C00044	https://reactome.org/PathwayBrowser/#/R-HSA-446193
Asparagine N-linked glycosylation	Reactome	4	119/4289	3.61986e-05	0.00057573	C00063/C00043/C00015/C00044	https://reactome.org/PathwayBrowser/#/R-HSA-446203
Metabolism of carbohydrates	Reactome	4	144/4289	7.68321e-05	0.000999815	C00043/C00015/C00044/C00131	https://reactome.org/PathwayBrowser/#/R-HSA-71387
Metabolism of nucleotides	Reactome	4	150/4289	9.01988e-05	0.00106328	C00063/C00015/C00044/C00131	https://reactome.org/PathwayBrowser/#/R-HSA-15869
CMP-<i>N</i>-acetylneuraminate biosynthesis I (eukaryotes)	HumanCyc		15/4289	1.91876e-06	0.000120163	C00063/C00043/C00015
S Phase	Wikipathways		17/4289	2.86258e-06	0.00015935	C00063/C00044/C00131	http://www.wikipathways.org/index.php/Pathway:WP2772
Post-translational protein modification	Reactome	4	169/4289	0.000143893	0.00147124	C00063/C00043/C00015/C00044	https://reactome.org/PathwayBrowser/#/R-HSA-597592
Metabolism of proteins	Reactome	4	227/4289	0.00045202	0.00377503	C00063/C00043/C00015/C00044	https://reactome.org/PathwayBrowser/#/R-HSA-392499
Pyrimidine metabolism	EHMN		77/4289	6.36875e-06	0.000319074	C00063/C00015/C00044/C00131
Metabolism of lipids and lipoproteins	Reactome	4	525/4289	0.010361	0.0236113	C00063/C00015/C00044/C00570	https://reactome.org/PathwayBrowser/#/R-HSA-556833
Synthesis of DNA	Reactome	3	13/4289	1.2082e-06	0.000109959	C00063/C00044/C00131	https://reactome.org/PathwayBrowser/#/R-HSA-69239
Sialic acid metabolism	Wikipathways		27/4289	1.22057e-05	0.000439321	C00063/C00043/C00015	http://www.wikipathways.org/index.php/Pathway:WP3363
Telomere Maintenance	Reactome	3	14/4289	1.53636e-06	0.000109959	C00063/C00044/C00131	https://reactome.org/PathwayBrowser/#/R-HSA-157579
Asparagine N-linked glycosylation	Wikipathways		95/4289	1.47795e-05	0.000439321	C00063/C00043/C00015/C00044	http://www.wikipathways.org/index.php/Pathway:WP1785
DNA Replication	Reactome	3	14/4289	1.53636e-06	0.000109959	C00063/C00044/C00131	https://reactome.org/PathwayBrowser/#/R-HSA-69306
Extension of Telomeres	Reactome	3	14/4289	1.53636e-06	0.000109959	C00063/C00044/C00131	https://reactome.org/PathwayBrowser/#/R-HSA-180786
Telomere C-strand (Lagging Strand) Synthesis	Reactome	3	14/4289	1.53636e-06	0.000109959	C00063/C00044/C00131	https://reactome.org/PathwayBrowser/#/R-HSA-174417
Chromosome Maintenance	Reactome	3	15/4289	1.91876e-06	0.000120163	C00063/C00044/C00131	https://reactome.org/PathwayBrowser/#/R-HSA-73886
S Phase	Reactome	3	17/4289	2.86258e-06	0.00015935	C00063/C00044/C00131	https://reactome.org/PathwayBrowser/#/R-HSA-69242
Phosphate bond hydrolysis by NTPDase proteins	Reactome	3	25/4289	9.61453e-06	0.000437898	C00063/C00015/C00044	https://reactome.org/PathwayBrowser/#/R-HSA-8850843
Sialic acid metabolism	Reactome	3	27/4289	1.22057e-05	0.000439321	C00063/C00043/C00015	https://reactome.org/PathwayBrowser/#/R-HSA-4085001
Cell Cycle, Mitotic	Reactome	3	29/4289	1.5221e-05	0.000439321	C00063/C00044/C00131	https://reactome.org/PathwayBrowser/#/R-HSA-69278
Cell Cycle	Reactome	3	32/4289	2.06069e-05	0.000439321	C00063/C00044/C00131	https://reactome.org/PathwayBrowser/#/R-HSA-1640170
Transport to the Golgi and subsequent modification	Reactome	3	36/4289	2.95599e-05	0.000490724	C00043/C00015/C00044	https://reactome.org/PathwayBrowser/#/R-HSA-948021
Phospholipid metabolism	Reactome	3	108/4289	0.000793149	0.00509446	C00063/C00044/C00570	https://reactome.org/PathwayBrowser/#/R-HSA-1483257
Signal Transduction	Reactome	3	254/4289	0.00920081	0.0231126	C00043/C00015/C00044	https://reactome.org/PathwayBrowser/#/R-HSA-162582
Abortive elongation of HIV-1 transcript in the absence of Tat	Reactome	2	4/4289	1.82355e-05	0.000439321	C00063/C00044	https://reactome.org/PathwayBrowser/#/R-HSA-167242
RNA Polymerase III Chain Elongation	Reactome	2	4/4289	1.82355e-05	0.000439321	C00063/C00044	https://reactome.org/PathwayBrowser/#/R-HSA-73780
Sialuria or French Type Sialuria	SMPDB		32/4289	2.06069e-05	0.000439321	C00063/C00043/C00015
Sialuria or French Type Sialuria	SMPDB		32/4289	2.06069e-05	0.000439321	C00063/C00043/C00015
Amino Sugar Metabolism	SMPDB		32/4289	2.06069e-05	0.000439321	C00063/C00043/C00015
G(M2)-Gangliosidosis: Variant B, Tay-sachs disease	SMPDB		32/4289	2.06069e-05	0.000439321	C00063/C00043/C00015
Tay-Sachs Disease	SMPDB		32/4289	2.06069e-05	0.000439321	C00063/C00043/C00015
Salla Disease/Infantile Sialic Acid Storage Disease	SMPDB		32/4289	2.06069e-05	0.000439321	C00063/C00043/C00015
Aminosugars metabolism	INOH		32/4289	2.06069e-05	0.000439321	C00063/C00043/C00015
Formation of the HIV-1 Early Elongation Complex	Reactome	2	4/4289	1.82355e-05	0.000439321	C00063/C00044	https://reactome.org/PathwayBrowser/#/R-HSA-167158
HIV elongation arrest and recovery	Reactome	2	4/4289	1.82355e-05	0.000439321	C00063/C00044	https://reactome.org/PathwayBrowser/#/R-HSA-167287
Pre-NOTCH Processing in Golgi	Wikipathways		5/4289	3.03641e-05	0.000490724	C00043/C00015	http://www.wikipathways.org/index.php/Pathway:WP3825
Elongation arrest and recovery	Reactome	2	4/4289	1.82355e-05	0.000439321	C00063/C00044	https://reactome.org/PathwayBrowser/#/R-HSA-167287
Pausing and recovery of HIV elongation	Reactome	2	4/4289	1.82355e-05	0.000439321	C00063/C00044	https://reactome.org/PathwayBrowser/#/R-HSA-167290
Tat-mediated HIV elongation arrest and recovery	Reactome	2	4/4289	1.82355e-05	0.000439321	C00063/C00044	https://reactome.org/PathwayBrowser/#/R-HSA-167243
Pausing and recovery of Tat-mediated HIV elongation	Reactome	2	4/4289	1.82355e-05	0.000439321	C00063/C00044	https://reactome.org/PathwayBrowser/#/R-HSA-167238
RNA Polymerase II Pre-transcription Events	Reactome	2	4/4289	1.82355e-05	0.000439321	C00063/C00044	https://reactome.org/PathwayBrowser/#/R-HSA-674695
Formation of the Early Elongation Complex	Reactome	2	4/4289	1.82355e-05	0.000439321	C00063/C00044	https://reactome.org/PathwayBrowser/#/R-HSA-113418
RNA Polymerase II Transcription Elongation	Reactome	2	4/4289	1.82355e-05	0.000439321	C00063/C00044	https://reactome.org/PathwayBrowser/#/R-HSA-75955
protein <i>O</i>-[<i>N</i>-acetyl]-glucosylation	HumanCyc		5/4289	3.03641e-05	0.000490724	C00043/C00015
cRNA Synthesis	Reactome	2	4/4289	1.82355e-05	0.000439321	C00063/C00044	https://reactome.org/PathwayBrowser/#/R-HSA-192869
vRNA Synthesis	Reactome	2	4/4289	1.82355e-05	0.000439321	C00063/C00044	https://reactome.org/PathwayBrowser/#/R-HSA-192814
RNA Polymerase III Abortive And Retractive Initiation	Reactome	2	5/4289	3.03641e-05	0.000490724	C00063/C00044	https://reactome.org/PathwayBrowser/#/R-HSA-749476
RNA Polymerase III Transcription	Reactome	2	5/4289	3.03641e-05	0.000490724	C00063/C00044	https://reactome.org/PathwayBrowser/#/R-HSA-74158
RNA Polymerase II Promoter Escape	Reactome	2	5/4289	3.03641e-05	0.000490724	C00063/C00044	https://reactome.org/PathwayBrowser/#/R-HSA-73776
RNA Polymerase I Chain Elongation	Reactome	2	5/4289	3.03641e-05	0.000490724	C00063/C00044	https://reactome.org/PathwayBrowser/#/R-HSA-73777
RNA polymerase II transcribes snRNA genes	Wikipathways		6/4289	4.55037e-05	0.000712417	C00063/C00044	http://www.wikipathways.org/index.php/Pathway:WP3827
HIV Transcription Initiation	Reactome	2	5/4289	3.03641e-05	0.000490724	C00063/C00044	https://reactome.org/PathwayBrowser/#/R-HSA-167161
RNA Polymerase I, RNA Polymerase III, and Mitochondrial Transcription	Wikipathways		7/4289	6.36457e-05	0.000861797	C00063/C00044	http://www.wikipathways.org/index.php/Pathway:WP4135
RNA Polymerase II Transcription	Wikipathways		7/4289	6.36457e-05	0.000861797	C00063/C00044	http://www.wikipathways.org/index.php/Pathway:WP1906
NoRC negatively regulates rRNA expression	Wikipathways		7/4289	6.36457e-05	0.000861797	C00063/C00044	http://www.wikipathways.org/index.php/Pathway:WP3305
tRNA processing in the nucleus	Wikipathways		7/4289	6.36457e-05	0.000861797	C00063/C00044	http://www.wikipathways.org/index.php/Pathway:WP3552
DNA Replication	Wikipathways		7/4289	6.36457e-05	0.000861797	C00063/C00131	http://www.wikipathways.org/index.php/Pathway:WP466
RNA Polymerase II HIV Promoter Escape	Reactome	2	5/4289	3.03641e-05	0.000490724	C00063/C00044	https://reactome.org/PathwayBrowser/#/R-HSA-167162
HIV Transcription Elongation	Reactome	2	5/4289	3.03641e-05	0.000490724	C00063/C00044	https://reactome.org/PathwayBrowser/#/R-HSA-167169
Pre-NOTCH Processing in Golgi	Reactome	2	5/4289	3.03641e-05	0.000490724	C00043/C00015	https://reactome.org/PathwayBrowser/#/R-HSA-1912420
dolichyl-diphosphooligosaccharide biosynthesis	HumanCyc		7/4289	6.36457e-05	0.000861797	C00043/C00015
Metabolism of nucleotides	Wikipathways		143/4289	7.4755e-05	0.000994204	C00063/C00015/C00044/C00131	http://www.wikipathways.org/index.php/Pathway:WP1851
Phosphatidylinositol phosphate metabolism	EHMN		49/4289	7.54087e-05	0.000994204	C00043/C00015/C01243
Tat-mediated elongation of the HIV-1 transcript	Reactome	2	5/4289	3.03641e-05	0.000490724	C00063/C00044	https://reactome.org/PathwayBrowser/#/R-HSA-167246
Pre-NOTCH Expression and Processing	Wikipathways		8/4289	8.47818e-05	0.00101495	C00043/C00015	http://www.wikipathways.org/index.php/Pathway:WP2786
RNA Polymerase II Transcription Initiation	Reactome	2	5/4289	3.03641e-05	0.000490724	C00063/C00044	https://reactome.org/PathwayBrowser/#/R-HSA-75953
Viral Messenger RNA Synthesis	Reactome	2	5/4289	3.03641e-05	0.000490724	C00063/C00044	https://reactome.org/PathwayBrowser/#/R-HSA-168325
heparan sulfate biosynthesis (late stages)	HumanCyc		8/4289	8.47818e-05	0.00101495	C00043/C00015
Influenza Viral RNA Transcription and Replication	Reactome	2	5/4289	3.03641e-05	0.000490724	C00063/C00044	https://reactome.org/PathwayBrowser/#/R-HSA-168273
mucin core 1 and core 2 <i>O</i>-glycosylation	HumanCyc		8/4289	8.47818e-05	0.00101495	C00043/C00015
N-Glycan biosynthesis	EHMN		51/4289	8.50859e-05	0.00101495	C00063/C00043/C00015
Transcription of the HIV genome	Reactome	2	7/4289	6.36457e-05	0.000861797	C00063/C00044	https://reactome.org/PathwayBrowser/#/R-HSA-167172
Influenza Life Cycle	Wikipathways		9/4289	0.000108903	0.0011861	C00063/C00044	http://www.wikipathways.org/index.php/Pathway:WP2683
RNA Polymerase II Transcription Initiation And Promoter Clearance	Reactome	2	7/4289	6.36457e-05	0.000861797	C00063/C00044	https://reactome.org/PathwayBrowser/#/R-HSA-76042
RNA Polymerase II Transcription	Reactome	2	7/4289	6.36457e-05	0.000861797	C00063/C00044	https://reactome.org/PathwayBrowser/#/R-HSA-73857
O-linked glycosylation of mucins	Reactome	2	8/4289	8.47818e-05	0.00101495	C00043/C00015	https://reactome.org/PathwayBrowser/#/R-HSA-913709
Pre-NOTCH Expression and Processing	Reactome	2	8/4289	8.47818e-05	0.00101495	C00043/C00015	https://reactome.org/PathwayBrowser/#/R-HSA-1912422
RNA Polymerase I Transcription	Reactome	2	8/4289	8.47818e-05	0.00101495	C00063/C00044	https://reactome.org/PathwayBrowser/#/R-HSA-73864
terminal <i>O</i>-glycans residues modification	HumanCyc		9/4289	0.000108903	0.0011861	C00043/C00015
Keratan sulfate biosynthesis	Reactome	2	9/4289	0.000108903	0.0011861	C00043/C00015	https://reactome.org/PathwayBrowser/#/R-HSA-2022854
HS-GAG biosynthesis	Reactome	2	9/4289	0.000108903	0.0011861	C00043/C00015	https://reactome.org/PathwayBrowser/#/R-HSA-2022928
Influenza Life Cycle	Reactome	2	9/4289	0.000108903	0.0011861	C00063/C00044	https://reactome.org/PathwayBrowser/#/R-HSA-168255
heparan sulfate biosynthesis	HumanCyc		10/4289	0.000136002	0.00140489	C00043/C00015
NoRC negatively regulates rRNA expression	Reactome	2	9/4289	0.000108903	0.0011861	C00063/C00044	https://reactome.org/PathwayBrowser/#/R-HSA-427413
RNA Polymerase I, RNA Polymerase III, and Mitochondrial Transcription	Reactome	2	9/4289	0.000108903	0.0011861	C00063/C00044	https://reactome.org/PathwayBrowser/#/R-HSA-504046
Factors involved in megakaryocyte development and platelet production	Wikipathways		11/4289	0.00016607	0.00160002	C01243/C00044	http://www.wikipathways.org/index.php/Pathway:WP1815
Signaling by FGFR3	Reactome	2	10/4289	0.000136002	0.00140489	C00015/C00044	https://reactome.org/PathwayBrowser/#/R-HSA-5654741
tRNA processing in the nucleus	Reactome	2	10/4289	0.000136002	0.00140489	C00063/C00044	https://reactome.org/PathwayBrowser/#/R-HSA-6784531
Late Phase of HIV Life Cycle	Reactome	2	10/4289	0.000136002	0.00140489	C00063/C00044	https://reactome.org/PathwayBrowser/#/R-HSA-162599
Influenza Infection	Reactome	2	10/4289	0.000136002	0.00140489	C00063/C00044	https://reactome.org/PathwayBrowser/#/R-HSA-168254
UTP and CTP <i>de novo</i> biosynthesis	HumanCyc		11/4289	0.00016607	0.00160002	C00063/C00015
phosphatidylethanolamine biosynthesis II	HumanCyc		12/4289	0.000199098	0.00188204	C00063/C00570
Signaling by FGFR	Reactome	2	11/4289	0.00016607	0.00160002	C00015/C00044	https://reactome.org/PathwayBrowser/#/R-HSA-190236
Factors involved in megakaryocyte development and platelet production	Reactome	2	11/4289	0.00016607	0.00160002	C01243/C00044	https://reactome.org/PathwayBrowser/#/R-HSA-983231
HIV Life Cycle	Reactome	2	11/4289	0.00016607	0.00160002	C00063/C00044	https://reactome.org/PathwayBrowser/#/R-HSA-162587
UTP and CTP dephosphorylation I	HumanCyc		15/4289	0.00031586	0.00290359	C00063/C00015
O-linked glycosylation	Wikipathways		16/4289	0.000360646	0.00328515	C00043/C00015	http://www.wikipathways.org/index.php/Pathway:WP3315
Signaling by FGFR3	Wikipathways		17/4289	0.00040835	0.00365327	C00015/C00044	http://www.wikipathways.org/index.php/Pathway:WP3336
O-Glycan biosynthesis	EHMN		17/4289	0.00040835	0.00365327	C00043/C00015
Signaling by NOTCH	Reactome	2	11/4289	0.00016607	0.00160002	C00043/C00015	https://reactome.org/PathwayBrowser/#/R-HSA-157118
Kennedy pathway	Wikipathways		18/4289	0.000458965	0.00377503	C00131/C00570	http://www.wikipathways.org/index.php/Pathway:WP2884
Negative epigenetic regulation of rRNA expression	Reactome	2	12/4289	0.000199098	0.00188204	C00063/C00044	https://reactome.org/PathwayBrowser/#/R-HSA-5250941
HIV Infection	Reactome	2	13/4289	0.000235077	0.002181	C00063/C00044	https://reactome.org/PathwayBrowser/#/R-HSA-162906
N-glycan trimming and elongation in the cis-Golgi	Reactome	2	13/4289	0.000235077	0.002181	C00043/C00015	https://reactome.org/PathwayBrowser/#/R-HSA-964739
Metabolism of carbohydrates	Wikipathways		91/4289	0.000479135	0.00377503	C00015/C00044/C00131	http://www.wikipathways.org/index.php/Pathway:WP1848
pyrimidine deoxyribonucleotides <i>de novo</i> biosynthesis	HumanCyc		19/4289	0.000512481	0.00377503	C00063/C00015
Proteoglycan biosynthesis	EHMN		19/4289	0.000512481	0.00377503	C00043/C00015
Josamycin Action Pathway	SMPDB		20/4289	0.000568892	0.00377503	C00063/C00044
Methacycline Action Pathway	SMPDB		20/4289	0.000568892	0.00377503	C00063/C00044
Rolitetracycline Action Pathway	SMPDB		20/4289	0.000568892	0.00377503	C00063/C00044
Telithromycin Action Pathway	SMPDB		20/4289	0.000568892	0.00377503	C00063/C00044
Streptomycin Action Pathway	SMPDB		20/4289	0.000568892	0.00377503	C00063/C00044
Spectinomycin Action Pathway	SMPDB		20/4289	0.000568892	0.00377503	C00063/C00044
Kanamycin Action Pathway	SMPDB		20/4289	0.000568892	0.00377503	C00063/C00044
Gentamicin Action Pathway	SMPDB		20/4289	0.000568892	0.00377503	C00063/C00044
Netilmicin Action Pathway	SMPDB		20/4289	0.000568892	0.00377503	C00063/C00044
Neomycin Action Pathway	SMPDB		20/4289	0.000568892	0.00377503	C00063/C00044
Roxithromycin Action Pathway	SMPDB		20/4289	0.000568892	0.00377503	C00063/C00044
Erythromycin Action Pathway	SMPDB		20/4289	0.000568892	0.00377503	C00063/C00044
Amikacin Action Pathway	SMPDB		20/4289	0.000568892	0.00377503	C00063/C00044
Tobramycin Action Pathway	SMPDB		20/4289	0.000568892	0.00377503	C00063/C00044
Tigecycline Action Pathway	SMPDB		20/4289	0.000568892	0.00377503	C00063/C00044
Arbekacin Action Pathway	SMPDB		20/4289	0.000568892	0.00377503	C00063/C00044
Paromomycin Action Pathway	SMPDB		20/4289	0.000568892	0.00377503	C00063/C00044
Doxycycline Action Pathway	SMPDB		20/4289	0.000568892	0.00377503	C00063/C00044
Demeclocycline Action Pathway	SMPDB		20/4289	0.000568892	0.00377503	C00063/C00044
Oxytetracycline Action Pathway	SMPDB		20/4289	0.000568892	0.00377503	C00063/C00044
Minocycline Action Pathway	SMPDB		20/4289	0.000568892	0.00377503	C00063/C00044
Lymecycline Action Pathway	SMPDB		20/4289	0.000568892	0.00377503	C00063/C00044
Tetracycline Action Pathway	SMPDB		20/4289	0.000568892	0.00377503	C00063/C00044
Clomocycline Action Pathway	SMPDB		20/4289	0.000568892	0.00377503	C00063/C00044
Lincomycin Action Pathway	SMPDB		20/4289	0.000568892	0.00377503	C00063/C00044
Chloramphenicol Action Pathway	SMPDB		20/4289	0.000568892	0.00377503	C00063/C00044
Troleandomycin Action Pathway	SMPDB		20/4289	0.000568892	0.00377503	C00063/C00044
Clarithromycin Action Pathway	SMPDB		20/4289	0.000568892	0.00377503	C00063/C00044
Clindamycin Action Pathway	SMPDB		20/4289	0.000568892	0.00377503	C00063/C00044
Azithromycin Action Pathway	SMPDB		20/4289	0.000568892	0.00377503	C00063/C00044
Post-translational modification- synthesis of GPI-anchored proteins	Wikipathways		20/4289	0.000568892	0.00377503	C00043/C00015	http://www.wikipathways.org/index.php/Pathway:WP1887
O-linked glycosylation	Reactome	2	18/4289	0.000458965	0.00377503	C00043/C00015	https://reactome.org/PathwayBrowser/#/R-HSA-5173105
Keratan sulfate/keratin metabolism	Reactome	2	18/4289	0.000458965	0.00377503	C00043/C00015	https://reactome.org/PathwayBrowser/#/R-HSA-1638074
superpathway of pyrimidine ribonucleotides <i>de novo</i> biosynthesis	HumanCyc		23/4289	0.000755404	0.00488332	C00063/C00015
Glycosphingolipid biosynthesis - globoseries	EHMN		23/4289	0.000755404	0.00488332	C00043/C00015
Synthesis of glycosylphosphatidylinositol (GPI)	Reactome	2	18/4289	0.000458965	0.00377503	C00043/C00015	https://reactome.org/PathwayBrowser/#/R-HSA-162710
Synthesis of PE	Reactome	2	21/4289	0.000628188	0.00411402	C00063/C00570	https://reactome.org/PathwayBrowser/#/R-HSA-1483213
Post-translational modification: synthesis of GPI-anchored proteins	Reactome	2	21/4289	0.000628188	0.00411402	C00043/C00015	https://reactome.org/PathwayBrowser/#/R-HSA-163125
superpathway of purine nucleotide salvage	HumanCyc		30/4289	0.00129035	0.00813161	C00044/C00131
Epigenetic regulation of gene expression	Reactome	2	24/4289	0.000823307	0.00525448	C00063/C00044	https://reactome.org/PathwayBrowser/#/R-HSA-212165
superpathway of pyrimidine deoxyribonucleotides <i>de novo</i> biosynthesis	HumanCyc		34/4289	0.00165789	0.010318	C00063/C00015
Glucuronidation	Reactome	2	29/4289	0.00120545	0.00764469	C00043/C00015	https://reactome.org/PathwayBrowser/#/R-HSA-156588
Gastrin-CREB signalling pathway via PKC and MAPK	Wikipathways		37/4289	0.00196267	0.012065	C00015/C00044	http://www.wikipathways.org/index.php/Pathway:WP2664
purine nucleotides <i>de novo</i> biosynthesis	HumanCyc		40/4289	0.00229219	0.0140047	C00044/C00131
Aminosugars metabolism	EHMN		43/4289	0.00264621	0.0160697	C00063/C00043
Lysine catabolism	Reactome	2	32/4289	0.00146854	0.00919675	C00408/C00044	https://reactome.org/PathwayBrowser/#/R-HSA-71064
Heparan sulfate/heparin (HS-GAG) metabolism	Reactome	2	35/4289	0.00175672	0.0108657	C00043/C00015	https://reactome.org/PathwayBrowser/#/R-HSA-1638091
Galactose metabolism	EHMN		48/4289	0.00329013	0.0195072	C00063/C00015
Glycosphingolipid biosynthesis - neolactoseries	EHMN		48/4289	0.00329013	0.0195072	C00043/C00015
Glycerophospholipid Biosynthetic Pathway	Wikipathways		50/4289	0.00356638	0.0210207	C00063/C00570	http://www.wikipathways.org/index.php/Pathway:WP2533
G alpha (q) signalling events	Reactome	2	47/4289	0.003156	0.018936	C00015/C00044	https://reactome.org/PathwayBrowser/#/R-HSA-416476
Pyrimidine nucleotides nucleosides metabolism	INOH		56/4289	0.00445833	0.022663	C00063/C00015
Glucose metabolism	Reactome	2	47/4289	0.003156	0.018936	C00015/C00044	https://reactome.org/PathwayBrowser/#/R-HSA-70326
tRNA processing	Reactome	2	51/4289	0.00370847	0.0217303	C00063/C00044	https://reactome.org/PathwayBrowser/#/R-HSA-72306
Pyrimidine Metabolism	SMPDB		57/4289	0.00461613	0.022663	C00063/C00015
UMP Synthase Deiciency (Orotic Aciduria)	SMPDB		57/4289	0.00461613	0.022663	C00063/C00015
MNGIE (Mitochondrial Neurogastrointestinal Encephalopathy)	SMPDB		57/4289	0.00461613	0.022663	C00063/C00015
Beta Ureidopropionase Deficiency	SMPDB		57/4289	0.00461613	0.022663	C00063/C00015
Dihydropyrimidinase Deficiency	SMPDB		57/4289	0.00461613	0.022663	C00063/C00015
Glycosaminoglycan metabolism	Wikipathways		58/4289	0.00477652	0.022663	C00043/C00015	http://www.wikipathways.org/index.php/Pathway:WP2743
Gastrin-CREB signalling pathway via PKC and MAPK	Reactome	2	56/4289	0.00445833	0.022663	C00015/C00044	https://reactome.org/PathwayBrowser/#/R-HSA-881907
RNA transport	KEGG		3/4289	0.00558658	0.022663	C00044	http://www.kegg.jp/kegg-bin/show_pathway?map03013+C00044
Signaling by Rho GTPases	Wikipathways		3/4289	0.00558658	0.022663	C00044	http://www.wikipathways.org/index.php/Pathway:WP1917
Thrombin signalling through proteinase activated receptors (PARs)	Wikipathways		3/4289	0.00558658	0.022663	C00044	http://www.wikipathways.org/index.php/Pathway:WP1929
Myogenesis	Wikipathways		3/4289	0.00558658	0.022663	C00044	http://www.wikipathways.org/index.php/Pathway:WP1865
Eukaryotic Translation Elongation	Wikipathways		3/4289	0.00558658	0.022663	C00044	http://www.wikipathways.org/index.php/Pathway:WP1811
Regulation of cholesterol biosynthesis by SREBP (SREBF)	Wikipathways		3/4289	0.00558658	0.022663	C00044	http://www.wikipathways.org/index.php/Pathway:WP2686
CXCR3-mediated signaling events	PID		3/4289	0.00558658	0.022663	C00044
RHO GTPases activate CIT	Wikipathways		3/4289	0.00558658	0.022663	C00044	http://www.wikipathways.org/index.php/Pathway:WP3376
Golgi to ER Retrograde Transport	Wikipathways		3/4289	0.00558658	0.022663	C00044	http://www.wikipathways.org/index.php/Pathway:WP3554
tRNA processing in the mitochondrion	Wikipathways		3/4289	0.00558658	0.022663	C00063	http://www.wikipathways.org/index.php/Pathway:WP3809
Infectious disease	Reactome	2	56/4289	0.00445833	0.022663	C00063/C00044	https://reactome.org/PathwayBrowser/#/R-HSA-5663205
Glycosaminoglycan metabolism	Reactome	2	60/4289	0.00510503	0.022663	C00043/C00015	https://reactome.org/PathwayBrowser/#/R-HSA-1630316
Hemostasis	Reactome	2	68/4289	0.00652115	0.0229446	C01243/C00044	https://reactome.org/PathwayBrowser/#/R-HSA-109582
Stabilization and expansion of the E-cadherin adherens junction	PID		3/4289	0.00558658	0.022663	C00044
Histidine, lysine, phenylalanine, tyrosine, proline and tryptophan catabolism	Reactome	2	90/4289	0.0112309	0.0237413	C00408/C00044	https://reactome.org/PathwayBrowser/#/R-HSA-6788656
Glycerophospholipid biosynthesis	Reactome	2	98/4289	0.0132288	0.0254909	C00063/C00570	https://reactome.org/PathwayBrowser/#/R-HSA-1483206
skeletal muscle hypertrophy is regulated via akt-mtor pathway	BioCarta		3/4289	0.00558658	0.022663	C00044
Disease	Reactome	2	111/4289	0.0167857	0.0284109	C00063/C00044	https://reactome.org/PathwayBrowser/#/R-HSA-1643685
GPCR downstream signaling	Reactome	2	127/4289	0.0216705	0.0337799	C00015/C00044	https://reactome.org/PathwayBrowser/#/R-HSA-388396
Integrin-linked kinase signaling	PID		3/4289	0.00558658	0.022663	C00044
Rapid glucocorticoid signaling	PID		3/4289	0.00558658	0.022663	C00044
Phase II conjugation	Reactome	2	147/4289	0.0285232	0.0409459	C00043/C00015	https://reactome.org/PathwayBrowser/#/R-HSA-156580
E-cadherin signaling in the nascent adherens junction	PID		3/4289	0.00558658	0.022663	C00044
Gene Expression	Reactome	2	149/4289	0.0292522	0.0416639	C00063/C00044	https://reactome.org/PathwayBrowser/#/R-HSA-74160
Signaling by GPCR	Reactome	2	163/4289	0.0345693	0.0460962	C00015/C00044	https://reactome.org/PathwayBrowser/#/R-HSA-372790
S1P5 pathway	PID		3/4289	0.00558658	0.022663	C00044
Regulation of CDC42 activity	PID		3/4289	0.00558658	0.022663	C00044
Regulation of RAC1 activity	PID		3/4289	0.00558658	0.022663	C00044
GMCSF-mediated signaling events	PID		3/4289	0.00558658	0.022663	C00044
RAC1 signaling pathway	PID		3/4289	0.00558658	0.022663	C00044
Nectin adhesion pathway	PID		3/4289	0.00558658	0.022663	C00044
a6b1 and a6b4 Integrin signaling	PID		3/4289	0.00558658	0.022663	C00044
Insulin-mediated glucose transport	PID		3/4289	0.00558658	0.022663	C00044
Signaling events mediated by focal adhesion kinase	PID		3/4289	0.00558658	0.022663	C00044
S1P4 pathway	PID		3/4289	0.00558658	0.022663	C00044
Transmembrane transport of small molecules	Reactome	2	212/4289	0.0559175	0.0649239	C00043/C00044	https://reactome.org/PathwayBrowser/#/R-HSA-382551
Trk receptor signaling mediated by PI3K and PLC-gamma	PID		3/4289	0.00558658	0.022663	C00044
IL2-mediated signaling events	PID		3/4289	0.00558658	0.022663	C00044
EPHA2 forward signaling	PID		3/4289	0.00558658	0.022663	C00044
Hedgehog signaling events mediated by Gli proteins	PID		3/4289	0.00558658	0.022663	C00044
EGFR-dependent Endothelin signaling events	PID		3/4289	0.00558658	0.022663	C00044
Posttranslational regulation of adherens junction stability and dissassembly	PID		3/4289	0.00558658	0.022663	C00044
Regulation of RhoA activity	PID		3/4289	0.00558658	0.022663	C00044
Metabolism of amino acids and derivatives	Reactome	2	272/4289	0.0870655	0.0910643	C00408/C00044	https://reactome.org/PathwayBrowser/#/R-HSA-71291
mtor signaling pathway	BioCarta		3/4289	0.00558658	0.022663	C00044
bioactive peptide induced signaling pathway	BioCarta		3/4289	0.00558658	0.022663	C00044
role of egf receptor transactivation by gpcrs in cardiac hypertrophy	BioCarta		3/4289	0.00558658	0.022663	C00044
pdgf signaling pathway	BioCarta		3/4289	0.00558658	0.022663	C00044
angiotensin ii mediated activation of jnk pathway via pyk2 dependent signaling	BioCarta		3/4289	0.00558658	0.022663	C00044
tpo signaling pathway	BioCarta		3/4289	0.00558658	0.022663	C00044
mcalpain and friends in cell motility	BioCarta		3/4289	0.00558658	0.022663	C00044
rho-selective guanine exchange factor akap13 mediates stress fiber formation	BioCarta		3/4289	0.00558658	0.022663	C00044
thrombin signaling and protease-activated receptors	BioCarta		3/4289	0.00558658	0.022663	C00044
bcr signaling pathway	BioCarta		3/4289	0.00558658	0.022663	C00044
Golgi Cisternae Pericentriolar Stack Reorganization	Reactome	1	3/4289	0.00558658	0.022663	C00044	https://reactome.org/PathwayBrowser/#/R-HSA-162658
p75NTR regulates axonogenesis	Reactome	1	3/4289	0.00558658	0.022663	C00044	https://reactome.org/PathwayBrowser/#/R-HSA-193697
MHC class II antigen presentation	Reactome	1	3/4289	0.00558658	0.022663	C00044	https://reactome.org/PathwayBrowser/#/R-HSA-2132295
EGFR Transactivation by Gastrin	Reactome	1	3/4289	0.00558658	0.022663	C00044	https://reactome.org/PathwayBrowser/#/R-HSA-2179392
ADP signalling through P2Y purinoceptor 12	Reactome	1	3/4289	0.00558658	0.022663	C00044	https://reactome.org/PathwayBrowser/#/R-HSA-392170
CDO in myogenesis	Reactome	1	3/4289	0.00558658	0.022663	C00044	https://reactome.org/PathwayBrowser/#/R-HSA-375170
Myogenesis	Reactome	1	3/4289	0.00558658	0.022663	C00044	https://reactome.org/PathwayBrowser/#/R-HSA-525793
Axonal growth inhibition (RHOA activation)	Reactome	1	3/4289	0.00558658	0.022663	C00044	https://reactome.org/PathwayBrowser/#/R-HSA-193634
Prostacyclin signalling through prostacyclin receptor	Reactome	1	3/4289	0.00558658	0.022663	C00044	https://reactome.org/PathwayBrowser/#/R-HSA-392851
Noncanonical Wnt signaling pathway	PID		3/4289	0.00558658	0.022663	C00044
NEP/NS2 Interacts with the Cellular Export Machinery	Reactome	1	3/4289	0.00558658	0.022663	C00044	https://reactome.org/PathwayBrowser/#/R-HSA-168333
Transcriptional regulation by small RNAs	Reactome	1	3/4289	0.00558658	0.022663	C00044	https://reactome.org/PathwayBrowser/#/R-HSA-5578749
Pyrimidine metabolism	KEGG		68/4289	0.00652115	0.0229446	C00063/C00015	http://www.kegg.jp/kegg-bin/show_pathway?map00240+C00063+C00015
Thromboxane signalling through TP receptor	Reactome	1	3/4289	0.00558658	0.022663	C00044	https://reactome.org/PathwayBrowser/#/R-HSA-428930
Protein folding	Wikipathways		4/4289	0.00744269	0.0229446	C00044	http://www.wikipathways.org/index.php/Pathway:WP1892
DSCAM interactions	Wikipathways		4/4289	0.00744269	0.0229446	C00044	http://www.wikipathways.org/index.php/Pathway:WP1808
Brain-Derived Neurotrophic Factor (BDNF) signaling pathway	Wikipathways		4/4289	0.00744269	0.0229446	C01243	http://www.wikipathways.org/index.php/Pathway:WP2380
Myometrial Relaxation and Contraction Pathways	Wikipathways		4/4289	0.00744269	0.0229446	C00131	http://www.wikipathways.org/index.php/Pathway:WP289
G Protein Signaling Pathways	Wikipathways		4/4289	0.00744269	0.0229446	C01243	http://www.wikipathways.org/index.php/Pathway:WP35
Rho GTPase cycle	Reactome	1	3/4289	0.00558658	0.022663	C00044	https://reactome.org/PathwayBrowser/#/R-HSA-194840
Rev-mediated nuclear export of HIV RNA	Reactome	1	3/4289	0.00558658	0.022663	C00044	https://reactome.org/PathwayBrowser/#/R-HSA-165054
RHO GTPases activate CIT	Reactome	1	3/4289	0.00558658	0.022663	C00044	https://reactome.org/PathwayBrowser/#/R-HSA-5625900
GPCR Adenosine A2A receptor	INOH		4/4289	0.00744269	0.0229446	C00044
Export of Viral Ribonucleoproteins from Nucleus	Reactome	1	3/4289	0.00558658	0.022663	C00044	https://reactome.org/PathwayBrowser/#/R-HSA-168274
Sema3A PAK dependent Axon repulsion	Reactome	1	3/4289	0.00558658	0.022663	C00044	https://reactome.org/PathwayBrowser/#/R-HSA-399954
Optineurin and Myosin Phosphatase Negatively Regulate PLK1	Reactome	1	3/4289	0.00558658	0.022663	C00044	https://reactome.org/PathwayBrowser/#/R-HSA-6791465
GPCR signaling-cholera toxin	INOH		4/4289	0.00744269	0.0229446	C00044
PAR4-mediated thrombin signaling events	PID		4/4289	0.00744269	0.0229446	C00044
CXCR4-mediated signaling events	PID		4/4289	0.00744269	0.0229446	C00044
Thrombin signalling through proteinase activated receptors (PARs)	Reactome	1	3/4289	0.00558658	0.022663	C00044	https://reactome.org/PathwayBrowser/#/R-HSA-456926
role of -arrestins in the activation and targeting of map kinases	BioCarta		4/4289	0.00744269	0.0229446	C00044
DSCAM interactions	Reactome	1	3/4289	0.00558658	0.022663	C00044	https://reactome.org/PathwayBrowser/#/R-HSA-376172
Interactions of Rev with host cellular proteins	Reactome	1	3/4289	0.00558658	0.022663	C00044	https://reactome.org/PathwayBrowser/#/R-HSA-177243
S1P2 pathway	PID		4/4289	0.00744269	0.0229446	C00044
Activation of Rac	Reactome	1	3/4289	0.00558658	0.022663	C00044	https://reactome.org/PathwayBrowser/#/R-HSA-428540
Activation of RAS in B cells	Reactome	1	3/4289	0.00558658	0.022663	C00044	https://reactome.org/PathwayBrowser/#/R-HSA-1169092
PAR1-mediated thrombin signaling events	PID		4/4289	0.00744269	0.0229446	C00044
Signaling events mediated by Hepatocyte Growth Factor Receptor (c-Met)	PID		4/4289	0.00744269	0.0229446	C00044
IL8- and CXCR1-mediated signaling events	PID		4/4289	0.00744269	0.0229446	C00044
BCR signaling pathway	PID		4/4289	0.00744269	0.0229446	C00044
TCR signaling in na&#xef;ve CD8+ T cells	PID		4/4289	0.00744269	0.0229446	C00044
E-cadherin signaling in keratinocytes	PID		4/4289	0.00744269	0.0229446	C00044
Arf6 signaling events	PID		4/4289	0.00744269	0.0229446	C00044
Signaling events mediated by Stem cell factor receptor (c-Kit)	PID		4/4289	0.00744269	0.0229446	C00044
Urokinase-type plasminogen activator (uPA) and uPAR-mediated signaling	PID		4/4289	0.00744269	0.0229446	C00044
Alpha4 beta1 integrin signaling events	PID		4/4289	0.00744269	0.0229446	C00044
IFN-gamma pathway	PID		4/4289	0.00744269	0.0229446	C00044
IL8- and CXCR2-mediated signaling events	PID		4/4289	0.00744269	0.0229446	C00044
TCR signaling in na&#xef;ve CD4+ T cells	PID		4/4289	0.00744269	0.0229446	C00044
SHC-related events triggered by IGF1R	Reactome	1	4/4289	0.00744269	0.0229446	C00044	https://reactome.org/PathwayBrowser/#/R-HSA-2428933
Formation of tubulin folding intermediates by CCT/TriC	Reactome	1	4/4289	0.00744269	0.0229446	C00044	https://reactome.org/PathwayBrowser/#/R-HSA-389960
Cooperation of Prefoldin and TriC/CCT in actin and tubulin folding	Reactome	1	4/4289	0.00744269	0.0229446	C00044	https://reactome.org/PathwayBrowser/#/R-HSA-389958
Retrograde neurotrophin signalling	Reactome	1	4/4289	0.00744269	0.0229446	C00044	https://reactome.org/PathwayBrowser/#/R-HSA-177504
roles of arrestin dependent recruitment of src kinases in gpcr signaling	BioCarta		4/4289	0.00744269	0.0229446	C00044
GTP hydrolysis and joining of the 60S ribosomal subunit	Reactome	1	4/4289	0.00744269	0.0229446	C00044	https://reactome.org/PathwayBrowser/#/R-HSA-72706
VxPx cargo-targeting to cilium	Reactome	1	4/4289	0.00744269	0.0229446	C00044	https://reactome.org/PathwayBrowser/#/R-HSA-5620916
sprouty regulation of tyrosine kinase signals	BioCarta		4/4289	0.00744269	0.0229446	C00044
#NAME?	BioCarta		4/4289	0.00744269	0.0229446	C00044
Signal transduction by L1	Reactome	1	4/4289	0.00744269	0.0229446	C00044	https://reactome.org/PathwayBrowser/#/R-HSA-445144
SHC1 events in ERBB4 signaling	Reactome	1	4/4289	0.00744269	0.0229446	C00044	https://reactome.org/PathwayBrowser/#/R-HSA-1250347
ErbB2/ErbB3 signaling events	PID		4/4289	0.00744269	0.0229446	C00044
COPI-mediated anterograde transport	Reactome	1	4/4289	0.00744269	0.0229446	C00044	https://reactome.org/PathwayBrowser/#/R-HSA-6807878
GPCR signaling-G alpha s Epac and ERK	INOH		4/4289	0.00744269	0.0229446	C00044
GPCR signaling-G alpha s PKA and ERK	INOH		4/4289	0.00744269	0.0229446	C00044
COPI-dependent Golgi-to-ER retrograde traffic	Reactome	1	4/4289	0.00744269	0.0229446	C00044	https://reactome.org/PathwayBrowser/#/R-HSA-6811434
chondroitin and dermatan biosynthesis	HumanCyc		4/4289	0.00744269	0.0229446	C00015
MicroRNA (miRNA) biogenesis	Reactome	1	4/4289	0.00744269	0.0229446	C00044	https://reactome.org/PathwayBrowser/#/R-HSA-203927
Intra-Golgi traffic	Reactome	1	4/4289	0.00744269	0.0229446	C00044	https://reactome.org/PathwayBrowser/#/R-HSA-6811438
Cargo trafficking to the periciliary membrane	Reactome	1	4/4289	0.00744269	0.0229446	C00044	https://reactome.org/PathwayBrowser/#/R-HSA-5620920
TBC/RABGAPs	Reactome	1	4/4289	0.00744269	0.0229446	C00044	https://reactome.org/PathwayBrowser/#/R-HSA-8854214
MET activates RAS signaling	Reactome	1	4/4289	0.00744269	0.0229446	C00044	https://reactome.org/PathwayBrowser/#/R-HSA-8851805
GPCR Dopamine D1like receptor	INOH		4/4289	0.00744269	0.0229446	C00044
RAB GEFs exchange GTP for GDP on RABs	Reactome	1	4/4289	0.00744269	0.0229446	C00044	https://reactome.org/PathwayBrowser/#/R-HSA-8876198
Tie2 Signaling	Reactome	1	4/4289	0.00744269	0.0229446	C00044	https://reactome.org/PathwayBrowser/#/R-HSA-210993
Adrenaline,noradrenaline inhibits insulin secretion	Reactome	1	4/4289	0.00744269	0.0229446	C00044	https://reactome.org/PathwayBrowser/#/R-HSA-400042
Pre-NOTCH Processing in the Endoplasmic Reticulum	Reactome	1	4/4289	0.00744269	0.0229446	C00015	https://reactome.org/PathwayBrowser/#/R-HSA-1912399
mTORC1-mediated signalling	Reactome	1	4/4289	0.00744269	0.0229446	C00044	https://reactome.org/PathwayBrowser/#/R-HSA-166208
IGF signaling	INOH		4/4289	0.00744269	0.0229446	C00044
Purine Nucleoside Phosphorylase Deficiency	SMPDB		73/4289	0.00748792	0.0229446	C00044/C00131
Xanthine Dehydrogenase Deficiency (Xanthinuria)	SMPDB		73/4289	0.00748792	0.0229446	C00044/C00131
Adenylosuccinate Lyase Deficiency	SMPDB		73/4289	0.00748792	0.0229446	C00044/C00131
AICA-Ribosiduria	SMPDB		73/4289	0.00748792	0.0229446	C00044/C00131
Adenine phosphoribosyltransferase deficiency (APRT)	SMPDB		73/4289	0.00748792	0.0229446	C00044/C00131
Mitochondrial DNA depletion syndrome	SMPDB		73/4289	0.00748792	0.0229446	C00044/C00131
Myoadenylate deaminase deficiency	SMPDB		73/4289	0.00748792	0.0229446	C00044/C00131
Purine Metabolism	SMPDB		73/4289	0.00748792	0.0229446	C00044/C00131
Molybdenum Cofactor Deficiency	SMPDB		73/4289	0.00748792	0.0229446	C00044/C00131
Adenosine Deaminase Deficiency	SMPDB		73/4289	0.00748792	0.0229446	C00044/C00131
Gout or Kelley-Seegmiller Syndrome	SMPDB		73/4289	0.00748792	0.0229446	C00044/C00131
Lesch-Nyhan Syndrome (LNS)	SMPDB		73/4289	0.00748792	0.0229446	C00044/C00131
Xanthinuria type I	SMPDB		73/4289	0.00748792	0.0229446	C00044/C00131
Xanthinuria type II	SMPDB		73/4289	0.00748792	0.0229446	C00044/C00131
Purine nucleotides nucleosides metabolism	INOH		80/4289	0.00894485	0.0231126	C00044/C00131
NRAGE signals death through JNK	Reactome	1	4/4289	0.00744269	0.0229446	C00044	https://reactome.org/PathwayBrowser/#/R-HSA-193648
Rap1 signaling pathway	KEGG		5/4289	0.00929578	0.0231126	C00044	http://www.kegg.jp/kegg-bin/show_pathway?map04024+C00044
Signal amplification	Wikipathways		5/4289	0.00929578	0.0231126	C00044	http://www.wikipathways.org/index.php/Pathway:WP1908
Mitotic G2-G2-M phases	Wikipathways		5/4289	0.00929578	0.0231126	C00044	http://www.wikipathways.org/index.php/Pathway:WP1859
Eukaryotic Translation Initiation	Wikipathways		5/4289	0.00929578	0.0231126	C00044	http://www.wikipathways.org/index.php/Pathway:WP1812
NCAM signaling for neurite out-growth	Wikipathways		5/4289	0.00929578	0.0231126	C00044	http://www.wikipathways.org/index.php/Pathway:WP1866
Host Interactions of HIV factors	Wikipathways		5/4289	0.00929578	0.0231126	C00044	http://www.wikipathways.org/index.php/Pathway:WP2684
MAPK6-MAPK4 signaling	Wikipathways		5/4289	0.00929578	0.0231126	C00044	http://www.wikipathways.org/index.php/Pathway:WP3307
Mitochondrial translation	Wikipathways		5/4289	0.00929578	0.0231126	C00044	http://www.wikipathways.org/index.php/Pathway:WP3310
mTOR signalling	Wikipathways		5/4289	0.00929578	0.0231126	C00044	http://www.wikipathways.org/index.php/Pathway:WP3318
RHO GTPases Activate ROCKs	Wikipathways		5/4289	0.00929578	0.0231126	C00044	http://www.wikipathways.org/index.php/Pathway:WP3365
Gene Silencing by RNA	Wikipathways		5/4289	0.00929578	0.0231126	C00044	http://www.wikipathways.org/index.php/Pathway:WP3571
Cell death signalling via NRAGE, NRIF and NADE	Reactome	1	4/4289	0.00744269	0.0229446	C00044	https://reactome.org/PathwayBrowser/#/R-HSA-204998
Ephrin signaling	Reactome	1	4/4289	0.00744269	0.0229446	C00044	https://reactome.org/PathwayBrowser/#/R-HSA-3928664
EPH-ephrin mediated repulsion of cells	Reactome	1	4/4289	0.00744269	0.0229446	C00044	https://reactome.org/PathwayBrowser/#/R-HSA-3928665
transcription factor creb and its extracellular signals	BioCarta		5/4289	0.00929578	0.0231126	C00044
Sema4D induced cell migration and growth-cone collapse	Reactome	1	4/4289	0.00744269	0.0229446	C00044	https://reactome.org/PathwayBrowser/#/R-HSA-416572
NGF	INOH		5/4289	0.00929578	0.0231126	C00044
Cell-Cell communication	Reactome	1	4/4289	0.00744269	0.0229446	C00044	https://reactome.org/PathwayBrowser/#/R-HSA-1500931
MET promotes cell motility	Reactome	1	4/4289	0.00744269	0.0229446	C00044	https://reactome.org/PathwayBrowser/#/R-HSA-8875878
Insulin Pathway	PID		5/4289	0.00929578	0.0231126	C00044
Adenylate cyclase inhibitory pathway	Reactome	1	4/4289	0.00744269	0.0229446	C00044	https://reactome.org/PathwayBrowser/#/R-HSA-170670
Inhibition of adenylate cyclase pathway	Reactome	1	4/4289	0.00744269	0.0229446	C00044	https://reactome.org/PathwayBrowser/#/R-HSA-997269
Arf6 downstream pathway	PID		5/4289	0.00929578	0.0231126	C00044
ADP signalling through P2Y purinoceptor 1	Reactome	1	4/4289	0.00744269	0.0229446	C00044	https://reactome.org/PathwayBrowser/#/R-HSA-418592
Inactivation of Cdc42 and Rac	Reactome	1	4/4289	0.00744269	0.0229446	C00044	https://reactome.org/PathwayBrowser/#/R-HSA-428543
CD4 T cell receptor signaling-ERK cascade	INOH		5/4289	0.00929578	0.0231126	C00044
Arf6 trafficking events	PID		5/4289	0.00929578	0.0231126	C00044
Endothelins	PID		5/4289	0.00929578	0.0231126	C00044
FRS-mediated FGFR4 signaling	Reactome	1	5/4289	0.00929578	0.0231126	C00044	https://reactome.org/PathwayBrowser/#/R-HSA-5654712
adenosine deoxyribonucleotides <i>de novo</i> biosynthesis	HumanCyc		5/4289	0.00929578	0.0231126	C00131
chondroitin sulfate biosynthesis (late stages)	HumanCyc		5/4289	0.00929578	0.0231126	C00015
Regulation of Ras family activation	PID		5/4289	0.00929578	0.0231126	C00044
mTOR signaling pathway	PID		5/4289	0.00929578	0.0231126	C00044
LPA receptor mediated events	PID		5/4289	0.00929578	0.0231126	C00044
CDC42 signaling events	PID		5/4289	0.00929578	0.0231126	C00044
Netrin-mediated signaling events	PID		5/4289	0.00929578	0.0231126	C00044
S1P1 pathway	PID		5/4289	0.00929578	0.0231126	C00044
Class I PI3K signaling events	PID		5/4289	0.00929578	0.0231126	C00044
Nephrin/Neph1 signaling in the kidney podocyte	PID		5/4289	0.00929578	0.0231126	C00044
EPO signaling pathway	PID		5/4289	0.00929578	0.0231126	C00044
SHC-mediated cascade:FGFR4	Reactome	1	5/4289	0.00929578	0.0231126	C00044	https://reactome.org/PathwayBrowser/#/R-HSA-5654719
insulin	INOH		5/4289	0.00929578	0.0231126	C00044
p38MAPK events	Reactome	1	5/4289	0.00929578	0.0231126	C00044	https://reactome.org/PathwayBrowser/#/R-HSA-171007
MAPK6/MAPK4 signaling	Reactome	1	5/4289	0.00929578	0.0231126	C00044	https://reactome.org/PathwayBrowser/#/R-HSA-5687128
Translesion Synthesis by POLH	Reactome	1	5/4289	0.00929578	0.0231126	C00131	https://reactome.org/PathwayBrowser/#/R-HSA-110320
nfat and hypertrophy of the heart	BioCarta		5/4289	0.00929578	0.0231126	C00044
how progesterone initiates the oocyte maturation	BioCarta		5/4289	0.00929578	0.0231126	C00044
t cell receptor signaling pathway	BioCarta		5/4289	0.00929578	0.0231126	C00044
keratinocyte differentiation	BioCarta		5/4289	0.00929578	0.0231126	C00044
Signal amplification	Reactome	1	5/4289	0.00929578	0.0231126	C00044	https://reactome.org/PathwayBrowser/#/R-HSA-392518
PKA activation in glucagon signalling	Reactome	1	5/4289	0.00929578	0.0231126	C00044	https://reactome.org/PathwayBrowser/#/R-HSA-164378
FGF	INOH		5/4289	0.00929578	0.0231126	C00044
tRNA processing in the mitochondrion	Reactome	1	5/4289	0.00929578	0.0231126	C00063	https://reactome.org/PathwayBrowser/#/R-HSA-6785470
G alpha (12/13) signalling events	Reactome	1	5/4289	0.00929578	0.0231126	C00044	https://reactome.org/PathwayBrowser/#/R-HSA-416482
Chondroitin sulfate biosynthesis	Reactome	1	5/4289	0.00929578	0.0231126	C00015	https://reactome.org/PathwayBrowser/#/R-HSA-2022870
Ras activation uopn Ca2+ infux through NMDA receptor	Reactome	1	5/4289	0.00929578	0.0231126	C00044	https://reactome.org/PathwayBrowser/#/R-HSA-442982
RAF activation	Reactome	1	5/4289	0.00929578	0.0231126	C00044	https://reactome.org/PathwayBrowser/#/R-HSA-5673000
S1P3 pathway	PID		5/4289	0.00929578	0.0231126	C00044
glycoaminoglycan-protein linkage region biosynthesis	HumanCyc		5/4289	0.00929578	0.0231126	C00015
Golgi Associated Vesicle Biogenesis	Reactome	1	5/4289	0.00929578	0.0231126	C00044	https://reactome.org/PathwayBrowser/#/R-HSA-432722
N-cadherin signaling events	PID		5/4289	0.00929578	0.0231126	C00044
Negative regulation of MAPK pathway	Reactome	1	5/4289	0.00929578	0.0231126	C00044	https://reactome.org/PathwayBrowser/#/R-HSA-5675221
Ribosomal scanning and start codon recognition	Reactome	1	5/4289	0.00929578	0.0231126	C00044	https://reactome.org/PathwayBrowser/#/R-HSA-72702
Glucagon-like Peptide-1 (GLP1) regulates insulin secretion	Reactome	1	5/4289	0.00929578	0.0231126	C00044	https://reactome.org/PathwayBrowser/#/R-HSA-381676
Regulation of PLK1 Activity at G2/M Transition	Reactome	1	5/4289	0.00929578	0.0231126	C00044	https://reactome.org/PathwayBrowser/#/R-HSA-2565942
RHO GTPases Activate ROCKs	Reactome	1	5/4289	0.00929578	0.0231126	C00044	https://reactome.org/PathwayBrowser/#/R-HSA-5627117
G2/M Transition	Reactome	1	5/4289	0.00929578	0.0231126	C00044	https://reactome.org/PathwayBrowser/#/R-HSA-69275
Mitotic G2-G2/M phases	Reactome	1	5/4289	0.00929578	0.0231126	C00044	https://reactome.org/PathwayBrowser/#/R-HSA-453274
CMP phosphorylation	HumanCyc		5/4289	0.00929578	0.0231126	C00063
Host Interactions of HIV factors	Reactome	1	5/4289	0.00929578	0.0231126	C00044	https://reactome.org/PathwayBrowser/#/R-HSA-162909
EPHA-mediated growth cone collapse	Reactome	1	5/4289	0.00929578	0.0231126	C00044	https://reactome.org/PathwayBrowser/#/R-HSA-3928663
SEMA3A-Plexin repulsion signaling by inhibiting Integrin adhesion	Reactome	1	5/4289	0.00929578	0.0231126	C00044	https://reactome.org/PathwayBrowser/#/R-HSA-399955
RHO GTPases Activate WASPs and WAVEs	Reactome	1	5/4289	0.00929578	0.0231126	C00044	https://reactome.org/PathwayBrowser/#/R-HSA-5663213
N-Glycan antennae elongation	Reactome	1	5/4289	0.00929578	0.0231126	C00043	https://reactome.org/PathwayBrowser/#/R-HSA-975577
Histidine, lysine, phenylalanine, tyrosine, proline and tryptophan catabolism	Wikipathways		83/4289	0.00960564	0.0236113	C00408/C00044	http://www.wikipathways.org/index.php/Pathway:WP3573
Mercaptopurine Action Pathway	SMPDB		84/4289	0.00983071	0.0236113	C00044/C00131
Thioguanine Action Pathway	SMPDB		85/4289	0.0100582	0.0236113	C00044/C00131
Azathioprine Action Pathway	SMPDB		86/4289	0.010288	0.0236113	C00044/C00131
Glycerophospholipid biosynthesis	Wikipathways		86/4289	0.010288	0.0236113	C00063/C00570	http://www.wikipathways.org/index.php/Pathway:WP2740
FRS-mediated FGFR1 signaling	Reactome	1	5/4289	0.00929578	0.0231126	C00044	https://reactome.org/PathwayBrowser/#/R-HSA-5654693
Endocytosis	KEGG		6/4289	0.0111458	0.0236113	C00044	http://www.kegg.jp/kegg-bin/show_pathway?map04144+C00044
Morphine Metabolism Pathway	SMPDB		6/4289	0.0111458	0.0236113	C00015
Rap1 signalling	Wikipathways		6/4289	0.0111458	0.0236113	C00044	http://www.wikipathways.org/index.php/Pathway:WP1895
Semaphorin interactions	Wikipathways		6/4289	0.0111458	0.0236113	C00044	http://www.wikipathways.org/index.php/Pathway:WP1907
Signaling by PDGF	Wikipathways		6/4289	0.0111458	0.0236113	C00044	http://www.wikipathways.org/index.php/Pathway:WP1916
Signaling by Robo receptor	Wikipathways		6/4289	0.0111458	0.0236113	C00044	http://www.wikipathways.org/index.php/Pathway:WP1918
mRNA Capping	Wikipathways		6/4289	0.0111458	0.0236113	C00044	http://www.wikipathways.org/index.php/Pathway:WP1861
MHC class II antigen presentation	Wikipathways		6/4289	0.0111458	0.0236113	C00044	http://www.wikipathways.org/index.php/Pathway:WP2679
DAP12 interactions	Wikipathways		6/4289	0.0111458	0.0236113	C00044	http://www.wikipathways.org/index.php/Pathway:WP2694
Signaling by SCF-KIT	Wikipathways		6/4289	0.0111458	0.0236113	C00044	http://www.wikipathways.org/index.php/Pathway:WP2713
Signaling by ERBB2	Wikipathways		6/4289	0.0111458	0.0236113	C00044	http://www.wikipathways.org/index.php/Pathway:WP2780
Hedgehog ,off, state	Wikipathways		6/4289	0.0111458	0.0236113	C00044	http://www.wikipathways.org/index.php/Pathway:WP3316
RHO GTPases activate PAKs	Wikipathways		6/4289	0.0111458	0.0236113	C00044	http://www.wikipathways.org/index.php/Pathway:WP3351
RHO GTPases Activate WASPs and WAVEs	Wikipathways		6/4289	0.0111458	0.0236113	C00044	http://www.wikipathways.org/index.php/Pathway:WP3388
Assembly of the primary cilium	Wikipathways		6/4289	0.0111458	0.0236113	C00044	http://www.wikipathways.org/index.php/Pathway:WP3498
ER to Golgi Anterograde Transport	Wikipathways		6/4289	0.0111458	0.0236113	C00044	http://www.wikipathways.org/index.php/Pathway:WP3542
trans-Golgi Network Vesicle Budding	Wikipathways		6/4289	0.0111458	0.0236113	C00044	http://www.wikipathways.org/index.php/Pathway:WP3578
SHC-mediated cascade:FGFR1	Reactome	1	5/4289	0.00929578	0.0231126	C00044	https://reactome.org/PathwayBrowser/#/R-HSA-5654688
CD28 dependent Vav1 pathway	Reactome	1	5/4289	0.00929578	0.0231126	C00044	https://reactome.org/PathwayBrowser/#/R-HSA-389359
Telomere Extension By Telomerase	Reactome	1	5/4289	0.00929578	0.0231126	C00131	https://reactome.org/PathwayBrowser/#/R-HSA-171319
Cargo concentration in the ER	Reactome	1	5/4289	0.00929578	0.0231126	C00044	https://reactome.org/PathwayBrowser/#/R-HSA-5694530
FGFR3c ligand binding and activation	Reactome	1	5/4289	0.00929578	0.0231126	C00015	https://reactome.org/PathwayBrowser/#/R-HSA-190372
FGFR3 ligand binding and activation	Reactome	1	5/4289	0.00929578	0.0231126	C00015	https://reactome.org/PathwayBrowser/#/R-HSA-190239
FRS-mediated FGFR3 signaling	Reactome	1	5/4289	0.00929578	0.0231126	C00044	https://reactome.org/PathwayBrowser/#/R-HSA-5654706
Osteopontin-mediated events	PID		6/4289	0.0111458	0.0236113	C00044
DCC mediated attractive signaling	Reactome	1	5/4289	0.00929578	0.0231126	C00044	https://reactome.org/PathwayBrowser/#/R-HSA-418885
ErbB1 downstream signaling	PID		6/4289	0.0111458	0.0236113	C00044
IL2 signaling events mediated by PI3K	PID		6/4289	0.0111458	0.0236113	C00044
amb2 Integrin signaling	PID		6/4289	0.0111458	0.0236113	C00044
Nongenotropic Androgen signaling	PID		6/4289	0.0111458	0.0236113	C00044
Arf1 pathway	PID		6/4289	0.0111458	0.0236113	C00044
CD4 T cell receptor signaling-JNK cascade	INOH		6/4289	0.0111458	0.0236113	C00044
SHC-mediated cascade:FGFR3	Reactome	1	5/4289	0.00929578	0.0231126	C00044	https://reactome.org/PathwayBrowser/#/R-HSA-5654704
EGFR downregulation	Reactome	1	6/4289	0.0111458	0.0236113	C00044	https://reactome.org/PathwayBrowser/#/R-HSA-182971
PTK6 Regulates RHO GTPases, RAS GTPase and MAP kinases	Reactome	1	6/4289	0.0111458	0.0236113	C00044	https://reactome.org/PathwayBrowser/#/R-HSA-8849471
GRB2:SOS provides linkage to MAPK signaling for Integrins	Reactome	1	6/4289	0.0111458	0.0236113	C00044	https://reactome.org/PathwayBrowser/#/R-HSA-354194
A tetrasaccharide linker sequence is required for GAG synthesis	Reactome	1	6/4289	0.0111458	0.0236113	C00015	https://reactome.org/PathwayBrowser/#/R-HSA-1971475
Signaling by FGFR3 fusions in cancer	Reactome	1	6/4289	0.0111458	0.0236113	C00044	https://reactome.org/PathwayBrowser/#/R-HSA-8853334
Glucagon signaling in metabolic regulation	Reactome	1	6/4289	0.0111458	0.0236113	C00044	https://reactome.org/PathwayBrowser/#/R-HSA-163359
Retrograde transport at the Trans-Golgi-Network	Reactome	1	6/4289	0.0111458	0.0236113	C00044	https://reactome.org/PathwayBrowser/#/R-HSA-6811440
The proton buffering model	Reactome	1	6/4289	0.0111458	0.0236113	C00044	https://reactome.org/PathwayBrowser/#/R-HSA-167827
visual signal transduction	BioCarta		6/4289	0.0111458	0.0236113	C00044
aspirin blocks signaling pathway involved in platelet activation	BioCarta		6/4289	0.0111458	0.0236113	C00044
vegf hypoxia and angiogenesis	BioCarta		6/4289	0.0111458	0.0236113	C00044
activation of csk by camp-dependent protein kinase inhibits signaling through the t cell receptor	BioCarta		6/4289	0.0111458	0.0236113	C00044
Recycling pathway of L1	Reactome	1	6/4289	0.0111458	0.0236113	C00044	https://reactome.org/PathwayBrowser/#/R-HSA-437239
calcium signaling by hbx of hepatitis b virus	BioCarta		6/4289	0.0111458	0.0236113	C00044
activation of camp-dependent protein kinase pka	BioCarta		6/4289	0.0111458	0.0236113	C00044
Cilium Assembly	Reactome	1	6/4289	0.0111458	0.0236113	C00044	https://reactome.org/PathwayBrowser/#/R-HSA-5617833
FRS-mediated FGFR2 signaling	Reactome	1	6/4289	0.0111458	0.0236113	C00044	https://reactome.org/PathwayBrowser/#/R-HSA-5654700
Lysosome Vesicle Biogenesis	Reactome	1	6/4289	0.0111458	0.0236113	C00044	https://reactome.org/PathwayBrowser/#/R-HSA-432720
Clathrin derived vesicle budding	Reactome	1	6/4289	0.0111458	0.0236113	C00044	https://reactome.org/PathwayBrowser/#/R-HSA-421837
trans-Golgi Network Vesicle Budding	Reactome	1	6/4289	0.0111458	0.0236113	C00044	https://reactome.org/PathwayBrowser/#/R-HSA-199992
GPCR GroupI metabotropic glutamate receptor	INOH		6/4289	0.0111458	0.0236113	C00044
GPCR signaling-G alpha q	INOH		6/4289	0.0111458	0.0236113	C00044
SHC-mediated cascade:FGFR2	Reactome	1	6/4289	0.0111458	0.0236113	C00044	https://reactome.org/PathwayBrowser/#/R-HSA-5654699
5-Phosphoribose 1-diphosphate biosynthesis	Reactome	1	6/4289	0.0111458	0.0236113	C00131	https://reactome.org/PathwayBrowser/#/R-HSA-73843
GABA B receptor activation	Reactome	1	6/4289	0.0111458	0.0236113	C00044	https://reactome.org/PathwayBrowser/#/R-HSA-977444
Cap-dependent Translation Initiation	Reactome	1	6/4289	0.0111458	0.0236113	C00044	https://reactome.org/PathwayBrowser/#/R-HSA-72737
Eukaryotic Translation Initiation	Reactome	1	6/4289	0.0111458	0.0236113	C00044	https://reactome.org/PathwayBrowser/#/R-HSA-72613
Chaperonin-mediated protein folding	Reactome	1	6/4289	0.0111458	0.0236113	C00044	https://reactome.org/PathwayBrowser/#/R-HSA-390466
P2Y receptors	Reactome	1	6/4289	0.0111458	0.0236113	C00015	https://reactome.org/PathwayBrowser/#/R-HSA-417957
Lactose synthesis	Reactome	1	6/4289	0.0111458	0.0236113	C00015	https://reactome.org/PathwayBrowser/#/R-HSA-5653890
RHO GTPases activate PAKs	Reactome	1	6/4289	0.0111458	0.0236113	C00044	https://reactome.org/PathwayBrowser/#/R-HSA-5627123
Protein folding	Reactome	1	6/4289	0.0111458	0.0236113	C00044	https://reactome.org/PathwayBrowser/#/R-HSA-391251
Purine metabolism	KEGG		92/4289	0.0117165	0.0247156	C00044/C00131	http://www.kegg.jp/kegg-bin/show_pathway?map00230+C00044+C00131
Purine metabolism	EHMN		94/4289	0.0122114	0.0250845	C00044/C00131
Glycerophospholipid metabolism	EHMN		96/4289	0.0127155	0.0250845	C00063/C00570
Ras signaling pathway	KEGG		7/4289	0.0129929	0.0250845	C00044	http://www.kegg.jp/kegg-bin/show_pathway?map04024+C00044
Corticotropin Activation of Cortisol Production	SMPDB		7/4289	0.0129929	0.0250845	C00044
Vasopressin Regulation of Water Homeostasis	SMPDB		7/4289	0.0129929	0.0250845	C00044
Intracellular Signalling Through PGD2 receptor and Prostaglandin D2	SMPDB		7/4289	0.0129929	0.0250845	C00044
Insulin Signalling	SMPDB		7/4289	0.0129929	0.0250845	C00044
Sorafenib Metabolism Pathway	SMPDB		7/4289	0.0129929	0.0250845	C00015
Intracellular Signalling Through LHCGR Receptor and Luteinizing Hormone/Choriogonadotropin	SMPDB		7/4289	0.0129929	0.0250845	C00044
Intracellular Signalling Through FSH Receptor and Follicle Stimulating Hormone	SMPDB		7/4289	0.0129929	0.0250845	C00044
Dopamine Activation of Neurological Reward System	SMPDB		7/4289	0.0129929	0.0250845	C00044
AMP-activated Protein Kinase (AMPK) Signaling	Wikipathways		7/4289	0.0129929	0.0250845	C00131	http://www.wikipathways.org/index.php/Pathway:WP1403
L1CAM interactions	Wikipathways		7/4289	0.0129929	0.0250845	C00044	http://www.wikipathways.org/index.php/Pathway:WP1843
Energy dependent regulation of mTOR by LKB1-AMPK	Wikipathways		7/4289	0.0129929	0.0250845	C00044	http://www.wikipathways.org/index.php/Pathway:WP2748
Nanoparticle triggered regulated necrosis	Wikipathways		7/4289	0.0129929	0.0250845	C00131	http://www.wikipathways.org/index.php/Pathway:WP2513
Vasopressin regulates renal water homeostasis via Aquaporins	Wikipathways		7/4289	0.0129929	0.0250845	C00044	http://www.wikipathways.org/index.php/Pathway:WP2662
Translocation of GLUT4 to the plasma membrane	Wikipathways		7/4289	0.0129929	0.0250845	C00044	http://www.wikipathways.org/index.php/Pathway:WP2777
RHO GTPases Activate Formins	Wikipathways		7/4289	0.0129929	0.0250845	C00044	http://www.wikipathways.org/index.php/Pathway:WP3379
Sema4D mediated inhibition of cell attachment and migration	Reactome	1	6/4289	0.0111458	0.0236113	C00044	https://reactome.org/PathwayBrowser/#/R-HSA-416550
Sema4D in semaphorin signaling	Reactome	1	6/4289	0.0111458	0.0236113	C00044	https://reactome.org/PathwayBrowser/#/R-HSA-400685
mRNA capping	HumanCyc		7/4289	0.0129929	0.0250845	C00044
cystic fibrosis transmembrane conductance regulator (cftr) and beta 2 adrenergic receptor (b2ar) pathway	BioCarta		7/4289	0.0129929	0.0250845	C00044
glycogen biosynthesis	HumanCyc		7/4289	0.0129929	0.0250845	C00015
Semaphorin interactions	Reactome	1	6/4289	0.0111458	0.0236113	C00044	https://reactome.org/PathwayBrowser/#/R-HSA-373755
Signaling by Robo receptor	Reactome	1	6/4289	0.0111458	0.0236113	C00044	https://reactome.org/PathwayBrowser/#/R-HSA-376176
PDGF	INOH		7/4289	0.0129929	0.0250845	C00044
Hedgehog ,off, state	Reactome	1	6/4289	0.0111458	0.0236113	C00044	https://reactome.org/PathwayBrowser/#/R-HSA-5610787
Activation of GABAB receptors	Reactome	1	6/4289	0.0111458	0.0236113	C00044	https://reactome.org/PathwayBrowser/#/R-HSA-991365
Synthesis of GDP-mannose	Reactome	1	6/4289	0.0111458	0.0236113	C00044	https://reactome.org/PathwayBrowser/#/R-HSA-446205
B cell receptor signaling	INOH		7/4289	0.0129929	0.0250845	C00044
PDGFR-beta signaling pathway	PID		7/4289	0.0129929	0.0250845	C00044
CD4 T cell receptor signaling	INOH		7/4289	0.0129929	0.0250845	C00044
insulin Mam	INOH		7/4289	0.0129929	0.0250845	C00044
CD28 co-stimulation	Reactome	1	6/4289	0.0111458	0.0236113	C00044	https://reactome.org/PathwayBrowser/#/R-HSA-389356
regulation of spermatogenesis by crem	BioCarta		7/4289	0.0129929	0.0250845	C00044
phospholipids as signalling intermediaries	BioCarta		7/4289	0.0129929	0.0250845	C00044
regulation of ck1/cdk5 by type 1 glutamate receptors	BioCarta		7/4289	0.0129929	0.0250845	C00044
Downstream signaling of activated FGFR4	Reactome	1	7/4289	0.0129929	0.0250845	C00044	https://reactome.org/PathwayBrowser/#/R-HSA-5654716
Adenylate cyclase activating pathway	Reactome	1	7/4289	0.0129929	0.0250845	C00044	https://reactome.org/PathwayBrowser/#/R-HSA-170660
Vasopressin regulates renal water homeostasis via Aquaporins	Reactome	1	7/4289	0.0129929	0.0250845	C00044	https://reactome.org/PathwayBrowser/#/R-HSA-432040
Translocation of GLUT4 to the plasma membrane	Reactome	1	7/4289	0.0129929	0.0250845	C00044	https://reactome.org/PathwayBrowser/#/R-HSA-1445148
CREB phosphorylation through the activation of Ras	Reactome	1	7/4289	0.0129929	0.0250845	C00044	https://reactome.org/PathwayBrowser/#/R-HSA-442742
Signaling by FGFR4 in disease	Reactome	1	7/4289	0.0129929	0.0250845	C00044	https://reactome.org/PathwayBrowser/#/R-HSA-5655291
CD209 (DC-SIGN) signaling	Reactome	1	7/4289	0.0129929	0.0250845	C00044	https://reactome.org/PathwayBrowser/#/R-HSA-5621575
GABA receptor activation	Reactome	1	7/4289	0.0129929	0.0250845	C00044	https://reactome.org/PathwayBrowser/#/R-HSA-977443
Excitatory Neural Signalling Through 5-HTR 4 and Serotonin	SMPDB		8/4289	0.0148369	0.0263125	C00044
Excitatory Neural Signalling Through 5-HTR 7 and Serotonin	SMPDB		8/4289	0.0148369	0.0263125	C00044
Excitatory Neural Signalling Through 5-HTR 6 and Serotonin	SMPDB		8/4289	0.0148369	0.0263125	C00044
Intracellular Signalling Through Histamine H2 Receptor and Histamine	SMPDB		8/4289	0.0148369	0.0263125	C00044
Eukaryotic Translation Termination	Wikipathways		8/4289	0.0148369	0.0263125	C00044	http://www.wikipathways.org/index.php/Pathway:WP1813
GPVI-mediated activation cascade	Wikipathways		8/4289	0.0148369	0.0263125	C00044	http://www.wikipathways.org/index.php/Pathway:WP1826
Costimulation by the CD28 family	Wikipathways		8/4289	0.0148369	0.0263125	C00044	http://www.wikipathways.org/index.php/Pathway:WP1799
Netrin-1 signaling	Wikipathways		8/4289	0.0148369	0.0263125	C00044	http://www.wikipathways.org/index.php/Pathway:WP1868
Phospholipid biosynthesis	Wikipathways		8/4289	0.0148369	0.0263125	C00570	http://www.wikipathways.org/index.php/Pathway:WP2457
Signaling by ERBB4	Wikipathways		8/4289	0.0148369	0.0263125	C00044	http://www.wikipathways.org/index.php/Pathway:WP2781
Mismatch Repair	Wikipathways		8/4289	0.0148369	0.0263125	C00131	http://www.wikipathways.org/index.php/Pathway:WP3381
Signaling by PTK6	Wikipathways		8/4289	0.0148369	0.0263125	C00044	http://www.wikipathways.org/index.php/Pathway:WP3826
PCP/CE pathway	Reactome	1	7/4289	0.0129929	0.0250845	C00044	https://reactome.org/PathwayBrowser/#/R-HSA-4086400
Energy dependent regulation of mTOR by LKB1-AMPK	Reactome	1	7/4289	0.0129929	0.0250845	C00044	https://reactome.org/PathwayBrowser/#/R-HSA-380972
phosphatidylcholine biosynthesis pathway	BioCarta		8/4289	0.0148369	0.0263125	C00063
mRNA Capping	Reactome	1	7/4289	0.0129929	0.0250845	C00044	https://reactome.org/PathwayBrowser/#/R-HSA-72086
Nucleotide-like (purinergic) receptors	Reactome	1	7/4289	0.0129929	0.0250845	C00015	https://reactome.org/PathwayBrowser/#/R-HSA-418038
corticosteroids and cardioprotection	BioCarta		8/4289	0.0148369	0.0263125	C00044
RHO GTPases Activate Formins	Reactome	1	7/4289	0.0129929	0.0250845	C00044	https://reactome.org/PathwayBrowser/#/R-HSA-5663220
GDP-mannose biosynthesis	HumanCyc		8/4289	0.0148369	0.0263125	C00044
SHP2 signaling	PID		8/4289	0.0148369	0.0263125	C00044
1D-<i>myo</i>-inositol hexakisphosphate biosynthesis V (from Ins(1,3,4)P3)	HumanCyc		8/4289	0.0148369	0.0263125	C01243
Downstream signaling of activated FGFR1	Reactome	1	7/4289	0.0129929	0.0250845	C00044	https://reactome.org/PathwayBrowser/#/R-HSA-5654687
Downstream signaling of activated FGFR3	Reactome	1	7/4289	0.0129929	0.0250845	C00044	https://reactome.org/PathwayBrowser/#/R-HSA-5654708
Signaling events mediated by VEGFR1 and VEGFR2	PID		8/4289	0.0148369	0.0263125	C00044
Signaling by FGFR4	Reactome	1	8/4289	0.0148369	0.0263125	C00044	https://reactome.org/PathwayBrowser/#/R-HSA-5654743
GDP-L-fucose biosynthesis II (from L-fucose)	HumanCyc		8/4289	0.0148369	0.0263125	C00044
Signaling by PTK6	Reactome	1	8/4289	0.0148369	0.0263125	C00044	https://reactome.org/PathwayBrowser/#/R-HSA-8848021
COPI-independent Golgi-to-ER retrograde traffic	Reactome	1	8/4289	0.0148369	0.0263125	C00044	https://reactome.org/PathwayBrowser/#/R-HSA-6811436
SHC1 events in ERBB2 signaling	Reactome	1	8/4289	0.0148369	0.0263125	C00044	https://reactome.org/PathwayBrowser/#/R-HSA-1250196
Rap1 signalling	Reactome	1	8/4289	0.0148369	0.0263125	C00044	https://reactome.org/PathwayBrowser/#/R-HSA-392517
p130Cas linkage to MAPK signaling for integrins	Reactome	1	8/4289	0.0148369	0.0263125	C00044	https://reactome.org/PathwayBrowser/#/R-HSA-372708
Mitochondrial Uncoupling Proteins	Reactome	1	8/4289	0.0148369	0.0263125	C00044	https://reactome.org/PathwayBrowser/#/R-HSA-166187
D-<i>myo</i>-inositol (1,3,4)-trisphosphate biosynthesis	HumanCyc		8/4289	0.0148369	0.0263125	C01243
Antigen Presentation: Folding, assembly and peptide loading of class I MHC	Reactome	1	8/4289	0.0148369	0.0263125	C00044	https://reactome.org/PathwayBrowser/#/R-HSA-983170
Gene Silencing by RNA	Reactome	1	8/4289	0.0148369	0.0263125	C00044	https://reactome.org/PathwayBrowser/#/R-HSA-211000
Signaling by RAS mutants	Reactome	1	8/4289	0.0148369	0.0263125	C00044	https://reactome.org/PathwayBrowser/#/R-HSA-6802949
chondroitin sulfate biosynthesis	HumanCyc		8/4289	0.0148369	0.0263125	C00015
dermatan sulfate biosynthesis	HumanCyc		8/4289	0.0148369	0.0263125	C00015
Fc-epsilon receptor I signaling in mast cells	PID		8/4289	0.0148369	0.0263125	C00044
MAP2K and MAPK activation	Reactome	1	8/4289	0.0148369	0.0263125	C00044	https://reactome.org/PathwayBrowser/#/R-HSA-5674135
Signaling by moderate kinase activity BRAF mutants	Reactome	1	8/4289	0.0148369	0.0263125	C00044	https://reactome.org/PathwayBrowser/#/R-HSA-6802946
Downstream signaling of activated FGFR2	Reactome	1	8/4289	0.0148369	0.0263125	C00044	https://reactome.org/PathwayBrowser/#/R-HSA-5654696
Signaling by BRAF and RAF fusions	Reactome	1	8/4289	0.0148369	0.0263125	C00044	https://reactome.org/PathwayBrowser/#/R-HSA-6802952
Signaling by MET	Reactome	1	8/4289	0.0148369	0.0263125	C00044	https://reactome.org/PathwayBrowser/#/R-HSA-6806834
Artemether Metabolism Pathway	SMPDB		9/4289	0.0166779	0.0282762	C00015
Intracellular Signalling Through Prostacyclin Receptor and Prostacyclin	SMPDB		9/4289	0.0166779	0.0282762	C00044
DNA Damage Bypass	Wikipathways		9/4289	0.0166779	0.0282762	C00131	http://www.wikipathways.org/index.php/Pathway:WP1803
Collagen biosynthesis and modifying enzymes	Wikipathways		9/4289	0.0166779	0.0282762	C00015	http://www.wikipathways.org/index.php/Pathway:WP2725
Signaling by FGFR4	Wikipathways		9/4289	0.0166779	0.0282762	C00044	http://www.wikipathways.org/index.php/Pathway:WP3334
Calcium Regulation in the Cardiac Cell	Wikipathways		9/4289	0.0166779	0.0282762	C00131	http://www.wikipathways.org/index.php/Pathway:WP536
Mitochondrial translation initiation	Reactome	1	8/4289	0.0148369	0.0263125	C00044	https://reactome.org/PathwayBrowser/#/R-HSA-5368286
mTOR signalling	Reactome	1	8/4289	0.0148369	0.0263125	C00044	https://reactome.org/PathwayBrowser/#/R-HSA-165159
Activation of the phototransduction cascade	Reactome	1	8/4289	0.0148369	0.0263125	C00044	https://reactome.org/PathwayBrowser/#/R-HSA-2485179
Netrin-1 signaling	Reactome	1	8/4289	0.0148369	0.0263125	C00044	https://reactome.org/PathwayBrowser/#/R-HSA-373752
Signaling by ERBB4	Reactome	1	8/4289	0.0148369	0.0263125	C00044	https://reactome.org/PathwayBrowser/#/R-HSA-1236394
Signaling by FGFR1	Reactome	1	8/4289	0.0148369	0.0263125	C00044	https://reactome.org/PathwayBrowser/#/R-HSA-5654736
cadmium induces dna synthesis and proliferation in macrophages	BioCarta		9/4289	0.0166779	0.0282762	C00044
Costimulation by the CD28 family	Reactome	1	8/4289	0.0148369	0.0263125	C00044	https://reactome.org/PathwayBrowser/#/R-HSA-388841
p75 NTR receptor-mediated signalling	Reactome	1	9/4289	0.0166779	0.0282762	C00044	https://reactome.org/PathwayBrowser/#/R-HSA-193704
Downstream signaling in na&#xef;ve CD8+ T cells	PID		9/4289	0.0166779	0.0282762	C00044
Mismatch repair (MMR) directed by MSH2:MSH6 (MutSalpha)	Reactome	1	9/4289	0.0166779	0.0282762	C00131	https://reactome.org/PathwayBrowser/#/R-HSA-5358565
GPVI-mediated activation cascade	Reactome	1	9/4289	0.0166779	0.0282762	C00044	https://reactome.org/PathwayBrowser/#/R-HSA-114604
Plasma membrane estrogen receptor signaling	PID		9/4289	0.0166779	0.0282762	C00044
Collagen biosynthesis and modifying enzymes	Reactome	1	9/4289	0.0166779	0.0282762	C00015	https://reactome.org/PathwayBrowser/#/R-HSA-1650814
COPII (Coat Protein 2) Mediated Vesicle Transport	Reactome	1	9/4289	0.0166779	0.0282762	C00044	https://reactome.org/PathwayBrowser/#/R-HSA-204005
D-<i>myo</i>-inositol (1,4,5,6)-tetrakisphosphate biosynthesis	HumanCyc		9/4289	0.0166779	0.0282762	C01243
D-<i>myo</i>-inositol (3,4,5,6)-tetrakisphosphate biosynthesis	HumanCyc		9/4289	0.0166779	0.0282762	C01243
Acetylcholine regulates insulin secretion	Reactome	1	9/4289	0.0166779	0.0282762	C00044	https://reactome.org/PathwayBrowser/#/R-HSA-399997
Post NMDA receptor activation events	Reactome	1	9/4289	0.0166779	0.0282762	C00044	https://reactome.org/PathwayBrowser/#/R-HSA-438064
STING mediated induction of host immune responses	Reactome	1	9/4289	0.0166779	0.0282762	C00044	https://reactome.org/PathwayBrowser/#/R-HSA-1834941
Mismatch repair (MMR) directed by MSH2:MSH3 (MutSbeta)	Reactome	1	9/4289	0.0166779	0.0282762	C00131	https://reactome.org/PathwayBrowser/#/R-HSA-5358606
GPCR downstream signaling	Wikipathways		114/4289	0.0176597	0.0298398	C00015/C00044	http://www.wikipathways.org/index.php/Pathway:WP1824
Sulfur relay system	KEGG		10/4289	0.0185159	0.0300695	C00044	http://www.kegg.jp/kegg-bin/show_pathway?map04122+C00044
Intracellular Signalling Through Adenosine Receptor A2b and Adenosine	SMPDB		10/4289	0.0185159	0.0300695	C00044
Intracellular Signalling Through Adenosine Receptor A2a and Adenosine	SMPDB		10/4289	0.0185159	0.0300695	C00044
Celecoxib Metabolism Pathway	SMPDB		10/4289	0.0185159	0.0300695	C00015
Integrin alphaIIb beta3 signaling	Wikipathways		10/4289	0.0185159	0.0300695	C00044	http://www.wikipathways.org/index.php/Pathway:WP1832
Signalling by NGF	Wikipathways		10/4289	0.0185159	0.0300695	C00044	http://www.wikipathways.org/index.php/Pathway:WP1976
Signaling by Type 1 Insulin-like Growth Factor 1 Receptor (IGF1R)	Wikipathways		10/4289	0.0185159	0.0300695	C00044	http://www.wikipathways.org/index.php/Pathway:WP2677
EPH-Ephrin signaling	Wikipathways		10/4289	0.0185159	0.0300695	C00044	http://www.wikipathways.org/index.php/Pathway:WP3309
RHO GTPases activate PKNs	Wikipathways		10/4289	0.0185159	0.0300695	C00044	http://www.wikipathways.org/index.php/Pathway:WP3357
Mismatch Repair	Reactome	1	9/4289	0.0166779	0.0282762	C00131	https://reactome.org/PathwayBrowser/#/R-HSA-5358508
Paradoxical activation of RAF signaling by kinase inactive BRAF	Reactome	1	9/4289	0.0166779	0.0282762	C00044	https://reactome.org/PathwayBrowser/#/R-HSA-6802955
PKB-mediated events	Reactome	1	9/4289	0.0166779	0.0282762	C00044	https://reactome.org/PathwayBrowser/#/R-HSA-109703
Signaling by FGFR2	Reactome	1	9/4289	0.0166779	0.0282762	C00044	https://reactome.org/PathwayBrowser/#/R-HSA-5654738
L1CAM interactions	Reactome	1	9/4289	0.0166779	0.0282762	C00044	https://reactome.org/PathwayBrowser/#/R-HSA-373760
oxidized GTP and dGTP detoxification	HumanCyc		10/4289	0.0185159	0.0300695	C00044
Processive synthesis on the C-strand of the telomere	Reactome	1	9/4289	0.0166779	0.0282762	C00131	https://reactome.org/PathwayBrowser/#/R-HSA-174414
Synthesis of PI	Reactome	1	10/4289	0.0185159	0.0300695	C00063	https://reactome.org/PathwayBrowser/#/R-HSA-1483226
Angiopoietin receptor Tie2-mediated signaling	PID		10/4289	0.0185159	0.0300695	C00044
Golgi-to-ER retrograde transport	Reactome	1	10/4289	0.0185159	0.0300695	C00044	https://reactome.org/PathwayBrowser/#/R-HSA-8856688
actions of nitric oxide in the heart	BioCarta		10/4289	0.0185159	0.0300695	C00044
Translesion synthesis by Y family DNA polymerases bypasses lesions on DNA template	Reactome	1	10/4289	0.0185159	0.0300695	C00131	https://reactome.org/PathwayBrowser/#/R-HSA-110313
DNA Damage Bypass	Reactome	1	10/4289	0.0185159	0.0300695	C00131	https://reactome.org/PathwayBrowser/#/R-HSA-73893
ER to Golgi Anterograde Transport	Reactome	1	10/4289	0.0185159	0.0300695	C00044	https://reactome.org/PathwayBrowser/#/R-HSA-199977
tetrahydrobiopterin <i>de novo</i> biosynthesis	HumanCyc		10/4289	0.0185159	0.0300695	C00044
Cell surface interactions at the vascular wall	Wikipathways		11/4289	0.0203508	0.0318618	C00044	http://www.wikipathways.org/index.php/Pathway:WP1794
Response to elevated platelet cytosolic Ca2+	Wikipathways		11/4289	0.0203508	0.0318618	C00044	http://www.wikipathways.org/index.php/Pathway:WP1903
NGF signalling via TRKA from the plasma membrane	Wikipathways		11/4289	0.0203508	0.0318618	C00044	http://www.wikipathways.org/index.php/Pathway:WP1873
Macroautophagy	Wikipathways		11/4289	0.0203508	0.0318618	C00044	http://www.wikipathways.org/index.php/Pathway:WP3348
Valproic acid pathway	Wikipathways		11/4289	0.0203508	0.0318618	C00015	http://www.wikipathways.org/index.php/Pathway:WP3871
Glycogen synthesis	Reactome	1	10/4289	0.0185159	0.0300695	C00015	https://reactome.org/PathwayBrowser/#/R-HSA-3322077
1D-<i>myo</i>-inositol hexakisphosphate biosynthesis II (mammalian)	HumanCyc		11/4289	0.0203508	0.0318618	C01243
GDP-glucose biosynthesis II	HumanCyc		11/4289	0.0203508	0.0318618	C00044
Macroautophagy	Reactome	1	10/4289	0.0185159	0.0300695	C00044	https://reactome.org/PathwayBrowser/#/R-HSA-1632852
Formation of the active cofactor, UDP-glucuronate	Reactome	1	10/4289	0.0185159	0.0300695	C00043	https://reactome.org/PathwayBrowser/#/R-HSA-173599
Eukaryotic Translation Termination	Reactome	1	10/4289	0.0185159	0.0300695	C00044	https://reactome.org/PathwayBrowser/#/R-HSA-72764
EPHB-mediated forward signaling	Reactome	1	10/4289	0.0185159	0.0300695	C00044	https://reactome.org/PathwayBrowser/#/R-HSA-3928662
EPH-Ephrin signaling	Reactome	1	10/4289	0.0185159	0.0300695	C00044	https://reactome.org/PathwayBrowser/#/R-HSA-2682334
G alpha (z) signalling events	Reactome	1	11/4289	0.0203508	0.0318618	C00044	https://reactome.org/PathwayBrowser/#/R-HSA-418597
superpathway of D-<i>myo</i>-inositol (1,4,5)-trisphosphate metabolism	HumanCyc		11/4289	0.0203508	0.0318618	C01243
ion channels and their functional role in vascular endothelium	BioCarta		11/4289	0.0203508	0.0318618	C00044
purine deoxyribonucleosides salvage	HumanCyc		11/4289	0.0203508	0.0318618	C00131
UTP and CTP dephosphorylation II	HumanCyc		11/4289	0.0203508	0.0318618	C00063
Free fatty acids regulate insulin secretion	Reactome	1	11/4289	0.0203508	0.0318618	C00044	https://reactome.org/PathwayBrowser/#/R-HSA-400451
UDP-<i>N</i>-acetyl-D-glucosamine biosynthesis II	HumanCyc		11/4289	0.0203508	0.0318618	C00043
dolichol and dolichyl phosphate biosynthesis	HumanCyc		11/4289	0.0203508	0.0318618	C00063
Signaling by EGFRvIII in Cancer	Reactome	1	11/4289	0.0203508	0.0318618	C00044	https://reactome.org/PathwayBrowser/#/R-HSA-5637812
Activation of NMDA receptor upon glutamate binding and postsynaptic events	Reactome	1	11/4289	0.0203508	0.0318618	C00044	https://reactome.org/PathwayBrowser/#/R-HSA-442755
Nitric oxide stimulates guanylate cyclase	Reactome	1	11/4289	0.0203508	0.0318618	C00044	https://reactome.org/PathwayBrowser/#/R-HSA-392154
Codeine Metabolism Pathway	SMPDB		12/4289	0.0221828	0.0337799	C00015
Irinotecan Action Pathway	SMPDB		12/4289	0.0221828	0.0337799	C00015
Tramadol Metabolism Pathway	SMPDB		12/4289	0.0221828	0.0337799	C00015
Irinotecan Metabolism Pathway	SMPDB		12/4289	0.0221828	0.0337799	C00015
Signaling by Insulin receptor	Wikipathways		12/4289	0.0221828	0.0337799	C00044	http://www.wikipathways.org/index.php/Pathway:WP1913
Endothelin Pathways	Wikipathways		12/4289	0.0221828	0.0337799	C00131	http://www.wikipathways.org/index.php/Pathway:WP2197
RHO GTPases Activate NADPH Oxidases	Wikipathways		12/4289	0.0221828	0.0337799	C00044	http://www.wikipathways.org/index.php/Pathway:WP3396
Intra-Golgi and retrograde Golgi-to-ER traffic	Wikipathways		12/4289	0.0221828	0.0337799	C00044	http://www.wikipathways.org/index.php/Pathway:WP3842
Signaling by high-kinase activity BRAF mutants	Reactome	1	11/4289	0.0203508	0.0318618	C00044	https://reactome.org/PathwayBrowser/#/R-HSA-6802948
Thromboxane A2 receptor signaling	PID		12/4289	0.0221828	0.0337799	C00044
Oncogenic MAPK signaling	Reactome	1	11/4289	0.0203508	0.0318618	C00044	https://reactome.org/PathwayBrowser/#/R-HSA-6802957
chrebp regulation by carbohydrates and camp	BioCarta		12/4289	0.0221828	0.0337799	C00044
Fatty Acids bound to GPR40 (FFAR1) regulate insulin secretion	Reactome	1	11/4289	0.0203508	0.0318618	C00044	https://reactome.org/PathwayBrowser/#/R-HSA-434316
phosphatidylcholine biosynthesis	HumanCyc		12/4289	0.0221828	0.0337799	C00063
Signaling by Hedgehog	Reactome	1	11/4289	0.0203508	0.0318618	C00044	https://reactome.org/PathwayBrowser/#/R-HSA-5358351
Constitutive Signaling by EGFRvIII	Reactome	1	11/4289	0.0203508	0.0318618	C00044	https://reactome.org/PathwayBrowser/#/R-HSA-5637810
adenosine ribonucleotides <i>de novo</i> biosynthesis	HumanCyc		12/4289	0.0221828	0.0337799	C00044
Ibuprofen Metabolism Pathway	SMPDB		13/4289	0.0240118	0.0358033	C00015
Lamivudine Metabolism Pathway	SMPDB		13/4289	0.0240118	0.0358033	C00015
Nevirapine Metabolism Pathway	SMPDB		13/4289	0.0240118	0.0358033	C00015
Signaling by FGFR2	Wikipathways		13/4289	0.0240118	0.0358033	C00044	http://www.wikipathways.org/index.php/Pathway:WP3338
Integrin alphaIIb beta3 signaling	Reactome	1	12/4289	0.0221828	0.0337799	C00044	https://reactome.org/PathwayBrowser/#/R-HSA-354192
molybdenum cofactor biosynthesis	HumanCyc		13/4289	0.0240118	0.0358033	C00044
melatonin degradation I	HumanCyc		13/4289	0.0240118	0.0358033	C00015
Intra-Golgi and retrograde Golgi-to-ER traffic	Reactome	1	12/4289	0.0221828	0.0337799	C00044	https://reactome.org/PathwayBrowser/#/R-HSA-6811442
PI3K Cascade	Reactome	1	12/4289	0.0221828	0.0337799	C00044	https://reactome.org/PathwayBrowser/#/R-HSA-109704
RHO GTPases Activate NADPH Oxidases	Reactome	1	12/4289	0.0221828	0.0337799	C00044	https://reactome.org/PathwayBrowser/#/R-HSA-5668599
Alpha9 beta1 integrin signaling events	PID		13/4289	0.0240118	0.0358033	C00044
Visual signal transduction: Rods	PID		13/4289	0.0240118	0.0358033	C00044
Signaling by ERBB2	Reactome	1	12/4289	0.0221828	0.0337799	C00044	https://reactome.org/PathwayBrowser/#/R-HSA-1227986
Collagen formation	Reactome	1	13/4289	0.0240118	0.0358033	C00015	https://reactome.org/PathwayBrowser/#/R-HSA-1474290
Plasmalogen Synthesis	SMPDB		14/4289	0.0258378	0.0375754	C00570
Etoposide Action Pathway	SMPDB		14/4289	0.0258378	0.0375754	C00015
Etoposide Metabolism Pathway	SMPDB		14/4289	0.0258378	0.0375754	C00015
Signaling by EGFR	Wikipathways		14/4289	0.0258378	0.0375754	C00044	http://www.wikipathways.org/index.php/Pathway:WP1910
RAF-MAP kinase cascade	Wikipathways		14/4289	0.0258378	0.0375754	C00044	http://www.wikipathways.org/index.php/Pathway:WP2735
Signaling by FGFR1	Wikipathways		14/4289	0.0258378	0.0375754	C00044	http://www.wikipathways.org/index.php/Pathway:WP3335
NAD+ metabolism	Wikipathways		14/4289	0.0258378	0.0375754	C00131	http://www.wikipathways.org/index.php/Pathway:WP3644
Glucuronidation	Wikipathways		14/4289	0.0258378	0.0375754	C00015	http://www.wikipathways.org/index.php/Pathway:WP698
Signaling by FGFR1 in disease	Reactome	1	13/4289	0.0240118	0.0358033	C00044	https://reactome.org/PathwayBrowser/#/R-HSA-5655302
Visual signal transduction: Cones	PID		14/4289	0.0258378	0.0375754	C00044
Signaling by FGFR2 in disease	Reactome	1	13/4289	0.0240118	0.0358033	C00044	https://reactome.org/PathwayBrowser/#/R-HSA-5655253
Synthesis of PG	Reactome	1	13/4289	0.0240118	0.0358033	C00063	https://reactome.org/PathwayBrowser/#/R-HSA-1483148
Cell surface interactions at the vascular wall	Reactome	1	13/4289	0.0240118	0.0358033	C00044	https://reactome.org/PathwayBrowser/#/R-HSA-202733
Transport of nucleotide sugars	Reactome	1	13/4289	0.0240118	0.0358033	C00043	https://reactome.org/PathwayBrowser/#/R-HSA-727802
Synthesis of IP3 and IP4 in the cytosol	Reactome	1	14/4289	0.0258378	0.0375754	C01243	https://reactome.org/PathwayBrowser/#/R-HSA-1855204
Synthesis of IP2, IP, and Ins in the cytosol	Reactome	1	14/4289	0.0258378	0.0375754	C01243	https://reactome.org/PathwayBrowser/#/R-HSA-1855183
Signaling by FGFR3 point mutants in cancer	Reactome	1	14/4289	0.0258378	0.0375754	C00044	https://reactome.org/PathwayBrowser/#/R-HSA-8853338
Signaling by the B Cell Receptor (BCR)	Wikipathways		15/4289	0.0276608	0.0397648	C00044	http://www.wikipathways.org/index.php/Pathway:WP2746
Signaling by FGFR3 in disease	Reactome	1	14/4289	0.0258378	0.0375754	C00044	https://reactome.org/PathwayBrowser/#/R-HSA-5655332
Cytosolic sensors of pathogen-associated DNA	Reactome	1	14/4289	0.0258378	0.0375754	C00044	https://reactome.org/PathwayBrowser/#/R-HSA-1834949
guanosine ribonucleotides <i>de novo</i> biosynthesis	HumanCyc		15/4289	0.0276608	0.0397648	C00044
Heme degradation	Reactome	1	14/4289	0.0258378	0.0375754	C00015	https://reactome.org/PathwayBrowser/#/R-HSA-189483
Galactose metabolism	INOH		15/4289	0.0276608	0.0397648	C00015
Aquaporin-mediated transport	Reactome	1	14/4289	0.0258378	0.0375754	C00044	https://reactome.org/PathwayBrowser/#/R-HSA-445717
Platelet Aggregation (Plug Formation)	Reactome	1	14/4289	0.0258378	0.0375754	C00044	https://reactome.org/PathwayBrowser/#/R-HSA-76009
Synthesis of PIPs at the Golgi membrane	Reactome	1	15/4289	0.0276608	0.0397648	C00044	https://reactome.org/PathwayBrowser/#/R-HSA-1660514
Platelet degranulation	Reactome	1	15/4289	0.0276608	0.0397648	C00044	https://reactome.org/PathwayBrowser/#/R-HSA-114608
Glycosylphosphatidylinositol (GPI)-anchor biosynthesis	KEGG		16/4289	0.0294808	0.0416639	C00043	http://www.kegg.jp/kegg-bin/show_pathway?map00563+C00043
Mycophenolic Acid Metabolism Pathway	SMPDB		16/4289	0.0294808	0.0416639	C00015
Morphine Action Pathway	SMPDB		16/4289	0.0294808	0.0416639	C00015
Acetaminophen Metabolism Pathway	SMPDB		16/4289	0.0294808	0.0416639	C00015
Mitotic Prophase	Wikipathways		16/4289	0.0294808	0.0416639	C00044	http://www.wikipathways.org/index.php/Pathway:WP2654
Beta-catenin independent WNT signaling	Wikipathways		16/4289	0.0294808	0.0416639	C00044	http://www.wikipathways.org/index.php/Pathway:WP3558
Signaling by FGFR in disease	Reactome	1	15/4289	0.0276608	0.0397648	C00044	https://reactome.org/PathwayBrowser/#/R-HSA-1226099
UDP-<i>N</i>-acetyl-D-galactosamine biosynthesis II	HumanCyc		16/4289	0.0294808	0.0416639	C00043
RHO GTPases activate PKNs	Reactome	1	15/4289	0.0276608	0.0397648	C00044	https://reactome.org/PathwayBrowser/#/R-HSA-5625740
GDP-fucose biosynthesis	Reactome	1	15/4289	0.0276608	0.0397648	C00044	https://reactome.org/PathwayBrowser/#/R-HSA-6787639
Fc epsilon receptor (FCERI) signaling	Wikipathways		17/4289	0.0312978	0.0436774	C00044	http://www.wikipathways.org/index.php/Pathway:WP2759
Cytosolic sensors of pathogen-associated DNA	Wikipathways		17/4289	0.0312978	0.0436774	C00044	http://www.wikipathways.org/index.php/Pathway:WP2794
Clathrin-mediated endocytosis	Reactome	1	16/4289	0.0294808	0.0416639	C00044	https://reactome.org/PathwayBrowser/#/R-HSA-8856828
Ca2+ pathway	Reactome	1	16/4289	0.0294808	0.0416639	C00044	https://reactome.org/PathwayBrowser/#/R-HSA-4086398
guanosine nucleotides <i>de novo</i> biosynthesis	HumanCyc		17/4289	0.0312978	0.0436774	C00044
Mitotic Prophase	Reactome	1	16/4289	0.0294808	0.0416639	C00044	https://reactome.org/PathwayBrowser/#/R-HSA-68875
Synthesis of PIPs at the plasma membrane	Reactome	1	17/4289	0.0312978	0.0436774	C00044	https://reactome.org/PathwayBrowser/#/R-HSA-1660499
Response to elevated platelet cytosolic Ca2+	Reactome	1	17/4289	0.0312978	0.0436774	C00044	https://reactome.org/PathwayBrowser/#/R-HSA-76005
pyrimidine deoxyribonucleotides biosynthesis from CTP	HumanCyc		17/4289	0.0312978	0.0436774	C00063
Fcgamma receptor (FCGR) dependent phagocytosis	Wikipathways		18/4289	0.0331118	0.0447747	C00044	http://www.wikipathways.org/index.php/Pathway:WP2719
Neurotransmitter Receptor Binding And Downstream Transmission In The Postsynaptic Cell	Wikipathways		18/4289	0.0331118	0.0447747	C00044	http://www.wikipathways.org/index.php/Pathway:WP2754
Regulation of actin dynamics for phagocytic cup formation	Reactome	1	17/4289	0.0312978	0.0436774	C00044	https://reactome.org/PathwayBrowser/#/R-HSA-2029482
VEGFR2 mediated vascular permeability	Reactome	1	17/4289	0.0312978	0.0436774	C00044	https://reactome.org/PathwayBrowser/#/R-HSA-5218920
Beta-catenin independent WNT signaling	Reactome	1	17/4289	0.0312978	0.0436774	C00044	https://reactome.org/PathwayBrowser/#/R-HSA-3858494
Signalling to RAS	Reactome	1	18/4289	0.0331118	0.0447747	C00044	https://reactome.org/PathwayBrowser/#/R-HSA-167044
Selenocysteine synthesis	Reactome	1	18/4289	0.0331118	0.0447747	C00044	https://reactome.org/PathwayBrowser/#/R-HSA-2408557
C-type lectin receptors (CLRs)	Reactome	1	18/4289	0.0331118	0.0447747	C00044	https://reactome.org/PathwayBrowser/#/R-HSA-5621481
RAF/MAP kinase cascade	Reactome	1	18/4289	0.0331118	0.0447747	C00044	https://reactome.org/PathwayBrowser/#/R-HSA-5673001
SHC1 events in EGFR signaling	Reactome	1	18/4289	0.0331118	0.0447747	C00044	https://reactome.org/PathwayBrowser/#/R-HSA-180336
Neurotransmitter Receptor Binding And Downstream Transmission In The Postsynaptic Cell	Reactome	1	18/4289	0.0331118	0.0447747	C00044	https://reactome.org/PathwayBrowser/#/R-HSA-112314
Interleukin receptor SHC signaling	Reactome	1	18/4289	0.0331118	0.0447747	C00044	https://reactome.org/PathwayBrowser/#/R-HSA-912526
Interleukin-2 signaling	Reactome	1	18/4289	0.0331118	0.0447747	C00044	https://reactome.org/PathwayBrowser/#/R-HSA-451927
MAPK1/MAPK3 signaling	Reactome	1	18/4289	0.0331118	0.0447747	C00044	https://reactome.org/PathwayBrowser/#/R-HSA-5684996
Reactions specific to the complex N-glycan synthesis pathway	Reactome	1	18/4289	0.0331118	0.0447747	C00043	https://reactome.org/PathwayBrowser/#/R-HSA-975578
SOS-mediated signalling	Reactome	1	18/4289	0.0331118	0.0447747	C00044	https://reactome.org/PathwayBrowser/#/R-HSA-112412
MAPK family signaling cascades	Reactome	1	18/4289	0.0331118	0.0447747	C00044	https://reactome.org/PathwayBrowser/#/R-HSA-5683057
Signaling by Leptin	Reactome	1	18/4289	0.0331118	0.0447747	C00044	https://reactome.org/PathwayBrowser/#/R-HSA-2586552
M Phase	Reactome	1	18/4289	0.0331118	0.0447747	C00044	https://reactome.org/PathwayBrowser/#/R-HSA-68886
Interleukin-3, 5 and GM-CSF signaling	Reactome	1	18/4289	0.0331118	0.0447747	C00044	https://reactome.org/PathwayBrowser/#/R-HSA-512988
NCAM signaling for neurite out-growth	Reactome	1	18/4289	0.0331118	0.0447747	C00044	https://reactome.org/PathwayBrowser/#/R-HSA-375165
Inactivation, recovery and regulation of the phototransduction cascade	Reactome	1	18/4289	0.0331118	0.0447747	C00044	https://reactome.org/PathwayBrowser/#/R-HSA-2514859
RET signaling	Reactome	1	18/4289	0.0331118	0.0447747	C00044	https://reactome.org/PathwayBrowser/#/R-HSA-8853659
Synthesis of Dolichyl-phosphate	Reactome	1	18/4289	0.0331118	0.0447747	C00063	https://reactome.org/PathwayBrowser/#/R-HSA-446199
GLUT-1 deficiency syndrome	SMPDB		19/4289	0.0349229	0.0460962	C00015
Congenital disorder of glycosylation CDG-IId	SMPDB		19/4289	0.0349229	0.0460962	C00015
Lactose Synthesis	SMPDB		19/4289	0.0349229	0.0460962	C00015
tRNA modification in the nucleus and cytosol	Wikipathways		19/4289	0.0349229	0.0460962	C00044	http://www.wikipathways.org/index.php/Pathway:WP3561
Downstream signaling events of B Cell Receptor (BCR)	Reactome	1	18/4289	0.0331118	0.0447747	C00044	https://reactome.org/PathwayBrowser/#/R-HSA-1168372
GRB2 events in EGFR signaling	Reactome	1	18/4289	0.0331118	0.0447747	C00044	https://reactome.org/PathwayBrowser/#/R-HSA-179812
PLC beta mediated events	Reactome	1	19/4289	0.0349229	0.0460962	C00044	https://reactome.org/PathwayBrowser/#/R-HSA-112043
G-protein mediated events	Reactome	1	19/4289	0.0349229	0.0460962	C00044	https://reactome.org/PathwayBrowser/#/R-HSA-112040
Signalling to p38 via RIT and RIN	Reactome	1	19/4289	0.0349229	0.0460962	C00044	https://reactome.org/PathwayBrowser/#/R-HSA-187706
Frs2-mediated activation	Reactome	1	19/4289	0.0349229	0.0460962	C00044	https://reactome.org/PathwayBrowser/#/R-HSA-170968
ARMS-mediated activation	Reactome	1	19/4289	0.0349229	0.0460962	C00044	https://reactome.org/PathwayBrowser/#/R-HSA-170984
Prolonged ERK activation events	Reactome	1	19/4289	0.0349229	0.0460962	C00044	https://reactome.org/PathwayBrowser/#/R-HSA-169893
Signalling to ERKs	Reactome	1	19/4289	0.0349229	0.0460962	C00044	https://reactome.org/PathwayBrowser/#/R-HSA-187687
Signaling by EGFR in Cancer	Reactome	1	19/4289	0.0349229	0.0460962	C00044	https://reactome.org/PathwayBrowser/#/R-HSA-1643713
FCERI mediated MAPK activation	Reactome	1	19/4289	0.0349229	0.0460962	C00044	https://reactome.org/PathwayBrowser/#/R-HSA-2871796
CDP-diacylglycerol biosynthesis	HumanCyc		19/4289	0.0349229	0.0460962	C00063
Glycosphingolipid biosynthesis - lactoseries	EHMN		19/4289	0.0349229	0.0460962	C00015
Phase II conjugation	Wikipathways		164/4289	0.0349632	0.0460962	C00043/C00015	http://www.wikipathways.org/index.php/Pathway:WP715
Sepiapterin reductase deficiency	SMPDB		20/4289	0.036731	0.0476742	C00044
Segawa syndrome	SMPDB		20/4289	0.036731	0.0476742	C00044
Pterine Biosynthesis	SMPDB		20/4289	0.036731	0.0476742	C00044
Tamoxifen Action Pathway	SMPDB		20/4289	0.036731	0.0476742	C00015
Dopa-responsive dystonia	SMPDB		20/4289	0.036731	0.0476742	C00044
Hyperphenylalaniemia due to guanosine triphosphate cyclohydrolase deficiency	SMPDB		20/4289	0.036731	0.0476742	C00044
Hyperphenylalaninemia due to 6-pyruvoyltetrahydropterin synthase deficiency (ptps)	SMPDB		20/4289	0.036731	0.0476742	C00044
Hyperphenylalaninemia due to dhpr-deficiency	SMPDB		20/4289	0.036731	0.0476742	C00044
Tamoxifen Metabolism Pathway	SMPDB		20/4289	0.036731	0.0476742	C00015
serotonin degradation	HumanCyc		20/4289	0.036731	0.0476742	C00015
Constitutive Signaling by Ligand-Responsive EGFR Cancer Variants	Reactome	1	19/4289	0.0349229	0.0460962	C00044	https://reactome.org/PathwayBrowser/#/R-HSA-1236382
Signaling by Ligand-Responsive EGFR Variants in Cancer	Reactome	1	19/4289	0.0349229	0.0460962	C00044	https://reactome.org/PathwayBrowser/#/R-HSA-5637815
Insulin resistance	KEGG		21/4289	0.0385362	0.0490638	C00043	http://www.kegg.jp/kegg-bin/show_pathway?map04931+C00043
Phenytoin (Antiarrhythmic) Action Pathway	SMPDB		21/4289	0.0385362	0.0490638	C00015
Codeine Action Pathway	SMPDB		21/4289	0.0385362	0.0490638	C00015
Pantothenate and CoA Biosynthesis	SMPDB		21/4289	0.0385362	0.0490638	C00063
Signaling by the B Cell Receptor (BCR)	Reactome	1	20/4289	0.036731	0.0476742	C00044	https://reactome.org/PathwayBrowser/#/R-HSA-983705
Molybdenum cofactor biosynthesis	Reactome	1	20/4289	0.036731	0.0476742	C00044	https://reactome.org/PathwayBrowser/#/R-HSA-947581
IRS-related events triggered by IGF1R	Reactome	1	21/4289	0.0385362	0.0490638	C00044	https://reactome.org/PathwayBrowser/#/R-HSA-2428928
IGF1R signaling cascade	Reactome	1	21/4289	0.0385362	0.0490638	C00044	https://reactome.org/PathwayBrowser/#/R-HSA-2428924
Signaling by Type 1 Insulin-like Growth Factor 1 Receptor (IGF1R)	Reactome	1	21/4289	0.0385362	0.0490638	C00044	https://reactome.org/PathwayBrowser/#/R-HSA-2404192
N-glycan antennae elongation in the medial/trans-Golgi	Reactome	1	21/4289	0.0385362	0.0490638	C00043	https://reactome.org/PathwayBrowser/#/R-HSA-975576
IRS-mediated signalling	Reactome	1	21/4289	0.0385362	0.0490638	C00044	https://reactome.org/PathwayBrowser/#/R-HSA-112399
Insulin receptor signalling cascade	Reactome	1	21/4289	0.0385362	0.0490638	C00044	https://reactome.org/PathwayBrowser/#/R-HSA-74751
The phototransduction cascade	Reactome	1	21/4289	0.0385362	0.0490638	C00044	https://reactome.org/PathwayBrowser/#/R-HSA-2514856
lysine degradation II (pipecolate pathway)	HumanCyc		21/4289	0.0385362	0.0490638	C00408
Vitamin B5 - CoA biosynthesis from pantothenate	EHMN		21/4289	0.0385362	0.0490638	C00063
Respiratory electron transport, ATP synthesis by chemiosmotic coupling, and heat production by uncoupling proteins.	Wikipathways		22/4289	0.0403384	0.0510986	C00044	http://www.wikipathways.org/index.php/Pathway:WP1902
Opioid Signalling	Wikipathways		22/4289	0.0403384	0.0510986	C00044	http://www.wikipathways.org/index.php/Pathway:WP1978
Signaling by SCF-KIT	Reactome	1	21/4289	0.0385362	0.0490638	C00044	https://reactome.org/PathwayBrowser/#/R-HSA-1433557
thyroid hormone metabolism II (via conjugation and/or degradation)	HumanCyc		22/4289	0.0403384	0.0510986	C00015
Inositol Phosphate Metabolism	SMPDB		23/4289	0.0421376	0.0528434	C01243
C-type lectin receptors (CLRs)	Wikipathways		23/4289	0.0421376	0.0528434	C00044	http://www.wikipathways.org/index.php/Pathway:WP3354
Synthesis of UDP-N-acetyl-glucosamine	Reactome	1	21/4289	0.0385362	0.0490638	C00043	https://reactome.org/PathwayBrowser/#/R-HSA-446210
Signaling by Insulin receptor	Reactome	1	22/4289	0.0403384	0.0510986	C00044	https://reactome.org/PathwayBrowser/#/R-HSA-74752
VEGFR2 mediated cell proliferation	Reactome	1	23/4289	0.0421376	0.0528434	C00044	https://reactome.org/PathwayBrowser/#/R-HSA-5218921
Abacavir metabolism	Reactome	1	23/4289	0.0421376	0.0528434	C00015	https://reactome.org/PathwayBrowser/#/R-HSA-2161541
TCA cycle	HumanCyc		23/4289	0.0421376	0.0528434	C00044
Regulation of insulin secretion	Reactome	1	23/4289	0.0421376	0.0528434	C00044	https://reactome.org/PathwayBrowser/#/R-HSA-422356
Riboflavin metabolism	KEGG		24/4289	0.0439339	0.0541473	C00044	http://www.kegg.jp/kegg-bin/show_pathway?map00740+C00044
Nicotine Metabolism Pathway	SMPDB		24/4289	0.0439339	0.0541473	C00015
Platelet homeostasis	Wikipathways		24/4289	0.0439339	0.0541473	C00044	http://www.wikipathways.org/index.php/Pathway:WP1885
Abacavir transport and metabolism	Wikipathways		24/4289	0.0439339	0.0541473	C00015	http://www.wikipathways.org/index.php/Pathway:WP2712
TCA Cycle	Wikipathways		24/4289	0.0439339	0.0541473	C00044	http://www.wikipathways.org/index.php/Pathway:WP78
superpathway of melatonin degradation	HumanCyc		24/4289	0.0439339	0.0541473	C00015
Respiratory electron transport, ATP synthesis by chemiosmotic coupling, and heat production by uncoupling proteins.	Reactome	1	23/4289	0.0421376	0.0528434	C00044	https://reactome.org/PathwayBrowser/#/R-HSA-163200
Axon guidance	Reactome	1	23/4289	0.0421376	0.0528434	C00044	https://reactome.org/PathwayBrowser/#/R-HSA-422475
nicotine degradation III	HumanCyc		24/4289	0.0439339	0.0541473	C00015
Detoxification of Reactive Oxygen Species	Reactome	1	24/4289	0.0439339	0.0541473	C00044	https://reactome.org/PathwayBrowser/#/R-HSA-3299685
Biopterin metabolism	EHMN		24/4289	0.0439339	0.0541473	C00044
Opioid Signalling	Reactome	1	24/4289	0.0439339	0.0541473	C00044	https://reactome.org/PathwayBrowser/#/R-HSA-111885
Abacavir transport and metabolism	Reactome	1	24/4289	0.0439339	0.0541473	C00015	https://reactome.org/PathwayBrowser/#/R-HSA-2161522
Linoleate metabolism	EHMN		24/4289	0.0439339	0.0541473	C00015
Signaling by Interleukins	Reactome	1	24/4289	0.0439339	0.0541473	C00044	https://reactome.org/PathwayBrowser/#/R-HSA-449147
Class I MHC mediated antigen processing & presentation	Reactome	1	24/4289	0.0439339	0.0541473	C00044	https://reactome.org/PathwayBrowser/#/R-HSA-983169
Mitochondrial translation termination	Reactome	1	25/4289	0.0457272	0.0558083	C00044	https://reactome.org/PathwayBrowser/#/R-HSA-5419276
Chondroitin sulfate/dermatan sulfate metabolism	Reactome	1	25/4289	0.0457272	0.0558083	C00015	https://reactome.org/PathwayBrowser/#/R-HSA-1793185
Fcgamma receptor (FCGR) dependent phagocytosis	Reactome	1	25/4289	0.0457272	0.0558083	C00044	https://reactome.org/PathwayBrowser/#/R-HSA-2029480
TP53 Regulates Metabolic Genes	Reactome	1	25/4289	0.0457272	0.0558083	C00044	https://reactome.org/PathwayBrowser/#/R-HSA-5628897
Inositol phosphate metabolism	INOH		25/4289	0.0457272	0.0558083	C01243
Peptide chain elongation	Reactome	1	25/4289	0.0457272	0.0558083	C00044	https://reactome.org/PathwayBrowser/#/R-HSA-156902
TP53 Regulates Metabolic Genes	Wikipathways		26/4289	0.0475176	0.0577122	C00044	http://www.wikipathways.org/index.php/Pathway:WP3349
gluconeogenesis	HumanCyc		26/4289	0.0475176	0.0577122	C00044
Eukaryotic Translation Elongation	Reactome	1	25/4289	0.0457272	0.0558083	C00044	https://reactome.org/PathwayBrowser/#/R-HSA-156842
superpathway of inositol phosphate compounds	HumanCyc		26/4289	0.0475176	0.0577122	C01243
Mannose type O-glycan biosynthesis	KEGG		27/4289	0.049305	0.0589542	C00063	http://www.kegg.jp/kegg-bin/show_pathway?map00515+C00063
Lysine Degradation	SMPDB		27/4289	0.049305	0.0589542	C00408
Hyperlysinemia I, Familial	SMPDB		27/4289	0.049305	0.0589542	C00408
2-aminoadipic 2-oxoadipic aciduria	SMPDB		27/4289	0.049305	0.0589542	C00408
Pyridoxine dependency with seizures	SMPDB		27/4289	0.049305	0.0589542	C00408
Saccharopinuria/Hyperlysinemia II	SMPDB		27/4289	0.049305	0.0589542	C00408
Glutaric Aciduria Type I	SMPDB		27/4289	0.049305	0.0589542	C00408
Hyperlysinemia II or Saccharopinuria	SMPDB		27/4289	0.049305	0.0589542	C00408
Signaling by VEGF	Wikipathways		27/4289	0.049305	0.0589542	C00044	http://www.wikipathways.org/index.php/Pathway:WP1919
Detoxification of Reactive Oxygen Species	Wikipathways		27/4289	0.049305	0.0589542	C00044	http://www.wikipathways.org/index.php/Pathway:WP2824
Signaling by Wnt	Reactome	1	25/4289	0.0457272	0.0558083	C00044	https://reactome.org/PathwayBrowser/#/R-HSA-195721
Mitochondrial translation elongation	Reactome	1	26/4289	0.0475176	0.0577122	C00044	https://reactome.org/PathwayBrowser/#/R-HSA-5389840
Tetrahydrobiopterin (BH4) synthesis, recycling, salvage and regulation	Reactome	1	27/4289	0.049305	0.0589542	C00044	https://reactome.org/PathwayBrowser/#/R-HSA-1474151
PI Metabolism	Wikipathways		28/4289	0.0510895	0.0601547	C00044	http://www.wikipathways.org/index.php/Pathway:WP2747
RHO GTPase Effectors	Reactome	1	27/4289	0.049305	0.0589542	C00044	https://reactome.org/PathwayBrowser/#/R-HSA-195258
Signaling by Rho GTPases	Reactome	1	27/4289	0.049305	0.0589542	C00044	https://reactome.org/PathwayBrowser/#/R-HSA-194315
Extracellular matrix organization	Reactome	1	28/4289	0.0510895	0.0601547	C00015	https://reactome.org/PathwayBrowser/#/R-HSA-1474244
PI Metabolism	Reactome	1	28/4289	0.0510895	0.0601547	C00044	https://reactome.org/PathwayBrowser/#/R-HSA-1483255
Platelet homeostasis	Reactome	1	28/4289	0.0510895	0.0601547	C00044	https://reactome.org/PathwayBrowser/#/R-HSA-418346
nicotine degradation IV	HumanCyc		28/4289	0.0510895	0.0601547	C00015
DAP12 signaling	Reactome	1	28/4289	0.0510895	0.0601547	C00044	https://reactome.org/PathwayBrowser/#/R-HSA-2424491
DAP12 interactions	Reactome	1	28/4289	0.0510895	0.0601547	C00044	https://reactome.org/PathwayBrowser/#/R-HSA-2172127
Fc epsilon receptor (FCERI) signaling	Reactome	1	28/4289	0.0510895	0.0601547	C00044	https://reactome.org/PathwayBrowser/#/R-HSA-2454202
G alpha (s) signalling events	Reactome	1	28/4289	0.0510895	0.0601547	C00044	https://reactome.org/PathwayBrowser/#/R-HSA-418555
Downstream signal transduction	Reactome	1	28/4289	0.0510895	0.0601547	C00044	https://reactome.org/PathwayBrowser/#/R-HSA-186763
Vitamin A (retinol) metabolism	EHMN		28/4289	0.0510895	0.0601547	C00015
Phosphatidylinositol signaling system	KEGG		29/4289	0.0528711	0.0621065	C01243	http://www.kegg.jp/kegg-bin/show_pathway?map04070+C01243
Citric acid cycle (TCA cycle)	Reactome	1	28/4289	0.0510895	0.0601547	C00044	https://reactome.org/PathwayBrowser/#/R-HSA-71403
Glycogen synthetase deficiency	SMPDB		30/4289	0.0546497	0.0635255	C00015
Glycogenosis, Type III. Cori disease, Debrancher glycogenosis	SMPDB		30/4289	0.0546497	0.0635255	C00015
Mucopolysaccharidosis VI. Sly syndrome	SMPDB		30/4289	0.0546497	0.0635255	C00015
Sucrase-isomaltase deficiency	SMPDB		30/4289	0.0546497	0.0635255	C00015
Glycogenosis, Type IV. Amylopectinosis, Anderson disease	SMPDB		30/4289	0.0546497	0.0635255	C00015
Glycogenosis, Type VI. Hers disease	SMPDB		30/4289	0.0546497	0.0635255	C00015
Starch and Sucrose Metabolism	SMPDB		30/4289	0.0546497	0.0635255	C00015
Synthesis of PC	Reactome	1	28/4289	0.0510895	0.0601547	C00063	https://reactome.org/PathwayBrowser/#/R-HSA-1483191
Signaling by EGFR	Reactome	1	29/4289	0.0528711	0.0621065	C00044	https://reactome.org/PathwayBrowser/#/R-HSA-177929
Membrane Trafficking	Reactome	1	30/4289	0.0546497	0.0635255	C00044	https://reactome.org/PathwayBrowser/#/R-HSA-199991
Fructose intolerance, hereditary	SMPDB		31/4289	0.0564254	0.0650613	C00044
Inositol Metabolism	SMPDB		31/4289	0.0564254	0.0650613	C01243
Valproic Acid Metabolism Pathway	SMPDB		31/4289	0.0564254	0.0650613	C00015
Fructose and Mannose Degradation	SMPDB		31/4289	0.0564254	0.0650613	C00044
Fructosuria	SMPDB		31/4289	0.0564254	0.0650613	C00044
NGF signalling via TRKA from the plasma membrane	Reactome	1	30/4289	0.0546497	0.0635255	C00044	https://reactome.org/PathwayBrowser/#/R-HSA-187037
17-Beta Hydroxysteroid Dehydrogenase III Deficiency	SMPDB		32/4289	0.0581982	0.0667216	C00015
Androgen and Estrogen Metabolism	SMPDB		32/4289	0.0581982	0.0667216	C00015
Aromatase deficiency	SMPDB		32/4289	0.0581982	0.0667216	C00015
Developmental Biology	Reactome	1	31/4289	0.0564254	0.0650613	C00044	https://reactome.org/PathwayBrowser/#/R-HSA-1266738
Integration of energy metabolism	Reactome	1	32/4289	0.0581982	0.0667216	C00044	https://reactome.org/PathwayBrowser/#/R-HSA-163685
Pyruvate dehydrogenase deficiency (E3)	SMPDB		33/4289	0.0599681	0.0678961	C00044
Pyruvate dehydrogenase deficiency (E2)	SMPDB		33/4289	0.0599681	0.0678961	C00044
2-ketoglutarate dehydrogenase complex deficiency	SMPDB		33/4289	0.0599681	0.0678961	C00044
Mitochondrial complex II deficiency	SMPDB		33/4289	0.0599681	0.0678961	C00044
Fumarase deficiency	SMPDB		33/4289	0.0599681	0.0678961	C00044
Congenital lactic acidosis	SMPDB		33/4289	0.0599681	0.0678961	C00044
Nicotine Action Pathway	SMPDB		33/4289	0.0599681	0.0678961	C00015
Citric Acid Cycle	SMPDB		33/4289	0.0599681	0.0678961	C00044
Integration of energy metabolism	Wikipathways		33/4289	0.0599681	0.0678961	C00044	http://www.wikipathways.org/index.php/Pathway:WP1831
Signaling by PDGF	Reactome	1	32/4289	0.0581982	0.0667216	C00044	https://reactome.org/PathwayBrowser/#/R-HSA-186797
Signalling by NGF	Reactome	1	33/4289	0.0599681	0.0678961	C00044	https://reactome.org/PathwayBrowser/#/R-HSA-166520
Gluconeogenesis	SMPDB		34/4289	0.0617351	0.0688082	C00044
Hypoacetylaspartia	SMPDB		34/4289	0.0617351	0.0688082	C00044
Glycogenosis, Type IA. Von gierke disease	SMPDB		34/4289	0.0617351	0.0688082	C00044
Glycogenosis, Type IC	SMPDB		34/4289	0.0617351	0.0688082	C00044
Glycogen Storage Disease Type 1A (GSD1A) or Von Gierke Disease	SMPDB		34/4289	0.0617351	0.0688082	C00044
Aspartate Metabolism	SMPDB		34/4289	0.0617351	0.0688082	C00044
Triosephosphate isomerase	SMPDB		34/4289	0.0617351	0.0688082	C00044
Fructose-1,6-diphosphatase deficiency	SMPDB		34/4289	0.0617351	0.0688082	C00044
Phosphoenolpyruvate carboxykinase deficiency 1 (PEPCK1)	SMPDB		34/4289	0.0617351	0.0688082	C00044
Glycogenosis, Type IB	SMPDB		34/4289	0.0617351	0.0688082	C00044
Canavan Disease	SMPDB		34/4289	0.0617351	0.0688082	C00044
Translation	Reactome	1	33/4289	0.0599681	0.0678961	C00044	https://reactome.org/PathwayBrowser/#/R-HSA-72766
Platelet activation, signaling and aggregation	Reactome	1	34/4289	0.0617351	0.0688082	C00044	https://reactome.org/PathwayBrowser/#/R-HSA-76002
Fructose and mannose metabolism	EHMN		34/4289	0.0617351	0.0688082	C00044
Class I MHC mediated antigen processing & presentation	Wikipathways		35/4289	0.0634992	0.0706173	C00044	http://www.wikipathways.org/index.php/Pathway:WP3577
Citrate cycle	INOH		35/4289	0.0634992	0.0706173	C00044
Galactose Metabolism	SMPDB		36/4289	0.0652604	0.0722551	C00015
Galactosemia	SMPDB		36/4289	0.0652604	0.0722551	C00015
superpathway of conversion of glucose to acetyl CoA and entry into the TCA cycle	HumanCyc		36/4289	0.0652604	0.0722551	C00044
TCA cycle	EHMN		36/4289	0.0652604	0.0722551	C00044
Metabolism of porphyrins	Wikipathways		37/4289	0.0670186	0.0737131	C00015	http://www.wikipathways.org/index.php/Pathway:WP1852
One carbon metabolism and related pathways	Wikipathways		37/4289	0.0670186	0.0737131	C00570	http://www.wikipathways.org/index.php/Pathway:WP3940
Gluconeogenesis	Reactome	1	34/4289	0.0617351	0.0688082	C00044	https://reactome.org/PathwayBrowser/#/R-HSA-70263
Metabolism of porphyrins	Reactome	1	37/4289	0.0670186	0.0737131	C00015	https://reactome.org/PathwayBrowser/#/R-HSA-189445
Transcriptional Regulation by TP53	Reactome	1	37/4289	0.0670186	0.0737131	C00044	https://reactome.org/PathwayBrowser/#/R-HSA-3700989
Purine ribonucleoside monophosphate biosynthesis	Reactome	1	37/4289	0.0670186	0.0737131	C00044	https://reactome.org/PathwayBrowser/#/R-HSA-73817
Folate biosynthesis	KEGG		38/4289	0.068774	0.0749854	C00044	http://www.kegg.jp/kegg-bin/show_pathway?map00966+C00044
Metabolism of nitric oxide	Wikipathways		38/4289	0.068774	0.0749854	C00044	http://www.wikipathways.org/index.php/Pathway:WP1850
Inositol phosphate metabolism	Wikipathways		38/4289	0.068774	0.0749854	C01243	http://www.wikipathways.org/index.php/Pathway:WP2741
Cytokine Signaling in Immune system	Reactome	1	37/4289	0.0670186	0.0737131	C00044	https://reactome.org/PathwayBrowser/#/R-HSA-1280215
eNOS activation and regulation	Reactome	1	38/4289	0.068774	0.0749854	C00044	https://reactome.org/PathwayBrowser/#/R-HSA-203765
VEGFA-VEGFR2 Pathway	Reactome	1	38/4289	0.068774	0.0749854	C00044	https://reactome.org/PathwayBrowser/#/R-HSA-4420097
Signaling by VEGF	Reactome	1	38/4289	0.068774	0.0749854	C00044	https://reactome.org/PathwayBrowser/#/R-HSA-194138
Glycosphingolipid biosynthesis - ganglioseries	EHMN		38/4289	0.068774	0.0749854	C00015
Hereditary Coproporphyria (HCP)	SMPDB		39/4289	0.0705265	0.0763973	C00015
Porphyria Variegata (PV)	SMPDB		39/4289	0.0705265	0.0763973	C00015
Congenital Erythropoietic Porphyria (CEP) or Gunther Disease	SMPDB		39/4289	0.0705265	0.0763973	C00015
Acute Intermittent Porphyria	SMPDB		39/4289	0.0705265	0.0763973	C00015
Porphyrin Metabolism	SMPDB		39/4289	0.0705265	0.0763973	C00015
Metabolism of nitric oxide	Reactome	1	38/4289	0.068774	0.0749854	C00044	https://reactome.org/PathwayBrowser/#/R-HSA-202131
Sphingolipid Metabolism	SMPDB		40/4289	0.0722761	0.0776213	C00015
Gaucher Disease	SMPDB		40/4289	0.0722761	0.0776213	C00015
Globoid Cell Leukodystrophy	SMPDB		40/4289	0.0722761	0.0776213	C00015
Metachromatic Leukodystrophy (MLD)	SMPDB		40/4289	0.0722761	0.0776213	C00015
The oncogenic action of 2-hydroxyglutarate	SMPDB		40/4289	0.0722761	0.0776213	C00044
Fabry disease	SMPDB		40/4289	0.0722761	0.0776213	C00015
Krabbe disease	SMPDB		40/4289	0.0722761	0.0776213	C00015
Inositol phosphate metabolism	Reactome	1	39/4289	0.0705265	0.0763973	C01243	https://reactome.org/PathwayBrowser/#/R-HSA-1483249
The oncogenic action of Succinate	SMPDB		41/4289	0.0740228	0.0790734	C00044
The oncogenic action of L-2-hydroxyglutarate in Hydroxygluaricaciduria	SMPDB		41/4289	0.0740228	0.0790734	C00044
The oncogenic action of D-2-hydroxyglutarate in Hydroxygluaricaciduria	SMPDB		41/4289	0.0740228	0.0790734	C00044
The citric acid (TCA) cycle and respiratory electron transport	Wikipathways		41/4289	0.0740228	0.0790734	C00044	http://www.wikipathways.org/index.php/Pathway:WP2766
Generic Transcription Pathway	Reactome	1	40/4289	0.0722761	0.0776213	C00044	https://reactome.org/PathwayBrowser/#/R-HSA-212436
The oncogenic action of Fumarate	SMPDB		42/4289	0.0757666	0.080764	C00044
Glycosphingolipid metabolism	Reactome	1	41/4289	0.0740228	0.0790734	C00015	https://reactome.org/PathwayBrowser/#/R-HSA-1660662
Amino acid synthesis and interconversion (transamination)	Wikipathways		43/4289	0.0775076	0.0824444	C00044	http://www.wikipathways.org/index.php/Pathway:WP3564
Pyruvate metabolism and Citric Acid (TCA) cycle	Reactome	1	42/4289	0.0757666	0.080764	C00044	https://reactome.org/PathwayBrowser/#/R-HSA-71406
Inositol phosphate metabolism	KEGG		44/4289	0.0792457	0.0841146	C01243	http://www.kegg.jp/kegg-bin/show_pathway?map00562+C01243
Glutaminolysis and Cancer	SMPDB		44/4289	0.0792457	0.0841146	C00044
Alanine Aspartate Asparagine metabolism	INOH		45/4289	0.0809809	0.0858655	C00044
Pyruvate Dehydrogenase Complex Deficiency	SMPDB		46/4289	0.0827133	0.0870575	C00044
Primary hyperoxaluria II, PH2	SMPDB		46/4289	0.0827133	0.0870575	C00044
Pyruvate kinase deficiency	SMPDB		46/4289	0.0827133	0.0870575	C00044
Leigh Syndrome	SMPDB		46/4289	0.0827133	0.0870575	C00044
Pyruvate Metabolism	SMPDB		46/4289	0.0827133	0.0870575	C00044
Pyruvate Decarboxylase E1 Component Deficiency (PDHE1 Deficiency)	SMPDB		46/4289	0.0827133	0.0870575	C00044
Folate metabolism	INOH		46/4289	0.0827133	0.0870575	C00044
Amino acid synthesis and interconversion (transamination)	Reactome	1	43/4289	0.0775076	0.0824444	C00044	https://reactome.org/PathwayBrowser/#/R-HSA-70614
tRNA modification in the nucleus and cytosol	Reactome	1	47/4289	0.0844428	0.0885986	C00044	https://reactome.org/PathwayBrowser/#/R-HSA-6782315
Mitochondrial translation	Reactome	1	47/4289	0.0844428	0.0885986	C00044	https://reactome.org/PathwayBrowser/#/R-HSA-5368287
Cellular responses to stress	Reactome	1	47/4289	0.0844428	0.0885986	C00044	https://reactome.org/PathwayBrowser/#/R-HSA-2262752
Porphyrin metabolism	EHMN		48/4289	0.0861694	0.0902213	C00015
DNA Repair	Reactome	1	48/4289	0.0861694	0.0902213	C00131	https://reactome.org/PathwayBrowser/#/R-HSA-73894
Glycerophospholipid metabolism	KEGG		52/4289	0.0930476	0.0970173	C00570	http://www.kegg.jp/kegg-bin/show_pathway?map00564+C00570
Lysine degradation	KEGG		52/4289	0.0930476	0.0970173	C00408	http://www.kegg.jp/kegg-bin/show_pathway?map00310+C00408
Glycolysis and Gluconeogenesis	EHMN		52/4289	0.0930476	0.0970173	C00044
Organelle biogenesis and maintenance	Reactome	1	53/4289	0.09476	0.0985977	C00044	https://reactome.org/PathwayBrowser/#/R-HSA-1852241
Lysine metabolism	EHMN		53/4289	0.09476	0.0985977	C00408

## Sheet: Sheet1
pathwayName	ComponentRatio	p_adjust
Metabolism	8	0.000861797
Synthesis and interconversion of nucleotide di- and triphosphates	4	0.000109959
Synthesis of substrates in N-glycan biosythesis	4	0.0002035
Biosynthesis of the N-glycan precursor	4	0.000372467
Asparagine N-linked glycosylation	4	0.00057573
Metabolism of carbohydrates	4	0.000999815
Metabolism of nucleotides	4	0.00106328
Post-translational protein modification	4	0.00147124
Metabolism of proteins	4	0.00377503
Metabolism of lipids and lipoproteins	4	0.0236113
