# Supplementary material for: Investigation on acquired palbociclib resistance by LC-MS based multi-omics analysis
Source: Front Mol Biosci. 2023 Jan 19;10:1116398. doi: 10.3389/fmolb.2023.1116398 (PMC9892630; doi:10.3389/fmolb.2023.1116398)
Supplement: Supplementary file 1 [file DataSheet1.zip › Supplementary table 8 glycoproteomics KEGG enrichment.xlsx]

## Sheet: 6. KEGG_Over.Representation.Tes
ID	Description	GeneRatio	BgRatio	pvalue	p.adjust	qvalue	geneID	Count	Link
hsa04142	Lysosome	24/88	197/11189	1.68862e-22	3.36035e-20	3.07506e-20	P11717/P10253/P07602/P38571/P11279/P11117/O75503/P50897/P20645/Q9UBR2/P04062/P17050/P13473/Q13510/P53634/Q9BTY2/P08236/O00754/P06865/P08962/Q14108/O14773/Q99538/P07339	24	http://www.genome.jp/kegg-bin/show_pathway?hsa04142/hsa:3482%09red/hsa:2548%09red/hsa:5660%09red/hsa:3988%09red/hsa:3916%09red/hsa:53%09red/hsa:1203%09red/hsa:5538%09red/hsa:4074%09red/hsa:1522%09red/hsa:2629%09red/hsa:4668%09red/hsa:3920%09red/hsa:427%09red/hsa:1075%09red/hsa:2519%09red/hsa:2990%09red/hsa:4125%09red/hsa:3073%09red/hsa:967%09red/hsa:950%09red/hsa:1200%09red/hsa:5641%09red/hsa:150…
hsa04512	ECM-receptor interaction	12/88	130/11189	3.51666e-10	3.49907e-08	3.20201e-08	P18084/P26006/P11047/P23229/P12109/Q08722/P05556/P08648/Q13683/P06756/P07942/P17301	12	http://www.genome.jp/kegg-bin/show_pathway?hsa04512/hsa:3693%09red/hsa:3675%09red/hsa:3915%09red/hsa:3655%09red/hsa:1291%09red/hsa:961%09red/hsa:3688%09red/hsa:3678%09red/hsa:3679%09red/hsa:3685%09red/hsa:3912%09red/hsa:3673%09red
hsa05412	Arrhythmogenic right ventricular cardiomyopathy	10/88	112/11189	1.57992e-08	1.04801e-06	9.5904e-07	P18084/P26006/P23229/P05556/Q14126/P08648/Q02487/Q13683/P06756/P17301	10	http://www.genome.jp/kegg-bin/show_pathway?hsa05412/hsa:3693%09red/hsa:3675%09red/hsa:3655%09red/hsa:3688%09red/hsa:1829%09red/hsa:3678%09red/hsa:1824%09red/hsa:3679%09red/hsa:3685%09red/hsa:3673%09red
hsa04151	PI3K-Akt signaling pathway	18/88	549/11189	2.01128e-07	1.00061e-05	9.15662e-06	P14625/P18084/P26006/P11047/P08581/P23229/P12109/P00533/P15514/P06213/P52797/P05556/P08648/Q13683/P06756/P07942/P17301/P29317	18	http://www.genome.jp/kegg-bin/show_pathway?hsa04151/hsa:7184%09red/hsa:3693%09red/hsa:3675%09red/hsa:3915%09red/hsa:4233%09red/hsa:3655%09red/hsa:1291%09red/hsa:1956%09red/hsa:374%09red/hsa:3643%09red/hsa:1944%09red/hsa:3688%09red/hsa:3678%09red/hsa:3679%09red/hsa:3685%09red/hsa:3912%09red/hsa:3673%09red/hsa:1969%09red
hsa04510	Focal adhesion	13/88	320/11189	1.17006e-06	4.65685e-05	4.26149e-05	P18084/P26006/P11047/P08581/P23229/P12109/P00533/P05556/P08648/Q13683/P06756/P07942/P17301	13	http://www.genome.jp/kegg-bin/show_pathway?hsa04510/hsa:3693%09red/hsa:3675%09red/hsa:3915%09red/hsa:4233%09red/hsa:3655%09red/hsa:1291%09red/hsa:1956%09red/hsa:3688%09red/hsa:3678%09red/hsa:3679%09red/hsa:3685%09red/hsa:3912%09red/hsa:3673%09red
hsa05410	Hypertrophic cardiomyopathy	8/88	132/11189	8.83026e-06	0.00029287	0.000268006	P18084/P26006/P23229/P05556/P08648/Q13683/P06756/P17301	8	http://www.genome.jp/kegg-bin/show_pathway?hsa05410/hsa:3693%09red/hsa:3675%09red/hsa:3655%09red/hsa:3688%09red/hsa:3678%09red/hsa:3679%09red/hsa:3685%09red/hsa:3673%09red
hsa05414	Dilated cardiomyopathy	8/88	141/11189	1.43325e-05	0.000407454	0.000372862	P18084/P26006/P23229/P05556/P08648/Q13683/P06756/P17301	8	http://www.genome.jp/kegg-bin/show_pathway?hsa05414/hsa:3693%09red/hsa:3675%09red/hsa:3655%09red/hsa:3688%09red/hsa:3678%09red/hsa:3679%09red/hsa:3685%09red/hsa:3673%09red
hsa00511	Other glycan degradation	4/88	25/11189	3.98306e-05	0.000990787	0.000906671	P04062/Q9BTY2/O00754/P06865	4	http://www.genome.jp/kegg-bin/show_pathway?hsa00511/hsa:2629%09red/hsa:2519%09red/hsa:4125%09red/hsa:3073%09red
hsa00600	Sphingolipid metabolism	6/88	83/11189	4.6302e-05	0.00102379	0.00093687	Q6ZMG9/P07602/Q16880/P04062/Q13510/P06865	6	http://www.genome.jp/kegg-bin/show_pathway?hsa00600/hsa:253782%09red/hsa:5660%09red/hsa:7368%09red/hsa:2629%09red/hsa:427%09red/hsa:3073%09red
hsa05222	Small cell lung cancer	7/88	141/11189	0.000117879	0.00220446	0.0020173	P26006/P11047/P23229/P05556/P06756/P07942/P17301	7	http://www.genome.jp/kegg-bin/show_pathway?hsa05222/hsa:3675%09red/hsa:3915%09red/hsa:3655%09red/hsa:3688%09red/hsa:3685%09red/hsa:3912%09red/hsa:3673%09red
hsa05165	Human papillomavirus infection	13/88	495/11189	0.000121854	0.00220446	0.0020173	P18084/P26006/O15342/P11047/P23229/P12109/P00533/P05556/P08648/Q13683/P06756/P07942/P17301	13	http://www.genome.jp/kegg-bin/show_pathway?hsa05165/hsa:3693%09red/hsa:3675%09red/hsa:8992%09red/hsa:3915%09red/hsa:3655%09red/hsa:1291%09red/hsa:1956%09red/hsa:3688%09red/hsa:3678%09red/hsa:3679%09red/hsa:3685%09red/hsa:3912%09red/hsa:3673%09red
hsa04145	Phagosome	9/88	271/11189	0.000269644	0.00447159	0.00409196	P18084/O15342/P11279/P05556/P20645/P08648/P13473/P06756/P17301	9	http://www.genome.jp/kegg-bin/show_pathway?hsa04145/hsa:3693%09red/hsa:8992%09red/hsa:3916%09red/hsa:3688%09red/hsa:4074%09red/hsa:3678%09red/hsa:3920%09red/hsa:3685%09red/hsa:3673%09red
hsa05205	Proteoglycans in cancer	9/88	319/11189	0.000878816	0.0134527	0.0123105	P18084/P08581/P00533/P05556/P08648/P06756/P08962/P17301/Q14573	9	http://www.genome.jp/kegg-bin/show_pathway?hsa05205/hsa:3693%09red/hsa:4233%09red/hsa:1956%09red/hsa:3688%09red/hsa:3678%09red/hsa:3685%09red/hsa:967%09red/hsa:3673%09red/hsa:3710%09red
hsa04141	Protein processing in endoplasmic reticulum	8/88	260/11189	0.000986057	0.0140161	0.0128262	P43308/P14625/Q96HE7/P04843/Q9Y4L1/Q9UBV2/Q9H173/Q9NYU1	8	http://www.genome.jp/kegg-bin/show_pathway?hsa04141/hsa:6746%09red/hsa:7184%09red/hsa:30001%09red/hsa:6184%09red/hsa:10525%09red/hsa:6400%09red/hsa:64374%09red/hsa:55757%09red
hsa05120	Epithelial cell signaling in Helicobacter pylori infection	5/88	109/11189	0.0016504	0.0217066	0.0198638	O15342/P08581/P78536/P00533/O14672	5	http://www.genome.jp/kegg-bin/show_pathway?hsa05120/hsa:8992%09red/hsa:4233%09red/hsa:6868%09red/hsa:1956%09red/hsa:102%09red
hsa04810	Regulation of actin cytoskeleton	9/88	352/11189	0.00174525	0.0217066	0.0198638	P18084/P26006/P23229/P00533/P05556/P08648/Q13683/P06756/P17301	9	http://www.genome.jp/kegg-bin/show_pathway?hsa04810/hsa:3693%09red/hsa:3675%09red/hsa:3655%09red/hsa:1956%09red/hsa:3688%09red/hsa:3678%09red/hsa:3679%09red/hsa:3685%09red/hsa:3673%09red
hsa04640	Hematopoietic cell lineage	5/88	177/11189	0.0127603	0.149371	0.136689	P26006/P23229/P08648/P13987/P17301	5	http://www.genome.jp/kegg-bin/show_pathway?hsa04640/hsa:3675%09red/hsa:3655%09red/hsa:3678%09red/hsa:966%09red/hsa:3673%09red
hsa04360	Axon guidance	6/88	268/11189	0.0188589	0.207378	0.189772	P08581/O15031/P52797/P05556/O75326/P29317	6	http://www.genome.jp/kegg-bin/show_pathway?hsa04360/hsa:4233%09red/hsa:23654%09red/hsa:1944%09red/hsa:3688%09red/hsa:8482%09red/hsa:1969%09red
hsa00603	Glycosphingolipid biosynthesis - globo and isoglobo series	2/88	28/11189	0.0202468	0.207378	0.189772	P17050/P06865	2	http://www.genome.jp/kegg-bin/show_pathway?hsa00603/hsa:4668%09red/hsa:3073%09red
hsa04514	Cell adhesion molecules	6/88	276/11189	0.0214515	0.207378	0.189772	Q13740/P23229/P05556/Q92896/P25942/P06756	6	http://www.genome.jp/kegg-bin/show_pathway?hsa04514/hsa:214%09red/hsa:3655%09red/hsa:3688%09red/hsa:2734%09red/hsa:958%09red/hsa:3685%09red
hsa00310	Lysine degradation	3/88	76/11189	0.0218841	0.207378	0.189772	Q02809/O00469/O60568	3	http://www.genome.jp/kegg-bin/show_pathway?hsa00310/hsa:5351%09red/hsa:5352%09red/hsa:8985%09red
hsa00531	Glycosaminoglycan degradation	2/88	30/11189	0.0230654	0.208637	0.190924	P08236/P06865	2	http://www.genome.jp/kegg-bin/show_pathway?hsa00531/hsa:2990%09red/hsa:3073%09red
hsa00563	Glycosylphosphatidylinositol (GPI)-anchor biosynthesis	2/88	32/11189	0.0260354	0.215877	0.19755	Q96S52/Q969N2	2	http://www.genome.jp/kegg-bin/show_pathway?hsa00563/hsa:94005%09red/hsa:51604%09red
hsa00900	Terpenoid backbone biosynthesis	2/88	32/11189	0.0260354	0.215877	0.19755	P04035/Q9UHG3	2	http://www.genome.jp/kegg-bin/show_pathway?hsa00900/hsa:3156%09red/hsa:51449%09red
hsa05145	Toxoplasmosis	5/88	217/11189	0.0280429	0.223221	0.20427	P11047/P23229/P05556/P25942/P07942	5	http://www.genome.jp/kegg-bin/show_pathway?hsa05145/hsa:3915%09red/hsa:3655%09red/hsa:3688%09red/hsa:958%09red/hsa:3912%09red
hsa04015	Rap1 signaling pathway	6/88	322/11189	0.0410973	0.314552	0.287847	P08581/P00533/P06213/P52797/P05556/P29317	6	http://www.genome.jp/kegg-bin/show_pathway?hsa04015/hsa:4233%09red/hsa:1956%09red/hsa:3643%09red/hsa:1944%09red/hsa:3688%09red/hsa:1969%09red
hsa05200	Pathways in cancer	11/88	816/11189	0.0544803	0.40154	0.36745	P14625/P26006/P11047/P08581/P23229/P00533/P05556/P06756/P07942/P11166/P17301	11	http://www.genome.jp/kegg-bin/show_pathway?hsa05200/hsa:7184%09red/hsa:3675%09red/hsa:3915%09red/hsa:4233%09red/hsa:3655%09red/hsa:1956%09red/hsa:3688%09red/hsa:3685%09red/hsa:3912%09red/hsa:6513%09red/hsa:3673%09red
hsa04918	Thyroid hormone synthesis	3/88	114/11189	0.0606509	0.428106	0.391761	P14625/P54709/Q14573	3	http://www.genome.jp/kegg-bin/show_pathway?hsa04918/hsa:7184%09red/hsa:483%09red/hsa:3710%09red
hsa00513	Various types of N-glycan biosynthesis	2/88	52/11189	0.0629573	0.428106	0.391761	P04843/P06865	2	http://www.genome.jp/kegg-bin/show_pathway?hsa00513/hsa:6184%09red/hsa:3073%09red
hsa05230	Central carbon metabolism in cancer	3/88	117/11189	0.0645386	0.428106	0.391761	P08581/P00533/P11166	3	http://www.genome.jp/kegg-bin/show_pathway?hsa05230/hsa:4233%09red/hsa:1956%09red/hsa:6513%09red
hsa04520	Adherens junction	3/88	119/11189	0.0671933	0.431337	0.394718	P08581/P00533/P06213	3	http://www.genome.jp/kegg-bin/show_pathway?hsa04520/hsa:4233%09red/hsa:1956%09red/hsa:3643%09red
hsa04210	Apoptosis	4/88	199/11189	0.0715931	0.432227	0.395532	Q9UBR2/P53634/P07339/Q14573	4	http://www.genome.jp/kegg-bin/show_pathway?hsa04210/hsa:1522%09red/hsa:1075%09red/hsa:1509%09red/hsa:3710%09red
hsa04960	Aldosterone-regulated sodium reabsorption	2/88	56/11189	0.0716759	0.432227	0.395532	P06213/P54709	2	http://www.genome.jp/kegg-bin/show_pathway?hsa04960/hsa:3643%09red/hsa:483%09red
hsa05100	Bacterial invasion of epithelial cells	3/88	125/11189	0.0754518	0.441615	0.404122	P08581/P05556/P08648	3	http://www.genome.jp/kegg-bin/show_pathway?hsa05100/hsa:4233%09red/hsa:3688%09red/hsa:3678%09red
hsa04911	Insulin secretion	3/88	127/11189	0.0783006	0.445195	0.407399	P11166/P54709/Q14573	3	http://www.genome.jp/kegg-bin/show_pathway?hsa04911/hsa:6513%09red/hsa:483%09red/hsa:3710%09red
hsa00514	Other types of O-glycan biosynthesis	2/88	60/11189	0.0807602	0.446425	0.408524	Q6P9A2/O60568	2	http://www.genome.jp/kegg-bin/show_pathway?hsa00514/hsa:374378%09red/hsa:8985%09red
hsa00565	Ether lipid metabolism	2/88	63/11189	0.0877951	0.449957	0.411756	Q8IV08/Q16880	2	http://www.genome.jp/kegg-bin/show_pathway?hsa00565/hsa:23646%09red/hsa:7368%09red
hsa04915	Estrogen signaling pathway	4/88	214/11189	0.0880135	0.449957	0.411756	P14625/P00533/P07339/Q14573	4	http://www.genome.jp/kegg-bin/show_pathway?hsa04915/hsa:7184%09red/hsa:1956%09red/hsa:1509%09red/hsa:3710%09red
hsa04976	Bile secretion	3/88	135/11189	0.0901577	0.449957	0.411756	P04035/P11166/P54709	3	http://www.genome.jp/kegg-bin/show_pathway?hsa04976/hsa:3156%09red/hsa:6513%09red/hsa:483%09red
hsa00740	Riboflavin metabolism	1/88	12/11189	0.0904436	0.449957	0.411756	P11117	1	http://www.genome.jp/kegg-bin/show_pathway?hsa00740/hsa:53%09red
hsa04974	Protein digestion and absorption	3/88	142/11189	0.101112	0.490762	0.449097	P12109/P42785/P54709	3	http://www.genome.jp/kegg-bin/show_pathway?hsa04974/hsa:1291%09red/hsa:5547%09red/hsa:483%09red
hsa04330	Notch signaling pathway	2/88	75/11189	0.11758	0.557103	0.509806	Q92542/P78536	2	http://www.genome.jp/kegg-bin/show_pathway?hsa04330/hsa:23385%09red/hsa:6868%09red
hsa05144	Malaria	2/88	78/11189	0.125381	0.580251	0.530989	P08581/P25942	2	http://www.genome.jp/kegg-bin/show_pathway?hsa05144/hsa:4233%09red/hsa:958%09red
hsa05206	MicroRNAs in cancer	4/88	253/11189	0.138215	0.61292	0.560884	P08581/P00533/P52797/P08648	4	http://www.genome.jp/kegg-bin/show_pathway?hsa05206/hsa:4233%09red/hsa:1956%09red/hsa:1944%09red/hsa:3678%09red
hsa05110	Vibrio cholerae infection	2/88	84/11189	0.141337	0.61292	0.560884	Q96HE7/O15342	2	http://www.genome.jp/kegg-bin/show_pathway?hsa05110/hsa:30001%09red/hsa:8992%09red
hsa04010	MAPK signaling pathway	6/88	449/11189	0.14168	0.61292	0.560884	P08581/P00533/P15514/P06213/P52797/P29317	6	http://www.genome.jp/kegg-bin/show_pathway?hsa04010/hsa:4233%09red/hsa:1956%09red/hsa:374%09red/hsa:3643%09red/hsa:1944%09red/hsa:1969%09red
hsa04014	Ras signaling pathway	5/88	356/11189	0.148491	0.628718	0.575341	P08581/P00533/P06213/P52797/P29317	5	http://www.genome.jp/kegg-bin/show_pathway?hsa04014/hsa:4233%09red/hsa:1956%09red/hsa:3643%09red/hsa:1944%09red/hsa:1969%09red
hsa04071	Sphingolipid signaling pathway	3/88	180/11189	0.168558	0.676663	0.619216	Q6ZMG9/Q13510/P07339	3	http://www.genome.jp/kegg-bin/show_pathway?hsa04071/hsa:253782%09red/hsa:427%09red/hsa:1509%09red
hsa04066	HIF-1 signaling pathway	3/88	182/11189	0.172419	0.676663	0.619216	P00533/P06213/P11166	3	http://www.genome.jp/kegg-bin/show_pathway?hsa04066/hsa:1956%09red/hsa:3643%09red/hsa:6513%09red
hsa00532	Glycosaminoglycan biosynthesis - chondroitin sulfate / dermatan sulfate	1/88	24/11189	0.172792	0.676663	0.619216	Q9Y2C2	1	http://www.genome.jp/kegg-bin/show_pathway?hsa00532/hsa:10090%09red
hsa04611	Platelet activation	3/88	183/11189	0.174359	0.676663	0.619216	P05556/P17301/Q14573	3	http://www.genome.jp/kegg-bin/show_pathway?hsa04611/hsa:3688%09red/hsa:3673%09red/hsa:3710%09red
hsa00604	Glycosphingolipid biosynthesis - ganglio series	1/88	25/11189	0.179312	0.676663	0.619216	P06865	1	http://www.genome.jp/kegg-bin/show_pathway?hsa00604/hsa:3073%09red
hsa04919	Thyroid hormone signaling pathway	3/88	186/11189	0.180217	0.676663	0.619216	P06756/P11166/P54709	3	http://www.genome.jp/kegg-bin/show_pathway?hsa04919/hsa:3685%09red/hsa:6513%09red/hsa:483%09red
hsa00534	Glycosaminoglycan biosynthesis - heparan sulfate / heparin	1/88	30/11189	0.211157	0.740127	0.677292	Q7LGA3	1	http://www.genome.jp/kegg-bin/show_pathway?hsa00534/hsa:9653%09red
hsa00100	Steroid biosynthesis	1/88	31/11189	0.217377	0.740127	0.677292	P38571	1	http://www.genome.jp/kegg-bin/show_pathway?hsa00100/hsa:3988%09red
hsa01100	Metabolic pathways	21/88	2249/11189	0.222908	0.740127	0.677292	Q02809/O15342/P04843/Q6ZMG9/P04035/O15460/P10253/Q8IV08/P11117/O00469/Q6P9A2/Q16880/Q96S52/P50897/Q969N2/P04062/P17050/O60568/Q13510/P08236/P06865	21	http://www.genome.jp/kegg-bin/show_pathway?hsa01100/hsa:5351%09red/hsa:8992%09red/hsa:6184%09red/hsa:253782%09red/hsa:3156%09red/hsa:8974%09red/hsa:2548%09red/hsa:23646%09red/hsa:53%09red/hsa:5352%09red/hsa:374378%09red/hsa:7368%09red/hsa:94005%09red/hsa:5538%09red/hsa:51604%09red/hsa:2629%09red/hsa:4668%09red/hsa:8985%09red/hsa:427%09red/hsa:2990%09red/hsa:3073%09red
hsa04971	Gastric acid secretion	2/88	114/11189	0.225907	0.740127	0.677292	P54709/Q14573	2	http://www.genome.jp/kegg-bin/show_pathway?hsa04971/hsa:483%09red/hsa:3710%09red
hsa05133	Pertussis	2/88	114/11189	0.225907	0.740127	0.677292	P05556/P08648	2	http://www.genome.jp/kegg-bin/show_pathway?hsa05133/hsa:3688%09red/hsa:3678%09red
hsa04610	Complement and coagulation cascades	2/88	115/11189	0.228809	0.740127	0.677292	P13726/P13987	2	http://www.genome.jp/kegg-bin/show_pathway?hsa04610/hsa:2152%09red/hsa:966%09red
hsa04964	Proximal tubule bicarbonate reclamation	1/88	33/11189	0.229674	0.740127	0.677292	P54709	1	http://www.genome.jp/kegg-bin/show_pathway?hsa04964/hsa:483%09red
hsa04614	Renin-angiotensin system	1/88	34/11189	0.23575	0.740127	0.677292	P42785	1	http://www.genome.jp/kegg-bin/show_pathway?hsa04614/hsa:5547%09red
hsa04140	Autophagy - animal	3/88	215/11189	0.239239	0.740127	0.677292	P11279/P13473/P07339	3	http://www.genome.jp/kegg-bin/show_pathway?hsa04140/hsa:3916%09red/hsa:3920%09red/hsa:1509%09red
hsa01521	EGFR tyrosine kinase inhibitor resistance	2/88	119/11189	0.240443	0.740127	0.677292	P08581/P00533	2	http://www.genome.jp/kegg-bin/show_pathway?hsa01521/hsa:4233%09red/hsa:1956%09red
hsa05211	Renal cell carcinoma	2/88	121/11189	0.246272	0.740127	0.677292	P08581/P11166	2	http://www.genome.jp/kegg-bin/show_pathway?hsa05211/hsa:4233%09red/hsa:6513%09red
hsa05223	Non-small cell lung cancer	2/88	121/11189	0.246272	0.740127	0.677292	P08581/P00533	2	http://www.genome.jp/kegg-bin/show_pathway?hsa05223/hsa:4233%09red/hsa:1956%09red
hsa04657	IL-17 signaling pathway	2/88	122/11189	0.249189	0.740127	0.677292	P14625/Q96F46	2	http://www.genome.jp/kegg-bin/show_pathway?hsa04657/hsa:7184%09red/hsa:23765%09red
hsa05218	Melanoma	2/88	122/11189	0.249189	0.740127	0.677292	P08581/P00533	2	http://www.genome.jp/kegg-bin/show_pathway?hsa05218/hsa:4233%09red/hsa:1956%09red
hsa00062	Fatty acid elongation	1/88	37/11189	0.253697	0.742436	0.679405	P50897	1	http://www.genome.jp/kegg-bin/show_pathway?hsa00062/hsa:5538%09red
hsa04540	Gap junction	2/88	132/11189	0.278393	0.762985	0.698209	P00533/Q14573	2	http://www.genome.jp/kegg-bin/show_pathway?hsa04540/hsa:1956%09red/hsa:3710%09red
hsa04970	Salivary secretion	2/88	133/11189	0.281313	0.762985	0.698209	P54709/Q14573	2	http://www.genome.jp/kegg-bin/show_pathway?hsa04970/hsa:483%09red/hsa:3710%09red
hsa00053	Ascorbate and aldarate metabolism	1/88	42/11189	0.282686	0.762985	0.698209	P08236	1	http://www.genome.jp/kegg-bin/show_pathway?hsa00053/hsa:2990%09red
hsa04966	Collecting duct acid secretion	1/88	43/11189	0.288349	0.762985	0.698209	O15342	1	http://www.genome.jp/kegg-bin/show_pathway?hsa04966/hsa:8992%09red
hsa04012	ErbB signaling pathway	2/88	137/11189	0.292984	0.762985	0.698209	P00533/P15514	2	http://www.genome.jp/kegg-bin/show_pathway?hsa04012/hsa:1956%09red/hsa:374%09red
hsa05416	Viral myocarditis	2/88	138/11189	0.295899	0.762985	0.698209	P78310/P25942	2	http://www.genome.jp/kegg-bin/show_pathway?hsa05416/hsa:1525%09red/hsa:958%09red
hsa05131	Shigellosis	4/88	352/11189	0.299964	0.762985	0.698209	P00533/P05556/P08648/Q14573	4	http://www.genome.jp/kegg-bin/show_pathway?hsa05131/hsa:1956%09red/hsa:3688%09red/hsa:3678%09red/hsa:3710%09red
hsa00052	Galactose metabolism	1/88	46/11189	0.305074	0.762985	0.698209	P10253	1	http://www.genome.jp/kegg-bin/show_pathway?hsa00052/hsa:2548%09red
hsa04750	Inflammatory mediator regulation of TRP channels	2/88	142/11189	0.30754	0.762985	0.698209	P78348/Q14573	2	http://www.genome.jp/kegg-bin/show_pathway?hsa04750/hsa:41%09red/hsa:3710%09red
hsa05010	Alzheimer disease	6/88	582/11189	0.307991	0.762985	0.698209	Q92542/P78536/P06213/Q13433/O14672/Q14573	6	http://www.genome.jp/kegg-bin/show_pathway?hsa05010/hsa:23385%09red/hsa:6868%09red/hsa:3643%09red/hsa:25800%09red/hsa:102%09red/hsa:3710%09red
hsa05210	Colorectal cancer	2/88	143/11189	0.310446	0.762985	0.698209	P00533/P15514	2	http://www.genome.jp/kegg-bin/show_pathway?hsa05210/hsa:1956%09red/hsa:374%09red
hsa00040	Pentose and glucuronate interconversions	1/88	47/11189	0.310562	0.762985	0.698209	P08236	1	http://www.genome.jp/kegg-bin/show_pathway?hsa00040/hsa:2990%09red
hsa00500	Starch and sucrose metabolism	1/88	47/11189	0.310562	0.762985	0.698209	P10253	1	http://www.genome.jp/kegg-bin/show_pathway?hsa00500/hsa:2548%09red
hsa04022	cGMP-PKG signaling pathway	3/88	251/11189	0.316163	0.767274	0.702134	P06213/P54709/Q14573	3	http://www.genome.jp/kegg-bin/show_pathway?hsa04022/hsa:3643%09red/hsa:483%09red/hsa:3710%09red
hsa04020	Calcium signaling pathway	4/88	364/11189	0.321379	0.767389	0.702239	P08581/P00533/Q99571/Q14573	4	http://www.genome.jp/kegg-bin/show_pathway?hsa04020/hsa:4233%09red/hsa:1956%09red/hsa:5025%09red/hsa:3710%09red
hsa05215	Prostate cancer	2/88	148/11189	0.324934	0.767389	0.702239	P14625/P00533	2	http://www.genome.jp/kegg-bin/show_pathway?hsa05215/hsa:7184%09red/hsa:1956%09red
hsa04912	GnRH signaling pathway	2/88	150/11189	0.33071	0.767389	0.702239	P00533/Q14573	2	http://www.genome.jp/kegg-bin/show_pathway?hsa04912/hsa:1956%09red/hsa:3710%09red
hsa04925	Aldosterone synthesis and secretion	2/88	152/11189	0.336472	0.767389	0.702239	P54709/Q14573	2	http://www.genome.jp/kegg-bin/show_pathway?hsa04925/hsa:483%09red/hsa:3710%09red
hsa00512	Mucin type O-glycan biosynthesis	1/88	52/11189	0.337366	0.767389	0.702239	Q6P9A2	1	http://www.genome.jp/kegg-bin/show_pathway?hsa00512/hsa:374378%09red
hsa04972	Pancreatic secretion	2/88	153/11189	0.339348	0.767389	0.702239	P54709/Q14573	2	http://www.genome.jp/kegg-bin/show_pathway?hsa04972/hsa:483%09red/hsa:3710%09red
hsa04931	Insulin resistance	2/88	155/11189	0.345089	0.771603	0.706096	P06213/P11166	2	http://www.genome.jp/kegg-bin/show_pathway?hsa04931/hsa:3643%09red/hsa:6513%09red
hsa05146	Amoebiasis	2/88	158/11189	0.353671	0.782006	0.715615	P11047/P07942	2	http://www.genome.jp/kegg-bin/show_pathway?hsa05146/hsa:3915%09red/hsa:3912%09red
hsa04922	Glucagon signaling pathway	2/88	160/11189	0.359371	0.785878	0.719158	P11166/Q14573	2	http://www.genome.jp/kegg-bin/show_pathway?hsa04922/hsa:6513%09red/hsa:3710%09red
hsa05340	Primary immunodeficiency	1/88	60/11189	0.378125	0.817901	0.748462	P25942	1	http://www.genome.jp/kegg-bin/show_pathway?hsa05340/hsa:958%09red
hsa04928	Parathyroid hormone synthesis, secretion and action	2/88	169/11189	0.384792	0.821237	0.751516	P00533/Q14573	2	http://www.genome.jp/kegg-bin/show_pathway?hsa04928/hsa:1956%09red/hsa:3710%09red
hsa00860	Porphyrin metabolism	1/88	62/11189	0.387921	0.821237	0.751516	P08236	1	http://www.genome.jp/kegg-bin/show_pathway?hsa00860/hsa:2990%09red
hsa04973	Carbohydrate digestion and absorption	1/88	66/11189	0.407058	0.851947	0.779618	P54709	1	http://www.genome.jp/kegg-bin/show_pathway?hsa04973/hsa:483%09red
hsa00510	N-Glycan biosynthesis	1/88	67/11189	0.411749	0.851947	0.779618	P04843	1	http://www.genome.jp/kegg-bin/show_pathway?hsa00510/hsa:6184%09red
hsa04152	AMPK signaling pathway	2/88	180/11189	0.415271	0.851947	0.779618	P04035/P06213	2	http://www.genome.jp/kegg-bin/show_pathway?hsa04152/hsa:3156%09red/hsa:3643%09red
hsa00520	Amino sugar and nucleotide sugar metabolism	1/88	73/11189	0.439135	0.881411	0.806581	P06865	1	http://www.genome.jp/kegg-bin/show_pathway?hsa00520/hsa:3073%09red
hsa05219	Bladder cancer	1/88	73/11189	0.439135	0.881411	0.806581	P00533	1	http://www.genome.jp/kegg-bin/show_pathway?hsa05219/hsa:1956%09red
hsa04961	Endocrine and other factor-regulated calcium reabsorption	1/88	74/11189	0.443575	0.881411	0.806581	P54709	1	http://www.genome.jp/kegg-bin/show_pathway?hsa04961/hsa:483%09red
hsa05152	Tuberculosis	3/88	313/11189	0.448464	0.881411	0.806581	P11279/P13473/P07339	3	http://www.genome.jp/kegg-bin/show_pathway?hsa05152/hsa:3916%09red/hsa:3920%09red/hsa:1509%09red
hsa00330	Arginine and proline metabolism	1/88	76/11189	0.452351	0.881411	0.806581	O15460	1	http://www.genome.jp/kegg-bin/show_pathway?hsa00330/hsa:8974%09red
hsa04930	Type II diabetes mellitus	1/88	79/11189	0.46526	0.881411	0.806581	P06213	1	http://www.genome.jp/kegg-bin/show_pathway?hsa04930/hsa:3643%09red
hsa04979	Cholesterol metabolism	1/88	79/11189	0.46526	0.881411	0.806581	P38571	1	http://www.genome.jp/kegg-bin/show_pathway?hsa04979/hsa:3988%09red
hsa04068	FoxO signaling pathway	2/88	200/11189	0.468702	0.881411	0.806581	P00533/P06213	2	http://www.genome.jp/kegg-bin/show_pathway?hsa04068/hsa:1956%09red/hsa:3643%09red
hsa05310	Asthma	1/88	80/11189	0.469495	0.881411	0.806581	P25942	1	http://www.genome.jp/kegg-bin/show_pathway?hsa05310/hsa:958%09red
hsa04913	Ovarian steroidogenesis	1/88	83/11189	0.482004	0.892314	0.816558	P06213	1	http://www.genome.jp/kegg-bin/show_pathway?hsa04913/hsa:3643%09red
hsa05415	Diabetic cardiomyopathy	3/88	335/11189	0.49326	0.892314	0.816558	P06213/P11166/P07339	3	http://www.genome.jp/kegg-bin/show_pathway?hsa05415/hsa:3643%09red/hsa:6513%09red/hsa:1509%09red
hsa04923	Regulation of lipolysis in adipocytes	1/88	86/11189	0.494221	0.892314	0.816558	P06213	1	http://www.genome.jp/kegg-bin/show_pathway?hsa04923/hsa:3643%09red
hsa05135	Yersinia infection	2/88	210/11189	0.494336	0.892314	0.816558	P05556/P08648	2	http://www.genome.jp/kegg-bin/show_pathway?hsa05135/hsa:3688%09red/hsa:3678%09red
hsa05418	Fluid shear stress and atherosclerosis	2/88	212/11189	0.499371	0.892314	0.816558	P14625/P06756	2	http://www.genome.jp/kegg-bin/show_pathway?hsa05418/hsa:7184%09red/hsa:3685%09red
hsa04978	Mineral absorption	1/88	88/11189	0.502207	0.892314	0.816558	P54709	1	http://www.genome.jp/kegg-bin/show_pathway?hsa04978/hsa:483%09red
hsa05417	Lipid and atherosclerosis	3/88	346/11189	0.515001	0.894328	0.818402	P14625/Q96HE7/P25942	3	http://www.genome.jp/kegg-bin/show_pathway?hsa05417/hsa:7184%09red/hsa:30001%09red/hsa:958%09red
hsa01212	Fatty acid metabolism	1/88	93/11189	0.521631	0.894328	0.818402	P50897	1	http://www.genome.jp/kegg-bin/show_pathway?hsa01212/hsa:5538%09red
hsa04072	Phospholipase D signaling pathway	2/88	225/11189	0.531315	0.894328	0.818402	P00533/P06213	2	http://www.genome.jp/kegg-bin/show_pathway?hsa04072/hsa:1956%09red/hsa:3643%09red
hsa05163	Human cytomegalovirus infection	3/88	357/11189	0.536252	0.894328	0.818402	P00533/P06756/Q14573	3	http://www.genome.jp/kegg-bin/show_pathway?hsa05163/hsa:1956%09red/hsa:3685%09red/hsa:3710%09red
hsa05213	Endometrial cancer	1/88	98/11189	0.540305	0.894328	0.818402	P00533	1	http://www.genome.jp/kegg-bin/show_pathway?hsa05213/hsa:1956%09red
hsa04730	Long-term depression	1/88	99/11189	0.543952	0.894328	0.818402	Q14573	1	http://www.genome.jp/kegg-bin/show_pathway?hsa04730/hsa:3710%09red
hsa04921	Oxytocin signaling pathway	2/88	231/11189	0.545594	0.894328	0.818402	P00533/Q14573	2	http://www.genome.jp/kegg-bin/show_pathway?hsa04921/hsa:1956%09red/hsa:3710%09red
hsa04924	Renin secretion	1/88	100/11189	0.547571	0.894328	0.818402	Q14573	1	http://www.genome.jp/kegg-bin/show_pathway?hsa04924/hsa:3710%09red
hsa04929	GnRH secretion	1/88	101/11189	0.551161	0.894328	0.818402	Q14573	1	http://www.genome.jp/kegg-bin/show_pathway?hsa04929/hsa:3710%09red
hsa05226	Gastric cancer	2/88	234/11189	0.552621	0.894328	0.818402	P08581/P00533	2	http://www.genome.jp/kegg-bin/show_pathway?hsa05226/hsa:4233%09red/hsa:1956%09red
hsa05330	Allograft rejection	1/88	102/11189	0.554723	0.894328	0.818402	P25942	1	http://www.genome.jp/kegg-bin/show_pathway?hsa05330/hsa:958%09red
hsa04213	Longevity regulating pathway - multiple species	1/88	104/11189	0.561764	0.894328	0.818402	P06213	1	http://www.genome.jp/kegg-bin/show_pathway?hsa04213/hsa:3643%09red
hsa04927	Cortisol synthesis and secretion	1/88	104/11189	0.561764	0.894328	0.818402	Q14573	1	http://www.genome.jp/kegg-bin/show_pathway?hsa04927/hsa:3710%09red
hsa04934	Cushing syndrome	2/88	243/11189	0.573247	0.896344	0.820246	P00533/Q14573	2	http://www.genome.jp/kegg-bin/show_pathway?hsa04934/hsa:1956%09red/hsa:3710%09red
hsa04720	Long-term potentiation	1/88	108/11189	0.575517	0.896344	0.820246	Q14573	1	http://www.genome.jp/kegg-bin/show_pathway?hsa04720/hsa:3710%09red
hsa04672	Intestinal immune network for IgA production	1/88	110/11189	0.582233	0.896344	0.820246	P25942	1	http://www.genome.jp/kegg-bin/show_pathway?hsa04672/hsa:958%09red
hsa04721	Synaptic vesicle cycle	1/88	111/11189	0.585551	0.896344	0.820246	O15342	1	http://www.genome.jp/kegg-bin/show_pathway?hsa04721/hsa:8992%09red
hsa04920	Adipocytokine signaling pathway	1/88	111/11189	0.585551	0.896344	0.820246	P11166	1	http://www.genome.jp/kegg-bin/show_pathway?hsa04920/hsa:6513%09red
hsa05202	Transcriptional misregulation in cancer	2/88	254/11189	0.597524	0.900813	0.824335	P08581/P25942	2	http://www.genome.jp/kegg-bin/show_pathway?hsa05202/hsa:4233%09red/hsa:958%09red
hsa05225	Hepatocellular carcinoma	2/88	254/11189	0.597524	0.900813	0.824335	P08581/P00533	2	http://www.genome.jp/kegg-bin/show_pathway?hsa05225/hsa:4233%09red/hsa:1956%09red
hsa05214	Glioma	1/88	117/11189	0.604921	0.903016	0.826351	P00533	1	http://www.genome.jp/kegg-bin/show_pathway?hsa05214/hsa:1956%09red
hsa04742	Taste transduction	1/88	118/11189	0.608061	0.903016	0.826351	Q14573	1	http://www.genome.jp/kegg-bin/show_pathway?hsa04742/hsa:3710%09red
hsa00983	Drug metabolism - other enzymes	1/88	122/11189	0.620376	0.906377	0.829427	P08236	1	http://www.genome.jp/kegg-bin/show_pathway?hsa00983/hsa:2990%09red
hsa04260	Cardiac muscle contraction	1/88	123/11189	0.623395	0.906377	0.829427	P54709	1	http://www.genome.jp/kegg-bin/show_pathway?hsa04260/hsa:483%09red
hsa05212	Pancreatic cancer	1/88	126/11189	0.632309	0.906377	0.829427	P00533	1	http://www.genome.jp/kegg-bin/show_pathway?hsa05212/hsa:1956%09red
hsa05320	Autoimmune thyroid disease	1/88	128/11189	0.638136	0.906377	0.829427	P25942	1	http://www.genome.jp/kegg-bin/show_pathway?hsa05320/hsa:958%09red
hsa00564	Glycerophospholipid metabolism	1/88	133/11189	0.652306	0.906377	0.829427	Q8IV08	1	http://www.genome.jp/kegg-bin/show_pathway?hsa00564/hsa:23646%09red
hsa05235	PD-L1 expression and PD-1 checkpoint pathway in cancer	1/88	135/11189	0.657819	0.906377	0.829427	P00533	1	http://www.genome.jp/kegg-bin/show_pathway?hsa05235/hsa:1956%09red
hsa04211	Longevity regulating pathway	1/88	136/11189	0.660543	0.906377	0.829427	P06213	1	http://www.genome.jp/kegg-bin/show_pathway?hsa04211/hsa:3643%09red
hsa04064	NF-kappa B signaling pathway	1/88	144/11189	0.681577	0.906377	0.829427	P25942	1	http://www.genome.jp/kegg-bin/show_pathway?hsa04064/hsa:958%09red
hsa04070	Phosphatidylinositol signaling system	1/88	144/11189	0.681577	0.906377	0.829427	Q14573	1	http://www.genome.jp/kegg-bin/show_pathway?hsa04070/hsa:3710%09red
hsa05231	Choline metabolism in cancer	1/88	147/11189	0.689129	0.906377	0.829427	P00533	1	http://www.genome.jp/kegg-bin/show_pathway?hsa05231/hsa:1956%09red
hsa05167	Kaposi sarcoma-associated herpesvirus infection	2/88	304/11189	0.694954	0.906377	0.829427	Q29983/Q14573	2	http://www.genome.jp/kegg-bin/show_pathway?hsa05167/hsa:100507436%09red/hsa:3710%09red
hsa04625	C-type lectin receptor signaling pathway	1/88	151/11189	0.698922	0.906377	0.829427	Q14573	1	http://www.genome.jp/kegg-bin/show_pathway?hsa04625/hsa:3710%09red
hsa05140	Leishmaniasis	1/88	151/11189	0.698922	0.906377	0.829427	P05556	1	http://www.genome.jp/kegg-bin/show_pathway?hsa05140/hsa:3688%09red
hsa04713	Circadian entrainment	1/88	152/11189	0.701322	0.906377	0.829427	Q14573	1	http://www.genome.jp/kegg-bin/show_pathway?hsa04713/hsa:3710%09red
hsa04620	Toll-like receptor signaling pathway	1/88	155/11189	0.70841	0.906377	0.829427	P25942	1	http://www.genome.jp/kegg-bin/show_pathway?hsa04620/hsa:958%09red
hsa05207	Chemical carcinogenesis - receptor activation	2/88	317/11189	0.716912	0.906377	0.829427	P14625/P00533	2	http://www.genome.jp/kegg-bin/show_pathway?hsa05207/hsa:7184%09red/hsa:1956%09red
hsa01522	Endocrine resistance	1/88	159/11189	0.717603	0.906377	0.829427	P00533	1	http://www.genome.jp/kegg-bin/show_pathway?hsa01522/hsa:1956%09red
hsa04933	AGE-RAGE signaling pathway in diabetic complications	1/88	166/11189	0.733006	0.906377	0.829427	P13726	1	http://www.genome.jp/kegg-bin/show_pathway?hsa04933/hsa:2152%09red
hsa04726	Serotonergic synapse	1/88	173/11189	0.747578	0.906377	0.829427	Q14573	1	http://www.genome.jp/kegg-bin/show_pathway?hsa04726/hsa:3710%09red
hsa05171	Coronavirus disease - COVID-19	2/88	339/11189	0.751082	0.906377	0.829427	P78536/P00533	2	http://www.genome.jp/kegg-bin/show_pathway?hsa05171/hsa:6868%09red/hsa:1956%09red
hsa04724	Glutamatergic synapse	1/88	175/11189	0.751595	0.906377	0.829427	Q14573	1	http://www.genome.jp/kegg-bin/show_pathway?hsa04724/hsa:3710%09red
hsa04670	Leukocyte transendothelial migration	1/88	176/11189	0.753579	0.906377	0.829427	P05556	1	http://www.genome.jp/kegg-bin/show_pathway?hsa04670/hsa:3688%09red
hsa05322	Systemic lupus erythematosus	1/88	177/11189	0.755548	0.906377	0.829427	P25942	1	http://www.genome.jp/kegg-bin/show_pathway?hsa05322/hsa:958%09red
hsa04725	Cholinergic synapse	1/88	179/11189	0.75944	0.906377	0.829427	Q14573	1	http://www.genome.jp/kegg-bin/show_pathway?hsa04725/hsa:3710%09red
hsa05323	Rheumatoid arthritis	1/88	180/11189	0.761363	0.906377	0.829427	O15342	1	http://www.genome.jp/kegg-bin/show_pathway?hsa05323/hsa:8992%09red
hsa04380	Osteoclast differentiation	1/88	181/11189	0.76327	0.906377	0.829427	Q5TFQ8	1	http://www.genome.jp/kegg-bin/show_pathway?hsa04380/hsa:10326%09red
hsa04612	Antigen processing and presentation	1/88	181/11189	0.76327	0.906377	0.829427	Q99538	1	http://www.genome.jp/kegg-bin/show_pathway?hsa04612/hsa:5641%09red
hsa05208	Chemical carcinogenesis - reactive oxygen species	2/88	358/11189	0.777718	0.906377	0.829427	P08581/P00533	2	http://www.genome.jp/kegg-bin/show_pathway?hsa05208/hsa:4233%09red/hsa:1956%09red
hsa04935	Growth hormone synthesis, secretion and action	1/88	190/11189	0.779774	0.906377	0.829427	Q14573	1	http://www.genome.jp/kegg-bin/show_pathway?hsa04935/hsa:3710%09red
hsa04114	Oocyte meiosis	1/88	191/11189	0.781536	0.906377	0.829427	Q14573	1	http://www.genome.jp/kegg-bin/show_pathway?hsa04114/hsa:3710%09red
hsa04270	Vascular smooth muscle contraction	1/88	193/11189	0.785018	0.906377	0.829427	Q14573	1	http://www.genome.jp/kegg-bin/show_pathway?hsa04270/hsa:3710%09red
hsa05132	Salmonella infection	2/88	369/11189	0.791989	0.906377	0.829427	P14625/P20645	2	http://www.genome.jp/kegg-bin/show_pathway?hsa05132/hsa:7184%09red/hsa:4074%09red
hsa04926	Relaxin signaling pathway	1/88	199/11189	0.795139	0.906377	0.829427	P00533	1	http://www.genome.jp/kegg-bin/show_pathway?hsa04926/hsa:1956%09red
hsa04144	Endocytosis	2/88	372/11189	0.795741	0.906377	0.829427	P11717/P00533	2	http://www.genome.jp/kegg-bin/show_pathway?hsa04144/hsa:3482%09red/hsa:1956%09red
hsa04910	Insulin signaling pathway	1/88	205/11189	0.804788	0.906377	0.829427	P06213	1	http://www.genome.jp/kegg-bin/show_pathway?hsa04910/hsa:3643%09red
hsa04728	Dopaminergic synapse	1/88	207/11189	0.807904	0.906377	0.829427	Q14573	1	http://www.genome.jp/kegg-bin/show_pathway?hsa04728/hsa:3710%09red
hsa05017	Spinocerebellar ataxia	1/88	209/11189	0.81097	0.906377	0.829427	Q14573	1	http://www.genome.jp/kegg-bin/show_pathway?hsa05017/hsa:3710%09red
hsa04650	Natural killer cell mediated cytotoxicity	1/88	211/11189	0.813988	0.906377	0.829427	Q29983	1	http://www.genome.jp/kegg-bin/show_pathway?hsa04650/hsa:100507436%09red
hsa00190	Oxidative phosphorylation	1/88	212/11189	0.815479	0.906377	0.829427	O15342	1	http://www.genome.jp/kegg-bin/show_pathway?hsa00190/hsa:8992%09red
hsa05166	Human T-cell leukemia virus 1 infection	2/88	389/11189	0.815902	0.906377	0.829427	P25942/P11166	2	http://www.genome.jp/kegg-bin/show_pathway?hsa05166/hsa:958%09red/hsa:6513%09red
hsa04936	Alcoholic liver disease	1/88	214/11189	0.818426	0.906377	0.829427	Q96F46	1	http://www.genome.jp/kegg-bin/show_pathway?hsa04936/hsa:23765%09red
hsa04150	mTOR signaling pathway	1/88	217/11189	0.822759	0.906377	0.829427	P06213	1	http://www.genome.jp/kegg-bin/show_pathway?hsa04150/hsa:3643%09red
hsa05224	Breast cancer	1/88	217/11189	0.822759	0.906377	0.829427	P00533	1	http://www.genome.jp/kegg-bin/show_pathway?hsa05224/hsa:1956%09red
hsa01240	Biosynthesis of cofactors	1/88	221/11189	0.828378	0.906377	0.829427	P08236	1	http://www.genome.jp/kegg-bin/show_pathway?hsa01240/hsa:2990%09red
hsa04371	Apelin signaling pathway	1/88	222/11189	0.829755	0.906377	0.829427	Q14573	1	http://www.genome.jp/kegg-bin/show_pathway?hsa04371/hsa:3710%09red
hsa04261	Adrenergic signaling in cardiomyocytes	1/88	223/11189	0.831121	0.906377	0.829427	P54709	1	http://www.genome.jp/kegg-bin/show_pathway?hsa04261/hsa:483%09red
hsa04723	Retrograde endocannabinoid signaling	1/88	223/11189	0.831121	0.906377	0.829427	Q14573	1	http://www.genome.jp/kegg-bin/show_pathway?hsa04723/hsa:3710%09red
hsa04932	Non-alcoholic fatty liver disease	1/88	234/11189	0.845451	0.906377	0.829427	P06213	1	http://www.genome.jp/kegg-bin/show_pathway?hsa04932/hsa:3643%09red
hsa04390	Hippo signaling pathway	1/88	235/11189	0.846692	0.906377	0.829427	P15514	1	http://www.genome.jp/kegg-bin/show_pathway?hsa04390/hsa:374%09red
hsa04060	Cytokine-cytokine receptor interaction	2/88	419/11189	0.847229	0.906377	0.829427	Q96F46/P25942	2	http://www.genome.jp/kegg-bin/show_pathway?hsa04060/hsa:23765%09red/hsa:958%09red
hsa04630	JAK-STAT signaling pathway	1/88	239/11189	0.85156	0.906377	0.829427	P00533	1	http://www.genome.jp/kegg-bin/show_pathway?hsa04630/hsa:1956%09red
hsa05012	Parkinson disease	2/88	425/11189	0.85289	0.906377	0.829427	Q13433/Q14573	2	http://www.genome.jp/kegg-bin/show_pathway?hsa05012/hsa:25800%09red/hsa:3710%09red
hsa05160	Hepatitis C	1/88	241/11189	0.853937	0.906377	0.829427	P00533	1	http://www.genome.jp/kegg-bin/show_pathway?hsa05160/hsa:1956%09red
hsa04530	Tight junction	1/88	243/11189	0.856275	0.906377	0.829427	P05556	1	http://www.genome.jp/kegg-bin/show_pathway?hsa04530/hsa:3688%09red
hsa05020	Prion disease	2/88	435/11189	0.861907	0.90751	0.830464	P11047/Q14573	2	http://www.genome.jp/kegg-bin/show_pathway?hsa05020/hsa:3915%09red/hsa:3710%09red
hsa04218	Cellular senescence	1/88	255/11189	0.86955	0.909227	0.832035	Q14573	1	http://www.genome.jp/kegg-bin/show_pathway?hsa04218/hsa:3710%09red
hsa04621	NOD-like receptor signaling pathway	1/88	258/11189	0.872675	0.909227	0.832035	Q14573	1	http://www.genome.jp/kegg-bin/show_pathway?hsa04621/hsa:3710%09red
hsa05130	Pathogenic Escherichia coli infection	1/88	283/11189	0.895995	0.928661	0.84982	P05556	1	http://www.genome.jp/kegg-bin/show_pathway?hsa05130/hsa:3688%09red
hsa05170	Human immunodeficiency virus 1 infection	1/88	330/11189	0.928988	0.957868	0.876547	Q14573	1	http://www.genome.jp/kegg-bin/show_pathway?hsa05170/hsa:3710%09red
hsa05169	Epstein-Barr virus infection	1/88	342/11189	0.935597	0.95971	0.878233	P25942	1	http://www.genome.jp/kegg-bin/show_pathway?hsa05169/hsa:958%09red
hsa04024	cAMP signaling pathway	1/88	354/11189	0.941597	0.960912	0.879333	P54709	1	http://www.genome.jp/kegg-bin/show_pathway?hsa04024/hsa:483%09red
hsa04080	Neuroactive ligand-receptor interaction	1/88	497/11189	0.981944	0.996974	0.912333	Q99571	1	http://www.genome.jp/kegg-bin/show_pathway?hsa04080/hsa:5025%09red
hsa05014	Amyotrophic lateral sclerosis	1/88	546/11189	0.987968	0.997401	0.912724	Q14573	1	http://www.genome.jp/kegg-bin/show_pathway?hsa05014/hsa:3710%09red
hsa05168	Herpes simplex virus 1 infection	1/88	710/11189	0.996949	0.997401	0.912724	P08648	1	http://www.genome.jp/kegg-bin/show_pathway?hsa05168/hsa:3678%09red
hsa05022	Pathways of neurodegeneration - multiple diseases	1/88	729/11189	0.997401	0.997401	0.912724	Q14573	1	http://www.genome.jp/kegg-bin/show_pathway?hsa05022/hsa:3710%09red

## Sheet: Sheet1
P14625	P18084	P26006	P11047	P08581	P23229	P12109	P00533	P15514	P06213	P52797	P05556	P08648	Q13683	P06756	P07942	P17301	P29317
