# Supplementary material for: Investigation on acquired palbociclib resistance by LC-MS based multi-omics analysis
Source: Front Mol Biosci. 2023 Jan 19;10:1116398. doi: 10.3389/fmolb.2023.1116398 (PMC9892630; doi:10.3389/fmolb.2023.1116398)
Supplement: Supplementary file 1 [file DataSheet1.zip › Supplementary table 9 GO enrichment of IGPs with out protein detection.xlsx]

## Sheet: Results for Analysis7 default n
UNIQUE_ID	GO Term	GO Groups	% Associated Genes	Associated Genes Found	CEREBRAL_DOWNSTRAM_INFO	CEREBRAL_DOWNSTRAM_INFO_ALL	CEREBRAL_LOCALIZATION_INFO	CEREBRAL_LOCALIZATION_INFO_ALL	Cluster	Common Genes	ENSEMBL_GENE_ID	GeneType	GOLevels	Group PValue	Group PValue Corrected with Bonferroni step down	ID	Input Gene ID	name	Nr. Genes	Ontology Source	OverViewTerm	selected	shared name	Term PValue	Term PValue Corrected with Bonferroni step down	UniProtKB_AC			All Associated Genes
GO:1902284	neuron projection extension involved in neuron projection guidance	[Group5]	23.0769	[MEGF8, SEMA3B, SEMA3C, SEMA4B, SEMA4C, SEMA4D, SEMA4F, SEMA4G, SEMA7A]									[5, 6, 7, 8, 9, 10, 11, 12, 13]	{Group5=4.540622760847268E-13}	{Group5=2.270311380423634E-12}	GO:1902284		neuron%20projection%20extension%20involved%20in%20neuron%20projection%20guidance	9	GO_BiologicalProcess-EBI-UniProt-GOA-ACAP-ARAP_25.05.2022_00h00	FALSE	FALSE	neuron%20projection%20extension%20involved%20in%20neuron%20projection%20guidance	3.92464e-09	9.34065e-07				[ALCAM, BMPR2, CXCL12, DSCAM, MEGF8, NELL1, NELL2, NRP1, NRP2, PLXNA3, PLXNA4, RYK, SEMA3A, SEMA3B, SEMA3C, SEMA3D, SEMA3E, SEMA3F, SEMA3G, SEMA4A, SEMA4B, SEMA4C, SEMA4D, SEMA4F, SEMA4G, SEMA5A, SEMA5B, SEMA6A, SEMA6B, SEMA6C, SEMA6D, SEMA7A, SLIT1, SLIT2, SLIT3, VEGFA, WNT3, WNT3A, WNT5A]
GO:1901137	carbohydrate derivative biosynthetic process	[Group3]	4.06732	[ABCA2, ABCA7, ALG9, ATP7A, B3GNT2, B4GALT3, CEMIP, CHST12, DPY19L4, EDEM3, EOGT, FUT11, GALNT18, GCNT1, GLCE, GXYLT1, LARGE2, PGAP3, PIGN, PIGS, POGLUT1, POGLUT2, POGLUT3, POMT1, POMT2, PPT2, UGGT2, UGT8, UST]									[4]	{Group3=1.1586852628329822E-10}	{Group3=3.4760557884989465E-10}	GO:1901137		carbohydrate%20derivative%20biosynthetic%20process	29	GO_BiologicalProcess-EBI-UniProt-GOA-ACAP-ARAP_25.05.2022_00h00	FALSE	FALSE	carbohydrate%20derivative%20biosynthetic%20process	7.06804e-07	0.000159031				[A3GALT2, A4GALT, A4GNT, AATF, ABCA2, ABCA7, ABCC5, ABO, ACACA, ACACB, ACAN, ACAT1, ACER2, ACLY, ACOD1, ACOT7, ACOT8, ACSBG1, ACSBG2, ACSF3, ACSL1, ACSL3, ACSL4, ACSL5, ACSL6, ACSS1, ACSS2, ADA, ADA2, ADAL, ADCY1, ADCY10, ADCY2, ADCY3, ADCY4, ADCY5, ADCY6, ADCY7, ADCY8, ADCY9, ADK, ADORA2B, ADSL, ADSS1, ADSS2, AGO2, AK1, AK2, AK3, AK4, AK5, AK9, AKR1A1, ALDOA, ALG1, ALG10, ALG10B, ALG11, ALG12, A…
GO:1901135	carbohydrate derivative metabolic process	[Group3]	4.0404	[ABCA2, ABCA7, ACP3, AGA, ALG9, ATP7A, B3GNT2, B4GALT3, CEMIP, CEMIP2, CHST12, CTSL, DPY19L4, EDEM3, EOGT, FUT11, GALC, GALNT18, GCNT1, GLCE, GNPTAB, GNPTG, GPC1, GUSB, GXYLT1, HPSE, HYAL2, IDUA, INSR, ITGB8, JMJD8, LARGE2, MAN2B1, MANBA, NEU1, PGAP3, PIGN, PIGS, POGLUT1, POGLUT2, POGLUT3, POMT1, POMT2, PPT2, SUMF1, UGGT2, UGT8, UST]									[3]	{Group3=1.1586852628329822E-10}	{Group3=3.4760557884989465E-10}	GO:1901135		carbohydrate%20derivative%20metabolic%20process	48	GO_BiologicalProcess-EBI-UniProt-GOA-ACAP-ARAP_25.05.2022_00h00	FALSE	FALSE	carbohydrate%20derivative%20metabolic%20process	1.15869e-10	2.87354e-08				[A3GALT2, A4GALT, A4GNT, AADAT, AASS, AATF, ABCA2, ABCA7, ABCC5, ABCC6, ABCD1, ABHD10, ABHD14B, ABHD6, ABO, ACACA, ACACB, ACAN, ACAT1, ACER2, ACLY, ACOD1, ACOT1, ACOT11, ACOT12, ACOT2, ACOT4, ACOT6, ACOT7, ACOT8, ACOT9, ACP3, ACP6, ACSBG1, ACSBG2, ACSF2, ACSF3, ACSL1, ACSL3, ACSL4, ACSL5, ACSL6, ACSM1, ACSM2A, ACSM2B, ACSM3, ACSM4, ACSM5, ACSM6, ACSS1, ACSS2, ACTN3, ADA, ADA2, ADAL, ADAMTS12, ADA…
GO:0120039	plasma membrane bounded cell projection morphogenesis	[Group5]	4.78955	[APLP2, ATP7A, B3GNT2, CELSR2, CNTNAP1, EFNA3, EPHB2, ERBB2, IGF1R, ITGA1, L1CAM, LAMA5, LAMC1, LAMC2, LRP8, MEGF8, MICOS10-NBL1, NOTCH1, NOTCH3, PTPRU, SEMA3B, SEMA3C, SEMA4B, SEMA4C, SEMA4D, SEMA4F, SEMA4G, SEMA7A, SRCIN1, TRIM46, UGT8, UNC5C, UST]									[5, 6, 7]	{Group5=4.540622760847268E-13}	{Group5=2.270311380423634E-12}	GO:0120039		plasma%20membrane%20bounded%20cell%20projection%20morphogenesis	33	GO_BiologicalProcess-EBI-UniProt-GOA-ACAP-ARAP_25.05.2022_00h00	FALSE	FALSE	plasma%20membrane%20bounded%20cell%20projection%20morphogenesis	2.2129e-09	5.35523e-07				[ABI1, ABI2, ABI3, ABITRAM, ABL1, ACTB, ACTBL2, ACTR2, ADAMTSL1, ADARB1, ADCY1, ADGRB1, ADGRB3, ADNP, ADORA2A, AFG3L2, ALCAM, ALS2, AMIGO1, ANAPC2, ANK3, ANKRD27, ANOS1, APBB1, APLP1, APLP2, APOE, APP, ARC, ARHGAP33, ARHGAP35, ARHGAP4, ARHGAP44, ARHGEF25, ARHGEF7, ARPIN, ARPIN-AP3S2, ARTN, ARX, ATL1, ATOH1, ATOH7, ATP7A, ATP8A2, AURKA, AUTS2, AUTS8, B3GNT2, B4GALT5, B4GALT6, B4GAT1, BAIAP2, BARHL…
GO:0090497	mesenchymal cell migration	[Group5]	13.4328	[LAMA5, SEMA3B, SEMA3C, SEMA4B, SEMA4C, SEMA4D, SEMA4F, SEMA4G, SEMA7A]									[5]	{Group5=4.540622760847268E-13}	{Group5=2.270311380423634E-12}	GO:0090497		mesenchymal%20cell%20migration	9	GO_BiologicalProcess-EBI-UniProt-GOA-ACAP-ARAP_25.05.2022_00h00	FALSE	FALSE	mesenchymal%20cell%20migration	5.5367e-07	0.000125129				[ACVR1, ALX1, ANXA6, BMP4, BMP7, CDC42, CDH2, CORO1C, EDN1, EDN3, EDNRA, EDNRB, EFNB1, ENG, ERBB4, FGF19, FN1, FOLR1, FOLR2, GBX2, GDNF, HAND2, HIF1A, HTR2B, ISL1, KITLG, LAMA5, NELL1, NELL2, NRP1, NRP2, NRTN, OVOL2, PHACTR4, PHOX2B, PITX2, RADIL, RET, RNU1-93P, SEMA3A, SEMA3B, SEMA3C, SEMA3D, SEMA3E, SEMA3F, SEMA3G, SEMA4A, SEMA4B, SEMA4C, SEMA4D, SEMA4F, SEMA4G, SEMA5A, SEMA5B, SEMA6A, SEMA6B, …
GO:0085029	extracellular matrix assembly	[Group2]	19.6078	[ANTXR1, ATP7A, LAMB1, LAMB3, LAMC1, LTBP3, NOTCH1, PXDN, QSOX1, THSD4]									[5, 6]	{Group2=1.5719941835847808E-11}	{Group2=6.287976734339123E-11}	GO:0085029		extracellular%20matrix%20assembly	10	GO_BiologicalProcess-EBI-UniProt-GOA-ACAP-ARAP_25.05.2022_00h00	TRUE	FALSE	extracellular%20matrix%20assembly	2.90132e-09	6.99219e-07				[AGT, AGXT, ANTXR1, ATP7A, CLASP1, CLASP2, COL1A2, COL3A1, DAG1, EFEMP2, EMILIN1, FBLN5, FKBP10, GAS6, GPM6B, HAPLN2, HAS1, HAS2, HAS3, HNF1A-AS1, IHH, LAMB1, LAMB2, LAMB3, LAMB4, LAMC1, LMNB2, LOX, LTBP2, LTBP3, MFAP4, MLF2, MYH11, NOTCH1, NTN4, NTNG1, NTNG2, PHLDB1, PHLDB2, PLOD3, PXDN, QSOX1, RAMP2, RGCC, SMAD3, SMPD3, SOX9, TGFB1, THSD4, TIE1, TNXB]
GO:0050922	negative regulation of chemotaxis	[Group4, Group5]	18.0556	[DPP4, MICOS10-NBL1, NOTCH1, PTPRU, SEMA3B, SEMA3C, SEMA4B, SEMA4C, SEMA4D, SEMA4F, SEMA4G, SEMA7A, THBS1]									[3, 4, 5, 6]	{Group4=1.6573118266115002E-15, Group5=4.540622760847268E-13}	{Group4=9.943870959669E-15, Group5=2.270311380423634E-12}	GO:0050922		negative%20regulation%20of%20chemotaxis	13	GO_BiologicalProcess-EBI-UniProt-GOA-ACAP-ARAP_25.05.2022_00h00	FALSE	FALSE	negative%20regulation%20of%20chemotaxis	3.51531e-11	8.78828e-09				[AIF1, AMH, ANGPT2, C5, C5AR2, CCL2, CCN3, CORO1B, CXCL13, CYP19A1, DDT, DDTL, DPP4, DUSP1, DUSP12, DUSP3, ELANE, GPR18, GREM1, HRG, KLRK1, MICOS10-NBL1, MIF, MMP28, NBL1, NELL1, NOTCH1, NRG1, NRP1, PADI2, PLXNA3, PTPN2, PTPRO, PTPRU, RIN3, ROBO1, ROBO2, RYK, S100A8, S100A9, SEMA3A, SEMA3B, SEMA3C, SEMA3D, SEMA3E, SEMA3F, SEMA3G, SEMA4A, SEMA4B, SEMA4C, SEMA4D, SEMA4F, SEMA4G, SEMA5A, SEMA5B, SEM…
GO:0050920	regulation of chemotaxis	[Group4, Group5]	6.45161	[ADAM17, DPP4, MEGF8, MICOS10-NBL1, NOTCH1, P2RX4, PTPRU, SEMA3B, SEMA3C, SEMA4B, SEMA4C, SEMA4D, SEMA4F, SEMA4G, SEMA7A, THBS1]									[3, 4, 5]	{Group4=1.6573118266115002E-15, Group5=4.540622760847268E-13}	{Group4=9.943870959669E-15, Group5=2.270311380423634E-12}	GO:0050920		regulation%20of%20chemotaxis	16	GO_BiologicalProcess-EBI-UniProt-GOA-ACAP-ARAP_25.05.2022_00h00	FALSE	FALSE	regulation%20of%20chemotaxis	8.27157e-07	0.000185283				[ADAM10, ADAM17, ADGRA2, AGER, AIF1, AKIRIN1, AMH, ANGPT2, ANO6, ARTN, ATOH7, AZU1, BMPR2, BST1, C1QBP, C3AR1, C5, C5AR1, C5AR2, CALR, CAMK1D, CASR, CCL1, CCL19, CCL2, CCL21, CCL26, CCL27, CCL3, CCL4, CCL5, CCL7, CCN3, CCR1, CCR2, CCR4, CCR6, CCR7, CD74, CDH13, CMKLR1, CNOT6, CNTN1, CORO1B, CREB3, CREB3L4, CSF1, CSF1R, CX3CR1, CXCL10, CXCL12, CXCL13, CXCL14, CXCL17, CXCL8, CXCR2, CXCR4, CYP19A1, …
GO:0050919	negative chemotaxis	[Group5]	20.8333	[DPP4, SEMA3B, SEMA3C, SEMA4B, SEMA4C, SEMA4D, SEMA4F, SEMA4G, SEMA7A, UNC5C]									[4, 5]	{Group5=4.540622760847268E-13}	{Group5=2.270311380423634E-12}	GO:0050919		negative%20chemotaxis	10	GO_BiologicalProcess-EBI-UniProt-GOA-ACAP-ARAP_25.05.2022_00h00	FALSE	FALSE	negative%20chemotaxis	1.54364e-09	3.75104e-07				[APOA1, DPP4, EFNA5, EPHA7, FLRT2, FLRT3, ITGAV, ITGB3, LGR6, LRTM1, LRTM2, NELL2, NRG1, NRG3, NRP2, NTN1, PDGFA, PLXNA3, PLXNA4, RHOA, ROBO1, ROBO2, RYK, SEMA3A, SEMA3B, SEMA3C, SEMA3D, SEMA3E, SEMA3F, SEMA3G, SEMA4A, SEMA4B, SEMA4C, SEMA4D, SEMA4F, SEMA4G, SEMA5A, SEMA5B, SEMA6A, SEMA6B, SEMA6C, SEMA6D, SEMA7A, SLIT1, SLIT2, SLIT3, UNC5C, WNT5A]
GO:0050771	negative regulation of axonogenesis	[Group5]	13.6986	[EPHB2, SEMA3B, SEMA3C, SEMA4B, SEMA4C, SEMA4D, SEMA4F, SEMA4G, SEMA7A, TRIM46]									[5, 6, 7, 8, 9, 10, 11, 12, 13, 14]	{Group5=4.540622760847268E-13}	{Group5=2.270311380423634E-12}	GO:0050771		negative%20regulation%20of%20axonogenesis	10	GO_BiologicalProcess-EBI-UniProt-GOA-ACAP-ARAP_25.05.2022_00h00	FALSE	FALSE	negative%20regulation%20of%20axonogenesis	1.06301e-07	2.4768e-05				[ARHGAP4, CDK5, CDKL3, CXXC1, DAB1, DCC, DIP2B, DNAAF3, DRAXIN, EFNB3, EPHA7, EPHB2, FGF13, FSTL4, FYCO1, GDI1, IFRD1, KIAA0319, LRP4, MAG, MAP2, MBL2, MBP, MCF2, METAP2, MT3, NELL1, NRP1, NTN1, OMA1, PLXNA3, PRG2, PSEN1, PTEN, PTPRS, RNF6, RTN4, RTN4R, RUFY3, RYK, SEMA3A, SEMA3B, SEMA3C, SEMA3D, SEMA3E, SEMA3F, SEMA3G, SEMA4A, SEMA4B, SEMA4C, SEMA4D, SEMA4F, SEMA4G, SEMA5A, SEMA5B, SEMA6A, SEMA6…
GO:0050770	regulation of axonogenesis	[Group5]	7.7381	[EPHB2, L1CAM, MEGF8, SEMA3B, SEMA3C, SEMA4B, SEMA4C, SEMA4D, SEMA4F, SEMA4G, SEMA7A, TRIM46, UST]									[4, 5, 7, 8, 9, 10, 11, 12, 13]	{Group5=4.540622760847268E-13}	{Group5=2.270311380423634E-12}	GO:0050770		regulation%20of%20axonogenesis	13	GO_BiologicalProcess-EBI-UniProt-GOA-ACAP-ARAP_25.05.2022_00h00	FALSE	FALSE	regulation%20of%20axonogenesis	1.20544e-06	0.000266402				[ADNP, AMIGO1, ANAPC2, ARHGAP35, ARHGAP4, ARHGEF7, BDNF, BDNF-AS, BMPR2, BRAF, BRSK1, BRSK2, CDH2, CDH4, CDK5, CDKL3, CDKL5, CHN1, CHODL, CNTN2, CRABP2, CXCL12, CXXC1, CYFIP1, DAB1, DBN1, DBNL, DCC, DIP2B, DISC1, DIXDC1, DNAAF3, DRAXIN, DSCAM, EFNA1, EFNA5, EFNB3, EGR2, EPHA4, EPHA7, EPHB2, EPHB3, FGF13, FN1, FSTL4, FYCO1, GDI1, GOLGA4, GSK3B, IFRD1, ISLR2, IST1, KEL, KIAA0319, KIF13B, L1CAM, LIM…
GO:0050768	negative regulation of neurogenesis	[Group5]	8.3871	[APLP2, EPHB2, NOTCH1, SEMA3B, SEMA3C, SEMA4B, SEMA4C, SEMA4D, SEMA4F, SEMA4G, SEMA7A, SORL1, TRIM46]									[4, 5, 6, 7, 8]	{Group5=4.540622760847268E-13}	{Group5=2.270311380423634E-12}	GO:0050768		negative%20regulation%20of%20neurogenesis	13	GO_BiologicalProcess-EBI-UniProt-GOA-ACAP-ARAP_25.05.2022_00h00	FALSE	FALSE	negative%20regulation%20of%20neurogenesis	4.80729e-07	0.000109606				[ABCC8, APLP2, APPL2, ARHGAP4, ASCL2, ATOH1, B2M, BMP7, BMPR1A, BRINP1, CCL11, CDK5, CDKL3, CDKN2B, CERS2, CTDSP1, CTNNA1, CTNNB1, CXXC1, DAAM2, DAB1, DCC, DICER1, DIP2B, DLL3, DLX1, DLX2, DNAAF3, DNAJB11, DPYSL5, DRAXIN, DRD3, DUSP10, DYNLT1, EFNB3, EPHA7, EPHB2, F2, FGF13, FSTL4, FYCO1, GATD3, GDI1, GORASP1, GPR37L1, HES1, HES5, HOOK3, ID1, ID4, IFRD1, IL1B, IL6, KDM4A, KIAA0319, KIFAP3, LDLR, …
GO:0048864	stem cell development	[Group5]	10.3093	[LAMA5, SEMA3B, SEMA3C, SEMA4B, SEMA4C, SEMA4D, SEMA4F, SEMA4G, SEMA7A, SETD2]									[4, 5]	{Group5=4.540622760847268E-13}	{Group5=2.270311380423634E-12}	GO:0048864		stem%20cell%20development	10	GO_BiologicalProcess-EBI-UniProt-GOA-ACAP-ARAP_25.05.2022_00h00	FALSE	FALSE	stem%20cell%20development	1.58088e-06	0.000343052				[ACVR1, ALDH1A2, ALX1, ANXA6, BCL2, BMP4, BMP7, BMPR1A, CDC42, CDH2, CITED2, CORO1C, CYP26C1, EDN1, EDN3, EDNRA, EDNRB, EFNB1, ENG, ERBB4, FAM172A, FGF13, FGF19, FGF2, FN1, FOLR1, FOLR2, FOXC1, FOXC2, GATD3, GBX2, GDNF, HAND2, HES1, HIF1A, HTR2B, ISL1, JAG1, KBTBD8, KITLG, KLHL12, LAMA5, MAPK1, MAPK3, MSI2, NELL1, NELL2, NOLC1, NRG1, NRP1, NRP2, NRTN, OVOL2, PDCD6, PEF1, PHACTR4, PHOX2B, PITX2, P…
GO:0048841	regulation of axon extension involved in axon guidance	[Group5]	25.7143	[MEGF8, SEMA3B, SEMA3C, SEMA4B, SEMA4C, SEMA4D, SEMA4F, SEMA4G, SEMA7A]									[5, 6, 7, 8, 9, 10, 11, 12, 13, 14, 15]	{Group5=4.540622760847268E-13}	{Group5=2.270311380423634E-12}	GO:0048841		regulation%20of%20axon%20extension%20involved%20in%20axon%20guidance	9	GO_BiologicalProcess-EBI-UniProt-GOA-ACAP-ARAP_25.05.2022_00h00	FALSE	FALSE	regulation%20of%20axon%20extension%20involved%20in%20axon%20guidance	1.37633e-09	3.35824e-07				[BMPR2, CXCL12, DSCAM, MEGF8, NELL1, NRP1, PLXNA3, PLXNA4, RYK, SEMA3A, SEMA3B, SEMA3C, SEMA3D, SEMA3E, SEMA3F, SEMA3G, SEMA4A, SEMA4B, SEMA4C, SEMA4D, SEMA4F, SEMA4G, SEMA5A, SEMA5B, SEMA6A, SEMA6B, SEMA6C, SEMA6D, SEMA7A, SLIT1, SLIT3, VEGFA, WNT3, WNT3A, WNT5A]
GO:0048675	axon extension	[Group5]	9.16031	[L1CAM, LAMC1, MEGF8, SEMA3B, SEMA3C, SEMA4B, SEMA4C, SEMA4D, SEMA4F, SEMA4G, SEMA7A, TRIM46]									[5, 6, 7, 8, 9, 10, 11, 12, 13]	{Group5=4.540622760847268E-13}	{Group5=2.270311380423634E-12}	GO:0048675		axon%20extension	12	GO_BiologicalProcess-EBI-UniProt-GOA-ACAP-ARAP_25.05.2022_00h00	FALSE	FALSE	axon%20extension	5.17e-07	0.000117359				[ABL1, ADNP, ALCAM, ANAPC2, APOE, ARHGAP4, AUTS2, AUTS8, BARHL2, BMPR2, C9orf72, CDH4, CDK5, CDKL3, CDKL5, CTTN, CXCL12, CYFIP1, DBN1, DBNL, DCLK1, DCX, DIP2B, DISC1, DNM2, DPYSL2, DRAXIN, DSCAM, DVL1, DVL1P1, EDN1, EDN2, EDN3, EDNRA, FN1, FYCO1, GDI1, GOLGA4, GSK3B, HSP90AA1, HSP90AB1, IFRD1, ISLR2, ITGB1, KIAA0319, L1CAM, LAMB2, LAMC1, LHX2, LIMK1, LMNB2, MACF1, MAG, MAP1B, MAP2, MAP3K13, MAPT,…
GO:0048667	cell morphogenesis involved in neuron differentiation	[Group5]	4.77759	[APLP2, B3GNT2, CELSR2, CNTNAP1, EFNA3, EPHB2, ERBB2, IGF1R, L1CAM, LAMA5, LAMC1, LAMC2, LRP8, MEGF8, NOTCH1, NOTCH3, PTPRU, SEMA3B, SEMA3C, SEMA4B, SEMA4C, SEMA4D, SEMA4F, SEMA4G, SEMA7A, SRCIN1, TRIM46, UNC5C, UST]									[5, 6, 8, 9, 10]	{Group5=4.540622760847268E-13}	{Group5=2.270311380423634E-12}	GO:0048667		cell%20morphogenesis%20involved%20in%20neuron%20differentiation	29	GO_BiologicalProcess-EBI-UniProt-GOA-ACAP-ARAP_25.05.2022_00h00	FALSE	FALSE	cell%20morphogenesis%20involved%20in%20neuron%20differentiation	2.37627e-08	5.58423e-06				[ABI1, ABI2, ABI3, ABITRAM, ABL1, ACTB, ACTBL2, ACTR2, ADAMTSL1, ADARB1, ADCY1, ADGRB1, ADGRB3, ADNP, AFG3L2, ALCAM, ALS2, AMIGO1, ANAPC2, ANK3, ANKRD27, ANOS1, APBB1, APLP1, APLP2, APOE, APP, ARC, ARHGAP33, ARHGAP35, ARHGAP4, ARHGAP44, ARHGEF25, ARHGEF7, ARTN, ARX, ATL1, ATOH1, ATOH7, ATP8A2, AUTS2, AUTS8, B3GNT2, B4GALT5, B4GALT6, B4GAT1, BAIAP2, BARHL2, BBS1, BCL11B, BCL2, BDNF, BDNF-AS, BHLHB…
GO:0040017	positive regulation of locomotion	[Group4, Group5]	4.29752	[ADAM17, ATP7A, CEMIP, DUOX1, EPHB2, F2R, IGF1R, INSR, ITGA5, LAMB1, LAMC2, MEGF8, NOTCH1, P2RX4, ROR2, SEMA3B, SEMA3C, SEMA4B, SEMA4C, SEMA4D, SEMA4F, SEMA4G, SEMA7A, THBS1, VSIR, VTN]									[2, 3, 4]	{Group4=1.6573118266115002E-15, Group5=4.540622760847268E-13}	{Group4=9.943870959669E-15, Group5=2.270311380423634E-12}	GO:0040017		positive%20regulation%20of%20locomotion	26	GO_BiologicalProcess-EBI-UniProt-GOA-ACAP-ARAP_25.05.2022_00h00	FALSE	FALSE	positive%20regulation%20of%20locomotion	9.99236e-07	0.00022283				[AAMP, ABL1, ABL2, ACKR3, ACTA2, ACTG1, ACTN4, ACVR1, ACVR1B, ADAM10, ADAM17, ADAM8, ADAM9, ADAMTS1, ADGRA2, ADRA2A, AGER, AGO2, AGT, AGXT, AIF1, AKAP12, AKIRIN1, AKT1, AKT2, AKT3, ANGPT1, ANGPT4, ANGPTL3, ANO6, ANXA1, ANXA3, APC, APELA, APP, AQP1, ARF6, ARHGEF2, ARHGEF39, ARHGEF7, ARTN, ATM, ATOH8, ATP5F1A, ATP5F1B, ATP7A, ATP8A1, AZU1, BAG4, BCAR1, BCAS3, BCL2, BDKRB1, BMP2, BMP4, BMP7, BMPR2, …
GO:0034446	substrate adhesion-dependent cell spreading	[Group2]	9.2437	[ANTXR1, ATRN, AXL, ITGB7, LAMA5, LAMB1, LAMB3, LAMC1, PXDN, SRCIN1, USH2A]									[4, 5, 6]	{Group2=1.5719941835847808E-11}	{Group2=6.287976734339123E-11}	GO:0034446		substrate%20adhesion-dependent%20cell%20spreading	11	GO_BiologicalProcess-EBI-UniProt-GOA-ACAP-ARAP_25.05.2022_00h00	FALSE	FALSE	substrate%20adhesion-dependent%20cell%20spreading	1.41746e-06	0.000310425				[ABL1, ACTN4, AKIP1, ANTXR1, AP1AR, APOA1, ARHGEF7, ARPC2, ATRN, ATRNL1, AXL, BRAF, BVES, C1QBP, CALR, CARMIL1, CASS4, CDC42, CIB1, CORO1C, CRK, CRKL, CSPG5, DAB2, DMTN, DNM2, DOCK1, DOCK5, EFNA1, EFNA5, EPHA1, EPHB3, FBLN1, FER, FERMT2, FERMT3, FGA, FGB, FGG, FLNA, FN1, FZD4, FZD7, GBP1, HAS2, ILK, ITGA4, ITGA8, ITGAV, ITGB1BP1, ITGB3, ITGB7, KANK1, KIF14, LAMA5, LAMB1, LAMB2, LAMB3, LAMB4, LAMC…
GO:0032989	cellular component morphogenesis	[Group5]	4.39024	[ABCA2, APLP2, ATP7A, B3GNT2, CELSR2, CNTNAP1, EFNA3, EPHB2, ERBB2, GPC1, IGF1R, ITGA1, L1CAM, LAMA5, LAMC1, LAMC2, LRP8, MEGF8, MICOS10-NBL1, NEB, NOTCH1, NOTCH3, PTPRU, SEMA3B, SEMA3C, SEMA4B, SEMA4C, SEMA4D, SEMA4F, SEMA4G, SEMA7A, SRCIN1, TRIM46, UGT8, UNC5C, UST]									[3, 4]	{Group5=4.540622760847268E-13}	{Group5=2.270311380423634E-12}	GO:0032989		cellular%20component%20morphogenesis	36	GO_BiologicalProcess-EBI-UniProt-GOA-ACAP-ARAP_25.05.2022_00h00	FALSE	FALSE	cellular%20component%20morphogenesis	3.91621e-09	9.35974e-07				[ABCA2, ABI1, ABI2, ABI3, ABITRAM, ABL1, ACRBP, ACTA1, ACTB, ACTBL2, ACTC1, ACTG1, ACTL7A, ACTL9, ACTN2, ACTR2, ADAMTSL1, ADARB1, ADCY1, ADGRB1, ADGRB3, ADNP, ADORA2A, ADPRHL1, AFG3L2, AGFG1, AKAP13, ALCAM, ALS2, AMIGO1, ANAPC2, ANK2, ANK3, ANKRD1, ANKRD23, ANKRD27, ANO1, ANOS1, APBB1, APLP1, APLP2, APOE, APP, ARC, ARHGAP33, ARHGAP35, ARHGAP4, ARHGAP44, ARHGEF25, ARHGEF7, ARPIN, ARPIN-AP3S2, ARTN…
GO:0032102	negative regulation of response to external stimulus	[Group4, Group5]	4.96454	[CALCRL, CD96, CEACAM1, DPP4, HLA-E, LRIG2, MICOS10-NBL1, NOTCH1, PTPRU, RHBDF2, SEMA3B, SEMA3C, SEMA4B, SEMA4C, SEMA4D, SEMA4F, SEMA4G, SEMA7A, SERPING1, THBS1, VTN]									[3, 4, 5]	{Group4=1.6573118266115002E-15, Group5=4.540622760847268E-13}	{Group4=9.943870959669E-15, Group5=2.270311380423634E-12}	GO:0032102		negative%20regulation%20of%20response%20to%20external%20stimulus	21	GO_BiologicalProcess-EBI-UniProt-GOA-ACAP-ARAP_25.05.2022_00h00	FALSE	FALSE	negative%20regulation%20of%20response%20to%20external%20stimulus	1.22048e-06	0.000268506				[A2M, ABAT, ABCC8, ACOD1, ACP5, ADA, ADAMTS18, ADAR, ADIPOQ, ADORA1, ADORA2A, ADTRP, AIF1, AJAP1, ALOX12, ALOX5, AMH, ANGPT2, ANXA2, AOAH, APCS, APOA1, APOE, APOH, ARG1, ARG2, ARRB2, ASH1L, ATG12, ATG5, BACE1, BANF1, BBS2, BBS4, BCR, C1QBP, C1QTNF1, C1QTNF12, C1QTNF3, C5, C5AR2, CACTIN, CALCRL, CARD16, CARD8, CARTPT, CASK, CCL2, CCN3, CD109, CD200, CD200R1, CD34, CD9, CD96, CDH5, CEACAM1, CEL, CE…
GO:0031589	cell-substrate adhesion	[Group2]	6.20155	[ANTXR1, APOD, ATRN, AXL, CD96, HPSE, ITGA1, ITGA5, ITGA7, ITGB7, ITGB8, L1CAM, LAMA5, LAMB1, LAMB3, LAMC1, NOTCH1, PTPRJ, PTPRU, PXDN, SRCIN1, THBS1, USH2A, VTN]									[3]	{Group2=1.5719941835847808E-11}	{Group2=6.287976734339123E-11}	GO:0031589		cell-substrate%20adhesion	24	GO_BiologicalProcess-EBI-UniProt-GOA-ACAP-ARAP_25.05.2022_00h00	FALSE	FALSE	cell-substrate%20adhesion	2.98722e-09	7.16934e-07				[ABI3BP, ABL1, ACER2, ACTG1, ACTN1, ACTN2, ACTN3, ACTN4, ACVRL1, ADAM15, ADAM9, ADAMTS12, ADAMTS13, ADAMTS9, AGR2, AJAP1, AJUBA, AKIP1, ALOX15, ANGPT1, ANGPT2, ANGPTL3, ANTXR1, AP1AR, APOA1, APOD, ARHGAP6, ARHGEF7, ARL2, ARPC2, ATP1B2, ATRN, ATRNL1, ATXN3, AXL, BCAM, BCAS3, BCAT2, BCL2, BCL2L11, BCL6, BCR, BRAF, BST1, BVES, C1QBP, CALR, CAMSAP3, CARMIL1, CASK, CASS4, CCDC80, CCL21, CCL25, CCL28, …
GO:0031175	neuron projection development	[Group5]	4.14658	[ADGRF1, APLP2, APOD, AREG, ATP7A, B3GNT2, CELSR2, CNTNAP1, CREB3L2, EFNA3, EPHB2, ERBB2, IGF1R, ITGA1, KLK6, L1CAM, LAMA5, LAMB1, LAMC1, LAMC2, LRIG2, LRP8, MEGF8, MICOS10-NBL1, NOTCH1, NOTCH3, PTPRU, ROR2, SEMA3B, SEMA3C, SEMA4B, SEMA4C, SEMA4D, SEMA4F, SEMA4G, SEMA7A, SRCIN1, TIMP1, TOR1A, TRIM46, UGT8, UNC5C, UST]									[5, 6, 8, 9, 10]	{Group5=4.540622760847268E-13}	{Group5=2.270311380423634E-12}	GO:0031175		neuron%20projection%20development	43	GO_BiologicalProcess-EBI-UniProt-GOA-ACAP-ARAP_25.05.2022_00h00	FALSE	FALSE	neuron%20projection%20development	5.7235e-10	1.40226e-07				[2477, ABI1, ABI2, ABI3, ABITRAM, ABL1, ABL2, ACAP3, ACP4, ACTB, ACTBL2, ACTL6B, ACTR2, ADAMTSL1, ADARB1, ADCY1, ADCY6, ADCYAP1, ADGRB1, ADGRB3, ADGRF1, ADGRV1, ADM, ADNP, ADORA2A, AFG3L2, AGER, AGT, AGXT, AKT1, ALCAM, ALK, ALKAL1, ALKAL2, ALKBH1, ALS2, AMIGO1, AMIGO3, ANAPC2, ANK3, ANKRD27, ANOS1, APBB1, APLP1, APLP2, APOA4, APOD, APOE, APP, ARC, AREG, ARF4, ARF6, ARHGAP33, ARHGAP35, ARHGAP4, AR…
GO:0030516	regulation of axon extension	[Group5]	11.4583	[L1CAM, MEGF8, SEMA3B, SEMA3C, SEMA4B, SEMA4C, SEMA4D, SEMA4F, SEMA4G, SEMA7A, TRIM46]									[4, 5, 6, 7, 8, 9, 10, 11, 12, 13, 14]	{Group5=4.540622760847268E-13}	{Group5=2.270311380423634E-12}	GO:0030516		regulation%20of%20axon%20extension	11	GO_BiologicalProcess-EBI-UniProt-GOA-ACAP-ARAP_25.05.2022_00h00	FALSE	FALSE	regulation%20of%20axon%20extension	1.59538e-07	3.68532e-05				[ABL1, ADNP, ANAPC2, APOE, ARHGAP4, BARHL2, BMPR2, CDH4, CDK5, CDKL3, CDKL5, CTTN, CXCL12, CYFIP1, DBN1, DBNL, DIP2B, DISC1, DNM2, DPYSL2, DRAXIN, DSCAM, FN1, FYCO1, GDI1, GOLGA4, GSK3B, IFRD1, ISLR2, KIAA0319, L1CAM, LIMK1, MACF1, MAG, MAP1B, MAP2, MAP3K13, MAPT, MEGF8, METAP2, MT3, NDEL1, NELL1, NKX6-1, NRCAM, NRP1, NTN1, OLFM1, PAFAH1B1, PLXNA3, PLXNA4, POU4F2, PTPRS, RAB21, RNF6, RTN4, RTN4R,…
GO:0030334	regulation of cell migration	[Group4, Group5]	4.07332	[ADAM17, ADGRG1, APLP2, APOD, ATP7A, CEACAM1, CEMIP, DPP4, EPHB2, F2R, GCNT1, HYAL2, IGF1R, INSR, ITGA5, LAMA5, LAMB1, LAMC2, LRIG2, MICOS10-NBL1, NOTCH1, P2RX4, PTPRJ, PTPRU, ROR2, SEMA3B, SEMA3C, SEMA4B, SEMA4C, SEMA4D, SEMA4F, SEMA4G, SEMA7A, SORL1, SRCIN1, THBS1, TIMP1, UNC5C, VSIR, VTN]									[4, 5]	{Group4=1.6573118266115002E-15, Group5=4.540622760847268E-13}	{Group4=9.943870959669E-15, Group5=2.270311380423634E-12}	GO:0030334		regulation%20of%20cell%20migration	40	GO_BiologicalProcess-EBI-UniProt-GOA-ACAP-ARAP_25.05.2022_00h00	FALSE	FALSE	regulation%20of%20cell%20migration	4.12763e-09	9.78248e-07				[AAMP, ABCC8, ABHD2, ABHD6, ABI3, ABL1, ABL2, ACE, ACKR3, ACTA2, ACTG1, ACTN4, ACVR1, ACVR1B, ACVR1C, ACVRL1, ADA, ADAM10, ADAM15, ADAM17, ADAM8, ADAM9, ADAMTS1, ADAMTS9, ADARB1, ADGRA2, ADGRB1, ADGRG1, ADGRG3, ADIPOQ, ADIPOR1, ADORA1, ADORA3, ADRA2A, ADTRP, AFD1, AFDN, AGER, AGO2, AGT, AGTR2, AGXT, AIF1, AIRE, AJUBA, AKAP12, AKIRIN1, AKT1, AKT2, AKT3, ALOX15B, AMH, AMOT, AMOTL1, AMOTL2, ANGPT1, …
GO:0016477	cell migration	[Group4]	4.15356	[ADAM17, ADGRE2, ADGRG1, APLP2, APOD, ATP7A, ATRN, AXL, CEACAM1, CELSR1, CELSR2, CEMIP, DPP4, EPHB2, F2R, FSTL1, GCNT1, GPC1, HYAL2, IGF1R, IL17RA, INSR, ITGA1, ITGA5, ITGA7, ITGB7, ITGB8, KIAA0319L, L1CAM, LAMA5, LAMB1, LAMB3, LAMC1, LAMC2, LRIG2, LRP5, LRP8, MEGF8, MICOS10-NBL1, MST1R, NOTCH1, P2RX4, PTPRJ, PTPRU, PXDN, RHBDF1, ROR2, SEMA3B, SEMA3C, SEMA4B, SEMA4C, SEMA4D, SEMA4F, SEMA4G, SEMA7…									[3]	{Group4=1.6573118266115002E-15}	{Group4=9.943870959669E-15}	GO:0016477		cell%20migration	66	GO_BiologicalProcess-EBI-UniProt-GOA-ACAP-ARAP_25.05.2022_00h00	TRUE	FALSE	cell%20migration	3.65744e-15	9.21674e-13				[AAMP, ABCC1, ABCC8, ABHD2, ABHD6, ABI2, ABI3, ABL1, ABL2, ACAP3, ACE, ACKR2, ACKR3, ACKR4, ACTA2, ACTG1, ACTN4, ACVR1, ACVR1B, ACVR1C, ACVRL1, ADA, ADAM10, ADAM15, ADAM17, ADAM8, ADAM9, ADAMTS1, ADAMTS12, ADAMTS9, ADARB1, ADD2, ADGRA2, ADGRB1, ADGRE2, ADGRG1, ADGRG3, ADGRL3, ADIPOQ, ADIPOR1, ADORA1, ADORA3, ADRA2A, ADTRP, AFD1, AFDN, AGER, AGO2, AGT, AGTR1, AGTR2, AGXT, AIF1, AIMP1, AIRE, AJUBA,…
GO:0009611	response to wounding	[Group0]	4.20032	[ADAM17, APOD, ATP7A, AXL, CEACAM1, CELSR1, CREB3L2, DUOX1, EPHB2, ERBB2, ERBB3, F2R, GIP, HPSE, IGF1R, ITGA5, KLK6, LAMC1, LRIG2, P2RX4, RHBDF2, SERPING1, THBS1, TIMP1, TOR1A, VTN]									[3]	{Group0=1.5278774891540151E-6}	{Group0=1.5278774891540151E-6}	GO:0009611		response%20to%20wounding	26	GO_BiologicalProcess-EBI-UniProt-GOA-ACAP-ARAP_25.05.2022_00h00	TRUE	FALSE	response%20to%20wounding	1.52788e-06	0.000333077				[ABAT, ABCC8, ABHD2, ABI3BP, ACTA2, ACTB, ACTG1, ACTN1, ACVRL1, ADAM17, ADAMTS13, ADAMTS18, ADIPOR2, ADM, ADORA2A, ADORA3, ADRA2A, ADRA2B, ADRA2C, ADTRP, AGER, AHNAK, AIF1, AJAP1, AJUBA, AK3, AK4, ALOX12, ALOX15, ALOX5, ANO6, ANXA1, ANXA2, ANXA5, ANXA6, ANXA8, ANXA8L1, AP3B1, APCS, APOA4, APOD, APOE, APOH, AQP1, ARFGEF1, ARG1, ARHGAP24, ARHGAP35, ARHGEF19, ARL8B, ATP7A, AURKA, AXL, B4GALT1, BAX, …
GO:0009101	glycoprotein biosynthetic process	[Group3]	7.1875	[ABCA2, ABCA7, ALG9, ATP7A, B3GNT2, B4GALT3, CHST12, DPY19L4, EDEM3, EOGT, FUT11, GALNT18, GCNT1, GLCE, GXYLT1, LARGE2, POGLUT1, POGLUT2, POGLUT3, POMT1, POMT2, UGGT2, UST]									[5, 6]	{Group3=1.1586852628329822E-10}	{Group3=3.4760557884989465E-10}	GO:0009101		glycoprotein%20biosynthetic%20process	23	GO_BiologicalProcess-EBI-UniProt-GOA-ACAP-ARAP_25.05.2022_00h00	FALSE	FALSE	glycoprotein%20biosynthetic%20process	3.7665e-10	9.26559e-08				[A4GNT, AATF, ABCA2, ABCA7, ABO, ACAN, ACER2, ACOT8, AGO2, ALG1, ALG10, ALG10B, ALG11, ALG12, ALG13, ALG14, ALG1L, ALG1L2, ALG2, ALG3, ALG5, ALG6, ALG8, ALG9, AQP11, ARFGEF1, ATP7A, B3GALNT1, B3GALNT2, B3GALT1, B3GALT2, B3GALT4, B3GALT5, B3GALT6, B3GALT9, B3GAT1, B3GAT2, B3GAT3, B3GLCT, B3GNT2, B3GNT3, B3GNT4, B3GNT5, B3GNT6, B3GNT7, B3GNT8, B3GNT9, B3GNTL1, B4GALNT2, B4GALT1, B4GALT2, B4GALT3, B…
GO:0009100	glycoprotein metabolic process	[Group3]	8.14249	[ABCA2, ABCA7, AGA, ALG9, ATP7A, B3GNT2, B4GALT3, CHST12, CTSL, DPY19L4, EDEM3, EOGT, FUT11, GALNT18, GCNT1, GLCE, GNPTAB, GNPTG, GPC1, GXYLT1, HPSE, IDUA, LARGE2, MAN2B1, MANBA, POGLUT1, POGLUT2, POGLUT3, POMT1, POMT2, UGGT2, UST]									[4, 5]	{Group3=1.1586852628329822E-10}	{Group3=3.4760557884989465E-10}	GO:0009100		glycoprotein%20metabolic%20process	32	GO_BiologicalProcess-EBI-UniProt-GOA-ACAP-ARAP_25.05.2022_00h00	TRUE	FALSE	glycoprotein%20metabolic%20process	3.32802e-15	8.4199e-13				[A4GNT, AATF, ABCA2, ABCA7, ABO, ACAN, ACER2, ACOT8, ADAMTS12, ADAMTS13, ADAMTS7, AGA, AGO2, ALG1, ALG10, ALG10B, ALG11, ALG12, ALG13, ALG14, ALG1L, ALG1L2, ALG2, ALG3, ALG5, ALG6, ALG8, ALG9, AMFR, APCS, AQP11, ARFGEF1, ASGR2, ATP7A, B3GALNT1, B3GALNT2, B3GALT1, B3GALT2, B3GALT4, B3GALT5, B3GALT6, B3GALT9, B3GAT1, B3GAT2, B3GAT3, B3GLCT, B3GNT2, B3GNT3, B3GNT4, B3GNT5, B3GNT6, B3GNT7, B3GNT8, B3…
GO:0008361	regulation of cell size	[Group5]	7.17949	[ATP7A, CLCN3, L1CAM, MEGF8, SEMA3B, SEMA3C, SEMA4B, SEMA4C, SEMA4D, SEMA4F, SEMA4G, SEMA7A, SLC12A7, TRIM46]									[5]	{Group5=4.540622760847268E-13}	{Group5=2.270311380423634E-12}	GO:0008361		regulation%20of%20cell%20size	14	GO_BiologicalProcess-EBI-UniProt-GOA-ACAP-ARAP_25.05.2022_00h00	FALSE	FALSE	regulation%20of%20cell%20size	1.15216e-06	0.000255778				[ABCB8, ABL1, ADD1, ADNP, AKT1S1, AKT3, ANAPC2, ANO6, APOE, AQP1, AQP11, AQP4, ARHGAP35, ARHGAP4, ARHGAP5, ATP7A, BARHL2, BDNF, BDNF-AS, BMPR2, CAV3, CCDC51, CDH4, CDK5, CDKL3, CDKL5, CLCN3, CLCN6, CLN3, CLN8, CLNS1A, CRABP2, CREB1, CTTN, CXCL12, CXXC1, CYFIP1, DBN1, DBNL, DCC, DEPTOR, DIP2B, DISC1, DNM2, DPYSL2, DRAXIN, DSCAM, E2F4, EDN1, EFNA5, EPHA7, EZR, FGF13, FLNB, FN1, FSHR, FSTL4, FYCO1, …
GO:0007411	axon guidance	[Group5]	8.20312	[B3GNT2, EFNA3, EPHB2, ERBB2, L1CAM, LAMA5, LAMC1, LAMC2, MEGF8, NOTCH1, NOTCH3, PTPRU, SEMA3B, SEMA3C, SEMA4B, SEMA4C, SEMA4D, SEMA4F, SEMA4G, SEMA7A, UNC5C]									[5, 6, 7, 8, 9, 10, 11, 12, 13]	{Group5=4.540622760847268E-13}	{Group5=2.270311380423634E-12}	GO:0007411		axon%20guidance	21	GO_BiologicalProcess-EBI-UniProt-GOA-ACAP-ARAP_25.05.2022_00h00	FALSE	FALSE	axon%20guidance	2.02569e-10	5.00346e-08				[ADAMTSL1, ALCAM, ANOS1, APP, ARHGAP35, ARHGEF25, ARTN, ARX, ATOH1, ATOH7, B3GNT2, B4GAT1, BCL11B, BDNF, BDNF-AS, BMP7, BMPR1B, BMPR2, BOC, BSG, CCDC141, CDH4, CDK5, CDK5R1, CDK5R2, CHL1, CHN1, CNTN1, CNTN2, CNTN4, CNTN5, CNTN6, CRMP1, CRPPA, CSF1R, CXCL12, CYFIP1, DAG1, DCC, DDX11, DLX5, DPYSL2, DPYSL5, DRAXIN, DRGX, DSCAM, DSCAML1, DVL1, DVL1P1, ECE1, EDN1, EDN3, EDNRA, EFNA1, EFNA2, EFNA3, EFN…
GO:0007169	transmembrane receptor protein tyrosine kinase signaling pathway	[Group1]	4.28135	[ADAM17, AFAP1L2, APOD, AREG, AXL, CEACAM1, EFNA3, EPHB2, ERBB2, ERBB3, FAM20C, FGFR3, GPC1, IGF1R, INSR, ITGA1, ITGA5, LRIG2, MST1R, PTPRJ, PXDN, RHBDF1, RHBDF2, ROR2, SORL1, SORT1, THBS1, VTN]									[5, 6, 7]	{Group1=4.026425446640207E-7}	{Group1=8.052850893280414E-7}	GO:0007169		transmembrane%20receptor%20protein%20tyrosine%20kinase%20signaling%20pathway	28	GO_BiologicalProcess-EBI-UniProt-GOA-ACAP-ARAP_25.05.2022_00h00	TRUE	FALSE	transmembrane%20receptor%20protein%20tyrosine%20kinase%20signaling%20pathway	4.02643e-07	9.22051e-05				[ABI1, ABL1, ACP4, ADAM17, ADAMTS12, ADAMTS3, ADGRA2, ADIPOQ, ADIPOR1, ADORA1, ADRA2A, ADRB2, AFAP1L2, AGR2, AGT, AGTR2, AGXT, AHI1, AHSG, AKR1B1, AKT1, AKT1S1, AKT2, ALK, ANGPT1, ANGPT2, ANGPT4, ANGPTL1, ANKS1A, ANKS1B, AP3S1, APC, APEX1, APLN, APOD, APP, APPL1, AR, AREG, ARHGEF28, ARHGEF7, ARID5B, ARNT, ART4, AXL, BAIAP2, BAIAP2L1, BCAR1, BCAR3, BDKRB1, BDKRB2, BDNF, BDNF-AS, BLK, BLNK, BMP2, B…
GO:0006935	chemotaxis	[Group4, Group5]	4.49775	[ADAM17, ADGRE2, B3GNT2, DPP4, EFNA3, EPHB2, ERBB2, IL17RA, ITGA1, L1CAM, LAMA5, LAMC1, LAMC2, MEGF8, MICOS10-NBL1, NOTCH1, NOTCH3, P2RX4, PTPRJ, PTPRU, SEMA3B, SEMA3C, SEMA4B, SEMA4C, SEMA4D, SEMA4F, SEMA4G, SEMA7A, THBS1, UNC5C]									[3, 4]	{Group4=1.6573118266115002E-15, Group5=4.540622760847268E-13}	{Group4=9.943870959669E-15, Group5=2.270311380423634E-12}	GO:0006935		chemotaxis	30	GO_BiologicalProcess-EBI-UniProt-GOA-ACAP-ARAP_25.05.2022_00h00	FALSE	FALSE	chemotaxis	5.13696e-08	1.20205e-05				[ABCC1, ACKR2, ACKR3, ACKR4, ADAM10, ADAM17, ADAM8, ADAMTSL1, ADGRA2, ADGRE2, AGER, AGTR1, AIF1, AKIRIN1, ALCAM, ALKBH1, ALOX5, AMH, AMOT, ANGPT1, ANGPT2, ANO6, ANOS1, ANXA1, APOA1, APP, ARHGAP35, ARHGEF16, ARHGEF25, ARHGEF5, ARRB2, ARTN, ARX, ATOH1, ATOH7, AZU1, B3GNT2, B4GAT1, BCAR1, BCL11B, BDNF, BDNF-AS, BIN2, BMP4, BMP7, BMPR1B, BMPR2, BOC, BSG, BST1, C10orf99, C1QBP, C3AR1, C5, C5AR1, C5AR2…
GO:0006493	protein O-linked glycosylation	[Group3]	11.5789	[B3GNT2, EOGT, GALNT18, GCNT1, GXYLT1, LARGE2, POGLUT1, POGLUT2, POGLUT3, POMT1, POMT2]									[5, 6, 7, 8]	{Group3=1.1586852628329822E-10}	{Group3=3.4760557884989465E-10}	GO:0006493		protein%20O-linked%20glycosylation	11	GO_BiologicalProcess-EBI-UniProt-GOA-ACAP-ARAP_25.05.2022_00h00	FALSE	FALSE	protein%20O-linked%20glycosylation	1.43093e-07	3.31976e-05				[A4GNT, B3GALNT2, B3GLCT, B3GNT2, B3GNT3, B3GNT4, B3GNT5, B3GNT6, B3GNT7, B3GNT8, B3GNTL1, B4GALT5, B4GAT1, C1GALT1, C1GALT1C1, C1GALT1C1L, CHST4, CRPPA, DPM1, DPM2, DPM3, EOGT, FKRP, FKTN, FUT3, FUT5, FUT6, FUT9, GALNT1, GALNT10, GALNT11, GALNT12, GALNT13, GALNT14, GALNT15, GALNT16, GALNT17, GALNT18, GALNT2, GALNT3, GALNT4, GALNT5, GALNT6, GALNT7, GALNT8, GALNT9, GALNTL5, GALNTL6, GCNT1, GCNT3, …
GO:0006486	protein glycosylation	[Group3]	7.5	[ABCA2, ALG9, B3GNT2, B4GALT3, DPY19L4, EDEM3, EOGT, FUT11, GALNT18, GCNT1, GXYLT1, LARGE2, POGLUT1, POGLUT2, POGLUT3, POMT1, POMT2, UGGT2]									[4, 5, 6, 7]	{Group3=1.1586852628329822E-10}	{Group3=3.4760557884989465E-10}	GO:0006486		protein%20glycosylation	18	GO_BiologicalProcess-EBI-UniProt-GOA-ACAP-ARAP_25.05.2022_00h00	FALSE	FALSE	protein%20glycosylation	1.69414e-08	3.99818e-06				[A4GNT, ABCA2, ABO, ACER2, ALG1, ALG10, ALG10B, ALG11, ALG12, ALG13, ALG14, ALG1L, ALG1L2, ALG2, ALG3, ALG5, ALG6, ALG8, ALG9, AQP11, ARFGEF1, B3GALNT1, B3GALNT2, B3GALT1, B3GALT2, B3GALT4, B3GALT5, B3GALT6, B3GALT9, B3GAT1, B3GAT2, B3GAT3, B3GLCT, B3GNT2, B3GNT3, B3GNT4, B3GNT5, B3GNT6, B3GNT7, B3GNT8, B3GNT9, B3GNTL1, B4GALNT2, B4GALT1, B4GALT2, B4GALT3, B4GALT4, B4GALT5, B4GALT6, B4GALT7, B4GA…
GO:0001667	ameboidal-type cell migration	[Group4, Group5]	4.97835	[ADAM17, APLP2, CEACAM1, DPP4, FSTL1, HYAL2, ITGB7, LAMA5, LRP5, MEGF8, NOTCH1, P2RX4, PXDN, SEMA3B, SEMA3C, SEMA4B, SEMA4C, SEMA4D, SEMA4F, SEMA4G, SEMA7A, THBS1, TIMP1]									[4]	{Group4=1.6573118266115002E-15, Group5=4.540622760847268E-13}	{Group4=9.943870959669E-15, Group5=2.270311380423634E-12}	GO:0001667		ameboidal-type%20cell%20migration	23	GO_BiologicalProcess-EBI-UniProt-GOA-ACAP-ARAP_25.05.2022_00h00	FALSE	FALSE	ameboidal-type%20cell%20migration	3.54667e-07	8.15734e-05				[AAMP, ABL1, ACTA2, ACVR1, ACVR1B, ACVR1C, ACVRL1, ADAM17, ADAM9, ADAMTS9, ADGRA2, ADGRB1, ADIPOR1, ADTRP, AGO2, AGT, AGTR2, AGXT, AKAP12, AKT1, AKT3, ALX1, AMOT, AMOTL1, AMOTL2, ANGPT1, ANGPT2, ANGPT4, ANLN, ANXA1, ANXA3, ANXA6, APELA, APLP2, APOA1, APOE, APOH, APPL1, APPL2, AQP1, ARF6, ARHGAP4, ARHGDIB, ARHGEF7, ARID5B, ARSB, ATOH8, ATP2B4, ATP5F1A, ATP5F1B, BAG4, BCAR1, BCAS3, BMP10, BMP4, BMP…
GO:0000904	cell morphogenesis involved in differentiation	[Group5]	5.03226	[ANTXR1, APLP2, AREG, ATRN, AXL, B3GNT2, CELSR2, CNTNAP1, EFNA3, EPHB2, ERBB2, IGF1R, ITGB7, L1CAM, LAMA5, LAMB1, LAMB3, LAMC1, LAMC2, LRP8, MEGF8, NOTCH1, NOTCH3, PTPRU, PXDN, SEMA3B, SEMA3C, SEMA4B, SEMA4C, SEMA4D, SEMA4F, SEMA4G, SEMA7A, SRCIN1, ST14, TRIM46, UNC5C, USH2A, UST]									[4, 5]	{Group5=4.540622760847268E-13}	{Group5=2.270311380423634E-12}	GO:0000904		cell%20morphogenesis%20involved%20in%20differentiation	39	GO_BiologicalProcess-EBI-UniProt-GOA-ACAP-ARAP_25.05.2022_00h00	TRUE	FALSE	cell%20morphogenesis%20involved%20in%20differentiation	1.4744e-11	3.70075e-09				[ABI1, ABI2, ABI3, ABITRAM, ABL1, ACTB, ACTBL2, ACTN1, ACTN4, ACTR2, ADAMTSL1, ADARB1, ADCY1, ADGRB1, ADGRB3, ADNP, AFG3L2, AKIP1, AKR1B1, ALCAM, ALS2, AMIGO1, ANAPC2, ANK3, ANKRD27, ANOS1, ANTXR1, AP1AR, APBB1, APLP1, APLP2, APOA1, APOE, APP, AR, ARC, AREG, ARHGAP33, ARHGAP35, ARHGAP4, ARHGAP44, ARHGEF25, ARHGEF26, ARHGEF7, ARL13B, ARPC2, ARTN, ARX, ATF4, ATL1, ATOH1, ATOH7, ATP8A2, ATRN, ATRNL1…
GO:0000902	cell morphogenesis	[Group5]	4.17423	[ANTXR1, APLP2, AREG, ATP7A, ATRN, AXL, B3GNT2, CELSR2, CNTNAP1, EFNA3, EPHB2, ERBB2, IGF1R, ITGA1, ITGA7, ITGB7, ITPR1, L1CAM, LAMA5, LAMB1, LAMB3, LAMC1, LAMC2, LIPA, LRP8, MEGF8, MICOS10-NBL1, NOTCH1, NOTCH3, PTPRU, PXDN, SEMA3B, SEMA3C, SEMA4B, SEMA4C, SEMA4D, SEMA4F, SEMA4G, SEMA7A, SRCIN1, ST14, TRIM46, UGT8, UNC5C, USH2A, UST]									[3, 4]	{Group5=4.540622760847268E-13}	{Group5=2.270311380423634E-12}	GO:0000902		cell%20morphogenesis	46	GO_BiologicalProcess-EBI-UniProt-GOA-ACAP-ARAP_25.05.2022_00h00	FALSE	FALSE	cell%20morphogenesis	1.03922e-10	2.58765e-08				[ABI1, ABI2, ABI3, ABITRAM, ABL1, ACTB, ACTBL2, ACTN1, ACTN4, ACTR2, ADAM8, ADAMTSL1, ADARB1, ADCY1, ADD1, ADGRB1, ADGRB3, ADNP, ADORA2A, AFG3L2, AGO4, AKIP1, AKR1B1, ALCAM, ALDOA, ALS2, AMIGO1, ANAPC2, ANK3, ANKRD27, ANO1, ANOS1, ANTXR1, ANXA1, AP1AR, AP3B1, APBB1, APLP1, APLP2, APOA1, APOE, APP, AR, ARAP1, ARAP3, ARC, AREG, ARHGAP15, ARHGAP18, ARHGAP33, ARHGAP35, ARHGAP4, ARHGAP44, ARHGEF18, AR…
